# Supplementary material for: Integration mapping of cardiac fibroblast single-cell transcriptomes elucidates cellular principles of fibrosis in diverse pathologies
Source: Sci Adv. 2024 Jun 21;10(25):eadk8501. doi: 10.1126/sciadv.adk8501 (PMC11192082; doi:10.1126/sciadv.adk8501)
Supplement: Supplementary file 2 — Tables S1 to S10 [file sciadv.adk8501_tables_s1_to_s10.zip › Table S1.xlsx]

## Sheet: F-SH
Gene	p_val	avg_log2FC	pct.1	pct.2	p_val_adj
Ly6c1	0	1.97156	0.74	0.211	0
Pi16	0	1.85086	0.988	0.808	0
Ly6a	0	1.79456	0.982	0.621	0
Cd248	0	1.6839	0.782	0.237	0
Gfpt2	0	1.6612	0.849	0.392	0
Tmem100	0	1.65449	0.676	0.16	0
Efhd1	0	1.53508	0.651	0.102	0
Ackr3	0	1.44557	0.727	0.225	0
Uap1	0	1.44454	0.839	0.515	0
Ugdh	0	1.39849	0.759	0.442	0
Scara5	0	1.33568	0.781	0.239	0
Cd55	0	1.24595	0.808	0.412	0
Lrrn4cl	0	1.24173	0.593	0.135	0
Clec3b	0	1.20846	0.984	0.698	0
Ifi27l2a	0	1.16175	0.977	0.848	0
Axl	0	1.14483	0.962	0.726	0
Sema3c	0	1.08533	0.464	0.091	0
Cd34	0	1.06552	0.992	0.869	0
Pcsk6	0	1.05237	0.843	0.518	0
Igfbp6	0	1.05222	0.882	0.638	0
Efemp1	0	1.05118	0.451	0.127	0
Jpt1	0	1.03607	0.877	0.566	0
Zfp385a	0	1.03298	0.645	0.229	0
Tppp3	0	1.02455	0.822	0.515	0
Klf4	0	1.00177	0.912	0.64	0
Pla1a	0	0.986501	0.736	0.386	0
Nbl1	0	0.962461	0.801	0.546	0
Ppp1r14b	0	0.944912	0.685	0.358	0
Adamts5	0	0.913446	0.875	0.573	0
Pgf	0	0.911452	0.568	0.201	0
Adgrd1	0	0.895703	0.482	0.104	0
Thbd	0	0.893242	0.539	0.201	0
Crip1	0	0.877117	0.995	0.97	0
Lims2	0	0.874552	0.569	0.175	0
Emilin2	0	0.856995	0.457	0.085	0
Pcolce2	0	0.85582	0.934	0.717	0
Ebf1	0	0.854092	0.896	0.73	0
Mfap5	0	0.811794	0.996	0.926	0
S100a10	0	0.809106	0.98	0.901	0
Gm12840	0	0.808267	0.478	0.257	0
Ugp2	0	0.801903	0.842	0.645	0
Mustn1	0	0.799062	0.345	0.087	0
Thy1	0	0.792948	0.435	0.181	0
Serpinb6a	0	0.790341	0.946	0.805	0
Timp2	0	0.782893	0.982	0.901	0
Anxa3	0	0.775979	0.747	0.541	0
Tnxb	0	0.775217	0.868	0.535	0
Myoc	0	0.763629	0.423	0.195	0
C3	0	0.761236	0.716	0.459	0
Carhsp1	0	0.751244	0.761	0.479	0
Hs3st1	0	0.751103	0.505	0.182	0
Creb5	0	0.740188	0.574	0.261	0
Uqcc2	0	0.736569	0.883	0.687	0
Ecm1	0	0.716696	0.93	0.786	0
Fbn1	0	0.704825	0.886	0.725	0
Selenbp1	0	0.69478	0.771	0.521	0
Htra4	0	0.675512	0.368	0.149	0
Cadm3	0	0.669672	0.277	0.023	0
Ramp2	0	0.653734	0.84	0.604	0
Gstm1	0	0.642023	0.964	0.808	0
Gda	0	0.636896	0.447	0.165	0
Emp3	0	0.623795	0.962	0.885	0
1700019D03Rik	0	0.616074	0.378	0.084	0
Klf2	0	0.613947	0.848	0.704	0
Actg1	0	0.612937	0.993	0.966	0
Lamc1	0	0.607145	0.92	0.74	0
Limch1	0	0.600149	0.324	0.076	0
Fbln2	0	0.599083	0.955	0.815	0
Ahnak2	0	0.597921	0.769	0.541	0
Crip2	0	0.593619	0.974	0.894	0
Ablim1	0	0.588114	0.519	0.237	0
Fhl1	0	0.579832	0.842	0.642	0
Dbn1	0	0.578469	0.661	0.43	0
S100a6	0	0.573278	0.999	0.985	0
Pmp22	0	0.56555	0.981	0.899	0
Slco3a1	0	0.560361	0.48	0.215	0
Anxa1	0	0.560051	0.935	0.817	0
Qpct	0	0.556577	0.725	0.479	0
Camk2n1	0	0.550716	0.766	0.551	0
Cdkn1a	9.31009e-233	0.540553	0.586	0.405	1.27855e-228
Plpp3	0	0.532724	0.877	0.707	0
Ces1d	0	0.531231	0.351	0.146	0
Cavin3	0	0.527676	0.955	0.86	0
Metrnl	0	0.527146	0.446	0.247	0
Ret	0	0.52604	0.286	0.069	0
S100a13	0	0.524716	0.872	0.717	0
Islr	0	0.523907	0.86	0.728	0
Ahnak	0	0.522054	0.922	0.791	0
Ddah2	0	0.514546	0.917	0.766	0
Prr13	0	0.513096	0.781	0.622	0
Tnfaip6	1.94998e-200	0.509757	0.441	0.302	2.67791e-196
Hspb8	0	0.502927	0.343	0.128	0
Man1a	0	0.502226	0.548	0.289	0
Heg1	0	0.501053	0.723	0.51	0

## Sheet: F-SL
Gene	p_val	avg_log2FC	pct.1	pct.2	p_val_adj
Cxcl14	0	2.06963	0.395	0.174	0
Hsd11b1	0	2.00301	0.734	0.289	0
Lpl	0	1.658	0.912	0.641	0
Dpep1	0	1.49771	0.925	0.594	0
G0s2	0	1.48504	0.813	0.507	0
Gsta3	0	1.33257	0.668	0.296	0
Smoc2	0	1.22253	0.946	0.771	0
Nmb	0	1.19582	0.367	0.097	0
Adm	0	1.07332	0.384	0.166	0
Crispld2	0	1.04959	0.907	0.731	0
Gpx3	0	1.02352	0.986	0.903	0
Ms4a4d	0	0.991571	0.785	0.527	0
Sparcl1	0	0.951279	0.928	0.729	0
Enpp2	0	0.906824	0.499	0.225	0
Hspa1a	0	0.906581	0.439	0.387	0
Ifi205	0	0.901471	0.491	0.27	0
Abca8a	0	0.891594	0.804	0.564	0
Clec3b	0	0.890544	0.96	0.659	0
Penk	0	0.86271	0.329	0.095	0
Htra3	0	0.848658	0.986	0.888	0
Atp1a2	0	0.825563	0.583	0.35	0
Cebpd	0	0.817046	0.847	0.776	0
Gstm1	0	0.804898	0.946	0.788	0
Adamts5	0	0.790905	0.77	0.563	0
Spon1	0	0.790596	0.517	0.291	0
Gsn	0	0.772035	1	0.984	0
Sept4	0	0.762258	0.411	0.183	0
Ggt5	0	0.76144	0.323	0.093	0
Lamb1	0	0.754653	0.653	0.464	0
Vwa1	0	0.737206	0.676	0.448	0
Jund	0	0.725917	0.853	0.832	0
Rarres2	0	0.718603	0.933	0.868	0
Ppp1r14a	0	0.718219	0.468	0.3	0
Aldh2	0	0.714137	0.858	0.783	0
C1s1	0	0.708728	0.548	0.359	0
Klf9	0	0.702963	0.753	0.651	0
Dcn	0	0.694645	1	0.996	0
Txnip	0	0.691203	0.663	0.536	0
Cxcl1	0	0.681409	0.566	0.469	0
AW112010	0	0.673396	0.376	0.184	0
Slc43a3	0	0.667618	0.821	0.708	0
Rgs17	0	0.660282	0.308	0.119	0
Btg2	0	0.650717	0.685	0.64	0
Htra1	0	0.650656	0.592	0.459	0
Cyp27a1	0	0.644367	0.427	0.239	0
Apod	1.89846e-251	0.630043	0.327	0.243	2.60715e-247
Junb	0	0.625546	0.905	0.884	0
Mgst1	0	0.625284	0.824	0.692	0
Tsc22d3	0	0.625082	0.725	0.638	0
Slco2b1	0	0.625015	0.265	0.066	0
Gas1	0	0.623911	0.798	0.704	0
Jun	0	0.620317	0.86	0.855	0
Spry1	0	0.616983	0.58	0.467	0
C3	0	0.616971	0.59	0.464	0
Gpm6b	0	0.605631	0.848	0.787	0
Rnase4	0	0.601361	0.94	0.894	0
Ar	0	0.598473	0.533	0.389	0
Gfra1	0	0.594108	0.256	0.076	0
Cp	0	0.590355	0.673	0.549	0
Glul	0	0.587962	0.605	0.466	0
Fmo2	0	0.586813	0.366	0.2	0
Prss23	0	0.585075	0.58	0.476	0
Podn	0	0.574294	0.386	0.22	0
Spon2	0	0.57267	0.51	0.372	0
Drap1	0	0.572283	0.692	0.623	0
Cyb5a	0	0.57189	0.922	0.9	0
Tnxb	0	0.568715	0.728	0.533	0
Msc	0	0.565671	0.299	0.18	0
Angptl2	0	0.565236	0.638	0.553	0
Col5a3	0	0.563136	0.394	0.259	0
Ifngr1	0	0.562739	0.758	0.708	0
Serping1	0	0.562088	0.987	0.944	0
Aldh1a1	0	0.556882	0.691	0.593	0
Zfp36	0	0.554831	0.605	0.543	0
Xdh	0	0.549427	0.409	0.259	0
Tpst1	0	0.544586	0.635	0.559	0
Ces1d	0	0.540518	0.278	0.14	0
Bmp4	0	0.524442	0.396	0.273	0
C1ra	0	0.522906	0.546	0.431	0
Rem1	0	0.519313	0.359	0.217	0
Nid1	0	0.51821	0.841	0.766	0
Gstt1	0	0.513321	0.596	0.485	0
Phlda1	0	0.509802	0.663	0.564	0
Selenop	0	0.50976	0.965	0.915	0
Entpd2	0	0.50908	0.866	0.76	0
Tcf4	0	0.507039	0.847	0.814	0
Heyl	0	0.505927	0.459	0.336	0
Rhoj	0	0.502028	0.805	0.77	0

## Sheet: F-Trans
Gene	p_val	avg_log2FC	pct.1	pct.2	p_val_adj
Igfbp3	0	1.94115	0.303	0.061	0
Apoe	0	1.8245	0.985	0.824	0
Ccl19	0	1.46518	0.62	0.179	0
Fgl2	0	1.42564	0.716	0.259	0
Inmt	8.1304e-241	1.19841	0.28	0.107	1.11655e-236
Fbln1	0	1.14956	0.988	0.857	0
Gm12840	1.56456e-269	1.1093	0.472	0.276	2.14861e-265
Mt1	0	1.09169	0.866	0.746	0
Ahsg	0	1.06577	0.253	0.049	0
Srpx	0	0.998637	0.652	0.34	0
Nr4a1	2.18746e-280	0.92336	0.627	0.422	3.00403e-276
Mt2	2.15864e-256	0.91723	0.654	0.444	2.96446e-252
Gas6	0	0.915071	0.837	0.641	0
Fmo2	0	0.883865	0.53	0.222	0
Timp3	0	0.88187	0.89	0.703	0
Cfh	0	0.86198	0.988	0.877	0
Osr1	4.94065645841247e-324	0.858293	0.454	0.241	6.78500351433784e-320
Igf1	0	0.843309	0.747	0.579	0
Gadd45g	1.11448e-266	0.835236	0.613	0.387	1.53052e-262
Vit	0	0.830205	0.479	0.142	0
Tmem176b	3.57643e-273	0.830066	0.51	0.343	4.91151e-269
Pdlim3	0	0.816015	0.611	0.265	0
C4b	0	0.801557	0.335	0.107	0
Tst	0	0.783058	0.341	0.11	0
C3	7.14329e-218	0.776829	0.673	0.484	9.80988e-214
Gsn	0	0.775412	1	0.988	0
Id2	1.32882e-303	0.75936	0.743	0.523	1.82487e-299
Mgp	0	0.757159	0.999	0.98	0
Gstm5	0	0.754993	0.724	0.532	0
Olfml2b	0	0.701481	0.615	0.313	0
Id3	4.674e-259	0.687196	0.911	0.8	6.4188e-255
Ecm1	0	0.671911	0.911	0.799	0
Cxcl12	7.18644e-169	0.666179	0.554	0.405	9.86914e-165
Serpina3n	1.44796e-121	0.65793	0.485	0.362	1.98849e-117
Cdc42ep3	7.64478e-277	0.643388	0.447	0.215	1.04986e-272
Cpxm1	2.76832e-287	0.642531	0.61	0.386	3.80174e-283
Mgst1	0	0.633942	0.904	0.713	0
Igfbp4	0	0.6261	0.978	0.921	0
Tmem176a	2.77359e-164	0.619548	0.356	0.222	3.80898e-160
Il11ra1	0	0.611887	0.895	0.73	0
Tcf21	1.79941e-239	0.609188	0.676	0.498	2.47113e-235
Slc16a2	0	0.599133	0.53	0.275	0
Bambi	6.39163189666117e-311	0.593045	0.427	0.187	8.77763e-307
Nfkbia	5.32137e-188	0.586869	0.742	0.596	7.30784e-184
Ccdc80	0	0.582017	0.989	0.952	0
Selenop	0	0.580218	0.99	0.924	0
Il33	1.56631e-210	0.575199	0.439	0.235	2.15102e-206
Cpe	1.46359e-307	0.573713	0.467	0.21	2.00994e-303
Trf	1.75731e-107	0.569064	0.444	0.331	2.41331e-103
Egr1	6.02142e-220	0.566758	0.892	0.79	8.26922e-216
Vegfd	9.28302e-115	0.559558	0.253	0.137	1.27484e-110
Ier2	1.29435e-164	0.557712	0.885	0.794	1.77753e-160
Junb	2.37315e-167	0.557375	0.939	0.885	3.25904e-163
Sulf2	7.13622e-266	0.552268	0.625	0.39	9.80018e-262
Tnfaip6	5.53987e-96	0.541148	0.405	0.317	7.6079e-92
Zfp36	7.48688e-141	0.540201	0.705	0.547	1.02817e-136
Ndrg2	5.63474e-259	0.533707	0.744	0.547	7.73819e-255
Serping1	0	0.511877	0.993	0.953	0
Dpt	0	0.51105	0.984	0.929	0
C1ra	2.89503e-215	0.50553	0.644	0.447	3.97575e-211
Mfap2	1.77574e-250	0.502644	0.679	0.442	2.43863e-246

## Sheet: F-WntX
Gene	p_val	avg_log2FC	pct.1	pct.2	p_val_adj
Wif1	0	3.65034	0.604	0.005	0
Prg4	0	2.69143	0.564	0.162	0
Dkk3	0	2.66931	0.906	0.299	0
Cytl1	4.5193414848557e-317	2.59503	0.269	0.057	6.20641166115233e-313
Clu	0	2.43901	0.47	0.054	0
Apoe	0	2.0955	0.997	0.83	0
Ccl19	0	2.05195	0.705	0.192	0
Dbi	0	1.90621	0.948	0.834	0
Fmod	6.81316525615079e-321	1.76788	0.372	0.131	9.35651984627188e-317
Igfbp5	0	1.70702	0.387	0.11	0
Lmcd1	0	1.58585	0.572	0.089	0
Ecrg4	0	1.57396	0.634	0.215	0
Cox4i2	0	1.56847	0.506	0.084	0
Id4	0	1.56482	0.271	0.048	0
Hand2os1	0	1.50929	0.636	0.116	0
Cpe	0	1.49918	0.714	0.208	0
Pdlim3	0	1.49857	0.713	0.273	0
Ccdc80	0	1.45124	0.975	0.954	0
Cadm1	0	1.43746	0.52	0.013	0
Smim3	0	1.40173	0.585	0.155	0
Vim	0	1.36009	0.994	0.983	0
Prelp	0	1.34768	0.884	0.813	0
Paqr6	0	1.31704	0.417	0.04	0
Msx1	0	1.31602	0.523	0.168	0
Atp1b1	0	1.30052	0.432	0.045	0
Rspo3	0	1.29719	0.37	0.006	0
Trf	0	1.28197	0.659	0.326	0
Tgfbi	0	1.26854	0.685	0.352	0
Aopep	0	1.254	0.701	0.362	0
Timp3	0	1.23641	0.908	0.709	0
Scara3	0	1.22495	0.524	0.137	0
Itih5	0	1.20514	0.617	0.39	0
Rgs5	0	1.15144	0.271	0.02	0
Il11ra1	0	1.12902	0.892	0.736	0
Bambi	0	1.12467	0.551	0.19	0
Mgp	1.48236e-279	1.11452	0.997	0.981	2.03573e-275
Cyp2e1	0	1.10894	0.271	0.007	0
Tbx20	0	1.08817	0.718	0.474	0
Shisa4	0	1.08143	0.57	0.23	0
Map1b	0	1.07583	0.579	0.354	0
Socs2	0	1.06089	0.821	0.682	0
Abi3bp	0	1.05014	0.642	0.484	0
Myoc	9.31644e-147	1.01979	0.41	0.222	1.27943e-142
Dpt	0	0.99558	0.973	0.932	0
Tspan7	0	0.994764	0.399	0.067	0
Aldh1a1	0	0.9851	0.801	0.612	0
S100b	0	0.978362	0.292	0.032	0
Cdc42ep3	8.18655e-296	0.954506	0.503	0.221	1.12426e-291
Tmem176b	7.93469427221042e-321	0.954269	0.677	0.341	1.08967156440266e-316
Fth1	0	0.907888	0.998	0.995	0
Tst	1.12253e-292	0.905837	0.368	0.118	1.54158e-288
Fxyd6	7.18163941481919e-319	0.904034	0.865	0.757	9.8625454083712e-315
Lmo4	0	0.893137	0.719	0.579	0
Aldh3a1	0	0.890931	0.271	0.039	0
Npr1	0	0.877146	0.374	0.072	0
Stk17b	0	0.86504	0.337	0.081	0
Igf1	5.75234e-236	0.86176	0.696	0.588	7.89969e-232
Tcf12	0	0.856102	0.522	0.266	0
6330403K07Rik	0	0.855183	0.302	0.054	0
Etv1	0	0.836409	0.487	0.208	0
Pdgfa	0	0.804453	0.37	0.12	0
Tafa5	0	0.803386	0.322	0.073	0
Mafb	4.45534e-196	0.795554	0.434	0.225	6.11852e-192
Ccnd2	1.14712e-215	0.770511	0.568	0.404	1.57534e-211
Tmem176a	1.12058e-191	0.767605	0.468	0.222	1.53889e-187
Lgmn	7.13899e-241	0.764047	0.503	0.361	9.80398e-237
Cd9	0	0.761779	0.955	0.858	0
Ptx3	1.57408e-230	0.752752	0.336	0.107	2.16168e-226
Nudt4	1.01364e-287	0.751508	0.44	0.226	1.39203e-283
St3gal4	1.71872e-284	0.748267	0.578	0.405	2.36032e-280
Fam3c	3.48713e-305	0.747297	0.558	0.364	4.78887e-301
Csrp2	6.85615e-156	0.727819	0.796	0.612	9.41555e-152
Frzb	1.36439e-154	0.724202	0.62	0.472	1.87372e-150
Bmyc	2.45039e-227	0.723199	0.481	0.324	3.36512e-223
Thbs1	1.16111e-89	0.717867	0.45	0.329	1.59455e-85
Ptgfr	2.90676858275248e-312	0.710726	0.277	0.059	3.99187e-308
Art3	0	0.704774	0.278	0.054	0
Cdh11	4.70154e-280	0.695811	0.301	0.097	6.45662e-276
Fgl2	7.79495e-108	0.694728	0.422	0.291	1.07048e-103
Mfap2	3.66057e-180	0.694487	0.662	0.452	5.02707e-176
Cntfr	6.91141e-227	0.694069	0.282	0.077	9.49145e-223
Limch1	7.13797e-259	0.691536	0.339	0.104	9.80257e-255
Hmgcs2	6.44215e-174	0.688174	0.407	0.229	8.847e-170
Stxbp6	2.81621e-256	0.686089	0.307	0.1	3.86751e-252
Comp	2.93856e-52	0.668654	0.362	0.244	4.03552e-48
Ppp3ca	1.30873e-244	0.665901	0.593	0.448	1.79728e-240
Mdk	1.8207e-158	0.662571	0.58	0.33	2.50036e-154
Rin2	1.60817e-210	0.660948	0.419	0.25	2.20849e-206
Sdc3	9.25403e-219	0.656884	0.444	0.278	1.27086e-214
4930523C07Rik	9.64549e-197	0.655048	0.588	0.426	1.32461e-192
Tnfaip8	3.00863e-283	0.654325	0.353	0.126	4.13175e-279
Gstm5	5.37429e-206	0.650585	0.673	0.542	7.38051e-202
Id1	6.85313e-111	0.632811	0.386	0.237	9.41141e-107
Gnai1	4.94065645841247e-324	0.626576	0.26	0.04	6.78500351433784e-320
Meox1	2.70324e-70	0.613844	0.63	0.567	3.71236e-66
Selenop	5.34157e-135	0.60717	0.938	0.929	7.33557e-131
Kazald1	1.1531e-155	0.601958	0.465	0.289	1.58356e-151
Ifi27	2.8581e-221	0.59395	0.853	0.776	3.92502e-217
Gm34030	6.00264e-236	0.593822	0.284	0.084	8.24343e-232
Meis2	5.21125e-176	0.592774	0.437	0.259	7.15661e-172
Vgll4	2.4507e-171	0.58428	0.419	0.253	3.36554e-167
Hist1h2bc	2.59633e-144	0.581663	0.671	0.524	3.56554e-140
Rnpep	1.18934e-193	0.579639	0.396	0.214	1.63331e-189
Cpxm2	3.12652e-237	0.579392	0.291	0.07	4.29365e-233
Csrp1	1.19835e-154	0.579185	0.699	0.537	1.64569e-150
Gata6	7.55145e-173	0.57846	0.513	0.352	1.03704e-168
Nfib	4.50683e-198	0.570935	0.774	0.697	6.18923e-194
Cavin2	3.72158e-155	0.563866	0.344	0.157	5.11084e-151
Prnp	1.18921e-172	0.556268	0.654	0.567	1.63314e-168
Pamr1	1.3159e-115	0.552498	0.288	0.204	1.80712e-111
Colec12	5.38574e-155	0.547465	0.565	0.457	7.39624e-151
Nfix	5.01982e-187	0.545378	0.781	0.688	6.89372e-183
Bok	1.22386e-115	0.542643	0.399	0.316	1.68073e-111
Itm2b	2.4916e-255	0.537446	0.992	0.991	3.42172e-251
Rpl10	1.73049e-174	0.529532	0.964	0.879	2.37648e-170
Por	5.29393e-138	0.526728	0.445	0.32	7.27016e-134
Vit	8.62742e-108	0.526274	0.334	0.162	1.1848e-103
Maob	1.23345e-156	0.52023	0.286	0.11	1.69389e-152
Il33	2.93933e-60	0.520083	0.342	0.247	4.03658e-56
Papss2	3.55965e-156	0.515782	0.323	0.179	4.88847e-152
Mrps6	2.55355e-153	0.51458	0.35	0.216	3.50679e-149
Glul	3.05146e-83	0.513649	0.621	0.499	4.19058e-79
Dcn	1.87339e-167	0.509944	1	0.997	2.57272e-163
Me1	6.20379e-177	0.505718	0.31	0.155	8.51967e-173
Gas6	1.32796e-56	0.504733	0.707	0.655	1.82368e-52
Tmem100	3.89827e-79	0.502684	0.401	0.234	5.35349e-75
Gnb4	1.98734e-145	0.501175	0.42	0.276	2.72922e-141
Hist1h1c	1.79297e-73	0.50036	0.395	0.28	2.46228e-69

## Sheet: F-Act
Gene	p_val	avg_log2FC	pct.1	pct.2	p_val_adj
Meox1	0	1.18977	0.877	0.503	0
Cst6	0	1.08687	0.42	0.132	0
Col8a1	0	1.0654	0.951	0.671	0
Cilp	0	1.04213	0.565	0.256	0
Ckb	0	0.856953	0.923	0.728	0
Ccnd1	0	0.721825	0.518	0.241	0
Emp1	0	0.673513	0.958	0.784	0
F2r	0	0.650783	0.687	0.424	0
Fibin	0	0.646892	0.83	0.569	0
Col15a1	0	0.644205	0.909	0.696	0
Mfap5	0	0.639988	0.995	0.925	0
Sparcl1	0	0.630455	0.951	0.749	0
Jup	0	0.620949	0.664	0.371	0
Kcnk2	0	0.617346	0.425	0.185	0
Fbln2	0	0.601387	0.962	0.81	0
Nbl1	0	0.58921	0.76	0.548	0
Adamtsl2	0	0.574472	0.565	0.315	0
Crip1	0	0.573972	0.996	0.969	0
Vcan	0	0.540073	0.691	0.454	0
Fxyd5	0	0.535689	0.755	0.539	0
Ackr4	0	0.519184	0.408	0.198	0
Adcy7	0	0.517872	0.557	0.305	0
Scml4	0	0.50112	0.344	0.103	0
Capg	0	0.500709	0.767	0.587	0

## Sheet: IR
Gene	p_val	avg_log2FC	pct.1	pct.2	p_val_adj
Mt2	0	3.36158	0.923	0.455	0
Ccl2	0	3.18732	0.635	0.121	0
Timp1	0	2.80938	0.9	0.517	0
Cxcl5	3.41084e-194	2.72016	0.324	0.048	4.68411e-190
Angptl4	0	2.48285	0.809	0.166	0
Ccl7	3.94872e-252	2.37963	0.645	0.158	5.42278e-248
Prg4	6.57896e-192	2.32001	0.578	0.174	9.03489e-188
Mt1	1.98170689034277e-316	2.30616	0.946	0.753	2.72147807250772e-312
Ptx3	6.12884e-161	2.01032	0.419	0.113	8.41673e-157
Mif	0	1.81359	0.939	0.679	0
Pdpn	0	1.61205	0.83	0.455	0
Slc25a5	0	1.52601	0.964	0.658	0
Nme1	0	1.46871	0.95	0.608	0
Ldha	0	1.4629	0.965	0.804	0
Ran	0	1.41427	0.966	0.707	0
Eif5a	0	1.40618	0.994	0.9	0
Rbm3	0	1.3743	0.961	0.7	0
Ncl	0	1.34653	0.937	0.667	0
Srm	0	1.32309	0.881	0.361	0
Itga5	1.73227202479379e-310	1.32119	0.718	0.211	2.37893e-306
Pgk1	1.01841e-274	1.30853	0.855	0.482	1.39858e-270
Eif4a1	0	1.3023	0.987	0.862	0
Gm12840	1.82162e-150	1.29872	0.703	0.286	2.50163e-146
Tnfrsf12a	3.75754e-240	1.26046	0.828	0.354	5.16023e-236
Hmox1	1.38362e-67	1.24935	0.484	0.215	1.90012e-63
Hspd1	4.74817289114285e-313	1.2312	0.855	0.492	0
Inhba	9.27092e-96	1.22922	0.396	0.181	1.27318e-91
Ch25h	8.28066e-188	1.20108	0.31	0.035	1.13718e-183
Cebpb	4.50593e-147	1.19984	0.641	0.247	6.188e-143
Nhp2	6.9926e-305	1.187	0.836	0.375	9.60293e-301
Serpine1	1.51699e-81	1.18014	0.651	0.347	2.08328e-77
Slc16a3	5.39222e-161	1.15446	0.444	0.13	7.40513e-157
Hspa9	7.05884e-234	1.14618	0.823	0.413	9.6939e-230
Pkm	1.92808e-206	1.14541	0.939	0.794	2.64784e-202
Npm1	2.10341773890035e-316	1.14129	0.978	0.857	2.88862358083186e-312
Lrrc59	3.36307e-273	1.12693	0.831	0.36	4.6185e-269
Serpina3n	5.25364e-91	1.11221	0.676	0.367	7.21483e-87
Sod2	3.91766e-196	1.10308	0.785	0.401	5.38013e-192
Cxcl2	3.09288e-134	1.10198	0.321	0.05	4.24745e-130
Eno1	2.23574e-161	1.08673	0.794	0.512	3.07034e-157
Igfbp3	1.64438e-57	1.08224	0.265	0.078	2.25822e-53
C1qbp	1.86685e-259	1.0621	0.823	0.376	2.56375e-255
Sdc4	2.18404e-113	1.05936	0.692	0.358	2.99935e-109
Mmp3	3.60186e-18	1.04501	0.26	0.15	4.94643e-14
Cxcl1	7.56927e-34	1.03037	0.67	0.494	1.03949e-29
Gapdh	2.31715e-191	1.02964	0.951	0.82	3.18214e-187
Fkbp11	2.15148e-175	1.02316	0.645	0.229	2.95463e-171
Hnrnpa1	1.67703e-204	1.0229	0.862	0.529	2.30306e-200
Ppa1	1.89654e-214	1.01814	0.762	0.323	2.60452e-210
Anp32b	5.37667e-237	1.01436	0.932	0.619	7.38378e-233
Smg6	2.20852e-161	1.00572	0.48	0.14	3.03295e-157
Rps2	0	0.998378	0.996	0.985	0
Eif4ebp1	4.45318e-195	0.978566	0.879	0.51	6.11556e-191
Cald1	1.00499e-210	0.975858	0.97	0.802	1.38016e-206
Hspa5	1.00584e-92	0.97337	0.991	0.906	1.38132e-88
Aldh1a2	4.48262e-94	0.965789	0.526	0.231	6.15598e-90
Gnl3	1.01117e-188	0.96092	0.707	0.257	1.38864e-184
Pgam1	8.05807e-173	0.956573	0.878	0.618	1.10662e-168
Ranbp1	1.62926e-251	0.949292	0.95	0.708	2.23746e-247
Hspe1	1.1322e-231	0.948459	0.939	0.728	1.55485e-227
Tnc	6.4115e-102	0.946007	0.365	0.094	8.80491e-98
Plin2	2.11559e-116	0.942566	0.665	0.341	2.90533e-112
Cycs	6.28757e-207	0.937641	0.883	0.526	8.63471e-203
Prmt1	5.43823e-195	0.934379	0.821	0.438	7.46832e-191
Nop56	1.55389e-162	0.930368	0.689	0.281	2.13396e-158
Eef1g	1.90375e-290	0.926451	0.988	0.928	2.61442e-286
Ier3	2.24945e-70	0.919119	0.712	0.422	3.08917e-66
Esd	6.37272e-136	0.918221	0.874	0.654	8.75165e-132
Eif6	1.88845e-197	0.916854	0.858	0.491	2.5934e-193
Plaur	4.57147e-263	0.916501	0.454	0.052	6.27799e-259
Pfn1	7.45869e-183	0.91559	0.907	0.845	1.0243e-178
Thbs1	8.96805e-73	0.915293	0.632	0.33	1.23158e-68
Tpi1	9.5739e-87	0.908945	0.751	0.583	1.31478e-82
Ebna1bp2	7.98911e-192	0.904623	0.793	0.383	1.09714e-187
Cct7	8.65267e-185	0.901402	0.859	0.557	1.18827e-180
Cct6a	1.29304e-189	0.900252	0.856	0.505	1.77573e-185
Fbl	1.15153e-175	0.89695	0.774	0.374	1.58139e-171
Nop58	5.32209e-160	0.891094	0.689	0.271	7.30883e-156
Gar1	1.88724e-201	0.889075	0.734	0.271	2.59175e-197
Aldoa	1.56679e-189	0.887984	0.974	0.872	2.15167e-185
Set	6.50891e-170	0.882263	0.862	0.531	8.93869e-166
Tomm40	2.11427e-181	0.879842	0.693	0.268	2.90353e-177
Tuba1c	2.69699e-195	0.879592	0.564	0.14	3.70378e-191
Tubb6	3.1071e-145	0.877991	0.862	0.508	4.26698e-141
Mrto4	6.23037e-203	0.874554	0.657	0.199	8.55617e-199
Ddx39	6.05286e-215	0.874161	0.656	0.179	8.31239e-211
Nars	6.844e-154	0.868759	0.828	0.434	9.39887e-150
Eef1e1	4.60014e-221	0.867915	0.643	0.169	6.31737e-217
Eif5	3.05006e-161	0.865229	0.909	0.63	4.18865e-157
Eif2s1	2.59687e-179	0.864592	0.783	0.372	3.56629e-175
AI506816	3.33495e-186	0.86381	0.712	0.249	4.57988e-182
Cct3	2.85512e-165	0.836996	0.841	0.469	3.92094e-161
Rps18	6.28173e-293	0.83469	0.999	0.989	8.6267e-289
Serp1	4.98149e-151	0.834493	0.899	0.628	6.84108e-147
Higd1a	3.02045e-92	0.834054	0.851	0.616	4.14798e-88
Mthfd2	3.97881e-154	0.832265	0.536	0.15	5.4641e-150
Tpm4	6.53596e-152	0.829263	0.964	0.84	8.97583e-148
Timm23	5.44911e-173	0.827323	0.898	0.588	7.48326e-169
Nme2	6.0134e-241	0.827045	0.992	0.947	8.2582e-237
Rpl36al	1.57764e-226	0.823803	0.988	0.867	2.16657e-222
Hnrnpf	1.36308e-181	0.816659	0.947	0.737	1.87192e-177
Timm8a1	1.48307e-187	0.813614	0.617	0.176	2.0367e-183
Ero1l	6.66995e-78	0.811015	0.317	0.106	9.15984e-74
Etf1	2.49909e-166	0.810924	0.744	0.305	3.432e-162
Snrpd1	3.69742e-151	0.810076	0.808	0.453	5.07767e-147
Slc2a1	9.89634e-152	0.808761	0.345	0.06	1.35906e-147
Hnrnpab	8.34279e-157	0.806646	0.855	0.495	1.14572e-152
Aprt	2.51111e-130	0.805601	0.748	0.419	3.4485e-126
Serbp1	6.32563e-172	0.805319	0.945	0.758	8.68699e-168
Tnfaip6	4.80218e-48	0.799629	0.56	0.321	6.59484e-44
Odc1	3.85583e-110	0.793776	0.651	0.297	5.29522e-106
Ppp1r14b	2.17058e-128	0.789436	0.782	0.404	2.98085e-124
Atp5g1	1.04417e-179	0.779872	0.954	0.78	1.43396e-175
Eif2s2	1.2545e-147	0.778008	0.938	0.713	1.7228e-143
Gja1	1.12184e-129	0.776392	0.437	0.114	1.54062e-125
Snrpf	3.96936e-156	0.770905	0.919	0.659	5.45112e-152
Manf	1.27005e-83	0.768714	0.929	0.79	1.74416e-79
Rsl1d1	6.40682e-143	0.758246	0.749	0.348	8.79848e-139
Msn	1.65115e-128	0.756189	0.875	0.546	2.26752e-124
Tomm20	3.97486e-136	0.75489	0.875	0.654	5.45868e-132
Tgfb1	1.01835e-76	0.752532	0.559	0.266	1.39851e-72
Mcfd2	2.16089e-128	0.751259	0.837	0.493	2.96755e-124
Uap1	1.52434e-62	0.745035	0.808	0.563	2.09337e-58
Vmp1	3.90538e-117	0.743275	0.82	0.454	5.36326e-113
Snhg1	4.47275e-103	0.740435	0.652	0.301	6.14243e-99
Il33	3.8131e-23	0.736916	0.337	0.25	5.23653e-19
Yrdc	4.26435e-169	0.735467	0.568	0.154	5.85623e-165
Npm3	1.24596e-132	0.734158	0.766	0.395	1.71108e-128
Rpl29	5.4656e-185	0.733721	0.991	0.956	7.50591e-181
G3bp1	1.42408e-123	0.732319	0.844	0.52	1.95569e-119
Ifrd1	1.96546e-95	0.731046	0.735	0.4	2.69916e-91
Eif3b	3.42032e-134	0.729633	0.737	0.353	4.69712e-130
Asns	4.67673e-183	0.728885	0.388	0.055	6.42255e-179
Pa2g4	1.88129e-118	0.728623	0.744	0.393	2.58357e-114
Hsp90aa1	2.45325e-111	0.727164	0.959	0.803	3.36904e-107
Cct8	1.6861e-123	0.726671	0.841	0.548	2.31553e-119
Srsf2	8.24513e-125	0.724613	0.919	0.618	1.1323e-120
Pabpc1	7.68084e-139	0.719151	0.948	0.792	1.05481e-134
Ddx21	7.69013e-138	0.719108	0.576	0.193	1.05609e-133
Tagln2	3.63849e-104	0.716106	0.959	0.86	4.99674e-100
Gm10076	5.64024e-108	0.716014	0.876	0.581	7.74575e-104
Slc3a2	3.01674e-53	0.706796	0.677	0.424	4.14289e-49
Rpsa	1.57904e-185	0.706666	0.996	0.975	2.16849e-181
Chic2	3.83343e-107	0.70559	0.84	0.523	5.26445e-103
Pcbp1	1.25957e-128	0.701132	0.879	0.56	1.72977e-124
Tspan4	9.30576e-93	0.700625	0.738	0.419	1.27796e-88
Mrpl52	4.61712e-135	0.700295	0.922	0.711	6.34068e-131
Errfi1	1.48832e-52	0.700151	0.655	0.409	2.04391e-48
Rdh10	5.48494e-104	0.692191	0.341	0.088	7.53247e-100
Mdh2	5.24253e-128	0.69163	0.906	0.676	7.19957e-124
Cfl1	1.79962e-150	0.688554	0.986	0.905	2.47142e-146
Snrpd3	6.51518e-112	0.687599	0.815	0.532	8.9473e-108
Tcp1	9.98964e-117	0.682548	0.811	0.487	1.37188e-112
Snrpa1	8.71185e-131	0.679027	0.667	0.269	1.1964e-126
Nsun2	3.88835e-135	0.678042	0.644	0.243	5.33988e-131
Uqcrq	1.99028e-121	0.676752	0.929	0.748	2.73326e-117
Nip7	9.02362e-134	0.676174	0.617	0.226	1.23921e-129
Eif4e	2.54961e-107	0.675271	0.735	0.387	3.50137e-103
Srsf3	3.68457e-122	0.674684	0.937	0.715	5.06003e-118
Fam162a	5.48093e-59	0.673833	0.734	0.492	7.52697e-55
Sdc1	2.5548e-51	0.66924	0.458	0.249	3.50851e-47
Naa50	5.8851e-113	0.660687	0.711	0.343	8.08201e-109
Nolc1	4.0293e-120	0.65903	0.578	0.211	5.53343e-116
Hnrnpa3	6.84191e-115	0.658223	0.937	0.717	9.396e-111
Snu13	5.8868e-106	0.656276	0.886	0.669	8.08434e-102
Mrpl12	2.13055e-111	0.653547	0.763	0.421	2.92589e-107
Txn2	2.61544e-110	0.652283	0.845	0.558	3.59178e-106
Srxn1	2.65625e-67	0.652142	0.374	0.144	3.64783e-63
Rpl12	1.50243e-135	0.650394	0.987	0.944	2.06329e-131
Btg3	1.19868e-121	0.650084	0.639	0.256	1.64615e-117
Gsto1	3.15519e-122	0.645789	0.501	0.156	4.33303e-118
Capg	1.38578e-67	0.645611	0.841	0.616	1.9031e-63
Psmb5	1.67337e-116	0.645593	0.91	0.648	2.29803e-112
Cox5a	2.03486e-120	0.643326	0.918	0.671	2.79447e-116
Bax	9.50944e-90	0.633215	0.87	0.594	1.30593e-85
Timm10	3.4643e-127	0.63268	0.577	0.201	4.75752e-123
Galk1	3.55112e-104	0.631726	0.622	0.274	4.87675e-100
Rpl18	7.76795e-185	0.629852	1	0.981	1.06677e-180
Rack1	6.69842e-129	0.629289	0.982	0.92	9.19894e-125
Kctd11	5.62926e-81	0.627888	0.534	0.239	7.73066e-77
Bcat1	5.5808e-145	0.627713	0.446	0.102	7.66412e-141
Map2k3	2.1308e-112	0.626426	0.645	0.273	2.92623e-108
Rpl32	1.19826e-192	0.626046	0.996	0.989	1.64557e-188
Sphk1	7.99308e-113	0.625185	0.479	0.15	1.09769e-108
Has1	3.02969e-75	0.625166	0.281	0.07	4.16068e-71
Rps27l	2.86374e-101	0.62399	0.96	0.858	3.93277e-97
Timm13	2.10683e-102	0.622684	0.883	0.639	2.89331e-98
Fosl1	1.01732e-250	0.621474	0.258	0.008	1.39709e-246
Sec61b	3.21066e-96	0.621359	0.927	0.819	4.4092e-92
Nop16	2.26057e-140	0.620827	0.509	0.142	3.10444e-136
Rrs1	2.37907e-111	0.620476	0.609	0.243	3.26717e-107
Cct2	4.90468e-86	0.618164	0.753	0.458	6.7356e-82
Gpatch4	1.84453e-153	0.617739	0.46	0.102	2.53309e-149
Sgk1	2.90926e-38	0.616417	0.463	0.271	3.99528e-34
Hnrnpu	1.35077e-91	0.616378	0.854	0.58	1.85501e-87
Actr3	1.31122e-87	0.614599	0.84	0.552	1.8007e-83
Mrps18b	9.65984e-132	0.612343	0.566	0.185	1.32659e-127
Rpl41	9.29541e-150	0.609478	0.998	0.992	1.27654e-145
Tubb5	2.75276e-75	0.609279	0.937	0.827	3.78037e-71
Ube2n	5.39178e-104	0.608211	0.867	0.582	7.40453e-100
Rps6	5.2891e-188	0.607149	1	0.988	7.26352e-184
Rps26	9.1656e-124	0.60668	0.989	0.955	1.25871e-119
Mak16	2.85548e-120	0.606107	0.499	0.154	3.92143e-116
Gars	1.40264e-99	0.604999	0.662	0.31	1.92625e-95
Gnpnat1	8.59151e-93	0.604702	0.615	0.28	1.17987e-88
Rrp15	1.4132e-122	0.603901	0.564	0.195	1.94075e-118
Ube2s	7.89855e-97	0.603895	0.875	0.583	1.08471e-92
Txnrd1	1.40944e-91	0.602278	0.482	0.177	1.93558e-87
Ywhae	2.34269e-117	0.601339	0.963	0.834	3.21722e-113
Eif1a	2.14818e-92	0.600592	0.724	0.384	2.95009e-88
Sfpq	1.92844e-98	0.600591	0.749	0.394	2.64832e-94
Ppia	3.40809e-146	0.598711	0.996	0.982	4.68033e-142
Psmd11	1.10285e-78	0.598521	0.789	0.499	1.51454e-74
Pfkl	1.01159e-89	0.596757	0.425	0.142	1.38921e-85
Ube2m	7.20264e-121	0.594949	0.6	0.223	9.89138e-117
Gclm	8.90048e-66	0.594407	0.46	0.197	1.2223e-61
Hilpda	1.22653e-59	0.592604	0.42	0.178	1.68439e-55
Prdx1	8.6317e-95	0.592382	0.984	0.946	1.18539e-90
Hdgf	1.97664e-87	0.592023	0.837	0.553	2.71452e-83
Rplp0	9.37978e-158	0.588705	0.999	0.993	1.28812e-153
Psma7	7.6954e-96	0.586901	0.931	0.786	1.05681e-91
Phb2	1.44123e-90	0.58596	0.847	0.566	1.97924e-86
Sec61g	1.95904e-112	0.584496	0.985	0.923	2.69035e-108
Tmed9	3.46163e-107	0.584365	0.966	0.865	4.75385e-103
Lyar	3.08909e-99	0.583923	0.636	0.285	4.24225e-95
Ssr2	6.15079e-83	0.583168	0.922	0.747	8.44688e-79
Cyc1	3.69252e-96	0.583071	0.837	0.525	5.07094e-92
Rpl5	1.51813e-126	0.582004	0.995	0.931	2.08485e-122
Mrpl17	6.60057e-91	0.579127	0.807	0.495	9.06457e-87
Vapa	6.8044e-85	0.578363	0.884	0.614	9.34448e-81
Pdap1	8.09247e-86	0.578058	0.842	0.555	1.11134e-81
Rrp9	2.62945e-147	0.5766	0.464	0.108	3.61102e-143
Cct5	4.516e-82	0.575304	0.862	0.647	6.20182e-78
Hnrnpdl	3.95827e-85	0.574503	0.799	0.492	5.43589e-81
Pole4	2.78011e-88	0.573851	0.711	0.378	3.81793e-84
Rpl9	5.25344e-88	0.5729	0.989	0.882	7.21456e-84
Txnl1	2.0058e-82	0.572437	0.8	0.501	2.75457e-78
Eif1ax	1.37866e-94	0.572423	0.797	0.462	1.89332e-90
Cstb	3.93065e-58	0.572302	0.857	0.676	5.39796e-54
Eif3i	8.13175e-90	0.572073	0.872	0.632	1.11673e-85
Tomm6	2.76149e-94	0.571353	0.953	0.806	3.79235e-90
Rplp1	2.77528e-137	0.570125	1	0.992	3.81129e-133
Ptges3	3.51883e-81	0.569972	0.862	0.587	4.83242e-77
Atp5b	7.5703e-94	0.569263	0.974	0.852	1.03963e-89
Ybx1	2.37536e-89	0.568864	0.968	0.856	3.26208e-85
Tpm2	2.45593e-32	0.568804	0.528	0.348	3.37272e-28
Rplp2	5.6863e-145	0.567336	0.994	0.982	7.809e-141
Strap	5.03297e-87	0.56733	0.769	0.451	6.91178e-83
Taf10	2.15585e-96	0.565736	0.656	0.306	2.96063e-92
Tmem167	5.67116e-91	0.564353	0.924	0.7	7.7882e-87
Fscn1	1.30489e-64	0.564222	0.589	0.32	1.79201e-60
Gspt1	1.58986e-98	0.5642	0.72	0.365	2.18336e-94
Btf3	4.10873e-121	0.562136	0.974	0.917	5.64252e-117
Pabpc4	1.2036e-111	0.561107	0.569	0.212	1.65291e-107
Eif3c	3.24061e-71	0.560803	0.767	0.493	4.45033e-67
Timm17a	2.12934e-84	0.560435	0.765	0.46	2.92422e-80
Bzw1	1.09166e-79	0.558861	0.797	0.5	1.49917e-75
Pno1	1.5782e-128	0.558338	0.495	0.142	2.16735e-124
Nudcd2	4.95787e-87	0.557917	0.684	0.353	6.80864e-83
Psmb3	3.68788e-83	0.557034	0.909	0.725	5.06457e-79
Ssr4	1.0927e-84	0.556788	0.939	0.806	1.5006e-80
Srsf7	2.66878e-78	0.556155	0.854	0.595	3.66503e-74
Prdx5	4.77899e-53	0.555064	0.871	0.72	6.56299e-49
Psmb2	3.24556e-90	0.554826	0.916	0.712	4.45713e-86
Pin1	2.34126e-83	0.55401	0.761	0.449	3.21525e-79
Rps3	7.95722e-144	0.553507	0.996	0.984	1.09276e-139
Psma4	1.48328e-82	0.552231	0.889	0.679	2.03699e-78
Acta2	6.49596e-08	0.551755	0.307	0.241	0.000892091
Wdr43	8.49977e-91	0.550995	0.493	0.183	1.16727e-86
U2af1	1.0089e-84	0.549519	0.833	0.528	1.38552e-80
Snrpd2	1.06122e-89	0.549374	0.91	0.72	1.45737e-85
Ppid	7.1283e-79	0.54892	0.614	0.301	9.78929e-75
Gpi1	1.3275e-59	0.547074	0.778	0.536	1.82306e-55
Psma3	1.03917e-89	0.546627	0.933	0.773	1.4271e-85
Fxyd5	9.22887e-61	0.546552	0.833	0.574	1.2674e-56
Cdv3	1.94747e-93	0.545826	0.698	0.348	2.67446e-89
Dcun1d5	4.55077e-88	0.544814	0.772	0.443	6.24958e-84
Pfdn2	1.50324e-75	0.543906	0.854	0.592	2.0644e-71
Txn1	6.22745e-88	0.543805	0.96	0.847	8.55216e-84
Actg1	1.20449e-58	0.543467	0.98	0.97	1.65413e-54
Fkbp1a	9.17062e-91	0.542556	0.98	0.905	1.2594e-86
Eprs	4.71157e-72	0.540286	0.724	0.421	6.4704e-68
Psma6	2.15622e-76	0.539256	0.809	0.525	2.96113e-72
Dctpp1	1.68253e-109	0.537841	0.563	0.209	2.31062e-105
Psmd7	3.17321e-78	0.537273	0.889	0.654	4.35777e-74
Hspa8	4.85477e-71	0.536912	0.993	0.955	6.66705e-67
Lgals1	3.67365e-59	0.536652	0.988	0.989	5.04502e-55
Cdk4	1.14959e-67	0.53543	0.781	0.534	1.57874e-63
Wdr77	3.96529e-119	0.535047	0.516	0.165	5.44553e-115
1110038B12Rik	4.6223e-79	0.532223	0.48	0.19	6.3478e-75
Fubp1	8.43616e-80	0.532127	0.708	0.388	1.15854e-75
Rpl14	2.31571e-159	0.530715	0.999	0.988	3.18017e-155
Mbd3	2.62036e-85	0.530076	0.804	0.485	3.59854e-81
Rps27a	8.77409e-141	0.528827	0.998	0.988	1.20495e-136
Snhg15	4.92387e-96	0.528752	0.331	0.078	6.76195e-92
Emg1	5.73586e-68	0.523721	0.803	0.544	7.87706e-64
Lsm4	4.81386e-77	0.52356	0.845	0.573	6.61087e-73
Psmd3	4.84689e-86	0.520992	0.679	0.344	6.65623e-82
Rassf1	6.01518e-64	0.520949	0.669	0.378	8.26065e-60
Hnrnpd	7.40382e-99	0.520652	0.557	0.219	1.01677e-94
Znrd2	7.32204e-104	0.520591	0.553	0.209	1.00554e-99
Rpl19	8.34228e-137	0.52042	0.999	0.985	1.14564e-132
Impdh2	1.93827e-66	0.520399	0.773	0.511	2.66183e-62
Psmc5	4.80282e-74	0.519999	0.766	0.471	6.59571e-70
Rpl7l1	2.48368e-82	0.519336	0.683	0.356	3.41084e-78
Alpl	4.17261e-73	0.51918	0.253	0.06	5.73025e-69
Ak6	1.54492e-100	0.518928	0.595	0.246	2.12164e-96
Fam129b	3.23737e-88	0.518555	0.512	0.2	4.44589e-84
Pakap.1	1.43426e-46	0.518182	0.759	0.521	1.96967e-42
Rnf126	4.47183e-102	0.516962	0.485	0.163	6.14117e-98
Rpl15	7.3842e-122	0.515171	0.999	0.982	1.01407e-117
Nap1l1	5.23183e-63	0.514824	0.851	0.633	7.18488e-59
Zfp593	2.98606e-116	0.513849	0.41	0.104	4.10076e-112
Cnbp	3.60575e-74	0.510137	0.946	0.859	4.95177e-70
Sar1a	6.46573e-73	0.509329	0.912	0.703	8.87939e-69
B4galt5	8.00684e-94	0.509285	0.441	0.144	1.09958e-89
Tmed5	1.31471e-64	0.507071	0.628	0.339	1.8055e-60
Wdr83os	9.15145e-78	0.50599	0.78	0.472	1.25677e-73
Metap2	2.52049e-69	0.505393	0.826	0.563	3.46139e-65
Rtn4	4.89038e-56	0.502772	0.907	0.708	6.71595e-52
Snhg6	5.38148e-68	0.502262	0.58	0.288	7.39038e-64
Vcp	5.58982e-68	0.501899	0.899	0.685	7.67651e-64
Dkc1	2.55586e-92	0.500852	0.458	0.156	3.50996e-88
Mrpl20	9.51653e-71	0.500491	0.811	0.538	1.3069e-66

## Sheet: F-CI
Gene	p_val	avg_log2FC	pct.1	pct.2	p_val_adj
Timp1	0	3.3039	0.993	0.516	0
Spp1	0	2.98062	0.605	0.079	0
Acta2	0	2.6157	0.901	0.232	0
Cxcl5	0	2.06208	0.502	0.045	0
Tpm2	0	1.82662	0.938	0.342	0
Tnc	0	1.79909	0.752	0.088	0
Mif	0	1.69934	0.993	0.678	0
Tagln	4.14579e-289	1.64544	0.753	0.187	5.69341e-285
Eno1	0	1.58274	0.967	0.509	0
Fkbp11	0	1.54774	0.916	0.225	0
Gapdh	0	1.47522	0.995	0.819	0
Ccl2	8.3777e-289	1.46656	0.652	0.121	1.15051e-284
Pgk1	0	1.43781	0.97	0.48	0
Slc25a5	0	1.41136	0.991	0.658	0
Pkm	0	1.38559	0.992	0.794	0
Serpine1	4.69421e-200	1.38151	0.836	0.344	6.44656e-196
Ldha	0	1.37157	0.995	0.804	0
Mt2	2.55955e-175	1.34683	0.897	0.455	3.51503e-171
Nme1	0	1.32821	0.991	0.607	0
Angptl4	0	1.32802	0.784	0.166	0
Ccl7	9.54727e-219	1.32272	0.638	0.158	1.31113e-214
Ran	0	1.31922	0.991	0.707	0
Ckap4	0	1.29229	0.97	0.447	0
Lrrc59	0	1.2866	0.956	0.358	0
Eif5a	0	1.25045	0.998	0.9	0
H2afz	8.40507e-285	1.23559	0.991	0.735	1.15427e-280
Rps2	0	1.21095	1	0.985	0
Rbm3	0	1.19628	0.987	0.699	0
Fscn1	0	1.18997	0.936	0.315	0
Hp	7.41235e-103	1.17391	0.256	0.043	1.01794e-98
Sec61b	0	1.16781	0.99	0.818	0
Tagln2	0	1.16043	0.999	0.86	0
Lgals1	0	1.13861	0.999	0.989	0
Tpm4	0	1.13306	0.994	0.84	0
Hnrnpa1	3.95252516672997e-323	1.10651	0.979	0.527	5.42800281147027e-319
Pgam1	0	1.10101	0.982	0.616	0
Aldh1a2	1.03965e-209	1.10027	0.728	0.227	1.42775e-205
Tpi1	8.23463e-268	1.09002	0.963	0.58	1.13086e-263
Slc16a3	1.07713267971867e-312	1.08408	0.687	0.126	0
Ssr2	0	1.06806	0.992	0.746	0
Srm	8.77354e-300	1.06352	0.914	0.36	1.20487e-295
Npm1	0	1.06146	0.997	0.857	0
Actg1	2.4863e-257	1.05997	0.999	0.97	3.41444e-253
Eef1g	0	1.05572	0.998	0.928	0
Csrp2	5.2551e-199	1.04416	0.966	0.615	7.21683e-195
Lox	0	1.03511	0.92	0.31	1.41988e-304
Rpl41	0	1.02608	1	0.992	0
Ptx3	7.42867e-159	1.01389	0.483	0.112	1.02018e-154
Cfl1	0	1.0134	0.998	0.905	0
Ccl9	1.52754e-294	1.01117	0.476	0.046	2.09778e-290
Hspd1	7.33396e-237	1.00022	0.946	0.491	1.00717e-232
Actn1	9.65498e-300	0.999391	0.924	0.329	1.32592e-295
Nme2	0	0.997764	1	0.947	0
Hspe1	3.97173e-303	0.995408	0.989	0.727	5.45437e-299
Cthrc1	0	0.987659	0.88	0.256	0
Kdelr2	6.97314e-208	0.984341	0.983	0.663	9.57622e-204
Cycs	1.26814e-261	0.970071	0.962	0.525	1.74154e-257
Itga5	1.00665e-306	0.965515	0.81	0.209	1.38243e-302
Selenoh	3.6841e-212	0.964723	0.813	0.309	5.05937e-208
Crlf1	2.15924e-221	0.960198	0.707	0.206	2.96529e-217
Fkbp10	5.15695e-265	0.959921	0.943	0.44	7.08204e-261
Cnn2	2.39585e-212	0.959543	0.897	0.418	3.29022e-208
Sdc1	2.47737e-277	0.958222	0.823	0.243	3.40217e-273
Actb	1.60042e-130	0.946452	1	0.983	2.19786e-126
Cald1	2.79543e-241	0.931362	0.989	0.802	3.83896e-237
Ppa1	2.67841656839143e-310	0.931339	0.923	0.32	3.67827e-306
P4hb	2.33393e-246	0.931296	0.979	0.695	3.20518e-242
Serp1	1.12023e-241	0.928595	0.97	0.627	1.53841e-237
Rpsa	0	0.92551	1	0.975	0
Ranbp1	2.52245e-244	0.917086	0.984	0.707	3.46408e-240
Ncl	6.85883e-204	0.90964	0.98	0.666	9.41923e-200
Ccn4	0	0.901531	0.72	0.108	0
Ppia	0	0.895102	1	0.982	0
Rps18	0	0.890144	1	0.989	0
Stmn1	0	0.887768	0.636	0.091	0
Hmgn2	3.99684e-189	0.883824	0.837	0.358	5.48886e-185
Sec61g	3.75181e-298	0.882333	0.995	0.923	5.15236e-294
Anp32b	8.01534e-237	0.88203	0.989	0.618	1.10075e-232
Serpinh1	6.2804e-212	0.879976	1	0.975	8.62488e-208
Tpm1	2.3316e-197	0.866143	0.962	0.595	3.20198e-193
Ass1	2.01931e-179	0.865451	0.682	0.222	2.77312e-175
Ybx1	5.82543e-218	0.864236	0.994	0.856	8.00007e-214
Prelid1	7.04396e-244	0.863623	0.975	0.586	9.67347e-240
Tnfrsf12a	3.41413e-243	0.848173	0.898	0.352	4.68862e-239
Cdk4	8.96353e-237	0.846649	0.964	0.531	1.23096e-232
Eef1b2	4.13277e-247	0.840745	0.995	0.852	5.67553e-243
Surf4	1.59735e-231	0.840454	0.954	0.505	2.19364e-227
Rpl29	5.58521e-283	0.8363	0.999	0.956	7.67016e-279
Eif4ebp1	5.15913e-226	0.832358	0.968	0.508	7.08503e-222
Eif4a1	2.08204e-213	0.831431	0.998	0.862	2.85927e-209
Loxl2	3.99386e-210	0.830129	0.916	0.42	5.48477e-206
Ostc	3.53129e-230	0.828086	0.98	0.777	4.84952e-226
Cox5a	3.4937e-247	0.827896	0.984	0.67	4.7979e-243
Atp5g1	6.4158e-241	0.823443	0.987	0.78	8.81082e-237
Rcn1	1.46707e-206	0.823157	0.977	0.642	2.01473e-202
Gm10076	1.23414e-191	0.822637	0.978	0.579	1.69484e-187
S100a4	3.58902e-187	0.818505	0.723	0.253	4.9288e-183
Vmp1	2.46285e-230	0.818023	0.947	0.452	3.38223e-226
AI506816	0	0.816457	0.887	0.246	0
Pabpc1	2.65409e-231	0.811875	0.998	0.791	3.64486e-227
Anxa2	7.2301e-197	0.811106	0.999	0.901	9.9291e-193
Tubb3	2.11777e-262	0.809476	0.6	0.113	2.90834e-258
Fn1	2.93753e-219	0.808382	0.952	0.463	4.03411e-215
Erh	1.00937e-225	0.80526	0.902	0.387	1.38617e-221
Rpl12	6.63095e-251	0.804792	0.999	0.944	9.10628e-247
Hnrnpab	6.28519e-233	0.803623	0.966	0.493	8.63145e-229
Col1a1	2.20394e-115	0.801436	0.989	0.954	3.02667e-111
Tspan4	5.87345e-185	0.801174	0.884	0.417	8.066e-181
Lman1	1.48174e-188	0.796849	0.948	0.55	2.03487e-184
Txn1	8.4649e-216	0.796594	0.992	0.847	1.16248e-211
Loxl3	4.66335e-220	0.789313	0.838	0.314	6.40418e-216
Prdx5	1.2174e-209	0.78872	0.985	0.719	1.67186e-205
Serbp1	4.58735e-207	0.787655	0.987	0.758	6.29981e-203
Csrp1	4.56144e-146	0.786005	0.917	0.539	6.26423e-142
Set	2.18973e-209	0.785781	0.969	0.529	3.00716e-205
Tubb5	4.36069e-147	0.772357	0.991	0.826	5.98853e-143
Rps12	1.15794e-205	0.770324	0.995	0.973	1.5902e-201
Fam162a	1.27649e-159	0.767935	0.915	0.489	1.753e-155
Rack1	1.9534e-229	0.763259	1	0.92	2.68261e-225
Aldoa	5.28274e-157	0.761751	0.994	0.872	7.25479e-153
Tubb6	8.10123e-190	0.759551	0.952	0.507	1.11254e-185
Abracl	1.14827e-196	0.758929	0.915	0.443	1.57692e-192
Mlec	1.32414e-249	0.758439	0.895	0.343	1.81844e-245
Rplp0	6.96465e-281	0.758345	1	0.993	9.56455e-277
Ssr4	6.74787e-207	0.757666	0.994	0.805	9.26686e-203
Cct6a	5.53492e-199	0.756035	0.952	0.504	7.6011e-195
Rpl36al	2.71682e-223	0.754957	0.997	0.867	3.73101e-219
Mdh2	8.71576e-203	0.754347	0.984	0.675	1.19693e-198
Rps26	1.10088e-227	0.750323	0.999	0.955	1.51183e-223
Prmt1	1.26351e-205	0.749553	0.918	0.437	1.73518e-201
Creb3l1	9.27985e-229	0.745006	0.815	0.283	1.2744e-224
Fhl2	1.23613857407072e-312	0.74257	0.824	0.228	0
Timm23	2.27599e-193	0.742424	0.964	0.587	3.12561e-189
Sh3bgrl3	2.24676e-170	0.739934	0.989	0.759	3.08548e-166
Ube2s	1.85343e-168	0.739358	0.959	0.581	2.54531e-164
Atp5b	1.23265e-181	0.738563	0.997	0.851	1.6928e-177
Ssr1	5.57175e-194	0.733127	0.961	0.527	7.65169e-190
Nhp2	3.94251e-233	0.729347	0.906	0.373	5.41424e-229
Cstb	8.2173e-161	0.727802	0.977	0.674	1.12848e-156
Maged1	8.89297e-176	0.727079	0.962	0.577	1.22127e-171
Cct3	1.89213e-207	0.726725	0.945	0.467	2.59846e-203
Rpl32	3.06853e-285	0.72615	1	0.989	4.21402e-281
Pfn1	4.52903e-114	0.725606	0.767	0.847	6.21972e-110
Pdia6	1.13971e-148	0.725092	0.992	0.832	1.56517e-144
Rps27l	1.75997e-166	0.722283	0.994	0.858	2.41697e-162
Tmem258	3.10365e-167	0.721623	0.977	0.726	4.26224e-163
Manf	3.6877e-132	0.720706	0.991	0.789	5.06432e-128
Cxcl12	4.42943e-79	0.717038	0.73	0.412	6.08294e-75
Myl6	1.99475e-178	0.714291	0.999	0.969	2.73939e-174
Plac8	7.2934e-103	0.713276	0.332	0.078	1.0016e-98
Nap1l1	3.89144e-169	0.710948	0.975	0.631	5.34412e-165
Gpx7	5.73352e-151	0.707919	0.96	0.621	7.87385e-147
Calm1	1.82166e-181	0.707132	0.999	0.912	2.50169e-177
Rpl15	1.94323e-259	0.701927	0.999	0.982	2.66864e-255
Tmem97	5.28899e-297	0.699042	0.79	0.21	7.26337e-293
Snrpd1	3.27221e-207	0.695523	0.937	0.451	4.49373e-203
Galk1	1.21821e-286	0.694661	0.857	0.271	1.67297e-282
Aprt	7.18275e-204	0.694415	0.91	0.417	9.86406e-200
C1qbp	1.58001e-219	0.693963	0.893	0.374	2.16982e-215
Rplp1	6.66511e-229	0.693752	1	0.992	9.1532e-225
Snrpf	1.56009e-169	0.691405	0.976	0.658	2.14248e-165
Ddx39	0	0.689869	0.771	0.177	0
Tcp1	4.82306e-201	0.68963	0.949	0.485	6.6235e-197
Rpl10a	4.55251e-231	0.689454	1	0.975	6.25197e-227
Calr	1.82211e-126	0.685866	0.993	0.899	2.50231e-122
Cct7	9.06399e-161	0.685506	0.944	0.555	1.24476e-156
Ssr3	3.85701e-177	0.685468	0.968	0.585	5.29684e-173
Fdps	1.50036e-175	0.68516	0.713	0.26	2.06045e-171
Atp5g2	2.79713e-172	0.684174	0.978	0.75	3.8413e-168
Pdap1	3.75242e-179	0.683543	0.959	0.553	5.15319e-175
Cct8	1.98099e-186	0.68065	0.968	0.546	2.7205e-182
Gars	3.26709e-249	0.680624	0.86	0.307	4.48669e-245
Ost4	6.42628e-150	0.680339	0.982	0.768	8.82521e-146
Myl9	2.04915e-150	0.678827	0.631	0.224	2.8141e-146
Eif6	9.10721e-192	0.678547	0.943	0.489	1.25069e-187
Uqcrq	1.25412e-170	0.67798	0.987	0.747	1.72228e-166
Bcat1	0	0.676191	0.721	0.097	0
Rps17	6.95177e-227	0.673059	0.999	0.976	9.54686e-223
Taf10	5.6857e-248	0.665728	0.853	0.303	7.80817e-244
Eif2s1	1.27466e-229	0.664114	0.899	0.37	1.75049e-225
Ecscr	5.46436604300419e-321	0.661628	0.582	0.078	7.50421388685765e-317
Mydgf	2.82145e-161	0.661594	0.961	0.628	3.8747e-157
Marcksl1	8.6053e-240	0.65957	0.744	0.231	1.18177e-235
Rps3	3.52093e-235	0.657574	1	0.984	4.8353e-231
Rps27a	5.63482e-245	0.657416	1	0.988	7.7383e-241
Dut	9.35266e-250	0.656279	0.785	0.247	1.2844e-245
Swi5	1.36403e-174	0.655564	0.994	0.851	1.87322e-170
Dad1	2.1469e-172	0.654189	0.995	0.861	2.94834e-168
Nt5dc2	0	0.649725	0.676	0.092	0
P3h1	3.08549e-250	0.649497	0.838	0.287	4.23731e-246
Rpl5	4.05508e-185	0.646247	1	0.931	5.56884e-181
Wdr1	3.33403e-211	0.646123	0.898	0.39	4.57862e-207
Msn	3.95748e-184	0.645901	0.97	0.545	5.4348e-180
Hdlbp	2.78676e-169	0.644061	0.945	0.527	3.82705e-165
Erp29	8.14065e-154	0.6418	0.964	0.618	1.11795e-149
Gsto1	0	0.641219	0.739	0.152	0
Fabp5	2.44475e-157	0.640934	0.614	0.207	3.35737e-153
Ap1s1	4.09977e-231	0.640741	0.88	0.348	5.63021e-227
Tmem176a	3.79045e-203	0.639936	0.693	0.226	5.20542e-199
Nudcd2	2.24922e-238	0.637525	0.887	0.349	3.08886e-234
Psmb4	6.95583e-161	0.636705	0.969	0.629	9.55244e-157
Rpl3	1.25557e-216	0.635236	1	0.982	1.72427e-212
Rpl36a	3.87493e-165	0.634653	0.998	0.958	5.32144e-161
Rplp2	2.99001e-215	0.634545	0.999	0.982	4.10618e-211
Rtn4	4.75595e-130	0.629087	0.98	0.707	6.53135e-126
Tomm20	3.61136e-145	0.628193	0.968	0.653	4.95948e-141
Hsp90b1	7.0637e-102	0.626261	0.992	0.877	9.70058e-98
Steap1	0	0.625406	0.543	0.018	0
Rps10	3.39108e-177	0.623583	0.998	0.962	4.65696e-173
Efemp2	8.10403e-146	0.623239	0.947	0.581	1.11293e-141
Glipr2	4.89727e-192	0.622806	0.938	0.471	6.72543e-188
Actr3	1.2395e-170	0.620726	0.961	0.55	1.70221e-166
Pclaf	8.40738308390432e-314	0.619302	0.401	0.027	0
Rpl9	7.67835e-120	0.618734	0.999	0.881	1.05447e-115
Tomm40	2.08077e-299	0.618569	0.852	0.265	2.85752e-295
Prdx1	2.46617e-163	0.61438	1	0.946	3.3868e-159
S100a11	5.97574e-139	0.613982	1	0.962	8.20648e-135
Gm12840	9.32169e-121	0.612701	0.666	0.287	1.28015e-116
Tmem167	1.17414e-153	0.611658	0.985	0.699	1.61244e-149
Cct2	8.34218e-194	0.611417	0.929	0.455	1.14563e-189
Tmed9	1.56451e-151	0.611027	0.994	0.865	2.14854e-147
Higd1a	2.21551e-122	0.610676	0.953	0.615	3.04256e-118
Tuba1c	3.25380916537806e-311	0.609819	0.679	0.138	4.46846e-307
Rpl27a	7.08637e-220	0.609582	1	0.988	9.73171e-216
Flna	1.61043e-195	0.60722	0.895	0.411	2.2116e-191
Tuba1b	1.47648e-95	0.605484	0.986	0.825	2.02765e-91
Cks1b	1.80392e-187	0.603826	0.771	0.295	2.47733e-183
Gmppb	3.67545e-287	0.60167	0.78	0.219	5.0475e-283
Rpl35	3.32029e-142	0.600958	0.999	0.965	4.55975e-138
Tceal8	6.71261e-147	0.598566	0.971	0.632	9.21842e-143
Smg6	4.91068e-193	0.597553	0.556	0.138	6.74384e-189
Psma4	6.53498e-146	0.595268	0.978	0.677	8.97449e-142
Eny2	1.53884e-190	0.593165	0.961	0.513	2.11329e-186
Pabpc4	0	0.591833	0.806	0.208	0
Rpl27	1.11662e-181	0.590855	0.999	0.969	1.53346e-177
Kctd11	5.77085e-251	0.590225	0.761	0.235	7.92511e-247
Srsf2	7.08947e-143	0.587879	0.969	0.617	9.73597e-139
Ddb1	3.13519e-190	0.587076	0.898	0.419	4.30556e-186
S100a6	3.89974e-104	0.585874	0.998	0.987	5.35552e-100
Ube2n	2.07041e-165	0.585258	0.97	0.58	2.84329e-161
Morf4l2	2.94768e-132	0.584266	0.984	0.786	4.04805e-128
Sec13	3.04628e-166	0.583051	0.957	0.548	4.18346e-162
Fbl	7.71049e-207	0.582852	0.874	0.372	1.05888e-202
Rpn1	4.43991e-154	0.582277	0.947	0.549	6.09733e-150
Psma7	3.98203e-133	0.582139	0.986	0.785	5.46853e-129
Eloc	1.69466e-147	0.579702	0.959	0.592	2.32728e-143
Inhba	1.61135e-131	0.579249	0.521	0.18	2.21286e-127
Emilin1	1.57901e-109	0.579013	0.945	0.643	2.16845e-105
Rrbp1	1.77443e-113	0.578901	0.99	0.837	2.43682e-109
Vasp	4.18088e-239	0.578443	0.88	0.348	5.7416e-235
Snrpe	1.34115e-140	0.577983	0.976	0.667	1.8418e-136
Ctps	0	0.577428	0.693	0.125	0
Rps6	4.36104e-188	0.575691	1	0.988	5.98901e-184
Reep5	4.79457e-127	0.575625	0.983	0.755	6.58438e-123
Txndc5	1.55086e-129	0.574043	0.984	0.731	2.1298e-125
Rps8	5.25219e-196	0.570555	1	0.993	7.21283e-192
Tubb2b	7.3542e-260	0.569773	0.731	0.21	1.00995e-255
Hmgb1	4.00074e-100	0.56955	0.993	0.886	5.49422e-96
Palld	6.69498e-280	0.56853	0.718	0.195	9.19421e-276
Plp2	8.84062e-186	0.565946	0.899	0.427	1.21408e-181
Nop56	9.69517e-230	0.56566	0.79	0.279	1.33144e-225
Odc1	1.38502e-267	0.565637	0.846	0.294	1.90204e-263
Cenpa	1.18974e-173	0.564092	0.352	0.051	1.63387e-169
Btf3	7.50031e-152	0.563762	0.992	0.917	1.03002e-147
Timm13	5.61841e-141	0.563181	0.969	0.638	7.71577e-137
Hmgn1	1.22709e-121	0.563057	0.987	0.839	1.68516e-117
Snrpd3	1.62249e-161	0.556379	0.945	0.53	2.22816e-157
Dcun1d5	1.34873e-207	0.554833	0.93	0.441	1.85221e-203
Hsp90aa1	5.40295e-114	0.554113	0.995	0.802	7.41987e-110
Kdelr3	7.43019e-120	0.553723	0.952	0.634	1.02039e-115
Ubl4a	3.66678e-265	0.553516	0.831	0.283	5.03559e-261
Eif1ax	4.22137e-191	0.553025	0.929	0.46	5.79721e-187
Ube2l3	4.19791e-177	0.552136	0.943	0.501	5.76499e-173
Cox5b	1.65056e-125	0.549215	0.982	0.775	2.26672e-121
Mrpl17	1.33093e-165	0.548386	0.926	0.494	1.82776e-161
Mrpl52	8.3028e-127	0.547898	0.979	0.71	1.14022e-122
Bzw1	8.79986e-182	0.546713	0.945	0.497	1.20849e-177
Ppp1ca	2.2143e-129	0.544297	0.987	0.773	3.04089e-125
Psmb5	5.30077e-134	0.541782	0.968	0.647	7.27955e-130
Vdac1	9.02996e-166	0.54019	0.937	0.509	1.24008e-161
Psmb3	2.77684e-125	0.54009	0.98	0.724	3.81343e-121
Esd	1.08866e-106	0.539876	0.957	0.653	1.49506e-102
Rpl14	3.59283e-189	0.539342	1	0.988	4.93403e-185
Ndufa4	9.82116e-123	0.53839	0.991	0.848	1.34874e-118
Rps7	5.57135e-162	0.537865	0.999	0.982	7.65113e-158
Rpl11	1.25784e-177	0.536467	0.999	0.988	1.72739e-173
Acot7	3.02759e-298	0.536368	0.774	0.216	4.15779e-294
Timm10b	1.24412e-148	0.533234	0.94	0.544	1.70855e-144
Phb2	1.46864e-134	0.531692	0.936	0.564	2.01689e-130
Prdx2	4.84199e-123	0.531282	0.992	0.786	6.6495e-119
Txnl1	1.46546e-166	0.530725	0.931	0.499	2.01252e-162
Rpl18	7.6181e-161	0.527541	1	0.981	1.04619e-156
Atp1a1	4.18024e-259	0.526846	0.868	0.327	5.74072e-255
Srp9	2.25951e-118	0.526216	0.969	0.702	3.10299e-114
Rpl17	4.5082e-143	0.524817	1	0.984	6.19111e-139
P4ha1	4.74998e-168	0.524062	0.914	0.476	6.52314e-164
Hnrnpa2b1	5.17223e-113	0.523157	0.99	0.788	7.10303e-109
Atp5a1	2.34077e-124	0.522636	0.992	0.764	3.21458e-120
Psmb2	1.08955e-120	0.522096	0.974	0.711	1.49628e-116
Asns	0	0.521809	0.516	0.053	0
Snrpa1	2.17138e-265	0.521796	0.802	0.267	2.98196e-261
Haus7	0	0.520494	0.644	0.106	0
Rab5if	6.04968e-169	0.520263	0.938	0.506	8.30802e-165
Gspt1	6.04773e-233	0.519896	0.879	0.362	8.30535e-229
Hspa5	2.36826e-73	0.519792	0.999	0.906	3.25233e-69
Hnrnpf	6.51636e-117	0.518648	0.986	0.736	8.94891e-113
Hnrnpc	1.21982e-148	0.518306	0.964	0.588	1.67519e-144
Rpl19	5.13461e-161	0.518098	0.998	0.985	7.05136e-157
Etf1	2.20342e-265	0.515398	0.843	0.303	3.02596e-261
Enpp1	2.92901e-205	0.514837	0.659	0.205	4.02241e-201
Hspa9	5.77489e-181	0.514778	0.871	0.412	7.93065e-177
Rpl28	4.20042e-139	0.514301	0.999	0.974	5.76843e-135
Tmsb10	9.00369e-91	0.513372	0.999	0.976	1.23648e-86
Psmd2	2.66468e-182	0.512507	0.886	0.422	3.65941e-178
Sec61a1	4.24274e-187	0.512333	0.911	0.446	5.82656e-183
Rps13	4.69292e-150	0.511225	1	0.978	6.44478e-146
Myl12a	3.34592e-105	0.510757	0.999	0.949	4.59496e-101
Hint1	6.99543e-113	0.510639	0.995	0.866	9.60683e-109
Clic1	1.463e-104	0.510426	0.989	0.805	2.00913e-100
Thy1	3.08072e-154	0.510217	0.614	0.215	4.23075e-150
Il4ra	1.13718e-282	0.510076	0.644	0.147	1.56169e-278
Aldh1a3	3.66214e-109	0.50988	0.311	0.064	5.02922e-105
Snrpd2	3.52555e-121	0.5093	0.98	0.719	4.84164e-117
Rps19	3.715e-160	0.509105	1	0.993	5.10181e-156
Eif3i	1.1949e-139	0.509102	0.974	0.631	1.64096e-135
Rps11	3.90852e-161	0.508863	0.999	0.987	5.36757e-157
Myh9	2.03574e-284	0.508775	0.784	0.243	2.79569e-280
Psma3	6.03588e-115	0.508523	0.986	0.772	8.28907e-111
Mmp14	1.23203e-142	0.507132	0.91	0.513	1.69195e-138
Eif2s2	5.75296e-118	0.506935	0.985	0.712	7.90054e-114
Lmna	6.2612e-100	0.506787	0.989	0.8	8.5985e-96
Srsf3	1.58791e-112	0.504724	0.979	0.714	2.18067e-108
Prg4	5.36614e-138	0.504409	0.532	0.175	7.36932e-134
Kpnb1	4.32322e-288	0.503802	0.792	0.243	5.93707e-284
Sar1a	7.12265e-120	0.50278	0.979	0.701	9.78154e-116
Mcfd2	3.68017e-150	0.502592	0.908	0.492	5.05397e-146
Rps20	8.6093e-125	0.502526	0.999	0.977	1.18231e-120
Banf1	6.77887e-152	0.502232	0.922	0.508	9.30942e-148
Rps15a	7.65641e-148	0.502163	0.997	0.985	1.05145e-143
Eef1e1	0	0.501811	0.726	0.168	0
Sept9	2.31107501994942e-313	0.501762	0.632	0.121	0
Gnl3	1.97639e-246	0.501691	0.767	0.256	2.71417e-242
Pfkl	8.19574e-245	0.501607	0.599	0.139	1.12552e-240
Rpl6	1.58198e-150	0.501485	1	0.988	2.17253e-146
Hbegf	7.71809e-183	0.500644	0.457	0.095	1.05993e-178

## Sheet: F-Cyc
Gene	p_val	avg_log2FC	pct.1	pct.2	p_val_adj
Stmn1	0	3.34214	0.944	0.082	0
Cks2	0	2.92954	0.9	0.071	0
H2afz	0	2.87614	0.988	0.733	0
Cenpa	0	2.70222	0.782	0.04	0
Hmgb2	0	2.49276	0.895	0.259	0
Birc5	0	2.33486	0.861	0.019	0
Acta2	0	2.33325	0.792	0.23	0
Pclaf	0	2.27633	0.814	0.017	0
Cdc20	0	2.27419	0.72	0.016	0
Selenoh	0	2.08803	0.927	0.304	0
Ube2s	0	2.08103	0.943	0.58	0
Timp1	0	2.07552	0.862	0.516	0
Ccnb2	0	1.98429	0.748	0.021	0
Ube2c	0	1.96735	0.606	0.008	0
Hmgn2	0	1.92694	0.885	0.355	0
Cdca8	0	1.89323	0.801	0.015	0
Ran	0	1.88851	0.957	0.706	0
Tubb5	0	1.86154	0.977	0.825	0
Cdca3	0	1.80851	0.772	0.014	0
Cdk1	0	1.71398	0.597	0.023	0
Top2a	0	1.69867	0.503	0.008	0
Tubb6	0	1.65211	0.898	0.506	0
Tpx2	0	1.65203	0.734	0.009	0
Spc24	0	1.65085	0.77	0.023	0
Cks1b	0	1.64547	0.867	0.291	0
Tpm2	0	1.62137	0.845	0.341	0
Ccnb1	0	1.60392	0.643	0.005	0
Ccna2	0	1.59792	0.689	0.004	0
Tuba1b	0	1.59499	0.938	0.826	0
Tk1	0	1.59009	0.664	0.012	0
Spp1	3.10516e-218	1.57559	0.43	0.08	4.26432e-214
H2afx	0	1.56314	0.76	0.18	0
Actb	1.0337923446055e-317	1.53964	0.997	0.983	1.41970702684673e-313
Smc2	0	1.53672	0.74	0.063	0
Cenpf	0	1.53516	0.593	0.008	0
Prc1	0	1.53136	0.536	0.007	0
Lockd	0	1.52316	0.727	0.072	0
Racgap1	0	1.49936	0.72	0.015	0
Smc4	0	1.47449	0.803	0.282	0
Rrm2	0	1.47139	0.612	0.032	0
Tagln2	0	1.43059	0.978	0.86	0
Tagln	1.22062e-238	1.42182	0.629	0.186	1.67628e-234
Cdkn3	0	1.41648	0.657	0.015	0
Lgals1	0	1.40387	1	0.989	0
Rbm3	0	1.40356	0.949	0.698	0
Knstrn	0	1.39635	0.691	0.014	0
Tubb4b	0	1.39561	0.849	0.506	0
Hmgb1	0	1.3748	0.976	0.886	0
Ckap4	0	1.35855	0.872	0.447	0
Hnrnpa1	0	1.34578	0.903	0.526	0
Tyms	0	1.33139	0.752	0.179	0
Anp32b	0	1.31735	0.915	0.617	0
Spc25	0	1.31307	0.53	0.008	0
Mki67	0	1.31292	0.647	0.005	0
Cenpm	0	1.30881	0.695	0.018	0
Ckap2	0	1.29671	0.612	0.011	0
Tmpo	0	1.26779	0.779	0.234	0
Tacc3	0	1.25777	0.671	0.027	0
Nucks1	0	1.25066	0.849	0.443	0
Ranbp1	0	1.23587	0.924	0.707	0
Lmnb1	0	1.22394	0.661	0.047	0
Tpm4	0	1.21143	0.966	0.84	0
Slc25a5	0	1.19665	0.91	0.658	0
Kif20a	0	1.19567	0.609	0.008	0
Cenpe	0	1.16446	0.543	0.004	0
Ccl2	1.84687e-148	1.15923	0.436	0.122	2.5363e-144
Actg1	0	1.15207	0.993	0.97	0
Ppia	0	1.15143	0.997	0.982	0
Tnc	1.88688e-245	1.1379	0.477	0.09	2.59126e-241
Rrm1	0	1.13568	0.682	0.101	0
H2afv	0	1.13074	0.903	0.696	0
Kdelr2	4.58632e-252	1.12045	0.932	0.662	6.29839e-248
Ccdc34	0	1.11744	0.818	0.34	0
Ckap2l	0	1.11455	0.582	0.006	0
Dut	4.94065645841247e-323	1.10978	0.72	0.246	6.78500351433784e-319
Snrpd1	0	1.08474	0.832	0.451	0
Cbx3	2.97607e-205	1.07988	0.848	0.47	4.08704e-201
Dek	4.54895e-272	1.07723	0.835	0.461	6.24707e-268
Gpx7	5.74407e-307	1.07609	0.882	0.621	7.88833e-303
Plk1	0	1.07227	0.522	0.004	0
Mad2l1	0	1.07047	0.653	0.038	0
Lrrc59	4.57442e-297	1.06474	0.767	0.359	6.28206e-293
Hmgb3	0	1.05744	0.649	0.054	0
Gapdh	0	1.04728	0.938	0.82	0
Kif23	0	1.04574	0.535	0.006	0
Mxd3	0	1.03486	0.523	0.004	0
Csrp2	2.11569e-215	1.03483	0.923	0.614	2.90548e-211
Hnrnpab	0	1.03204	0.852	0.493	0
Calm2	0	1.03194	0.96	0.935	0
Cenpw	0	1.02957	0.629	0.038	0
Lyz2	8.03074e-84	1.01646	0.38	0.143	1.10286e-79
Cfl1	0	1.00262	0.97	0.905	0
Pcna	7.52451e-178	1.00233	0.609	0.262	1.03334e-173
Nme1	1.99772e-300	0.999811	0.864	0.608	2.74347e-296
Asf1b	0	0.998812	0.545	0.009	0
Ywhah	7.17185e-268	0.963515	0.915	0.668	9.8491e-264
Srsf2	1.46369e-262	0.962348	0.898	0.616	2.01008e-258
Pfn1	3.05423e-223	0.959841	0.868	0.845	4.19437e-219
Kif22	0	0.955024	0.536	0.006	0
Hdgf	2.832e-241	0.953912	0.858	0.551	3.88919e-237
Pmf1	0	0.951699	0.628	0.069	0
Tuba1c	2.06713e-250	0.936315	0.556	0.138	2.83879e-246
Rangap1	0	0.934173	0.655	0.118	0
Pgk1	3.91855e-218	0.930569	0.824	0.481	5.38134e-214
Anln	0	0.925013	0.538	0.014	0
Srsf3	4.63381e-273	0.924787	0.916	0.714	6.36361e-269
Ddx39	0	0.923398	0.695	0.176	0
Cthrc1	2.62839e-193	0.922756	0.68	0.257	3.60957e-189
Lsm2	4.27511e-265	0.921954	0.774	0.324	5.87101e-261
Set	4.91313e-235	0.919604	0.865	0.529	6.7472e-231
AI506816	4.01071e-260	0.918466	0.719	0.246	5.50791e-256
Eif5a	0	0.917557	0.947	0.901	0
Pgam1	1.28418e-252	0.906951	0.861	0.617	1.76357e-248
Ccl9	8.83966e-203	0.901005	0.336	0.047	1.21395e-198
Dnajc9	1.28637e-298	0.898287	0.638	0.151	1.76658e-294
Rad21	5.51652e-260	0.892457	0.705	0.23	7.57584e-256
Nusap1	0	0.878505	0.333	0.007	0
Cycs	1.42202e-217	0.875168	0.838	0.525	1.95286e-213
Mif	6.70869e-138	0.870793	0.832	0.68	9.21304e-134
Actr3	8.81311e-227	0.867919	0.868	0.55	1.21031e-222
Actn1	5.99513e-198	0.866014	0.755	0.329	8.23311e-194
Lmna	1.15956e-236	0.865856	0.926	0.8	1.59243e-232
Nap1l1	4.52666e-255	0.862141	0.866	0.631	6.21646e-251
Gm10076	6.97137e-150	0.859477	0.883	0.579	9.57378e-146
Anp32e	5.72343e-263	0.857348	0.731	0.252	7.85999e-259
Cdkn2d	1.61852e-120	0.856907	0.494	0.212	2.22271e-116
Cnn2	3.433e-160	0.854657	0.772	0.419	4.71454e-156
Clic1	1.42969e-271	0.854405	0.933	0.806	1.96339e-267
Arl6ip1	2.85449e-57	0.854023	0.717	0.594	3.92007e-53
Prdx4	2.61295e-191	0.850802	0.88	0.626	3.58836e-187
Lsm5	2.12113e-230	0.844575	0.804	0.399	2.91295e-226
Nudt21	2.00069e-223	0.841196	0.774	0.35	2.74755e-219
Loxl2	2.06639e-175	0.835345	0.796	0.42	2.83778e-171
Ybx1	9.21596e-241	0.82775	0.958	0.856	1.26563e-236
Ncl	2.17001e-174	0.825653	0.882	0.667	2.98008e-170
Cdk4	8.52083e-215	0.825258	0.824	0.532	1.17017e-210
Postn	1.55066e-211	0.82522	0.936	0.529	2.12952e-207
Cenpq	0	0.820613	0.514	0.035	0
Dtymk	5.81303e-211	0.819126	0.774	0.362	7.98304e-207
Vdac1	6.45726e-208	0.818986	0.838	0.509	8.86775e-204
Tpi1	3.68454e-168	0.817497	0.847	0.58	5.05998e-164
Tpm1	6.17866e-170	0.816412	0.853	0.595	8.48515e-166
Eno1	6.17841e-140	0.816141	0.778	0.51	8.48482e-136
Snrpe	3.16014e-236	0.811722	0.883	0.667	4.33983e-232
Hsp90aa1	1.20833e-204	0.807153	0.932	0.802	1.6594e-200
Fscn1	2.38432e-167	0.805353	0.688	0.316	3.27439e-163
Jpt1	1.29959e-121	0.804589	0.85	0.611	1.78473e-117
Diaph3	0	0.801992	0.494	0.011	0
Sae1	1.80924e-200	0.800003	0.773	0.367	2.48463e-196
Aldh1a2	1.42142e-105	0.798226	0.526	0.229	1.95203e-101
Gmnn	0	0.797742	0.445	0.028	0
Txn1	2.08732e-262	0.792926	0.94	0.847	2.86651e-258
Lig1	3.04361e-292	0.790613	0.429	0.054	4.17979e-288
Ass1	1.6344e-121	0.788614	0.543	0.223	2.24452e-117
Crlf1	2.81661e-120	0.788183	0.524	0.207	3.86805e-116
Lsm6	9.58006e-207	0.787638	0.819	0.431	1.31563e-202
Slc39a1	7.88323e-82	0.785368	0.681	0.399	1.0826e-77
Idh2	1.48878e-178	0.784806	0.727	0.333	2.04455e-174
Dctpp1	5.69758e-203	0.784539	0.617	0.206	7.82448e-199
Kif20b	0	0.779603	0.395	0.006	0
Fkbp11	1.99668e-141	0.779375	0.569	0.229	2.74204e-137
Ptms	3.95852e-164	0.777561	0.912	0.762	5.43624e-160
Myl9	4.69885e-116	0.774035	0.541	0.224	6.45293e-112
Eny2	6.48549e-186	0.773971	0.852	0.513	8.90652e-182
Cox5a	1.4179e-228	0.771552	0.882	0.67	1.9472e-224
Ssr1	2.33466e-157	0.769685	0.854	0.527	3.20619e-153
Eif4a1	6.49759e-201	0.76669	0.944	0.863	8.92314e-197
Csrp1	5.81266e-122	0.764693	0.821	0.539	7.98253e-118
Hnrnpu	3.05673e-171	0.76167	0.861	0.578	4.1978e-167
Aurka	0	0.756049	0.375	0.004	0
Npm1	2.973e-164	0.755171	0.918	0.858	4.08282e-160
Lox	3.51462e-167	0.754905	0.713	0.311	4.82663e-163
Hnrnpa3	4.25114e-174	0.754398	0.908	0.716	5.83809e-170
Sfpq	2.54376e-176	0.75194	0.784	0.392	3.49335e-172
Hint1	7.15668e-265	0.751777	0.946	0.866	9.82827e-261
Hmgn1	2.9253e-243	0.751422	0.932	0.839	4.01732e-239
Dazap1	1.0069e-171	0.74944	0.757	0.383	1.38277e-167
Nudcd2	2.91879e-193	0.748885	0.766	0.349	4.00837e-189
Hnrnpa2b1	2.8189e-216	0.746262	0.92	0.789	3.87119e-212
Ssr2	1.39359e-176	0.746074	0.912	0.746	1.91382e-172
Gins2	0	0.746037	0.479	0.038	0
Rnf26	2.55096e-246	0.740042	0.661	0.199	3.50324e-242
Hspd1	1.49691e-112	0.739733	0.754	0.492	2.05571e-108
Calm1	4.13419e-241	0.739482	0.952	0.912	5.67749e-237
Pkm	7.61445e-161	0.739256	0.9	0.794	1.04569e-156
Fabp5	4.77665e-139	0.736588	0.549	0.206	6.55978e-135
Plp2	1.04482e-159	0.735331	0.775	0.427	1.43486e-155
Ldha	1.58039e-145	0.73362	0.9	0.805	2.17036e-141
Banf1	1.4702e-155	0.732336	0.822	0.508	2.01902e-151
Cmc2	1.35704e-262	0.728895	0.618	0.159	1.86363e-258
Erh	2.04503e-156	0.728241	0.735	0.387	2.80844e-152
Tnfrsf12a	7.0331e-155	0.723236	0.741	0.353	9.65856e-151
S100a11	9.34297e-216	0.720117	0.979	0.962	1.28307e-211
Col1a1	2.45166e-114	0.713289	0.977	0.954	3.36687e-110
Myl6	1.17579e-215	0.71157	0.989	0.969	1.61471e-211
Cald1	1.64856e-156	0.709462	0.914	0.803	2.26396e-152
Rac1	3.94345e-166	0.709018	0.893	0.676	5.41554e-162
Prelid1	9.29474e-158	0.708805	0.841	0.587	1.27645e-153
Loxl3	1.02575e-117	0.70609	0.648	0.315	1.40866e-113
Rpgrip1	5.53597e-67	0.705869	0.28	0.096	7.60255e-63
Pdap1	1.81355e-149	0.701254	0.842	0.554	2.49055e-145
Snrpf	2.87516e-172	0.697728	0.875	0.659	3.94846e-168
Reep4	6.09385e-221	0.696782	0.493	0.11	8.36868e-217
Dynll1	1.35729e-174	0.696537	0.966	0.955	1.86396e-170
Calm3	1.51945e-110	0.693292	0.873	0.7	2.08666e-106
Raly	3.21105e-135	0.692149	0.843	0.557	4.40973e-131
Sh3bgrl3	6.9324e-150	0.690952	0.923	0.759	9.52026e-146
Rps2	1.54844e-216	0.689126	0.982	0.986	2.12647e-212
Nme2	1.49584e-224	0.68904	0.965	0.948	2.05424e-220
Kpnb1	5.50439e-197	0.68807	0.667	0.243	7.55918e-193
Serbp1	1.72499e-179	0.687124	0.887	0.759	2.36893e-175
Rfc5	0	0.686533	0.525	0.06	0
Psip1	5.09761e-157	0.681525	0.736	0.351	7.00055e-153
Usp1	3.00082e-224	0.681518	0.595	0.169	4.12103e-220
Fkbp10	7.22416e-125	0.681312	0.754	0.442	9.92093e-121
Ube2n	1.28073e-147	0.68078	0.845	0.581	1.75883e-143
Cip2a	0	0.67975	0.469	0.007	0
Acot7	7.49456e-205	0.678509	0.641	0.216	1.02923e-200
Atp5g2	2.10314e-169	0.678407	0.895	0.75	2.88824e-165
Eloc	1.50777e-139	0.677772	0.846	0.593	2.07062e-135
Atp5b	3.21635e-170	0.676511	0.938	0.852	4.41702e-166
Serp1	7.65741e-126	0.676148	0.853	0.628	1.05159e-121
Snrpa1	4.64623e-189	0.673144	0.688	0.266	6.38067e-185
Srsf7	2.58421e-127	0.670593	0.846	0.594	3.5489e-123
Bzw1	1.01061e-135	0.669483	0.816	0.498	1.38787e-131
Ssr3	3.47894e-127	0.668186	0.838	0.586	4.77762e-123
Ptma	1.29733e-229	0.667184	0.989	0.982	1.78163e-225
Morf4l2	4.92479e-178	0.666695	0.908	0.786	6.76321e-174
Ppa1	3.43855e-134	0.665912	0.673	0.322	4.72216e-130
Shcbp1	0	0.665506	0.424	0.005	0
Ssrp1	3.84942e-141	0.663821	0.742	0.389	5.28641e-137
Rpsa	6.70498e-226	0.66315	0.977	0.975	9.20795e-222
Ubald2	4.98158e-112	0.662059	0.716	0.392	6.8412e-108
Ndc80	0	0.660873	0.374	0.004	0
Ubl4a	1.74769e-183	0.660863	0.701	0.283	2.4001e-179
Nt5dc2	5.67428e-298	0.659867	0.528	0.092	7.79248e-294
Incenp	0	0.659754	0.357	0.022	0
Anxa2	2.21392e-154	0.659591	0.951	0.902	3.04038e-150
Nans	4.95782e-156	0.659056	0.715	0.329	6.80857e-152
Msn	3.91289e-119	0.658155	0.826	0.545	5.37357e-115
Abracl	1.24145e-117	0.658006	0.753	0.444	1.70488e-113
Rfc2	1.58699e-194	0.655994	0.598	0.193	2.17941e-190
Prdx1	2.8171e-223	0.654465	0.964	0.947	3.86872e-219
S100a4	4.54369e-111	0.652689	0.569	0.254	6.23985e-107
Tcp1	8.01079e-128	0.650374	0.789	0.486	1.10012e-123
Cox7a2	7.1745e-195	0.649708	0.925	0.833	9.85275e-191
Hat1	1.23105e-197	0.649592	0.489	0.121	1.6906e-193
Siva1	4.22574e-103	0.64938	0.66	0.364	5.80321e-99
Rpl41	4.8692e-219	0.644428	0.988	0.992	6.68687e-215
Tpm3	3.97216e-133	0.640317	0.874	0.669	5.45496e-129
G3bp1	1.03426e-123	0.638141	0.812	0.519	1.42035e-119
Mcm5	0	0.63803	0.39	0.022	0
Nasp	2.46799e-240	0.637492	0.582	0.151	3.38929e-236
Sec61b	2.41257e-136	0.634939	0.899	0.819	3.31318e-132
Anapc15	4.95850779129518e-316	0.633897	0.522	0.082	6.80951874978567e-312
Mrpl51	6.07623e-131	0.632559	0.79	0.468	8.34449e-127
Hnrnpk	7.34736e-173	0.630404	0.932	0.855	1.00901e-168
Nono	3.52668e-127	0.62878	0.796	0.47	4.84319e-123
Mrpl18	1.1082e-126	0.626363	0.775	0.462	1.52189e-122
Lsm3	3.54123e-175	0.625475	0.713	0.303	4.86317e-171
4930579G24Rik	9.20813e-203	0.62436	0.352	0.053	1.26455e-198
Hnrnpf	7.39528e-140	0.623363	0.89	0.737	1.01559e-135
P4hb	2.33035e-116	0.621351	0.867	0.696	3.20027e-112
Cst6	3.05448e-46	0.620554	0.363	0.181	4.19472e-42
Tcf19	1.0346e-233	0.619924	0.345	0.041	1.42081e-229
Dbf4	0	0.616182	0.416	0.016	0
Wdr1	5.45402e-123	0.614856	0.73	0.391	7.49001e-119
Pgp	6.55028e-145	0.614833	0.703	0.329	8.9955e-141
Pa2g4	1.76339e-116	0.614643	0.72	0.391	2.42167e-112
Thy1	4.47185e-142	0.61288	0.558	0.215	6.14119e-138
Slbp	9.46454e-75	0.612193	0.61	0.348	1.29977e-70
Tfdp1	6.97259e-174	0.61173	0.554	0.178	9.57546e-170
Ywhae	3.02676e-158	0.609952	0.923	0.834	4.15665e-154
Ssna1	2.63498e-119	0.609499	0.771	0.44	3.61862e-115
Trim59	7.62493e-279	0.607591	0.364	0.035	1.04713e-274
Timm23	2.54093e-116	0.607063	0.828	0.588	3.48946e-112
Bub1b	0	0.603143	0.417	0.005	0
Nudt4	8.76145e-168	0.60223	0.612	0.228	1.20321e-163
Lsm4	1.96182e-120	0.60222	0.829	0.572	2.69417e-116
Hspe1	4.90739e-87	0.600827	0.842	0.729	6.73932e-83
Myl12a	2.57747e-158	0.599707	0.974	0.949	3.53963e-154
Bok	1.24341e-130	0.599245	0.667	0.313	1.70758e-126
Ostc	5.83713e-122	0.599234	0.901	0.778	8.01613e-118
Rnaseh2c	8.84873e-143	0.598958	0.745	0.371	1.2152e-138
Pbdc1	4.48981e-164	0.594216	0.679	0.284	6.16586e-160
Naa50	1.13258e-150	0.593495	0.724	0.341	1.55537e-146
Gspt1	9.06018e-144	0.590967	0.738	0.362	1.24423e-139
Surf4	6.22063e-102	0.589803	0.786	0.506	8.54279e-98
Srsf6	2.12643e-111	0.587677	0.801	0.501	2.92023e-107
Eif2s1	8.87566e-125	0.586768	0.717	0.371	1.21889e-120
Serpine1	2.40821e-61	0.583261	0.589	0.346	3.30719e-57
Ncaph2	4.77727e-199	0.582041	0.639	0.223	6.56063e-195
Mcm6	1.25685e-135	0.580916	0.388	0.104	1.72603e-131
Vmp1	8.38613e-103	0.580719	0.758	0.454	1.15167e-98
Pabpc1	4.68362e-121	0.580405	0.898	0.792	6.43201e-117
Ccl7	1.03672e-91	0.579653	0.407	0.16	1.42372e-87
Supt16	1.65885e-145	0.57803	0.511	0.177	2.2781e-141
Haus7	2.5099e-268	0.577831	0.527	0.106	3.44685e-264
Exosc8	2.76543e-202	0.576966	0.636	0.217	3.79777e-198
Serpinh1	1.44953e-114	0.576162	0.989	0.975	1.99064e-110
Mlf2	5.74586e-106	0.572502	0.857	0.649	7.89079e-102
Odc1	2.98988e-147	0.57236	0.67	0.295	4.10601e-143
Mapre1	5.06279e-107	0.571726	0.832	0.548	6.95273e-103
Cdv3	8.5137e-143	0.570908	0.72	0.346	1.16919e-138
Lman1	3.06386e-89	0.569945	0.792	0.551	4.2076e-85
Cenpn	0	0.568536	0.405	0.01	0
Nde1	5.23497e-169	0.568452	0.567	0.193	7.18918e-165
Nop58	2.02236e-155	0.568398	0.649	0.27	2.77731e-151
Erp29	2.27758e-99	0.567679	0.843	0.619	3.1278e-95
Nsmce1	3.64282e-132	0.566918	0.694	0.335	5.00268e-128
Tubb3	3.13454e-150	0.566529	0.417	0.114	4.30466e-146
Reep5	1.88754e-115	0.56567	0.894	0.756	2.59217e-111
Ddx39b	1.04211e-108	0.565538	0.788	0.479	1.43114e-104
Mmp14	4.36786e-74	0.565342	0.772	0.514	5.99838e-70
Ezh2	5.98167e-262	0.565091	0.428	0.063	8.21463e-258
Glipr2	7.72112e-108	0.563843	0.792	0.472	1.06034e-103
Rfc4	3.29364e-292	0.563409	0.462	0.068	4.52316e-288
Nudt5	1.24832e-153	0.56257	0.582	0.219	1.71432e-149
Emilin1	6.51402e-82	0.562196	0.854	0.644	8.9457e-78
Srsf1	6.81455e-146	0.561862	0.683	0.308	9.35843e-142
Hjurp	1.38945e-108	0.560216	0.472	0.181	1.90813e-104
Tmem167	1.75339e-109	0.560049	0.885	0.7	2.40793e-105
Alyref	1.01403e-155	0.559274	0.564	0.202	1.39257e-151
Eif4g2	5.49398e-102	0.557847	0.851	0.663	7.54488e-98
Sec61g	4.32752e-150	0.557579	0.95	0.924	5.94298e-146
Ecscr	1.64431e-198	0.55689	0.405	0.079	2.25814e-194
Elavl1	5.18174e-114	0.554615	0.727	0.393	7.11608e-110
Fam111a	7.70638e-164	0.554479	0.558	0.194	1.05832e-159
Snrpg	2.28802e-143	0.552872	0.919	0.843	3.14214e-139
Ube2l3	3.20868e-103	0.551644	0.79	0.501	4.40649e-99
Rpa2	2.06752e-187	0.551507	0.453	0.11	2.83933e-183
2007-09-01	6.43102e-85	0.55004	0.933	0.826	8.83172e-81
Rpa3	1.88802e-176	0.549675	0.612	0.221	2.59282e-172
Plk4	0	0.549277	0.397	0.028	0
Pole3	2.69559e-179	0.548481	0.68	0.273	3.70185e-175
Hnrnpc	1.96439e-93	0.545387	0.832	0.589	2.69769e-89
Psmb4	2.00888e-90	0.544673	0.839	0.63	2.75879e-86
Ptbp1	9.41343e-158	0.543904	0.673	0.286	1.29275e-153
Ppp1ca	4.14156e-117	0.543876	0.901	0.774	5.6876e-113
Ccn4	1.06185e-163	0.543772	0.421	0.111	1.45823e-159
Cnn3	1.51453e-80	0.542777	0.858	0.671	2.0799e-76
Arpp19	6.19838e-95	0.542265	0.85	0.636	8.51223e-91
Pcbp1	9.25868e-90	0.542165	0.805	0.56	1.27149e-85
Flna	1.47133e-89	0.542007	0.709	0.412	2.02057e-85
Trip13	0	0.541745	0.385	0.01	0
H1f0	6.90145e-42	0.540689	0.783	0.594	9.47777e-38
Tex30	4.45898e-277	0.540687	0.418	0.057	6.12351e-273
Ncapd2	0	0.540516	0.394	0.019	0
Cenpk	0	0.540241	0.369	0.012	0
Atp5o	4.47831e-103	0.539428	0.884	0.736	6.15007e-99
Rbbp7	3.67262e-86	0.538444	0.774	0.512	5.0436e-82
Dcun1d5	5.97453e-114	0.537934	0.772	0.441	8.20483e-110
Mdh2	7.47958e-93	0.53769	0.85	0.676	1.02717e-88
Lmf2	2.7541e-174	0.537663	0.57	0.196	3.7822e-170
Vdac2	7.54508e-89	0.536701	0.839	0.602	1.03617e-84
Psma4	2.05974e-96	0.536317	0.858	0.678	2.82864e-92
Sgo1	0	0.53489	0.32	0.005	0
Tceal9	1.00302e-98	0.533888	0.907	0.795	1.37745e-94
Atad2	2.5609e-172	0.53351	0.341	0.062	3.51689e-168
Eif4e	3.0354e-120	0.533292	0.729	0.385	4.16851e-116
Haus4	0	0.533101	0.443	0.042	0
Sh3glb1	2.3219e-98	0.532894	0.884	0.745	3.18867e-94
Eef1g	2.46232e-113	0.532137	0.944	0.929	3.38151e-109
Mlec	9.72975e-120	0.531592	0.687	0.344	1.33619e-115
Syncrip	6.46468e-144	0.531311	0.691	0.318	8.87794e-140
Cct6a	1.92889e-81	0.531111	0.767	0.505	2.64895e-77
Hpf1	1.61285e-142	0.531031	0.641	0.278	2.21492e-138
Uhrf1	0	0.5309	0.357	0.011	0
Ppih	1.40558e-260	0.530346	0.532	0.12	1.93028e-256
Nhp2	3.36339e-90	0.530207	0.674	0.375	4.61895e-86
Cct7	1.29301e-88	0.529482	0.811	0.556	1.77569e-84
Sf3b5	1.86075e-81	0.529136	0.825	0.619	2.55537e-77
Mcm7	1.49193e-190	0.528616	0.391	0.076	2.04887e-186
Mcm3	2.62883e-197	0.528187	0.349	0.055	3.61018e-193
Eif2s2	2.12559e-84	0.527942	0.863	0.713	2.91907e-80
Rps27l	4.29998e-109	0.527273	0.931	0.858	5.90517e-105
Cmpk1	1.24339e-111	0.527079	0.779	0.451	1.70754e-107
Mrpl33	1.63386e-86	0.524906	0.878	0.706	2.24377e-82
Ssr4	4.0635e-101	0.523827	0.893	0.806	5.58041e-97
Col8a1	2.68065e-67	0.523787	0.891	0.718	3.68133e-63
Jpt2	2.63408233499515e-317	0.521794	0.444	0.052	3.61738527064884e-313
Rad51ap1	0	0.52177	0.306	0.005	0
Nudc	2.50659e-81	0.521178	0.799	0.543	3.4423e-77
Prmt1	6.91804e-87	0.518572	0.723	0.438	9.50054e-83
Gnb1	6.5779e-77	0.518042	0.862	0.639	9.03344e-73
Snrpc	8.19483e-99	0.51784	0.803	0.508	1.1254e-94
Ube2i	1.16706e-85	0.517358	0.819	0.585	1.60272e-81
Tmed2	1.94295e-124	0.517312	0.928	0.876	2.66826e-120
Tmem97	4.50223e-127	0.516578	0.54	0.213	6.18292e-123
Rad51	0	0.516166	0.335	0.013	0
Snx7	1.53356e-124	0.513901	0.679	0.332	2.10604e-120
Psmb7	1.05918e-87	0.512707	0.793	0.522	1.45457e-83
Cox5b	3.13517e-93	0.510122	0.891	0.776	4.30552e-89
Hp1bp3	7.92242e-91	0.508885	0.73	0.431	1.08799e-86
Nrm	3.80971e-220	0.508127	0.362	0.052	5.23188e-216
Npm3	1.73378e-102	0.507782	0.712	0.394	2.381e-98
Manf	2.37248e-78	0.507247	0.907	0.79	3.25813e-74
Cdkn2c	5.69917e-19	0.507221	0.537	0.405	7.82667e-15
Hnrnpdl	3.64328e-83	0.507133	0.76	0.491	5.00332e-79
Rpl36al	2.80317e-95	0.506979	0.931	0.867	3.84959e-91
Mettl9	4.74398e-107	0.506939	0.781	0.464	6.51491e-103
Fn1	1.46154e-120	0.506384	0.802	0.463	2.00714e-116
Ap1s1	2.06805e-120	0.504779	0.693	0.349	2.84005e-116
Atp5f1	5.97088e-89	0.503773	0.886	0.757	8.19981e-85
Tubb2b	1.94948e-143	0.502669	0.554	0.211	2.67722e-139
Ppil1	1.91705e-211	0.502638	0.515	0.133	2.63268e-207
Vasp	6.16299e-103	0.501937	0.668	0.35	8.46363e-99
Swi5	3.43818e-115	0.501302	0.92	0.852	4.72165e-111
Trim28	7.55134e-166	0.500403	0.636	0.253	1.03703e-161
Gdi2	2.77719e-89	0.500391	0.898	0.772	3.81392e-85
Mzt1	8.74498e-154	0.500372	0.587	0.228	1.20095e-149

## Sheet: MYO
Gene	p_val	avg_log2FC	pct.1	pct.2	p_val_adj
Cthrc1	0	2.98181	0.9	0.203	0
Fn1	0	2.96877	0.913	0.427	0
Ptn	0	2.42345	0.781	0.266	0
Col1a1	0	2.38464	0.984	0.952	0
Acta2	0	2.34159	0.689	0.198	0
Postn	0	2.31192	0.956	0.496	0
Ddah1	0	2.11488	0.744	0.161	0
Tagln	0	2.1015	0.674	0.148	0
Lox	0	2.07791	0.83	0.269	0
Col1a2	0	1.99726	0.977	0.971	0
Col3a1	0	1.78553	0.979	0.967	0
Col5a2	0	1.72036	0.893	0.646	0
Csrp2	0	1.67802	0.912	0.592	0
Rflnb	0	1.52219	0.619	0.188	0
Sfrp1	0	1.51671	0.778	0.543	0
Ltbp2	0	1.44351	0.718	0.208	0
Sfrp2	0	1.39373	0.719	0.333	0
Palld	0	1.36965	0.666	0.157	0
Actb	0	1.36781	0.994	0.982	0
Myl9	0	1.35101	0.591	0.195	0
Timp1	0	1.34344	0.857	0.49	0
Ccn4	0	1.33503	0.57	0.073	0
Tpm2	0	1.29443	0.705	0.316	0
Lyz2	0	1.27389	0.349	0.129	0
Eln	0	1.25764	0.684	0.675	0
Slc39a1	0	1.19975	0.676	0.378	0
Col5a1	0	1.17268	0.805	0.554	0
Lbh	0	1.14185	0.72	0.339	0
Col14a1	0	1.13952	0.775	0.457	0
Col8a1	0	1.13748	0.874	0.706	0
C1qtnf6	0	1.12352	0.76	0.379	0
Kdelr2	0	1.12282	0.872	0.647	0
Actn1	0	1.12152	0.734	0.299	0
Aspn	0	1.0727	0.903	0.71	0
Crlf1	0	1.06398	0.489	0.186	0
Marcksl1	0	1.06235	0.643	0.2	0
Tnc	0	0.995124	0.349	0.074	0
Gm10076	0	0.991684	0.803	0.564	0
Mdk	0	0.984672	0.688	0.308	0
Ecrg4	0	0.98351	0.624	0.195	0
Fstl1	0	0.980573	0.965	0.929	0
Ccn5	0	0.980247	0.661	0.394	0
Sparc	0	0.976683	0.995	0.993	0
Tgfb3	0	0.974641	0.736	0.423	0
Thbs2	0	0.974233	0.636	0.372	0
Runx1	0	0.961083	0.489	0.102	0
Plac8	0	0.937607	0.277	0.063	0
Ppic	0	0.935797	0.866	0.7	0
Col12a1	0	0.928453	0.468	0.105	0
Loxl3	0	0.921083	0.633	0.291	0
Tmsb4x	0	0.915109	0.993	0.993	0
Vamp5	0	0.911828	0.708	0.431	0
Gxylt2	0	0.906288	0.697	0.409	0
Tspan6	0	0.905117	0.572	0.263	0
Col16a1	0	0.897865	0.611	0.235	0
Thbs1	8.40815e-256	0.887496	0.534	0.315	1.15469e-251
Cd200	0	0.88341	0.558	0.226	0
Mmp14	0	0.872074	0.747	0.497	0
Fbn1	0	0.863692	0.885	0.738	0
Gucy1a1	0	0.842341	0.416	0.15	0
Ccn2	0	0.837841	0.646	0.349	0
Col11a1	0	0.835424	0.27	0.025	0
Cnn2	0	0.834538	0.674	0.401	0
Mfap2	0	0.825671	0.689	0.439	0
Serf1	0	0.825143	0.699	0.375	0
Fndc1	0	0.825067	0.653	0.362	0
P4ha3	0	0.823524	0.459	0.071	0
Pam	0	0.811821	0.883	0.746	0
Col4a2	0	0.799927	0.722	0.548	0
Cilp	3.03048e-228	0.782562	0.515	0.291	4.16176e-224
Mfap4	0	0.776807	0.919	0.685	0
Plod2	0	0.767958	0.616	0.29	0
Lgals1	0	0.763489	0.994	0.988	0
Picalm	0	0.751435	0.609	0.328	0
Fmod	0	0.742605	0.451	0.111	0
Srpx2	0	0.731994	0.781	0.565	0
Eef1b2	0	0.73036	0.89	0.851	0
Ctsd	0	0.730121	0.892	0.831	0
Gm26771	0	0.726174	0.282	0.042	0
Lsp1	1.54529e-306	0.721544	0.779	0.674	2.12214e-302
Myh9	0	0.716455	0.535	0.223	0
Rpl39	0	0.709851	0.974	0.983	0
P4hb	0	0.704969	0.824	0.688	0
Myl6	0	0.693088	0.974	0.969	0
Ckap4	0	0.689255	0.697	0.431	0
Rbp1	0	0.684168	0.935	0.908	0
Aebp1	0	0.678306	0.807	0.671	0
Synpo	0	0.672399	0.537	0.201	0
Abhd2	8.44483e-245	0.670793	0.326	0.138	1.15973e-240
Fkbp10	0	0.666155	0.666	0.427	0
Enpp1	0	0.663527	0.471	0.186	0
Ssr2	0	0.662815	0.857	0.739	0
Cdh2	0	0.656232	0.39	0.07	0
Fhl2	0	0.65506	0.476	0.214	0
Nrep	0	0.652647	0.464	0.194	0
Col8a2	0	0.648885	0.405	0.09	0
Snhg18	0	0.646738	0.808	0.692	0
Fat1	0	0.644039	0.511	0.22	0
Gask1b	5.94495e-307	0.642927	0.644	0.417	8.16421e-303
Kif26b	0	0.64189	0.329	0.025	0
Phldb2	0	0.640542	0.43	0.121	0
Marcks	0	0.634789	0.796	0.664	0
Fkbp11	0	0.626969	0.475	0.212	0
Serf2	0	0.62679	0.968	0.977	0
Tpm1	1.04533e-274	0.624099	0.745	0.586	1.43555e-270
Sh3bgrl3	0	0.621986	0.868	0.752	0
Emp1	0	0.619827	0.857	0.812	0
Tmem176b	0	0.619545	0.658	0.327	0
1810058I24Rik	0	0.618709	0.775	0.613	0
Vmp1	1.48685e-295	0.614246	0.659	0.44	2.04188e-291
Ncam1	0	0.611364	0.317	0.081	0
Igfbp7	1.48219693752374e-323	0.604101	0.986	0.979	2.03550105430135e-319
Rpl41	0	0.601528	0.987	0.992	0
Gpx7	2.65279e-276	0.593918	0.778	0.612	3.64307e-272
Foxp1	0	0.593187	0.616	0.342	0
Cald1	0	0.593029	0.854	0.8	0
Rgs4	0	0.592041	0.315	0.063	0
Pxdn	0	0.589283	0.5	0.228	0
Rps12	0	0.588273	0.952	0.975	0
Clec11a	4.138e-306	0.587046	0.41	0.175	5.68272e-302
Cbx3	4.98753e-242	0.58327	0.685	0.458	6.84938e-238
Itgb5	6.83033e-254	0.580875	0.779	0.643	9.38009e-250
Hnrnpa1	1.23858e-211	0.579065	0.698	0.518	1.70095e-207
Rasl11b	0	0.576219	0.536	0.259	0
Serpinh1	0	0.57506	0.983	0.975	0
Tns3	0	0.573563	0.481	0.19	0
Rpl15	0	0.573114	0.968	0.984	0
Sec61b	0	0.572956	0.869	0.816	0
Tmem176a	0	0.569386	0.468	0.21	0
Myl12a	0	0.568251	0.953	0.95	0
Rpsa	0	0.567803	0.965	0.976	0
Efemp2	1.20101e-289	0.567296	0.744	0.572	1.64934e-285
Cercam	1.86137e-295	0.565148	0.486	0.242	2.55621e-291
Sox4	0	0.564468	0.528	0.261	0
Pdgfrl	2.8503e-251	0.564263	0.726	0.504	3.91431e-247
Rps27	1.12309e-291	0.561434	0.942	0.857	1.54234e-287
Bgn	0	0.559968	0.989	0.992	0
Fbln5	3.37791e-179	0.558531	0.763	0.695	4.63889e-175
Adamts2	1.68961e-276	0.557693	0.794	0.665	2.32034e-272
Maged1	1.38179e-245	0.5552	0.743	0.567	1.89762e-241
Rbm3	5.28756e-224	0.552583	0.817	0.692	7.26141e-220
Fxyd6	1.76124e-263	0.552033	0.821	0.756	2.41871e-259
Kcnj15	0	0.551394	0.288	0.049	0
2310022B05Rik	0	0.549546	0.522	0.259	0
Tm4sf1	7.81551e-184	0.545657	0.826	0.764	1.0733e-179
Vcl	0	0.544917	0.455	0.201	0
Itgb1	8.33504e-271	0.543817	0.841	0.715	1.14465e-266
Tcea3	0	0.543091	0.429	0.148	0
Ppib	0	0.542976	0.937	0.93	0
4931406P16Rik	0	0.540002	0.457	0.17	0
Tnfrsf12a	2.63802e-229	0.539992	0.569	0.34	3.62279e-225
Pls3	2.14314e-209	0.539736	0.672	0.492	2.94317e-205
Dclk1	1.39689e-209	0.53381	0.574	0.37	1.91834e-205
Surf4	1.29008e-233	0.531916	0.696	0.493	1.77167e-229
Sdc1	0	0.531643	0.496	0.228	0
Bmp1	6.77522e-227	0.530179	0.69	0.489	9.30441e-223
Rcn1	1.54785e-225	0.528738	0.777	0.635	2.12566e-221
Id3	2.02494e-296	0.527285	0.89	0.801	2.78085e-292
Rack1	0	0.526809	0.903	0.923	0
Rrbp1	0	0.523883	0.865	0.836	0
Cxcl12	1.78602e-71	0.523433	0.489	0.41	2.45274e-67
Dap	0	0.522034	0.846	0.756	0
Nme2	0	0.522002	0.944	0.948	0
Ttll5	0	0.518657	0.394	0.143	0
Nedd4	0	0.517289	0.837	0.78	0
Rpl12	0	0.515303	0.928	0.946	0
Rpl38	0	0.514282	0.953	0.971	0
Ogn	2.69094e-208	0.513818	0.847	0.827	3.69547e-204
Hdlbp	2.47393e-232	0.511195	0.715	0.515	3.39744e-228
Ecscr	0	0.509957	0.282	0.066	0
Eva1b	2.51788e-269	0.505316	0.798	0.688	3.45781e-265
Emilin1	7.95572e-191	0.504909	0.774	0.636	1.09256e-186
Vegfd	9.16462e-135	0.502555	0.268	0.135	1.25858e-130
Nedd9	1.33781e-279	0.501804	0.529	0.283	1.83721e-275
Npm1	0	0.501171	0.885	0.857	0
Hif1a	8.63504e-295	0.500881	0.453	0.214	1.18585e-290

## Sheet: MFC
Gene	p_val	avg_log2FC	pct.1	pct.2	p_val_adj
Comp	0	3.62001	0.907	0.168	0
Sfrp2	0	3.28626	0.845	0.309	0
Ecrg4	0	2.52952	0.747	0.17	0
Angptl7	0	2.21888	0.561	0.132	0
Eln	0	2.02355	0.852	0.654	0
Ccn5	0	1.90211	0.818	0.368	0
Cst3	0	1.85703	0.999	0.991	0
Fmod	0	1.78282	0.534	0.093	0
Ccn1	0	1.73937	0.866	0.555	0
Mfap4	0	1.64683	0.98	0.672	0
Cthrc1	0	1.55694	0.731	0.207	0
Ptn	0	1.53749	0.652	0.27	0
Ccn2	0	1.46944	0.785	0.324	0
Itgbl1	0	1.42057	0.88	0.462	0
Sparc	0	1.39924	0.999	0.992	0
Cilp	0	1.36959	0.599	0.276	0
Ddah1	0	1.35706	0.646	0.159	0
Aspn	0	1.35412	0.933	0.701	0
Pdgfrl	0	1.31823	0.852	0.483	0
Mdk	0	1.30933	0.728	0.294	0
Frzb	0	1.30919	0.774	0.442	0
Cd200	0	1.28756	0.66	0.205	0
Rflnb	0	1.2783	0.547	0.186	0
Id3	0	1.25583	0.962	0.79	0
Fxyd6	0	1.25559	0.958	0.737	0
Postn	0	1.17855	0.9	0.492	0
Fbln5	0	1.13444	0.876	0.679	0
Ltbp2	0	1.11366	0.621	0.207	0
Dusp1	0	1.09852	0.808	0.734	0
Tm4sf1	0	1.05784	0.905	0.753	0
Cpxm2	0	1.05676	0.346	0.047	0
Gadd45b	0	1.05611	0.659	0.389	0
Id2	0	1.04485	0.759	0.514	0
Tgfb3	0	1.04243	0.778	0.41	0
Fn1	0	1.02149	0.879	0.419	0
Abi3bp	0	1.01891	0.688	0.467	0
Fbln1	0	1.00745	0.93	0.86	0
Fibin	0	0.995187	0.762	0.598	0
Cpe	0	0.956234	0.544	0.192	0
Col8a2	0	0.953543	0.459	0.076	0
Mgp	0	0.936299	0.999	0.979	0
Pdlim3	0	0.918591	0.616	0.253	0
Ier3	0	0.894381	0.612	0.404	0
Fos	1.36962e-262	0.888692	0.875	0.851	1.8809e-258
Col3a1	0	0.868131	0.995	0.965	0
Nupr1	0	0.860356	0.9	0.79	0
Id1	0	0.860049	0.443	0.219	0
Lox	0	0.852649	0.675	0.275	0
Actn1	0	0.845075	0.658	0.298	0
Fosb	0	0.836143	0.645	0.491	0
Pmepa1	0	0.822084	0.846	0.592	0
Gas6	0	0.820792	0.863	0.632	0
Lmcd1	0	0.805416	0.337	0.083	0
Stc2	0	0.799098	0.43	0.155	0
Dkk3	0	0.798392	0.695	0.281	0
Ctsd	0	0.79499	0.926	0.826	0
Clec11a	0	0.780943	0.45	0.165	0
Col5a2	0	0.775619	0.856	0.645	0
Col1a2	0	0.771554	0.992	0.969	0
Thbs1	3.99729e-248	0.762829	0.499	0.314	5.48948e-244
Rasl11b	0	0.762458	0.516	0.254	0
Nfkbia	0	0.7591	0.741	0.591	0
Ctsk	0	0.751382	0.658	0.427	0
Col14a1	0	0.746708	0.733	0.455	0
Gxylt2	0	0.744227	0.676	0.405	0
Rgs4	0	0.742368	0.287	0.061	0
Cdc42ep3	0	0.738004	0.512	0.2	0
Atf3	2.23779e-163	0.728255	0.459	0.31	3.07315e-159
Rpl10-ps3	0	0.726094	0.662	0.393	0
Gng8	0	0.724655	0.483	0.174	0
Serpinf1	0	0.722391	0.965	0.914	0
Loxl3	0	0.722212	0.56	0.292	0
Gucy1a1	0	0.718296	0.404	0.145	0
Adamtsl2	3.19285e-292	0.704053	0.532	0.339	4.38474e-288
Dok1	0	0.701367	0.546	0.25	0
Dhrs3	0	0.68803	0.633	0.349	0
Ppic	0	0.675805	0.854	0.697	0
Nr4a2	0	0.672215	0.274	0.083	0
Matn4	0	0.650226	0.272	0.052	0
Prelp	0	0.650223	0.895	0.807	0
Crlf1	3.94529e-208	0.64799	0.364	0.195	5.41807e-204
Nedd9	0	0.645756	0.53	0.277	0
Col1a1	0	0.642673	0.989	0.95	0
Pamr1	0	0.633792	0.435	0.18	0
Myl12b	0	0.625854	0.876	0.748	0
Marcksl1	0	0.622354	0.477	0.21	0
Col16a1	0	0.621466	0.47	0.243	0
Col8a1	0	0.619225	0.894	0.7	0
Jun	1.13e-160	0.619121	0.883	0.853	1.55182e-156
Palld	0	0.612036	0.439	0.173	0
Nox4	0	0.611539	0.357	0.092	0
Fgl2	0	0.609477	0.53	0.268	0
Nr4a1	4.16671e-170	0.603473	0.561	0.424	5.72215e-166
Tspan6	0	0.597737	0.47	0.268	0
Col12a1	0	0.588632	0.296	0.117	0
Gucy1b1	0	0.588293	0.406	0.172	0
Lbh	0	0.586664	0.582	0.347	0
Plod2	0	0.57883	0.527	0.293	0
Bgn	0	0.577333	0.999	0.991	0
Cryab	0	0.574692	0.834	0.679	0
Timp3	0	0.571846	0.874	0.699	0
Arid5b	0	0.554755	0.526	0.296	0
Wwp2	0	0.548487	0.337	0.12	0
Loxl1	0	0.54639	0.963	0.907	0
Itgb5	1.50455e-217	0.544988	0.758	0.643	2.06619e-213
Tcea3	0	0.539701	0.397	0.145	0
Rpl9-ps6	0	0.53476	0.523	0.287	0
Tmem45a	1.5464254714831e-321	0.534689	0.715	0.526	2.12370609998774e-317
Tmem119	0	0.532815	0.627	0.393	0
Myl12a	0	0.52936	0.971	0.947	0
Tns3	0	0.528601	0.423	0.19	0
Scpep1	0	0.525817	0.614	0.408	0
Hspb1	1.35119e-159	0.52229	0.792	0.683	1.85559e-155
Islr	1.3425e-295	0.521153	0.868	0.735	1.84366e-291
Tafa5	0	0.521038	0.279	0.06	0
Ogn	2.85926807026361e-311	0.516979	0.925	0.817	3.92663e-307
Csrp2	0	0.511607	0.864	0.59	0
Olfml2b	1.10773e-301	0.507658	0.539	0.312	1.52124e-297
Rbp1	0	0.506904	0.96	0.904	0
Rps27rt	4.55606e-271	0.5045	0.685	0.488	6.25684e-267
Chpf	1.35898e-296	0.502541	0.704	0.519	1.86628e-292
Maff	3.14238e-245	0.502314	0.437	0.253	4.31543e-241

[truncated: 1 more sheets: F-IFNS]
