# Supplementary material for: Integration mapping of cardiac fibroblast single-cell transcriptomes elucidates cellular principles of fibrosis in diverse pathologies
Source: Sci Adv. 2024 Jun 21;10(25):eadk8501. doi: 10.1126/sciadv.adk8501 (PMC11192082; doi:10.1126/sciadv.adk8501)
Supplement: Supplementary file 2 — Tables S1 to S10 [file sciadv.adk8501_tables_s1_to_s10.zip › Table S2.xlsx]

## Sheet: F-Act vs resting
F-Act (MI-days 1 & 3) vs F-SH & F-SL (uninjured)
Gene	p_val	avg_log2FC	pct.1	pct.2	p_val_adj
Acta2	0	1.3196	0.438	0.042	0
Actn1	0	0.794637	0.541	0.098	0
Ak1	0	0.778489	0.675	0.225	0
Anxa2	0	0.881007	0.987	0.866	0
Arpc1b	0	0.671217	0.995	0.918	0
Bgn	0	0.96075	1	0.986	0
Ccn2	0	1.50057	0.644	0.09	0
Cilp	0	2.30758	0.607	0.096	0
Col1a1	0	0.894845	0.992	0.938	0
Col3a1	0	1.07952	0.982	0.967	0
Col5a2	0	0.908198	0.873	0.519	0
Col8a1	0	2.21925	0.978	0.608	0
Crlf1	0	1.46665	0.455	0.054	0
Csrp2	0	1.53254	0.834	0.332	0
Cst6	0	1.23341	0.464	0.087	0
Cthrc1	0	0.986387	0.252	0.008	0
Cyb5r3	0	0.867406	0.869	0.475	0
Ddah1	0	0.864173	0.304	0.006	0
Emp1	0	1.13072	0.982	0.732	0
F2r	0	1.06776	0.826	0.341	0
Fhl2	0	1.05101	0.558	0.095	0
Fstl1	0	1.36337	0.997	0.877	0
Kctd11	0	0.732021	0.561	0.141	0
Ldha	0	0.990205	0.964	0.729	0
Lgals1	0	1.34738	1	0.981	0
Lox	0	0.927863	0.512	0.099	0
Ltbp2	0	0.711307	0.347	0.037	0
Meox1	0	1.75097	0.89	0.354	0
Mfap5	0	1.11331	0.996	0.899	0
Mical2	0	0.731818	0.534	0.094	0
Myl12a	0	0.789738	0.993	0.926	0
Myl6	0	0.779282	0.996	0.954	0
Postn	0	3.56436	0.834	0.127	0
Prg4	0	2.30131	0.562	0.061	0
Rbp1	0	0.922211	0.978	0.872	0
Rplp0	0	0.572495	0.999	0.993	0
Serf2	0	0.628461	0.997	0.966	0
Sh3bgrl3	0	0.927624	0.937	0.654	0
Slc25a5	0	1.06393	0.928	0.545	0
Sparc	0	1.18335	1	0.993	0
Synpo	0	0.507445	0.425	0.08	0
Tagln	0	1.03334	0.356	0.027	0
Tagln2	0	1.19453	0.983	0.783	0
Timp1	0	2.66149	0.851	0.226	0
Tnc	0	1.0123	0.277	0.004	0
Tnfrsf12a	0	1.1691	0.696	0.185	0
Tpm4	0	0.824789	0.982	0.794	0
Ckb	2.30333404091189e-320	0.979496	0.936	0.715	3.33476702443224e-316
Ier3	1.4380536048582e-316	1.09461	0.683	0.25	2.0820140091137e-312
Nme2	1.06208111755264e-311	0.633547	0.993	0.936	1.53768e-307
Maff	6.06799e-308	0.638912	0.57	0.168	8.78523e-304
Tubb2b	4.86148e-295	0.639198	0.506	0.129	7.03846e-291
Ass1	3.47965e-292	0.896141	0.442	0.094	5.03784e-288
Eif5a	4.6925e-291	0.668042	0.982	0.878	6.7938e-287
Mfap4	1.20565e-287	1.30815	0.812	0.435	1.74555e-283
Thbs1	1.5018e-286	1.04772	0.568	0.173	2.17431e-282
Vamp5	4.27137e-286	0.809274	0.719	0.307	6.18409e-282
AI506816	2.90189e-285	0.530139	0.549	0.169	4.20136e-281
Sec61b	2.18618e-280	0.70781	0.951	0.755	3.16516e-276
Serpine1	4.01228e-280	1.04436	0.643	0.233	5.80898e-276
Fxyd5	1.17491e-279	0.844619	0.865	0.488	1.70103e-275
Col1a2	1.61309e-279	0.729555	0.99	0.964	2.33543e-275
Vcan	7.76656e-276	0.699906	0.833	0.424	1.12444e-271
Capg	6.30675e-274	0.809132	0.901	0.566	9.13091e-270
Vim	1.23304e-273	0.691502	0.997	0.974	1.78519e-269
Tspo	5.17572e-268	0.627582	0.992	0.878	7.49341e-264
Rasl11b	2.19076e-263	0.610404	0.491	0.136	3.17178e-259
Lmna	1.594e-261	0.702842	0.954	0.713	2.30779e-257
Fbln2	2.98914e-260	0.718917	0.989	0.846	4.32767e-256
Ppic	6.80576e-260	0.75056	0.89	0.571	9.85338e-256
Lbh	3.34454e-259	0.658606	0.58	0.198	4.84223e-255
Msn	7.42389e-258	0.702853	0.841	0.463	1.07483e-253
Fkbp11	9.90447e-256	0.584314	0.473	0.128	1.43397e-251
Serpina3n	1.33562e-250	1.02789	0.655	0.267	1.9337e-246
Tm4sf1	8.20741e-248	0.762052	0.932	0.65	1.18827e-243
Atp5g1	3.60516e-245	0.641686	0.948	0.721	5.21955e-241
Ccn1	1.12755e-244	0.828061	0.794	0.407	1.63247e-240
Fkbp10	1.67317e-243	0.636949	0.727	0.336	2.42241e-239
Tubb5	2.77358e-238	0.749677	0.952	0.758	4.01559e-234
Bhlhe40	1.11663e-235	0.613162	0.657	0.278	1.61666e-231
Fkbp1a	1.93912e-235	0.552469	0.985	0.889	2.80746e-231
Pmepa1	7.6025e-230	0.694649	0.791	0.416	1.10069e-225
Ybx1	2.0409e-225	0.516506	0.994	0.931	2.95481e-221
Calm1	1.23893e-224	0.585515	0.987	0.892	1.79373e-220
Serpinh1	1.51045e-224	0.610898	0.994	0.97	2.18683e-220
Nme1	3.40799e-224	0.682945	0.857	0.546	4.93409e-220
Dynll1	1.14225e-223	0.528157	0.994	0.93	1.65375e-219
Aspn	4.23385e-221	0.924866	0.898	0.598	6.12977e-217
Bhlhe41	6.30585e-220	0.587381	0.363	0.081	9.12961e-216
Pdlim7	1.20205e-218	0.505919	0.739	0.369	1.74033e-214
Tubb3	3.35705e-217	0.596452	0.363	0.083	4.86033e-213
Dap	6.46659e-217	0.609782	0.942	0.695	9.36233e-213
Tmem167	1.06185e-214	0.5939	0.907	0.606	1.53735e-210
Adamts2	8.92955e-210	0.66388	0.896	0.611	1.29282e-205
Dpysl3	3.59509e-209	0.640164	0.817	0.471	5.20497e-205
Igfbp7	2.38976e-208	0.544069	1	0.998	3.45989e-204
Arpc2	3.46853e-207	0.582245	0.949	0.749	5.02174e-203
Ssr4	3.16294e-206	0.571766	0.951	0.769	4.57931e-202
Txndc5	4.20974e-205	0.576325	0.942	0.728	6.09486e-201
Lrrc59	1.60993e-200	0.542364	0.669	0.314	2.33085e-196
Serp1	3.07884e-198	0.636731	0.854	0.543	4.45755e-194
Pdia6	1.3787e-197	0.641181	0.956	0.762	1.99608e-193
Cnn3	4.49398e-196	0.595037	0.862	0.549	6.50638e-192
Tubb6	8.9887e-196	0.578036	0.824	0.482	1.30138e-191
Loxl2	1.81436e-192	0.63551	0.739	0.391	2.62684e-188
C1qtnf6	1.53134e-191	0.538437	0.595	0.257	2.21707e-187
Sec61g	1.33294e-190	0.521142	0.977	0.891	1.92984e-186
Tmem119	8.56095e-189	0.548824	0.588	0.253	1.23945e-184
Cox5a	9.49715e-189	0.522798	0.893	0.595	1.375e-184
P4hb	7.3302e-188	0.574221	0.903	0.649	1.06127e-183
Ppib	1.15877e-186	0.510803	0.981	0.907	1.67766e-182
Frzb	8.71574e-186	0.562863	0.654	0.313	1.26187e-181
S100a16	4.01832e-185	0.568493	0.961	0.799	5.81773e-181
Eno1	2.75776e-183	0.64264	0.805	0.484	3.99268e-179
Ran	8.01787e-183	0.587578	0.908	0.651	1.16083e-178
Cycs	1.79445e-181	0.510998	0.803	0.47	2.598e-177
Emilin1	8.28676e-179	0.62183	0.87	0.594	1.19976e-174
Pgk1	1.40191e-178	0.543558	0.734	0.397	2.02968e-174
Aldh1a2	2.41176e-177	1.00869	0.505	0.237	3.49174e-173
Adamtsl2	3.75865e-173	0.775515	0.538	0.225	5.44177e-169
Hnrnpa1	6.78281e-173	0.50248	0.765	0.435	9.82016e-169
Rbm3	3.87255e-172	0.583957	0.908	0.669	5.60667e-168
Cfl1	1.68144e-171	0.51887	0.982	0.885	2.43439e-167
Ranbp1	1.6457e-170	0.516031	0.903	0.633	2.38265e-166
Fxyd6	3.02982e-170	0.759005	0.872	0.624	4.38658e-166
Ptgis	8.72617e-169	0.546817	0.947	0.748	1.26338e-164
Fbn1	3.99177e-168	0.588557	0.922	0.703	5.77929e-164
Mif	7.31564e-165	0.621705	0.864	0.589	1.05916e-160
Pcolce	6.22221e-164	0.561888	0.995	0.944	9.00852e-160
Tpm2	2.96065e-162	0.614864	0.519	0.216	4.28643e-158
Mt2	4.55878e-161	0.809378	0.686	0.365	6.60021e-157
Ccl2	4.36247e-147	1.53361	0.338	0.101	6.31599e-143
Pabpc1	4.98763e-146	0.515199	0.92	0.718	7.22109e-142
Pam	1.75665e-137	0.549315	0.913	0.67	2.54328e-133
Crip1	4.20192e-131	0.502904	1	0.965	6.08354e-127
Cd9	2.54299e-124	0.557968	0.958	0.795	3.68174e-120
Olfml3	2.75028e-124	0.534319	0.945	0.782	3.98185e-120
Fibin	1.11939e-123	0.632596	0.843	0.59	1.62065e-119
S100a4	6.0406e-121	0.558609	0.493	0.234	8.74558e-117
Fn1	5.14916e-109	0.639882	0.501	0.25	7.45495e-105
Apod	2.35222e-98	0.623049	0.519	0.279	3.40554e-94
Ccn5	9.22945e-72	0.78261	0.429	0.231	1.33624e-67

## Sheet: IR vs resting
IR (MI-days 1 & 3) vs F-SH & F-SL (uninjured)
Gene	p_val	avg_log2FC	pct.1	pct.2	p_val_adj
Angptl4	0	2.87578	0.887	0.118	0
Eif4a1	0	1.47179	0.987	0.834	0
Eif5a	0	1.64717	0.996	0.878	0
Hspd1	0	1.46199	0.867	0.418	0
Ldha	0	1.97139	0.977	0.729	0
Mif	0	2.31081	0.948	0.589	0
Mt1	0	2.87237	0.983	0.71	0
Mt2	0	4.15572	0.966	0.365	0
Ncl	0	1.52961	0.943	0.603	0
Nme1	0	1.72567	0.95	0.546	0
Nme2	0	1.0996	0.993	0.936	0
Npm1	0	1.51665	0.976	0.799	0
Pdpn	0	1.93207	0.868	0.393	0
Pgk1	0	1.62716	0.871	0.397	0
Prg4	0	3.57827	0.661	0.061	0
Ran	0	1.69095	0.969	0.651	0
Rbm3	0	1.65955	0.97	0.669	0
Rps2	0	1.0461	0.996	0.988	0
Slc25a5	0	1.98563	0.966	0.545	0
Timp1	0	4.69031	0.929	0.226	0
Tnfrsf12a	0	1.84038	0.843	0.185	0
Tnc	3.6135e-308	1.39933	0.382	0.004	5.23163e-304
Srm	1.88171e-307	1.34495	0.885	0.351	2.72434e-303
Eef1g	5.36754e-307	1.0796	0.989	0.919	7.77112e-303
Ranbp1	4.65967e-300	1.17592	0.948	0.633	6.74627e-296
Itga5	3.1269e-298	1.47633	0.778	0.192	4.52712e-294
Ccl2	1.13943e-296	3.34627	0.681	0.101	1.64967e-292
Lrrc59	5.65213e-283	1.29326	0.843	0.314	8.18316e-279
Hnrnpa1	1.78435e-282	1.34464	0.874	0.435	2.58339e-278
Tagln2	1.13671e-279	1.28717	0.953	0.783	1.64573e-275
Pfn1	1.77941e-279	1.26112	0.895	0.786	2.57622e-275
Rps18	2.32272e-275	0.854585	0.999	0.99	3.36283e-271
Cxcl2	7.91809e-274	1.42423	0.36	0.005	1.14638e-269
Anp32b	3.33637e-265	1.19552	0.943	0.58	4.83039e-261
Nhp2	1.84472e-258	1.29394	0.836	0.315	2.67079e-254
Pkm	1.43373e-255	1.38125	0.952	0.769	2.07575e-251
Rpl41	4.05017e-255	0.870541	0.997	0.989	5.86383e-251
Fkbp11	3.53243e-253	1.32199	0.667	0.128	5.11426e-249
Tpm4	3.44627e-244	1.14487	0.973	0.794	4.98951e-240
Ch25h	5.31745e-244	1.41167	0.353	0.009	7.6986e-240
Tuba1c	2.93098e-242	1.07495	0.593	0.081	4.24348e-238
Plaur	1.99802e-236	0.990603	0.486	0.041	2.89273e-232
Eef1e1	2.0732e-234	0.969714	0.661	0.115	3.00158e-230
Hspe1	1.09766e-229	1.08669	0.938	0.682	1.58919e-225
Ddx39	6.07598e-228	1.0024	0.688	0.137	8.79681e-224
Slc16a3	6.9826e-228	1.46925	0.483	0.053	1.01094e-223
Rplp0	1.26959e-223	0.748363	0.999	0.993	1.83811e-219
Ptx3	2.13789e-223	2.44522	0.443	0.049	3.09523e-219
Cebpb	5.74096e-223	1.6072	0.684	0.225	8.31177e-219
Fosl1	8.61627e-222	0.640484	0.275	0.002	1.24746e-217
AI506816	2.552e-221	1.05918	0.725	0.169	3.69479e-217
Atp5g1	4.73688e-221	0.987405	0.952	0.721	6.85805e-217
Rpl36al	6.76907e-221	0.92625	0.992	0.846	9.80025e-217
Rps6	1.11197e-216	0.761688	1	0.985	1.60991e-212
Ppa1	3.42442e-216	1.17585	0.782	0.266	4.95787e-212
Pabpc1	2.78869e-214	1.01691	0.949	0.718	4.03747e-210
Cald1	1.54271e-208	1.05224	0.973	0.82	2.23354e-204
Rpl32	4.82666e-207	0.725142	0.996	0.987	6.98804e-203
Cycs	9.78061e-206	1.07085	0.89	0.47	1.41604e-201
Cxcl5	1.25939e-202	3.08747	0.35	0.023	1.82334e-198
Pgam1	1.57475e-202	1.16623	0.887	0.564	2.27992e-198
Serp1	1.81925e-199	1.08945	0.905	0.543	2.6339e-195
Mrto4	5.23464e-198	0.969003	0.676	0.155	7.57872e-194
C1qbp	8.83728e-198	1.06934	0.84	0.363	1.27946e-193
Serpina3n	5.90303e-197	1.81205	0.727	0.267	8.5464e-193
Ccl7	9.14965e-197	2.362	0.684	0.179	1.32469e-192
Gm12840	3.5192e-195	1.59797	0.768	0.229	5.0951e-191
Ier3	1.53245e-194	1.72741	0.748	0.25	2.21868e-190
Sec61g	9.66752e-194	0.864122	0.984	0.891	1.39966e-189
Serbp1	1.62432e-192	0.976915	0.946	0.702	2.3517e-188
Timm8a1	2.54161e-192	0.905686	0.636	0.133	3.67974e-188
Snrpf	1.30133e-191	0.982837	0.916	0.577	1.88406e-187
Lox	6.43612e-191	1.21694	0.555	0.099	9.31822e-187
Gsto1	1.87781e-190	0.820832	0.499	0.066	2.71869e-186
Eno1	8.70704e-189	1.29754	0.822	0.484	1.26061e-184
Timm23	1.92467e-187	0.99655	0.899	0.51	2.78654e-183
Gja1	5.33939e-184	0.980688	0.476	0.062	7.73037e-180
Thbs1	9.71171e-184	1.71932	0.654	0.173	1.40606e-179
Cthrc1	6.52723e-182	1.24181	0.276	0.008	9.45013e-178
Gar1	7.31411e-181	0.949661	0.737	0.219	1.05894e-176
Prmt1	1.25405e-180	1.03932	0.827	0.383	1.81562e-176
Manf	1.26976e-180	1.24271	0.938	0.708	1.83835e-176
Eif2s1	3.02504e-180	0.998103	0.788	0.302	4.37965e-176
Rpsa	1.68715e-179	0.751956	0.997	0.98	2.44266e-175
Cfl1	1.86368e-179	0.838525	0.986	0.885	2.69824e-175
Gapdh	5.16143e-179	1.06467	0.958	0.843	7.47272e-175
Lcn2	8.57128e-179	1.32561	0.256	0.005	1.24095e-174
Eif6	2.77037e-178	1.01059	0.863	0.44	4.01094e-174
Cct7	4.84223e-178	1.02916	0.86	0.493	7.01058e-174
Eif4ebp1	7.58013e-178	1.0617	0.888	0.454	1.09745e-173
Actn1	1.34055e-177	0.936734	0.542	0.098	1.94085e-173
Vmp1	1.77246e-177	1.06496	0.831	0.33	2.56617e-173
Sod2	9.5204e-177	1.21069	0.796	0.341	1.37836e-172
Rpl15	1.34069e-176	0.697078	0.999	0.982	1.94105e-172
Lgals1	2.20209e-175	1.00868	0.986	0.981	3.18818e-171
Sec61b	2.14936e-173	0.914879	0.932	0.755	3.11185e-169
Ctps	2.16263e-172	0.593665	0.455	0.065	3.13106e-168
Tubb5	2.76466e-172	1.02759	0.946	0.758	4.00268e-168
Asns	4.87737e-172	0.725421	0.381	0.034	7.06145e-168
Set	2.02376e-171	1.01036	0.87	0.495	2.93e-167
Ppia	1.22927e-170	0.699322	0.997	0.981	1.77974e-166
Sphk1	4.84787e-169	0.788281	0.508	0.084	7.01875e-165
Nop16	5.61307e-168	0.709533	0.531	0.096	8.12661e-164
Bcat1	2.24226e-167	0.696304	0.445	0.058	3.24635e-163
Hspa9	4.12275e-167	1.1316	0.823	0.376	5.96892e-163
Cct6a	5.73846e-167	0.983222	0.854	0.448	8.30814e-163
Ebna1bp2	1.2666e-165	0.970996	0.812	0.349	1.83378e-161
Hspa8	2.04879e-164	0.926527	0.996	0.938	2.96624e-160
Il13ra1	2.19083e-163	0.591785	0.453	0.069	3.17188e-159
Msn	1.69837e-161	0.984457	0.885	0.463	2.4589e-157
Fhl2	7.46461e-159	0.864465	0.516	0.095	1.08073e-154
Hspa5	1.53089e-158	1.39459	0.99	0.864	2.21643e-154
Tspan4	2.8805e-158	1.04411	0.773	0.32	4.17038e-154
Aldoa	3.11798e-158	0.892134	0.983	0.879	4.51422e-154
Cct3	3.104e-157	0.940954	0.847	0.413	4.49398e-153
Sdc4	1.28957e-156	1.34386	0.745	0.29	1.86704e-152
Aprt	1.38399e-156	1.02428	0.766	0.323	2.00374e-152
Etf1	1.66463e-156	0.873904	0.748	0.254	2.41005e-152
Gnl3	1.13972e-155	0.976303	0.71	0.226	1.65009e-151
Fam129b	3.69477e-155	0.721901	0.538	0.11	5.34929e-151
Mrpl52	3.98734e-154	0.863252	0.924	0.653	5.77287e-150
Mthfd2	3.46552e-152	0.866029	0.538	0.112	5.01738e-148
Gpatch4	6.36276e-152	0.643836	0.469	0.081	9.21201e-148
Nop58	8.43732e-152	0.943707	0.688	0.213	1.22155e-147
Slc2a1	2.1986e-151	0.915711	0.367	0.039	3.18314e-147
Pabpc4	4.32205e-151	0.700265	0.596	0.148	6.25746e-147
Pno1	4.18224e-150	0.597949	0.493	0.095	6.05504e-146
Rpl29	1.00446e-149	0.699738	0.989	0.964	1.45426e-145
Hnrnpf	1.29248e-149	0.85218	0.942	0.701	1.87126e-145
Cox5a	4.69766e-149	0.833926	0.916	0.595	6.80127e-145
Rplp1	7.28856e-149	0.652965	1	0.993	1.05524e-144
Smg6	9.71607e-149	1.12376	0.533	0.124	1.40669e-144
Tubb6	2.03314e-148	1.00524	0.881	0.482	2.94358e-144
Ssr2	3.75635e-148	0.891299	0.924	0.67	5.43844e-144
Tomm40	4.42953e-148	0.920019	0.705	0.247	6.41307e-144
Snrpd1	7.56608e-148	0.925916	0.806	0.389	1.09542e-143
Mdh2	8.68648e-148	0.852617	0.914	0.617	1.25763e-143
Rsl1d1	1.76378e-147	0.850015	0.772	0.291	2.5536e-143
Rpl18	4.12341e-147	0.616414	1	0.986	5.96988e-143
Yrdc	1.36669e-146	0.721771	0.603	0.157	1.9787e-142
Naa50	1.51282e-146	0.837408	0.729	0.253	2.19027e-142
2009-09-01	1.91582e-146	0.577555	0.428	0.069	2.77373e-142
Cct8	2.72363e-146	0.91291	0.851	0.469	3.94327e-142
Slc39a14	6.41851e-146	0.630582	0.433	0.067	9.29271e-142
Fbl	4.05928e-144	0.947085	0.776	0.337	5.87702e-140
Gch1	7.82243e-144	0.565913	0.283	0.018	1.13253e-139
Hnrnpab	8.89182e-144	0.883575	0.86	0.462	1.28736e-139
Snrpa1	2.08475e-143	0.769565	0.674	0.209	3.0183e-139
Pfkl	4.52686e-143	0.769147	0.448	0.075	6.55399e-139
Rrp9	6.56626e-143	0.587544	0.483	0.097	9.50663e-139
Acot7	5.61172e-142	0.684097	0.552	0.131	8.12466e-138
Ftsj3	1.326e-141	0.54318	0.452	0.085	1.91978e-137
B4galt5	6.29406e-140	0.644129	0.472	0.09	9.11254e-136
Uqcrq	3.24392e-139	0.828013	0.925	0.677	4.69655e-135
Rps27a	1.08559e-138	0.589895	0.997	0.992	1.57172e-134
Mak16	4.14836e-138	0.661882	0.516	0.115	6.00599e-134
Rps27l	9.44904e-138	0.82704	0.959	0.812	1.36803e-133
Rps19	9.79216e-138	0.566222	0.999	0.991	1.41771e-133
Timm10	1.67913e-137	0.675441	0.589	0.159	2.43104e-133
Mcfd2	1.91653e-137	0.896096	0.851	0.434	2.77476e-133
Esd	1.08254e-136	1.04433	0.89	0.596	1.5673e-132
Tmem167	1.66478e-136	0.827118	0.919	0.606	2.41027e-132
Wdr77	1.79632e-136	0.579688	0.53	0.131	2.60071e-132
Kctd11	4.60459e-135	0.868973	0.554	0.141	6.66653e-131
Rpf2	1.10654e-134	0.509199	0.455	0.094	1.60205e-130
Ywhae	1.78996e-134	0.737523	0.963	0.798	2.5915e-130
Sdc1	1.81697e-134	1.07995	0.484	0.114	2.63061e-130
Zfp593	4.80245e-134	0.576291	0.432	0.077	6.95299e-130
Tomm20	7.2517e-134	0.877803	0.868	0.59	1.0499e-129
Tmed9	9.60348e-134	0.742922	0.966	0.839	1.39039e-129
Rps3	2.26664e-133	0.606995	0.997	0.985	3.28164e-129
Apex1	1.2306e-132	0.570805	0.507	0.119	1.78166e-128
Nsun2	4.44382e-132	0.697366	0.659	0.213	6.43376e-128
Fkbp1a	1.04847e-131	0.721461	0.983	0.889	1.51798e-127
Nip7	4.70874e-131	0.70689	0.625	0.189	6.81732e-127
Map2k3	2.2772e-130	0.717966	0.666	0.22	3.29693e-126
Odc1	3.01476e-130	0.953929	0.663	0.224	4.36477e-126
Plin2	3.45579e-130	1.12336	0.711	0.296	5.00329e-126
Btf3	6.98214e-130	0.671343	0.973	0.902	1.01087e-125
Dctpp1	9.10193e-130	0.615233	0.591	0.172	1.31778e-125
Mrps18b	3.71091e-129	0.612592	0.574	0.162	5.37265e-125
Rpl27	3.93397e-129	0.605354	1	0.967	5.69561e-125
Rangrf	1.88486e-128	0.528835	0.506	0.128	2.7289e-124
Ddx21	9.34224e-128	0.734101	0.595	0.172	1.35257e-123
Serpine1	1.15671e-127	1.55878	0.669	0.233	1.67469e-123
Ube2n	1.57377e-127	0.784815	0.873	0.498	2.2785e-123
Nop56	5.10051e-127	0.921896	0.698	0.263	7.38452e-123
Prdx1	8.03726e-126	0.736903	0.983	0.938	1.16363e-121
Eif2s2	2.09155e-125	0.840686	0.936	0.654	3.02815e-121
Rrp15	1.11245e-124	0.582551	0.574	0.17	1.61061e-120
Rpl14	1.18506e-124	0.527093	0.999	0.989	1.71573e-120
Higd1a	5.19566e-124	1.09208	0.861	0.54	7.52227e-120
Arpc1b	1.2243e-123	0.678517	0.979	0.918	1.77253e-119
Rps8	1.70947e-123	0.502584	0.999	0.995	2.47497e-119
Ssr4	6.86098e-123	0.756946	0.946	0.769	9.93333e-119
Nolc1	1.34217e-122	0.698316	0.588	0.175	1.94319e-118
Eif1ax	2.07121e-122	0.755301	0.803	0.366	2.9987e-118
Crlf1	2.21719e-122	1.16117	0.35	0.054	3.21004e-118
Nars	3.11322e-122	0.886961	0.822	0.396	4.50732e-118
Gm10076	9.00436e-122	0.821969	0.909	0.574	1.30365e-117
Wdr12	5.21218e-121	0.511822	0.412	0.082	7.54619e-117
Ccn2	5.86655e-121	0.954682	0.441	0.09	8.49359e-117
Ak6	9.2933e-121	0.579962	0.609	0.198	1.34548e-116
Hnrnpa3	1.44023e-120	0.76647	0.946	0.674	2.08517e-116
Eif3b	1.53183e-120	0.772908	0.754	0.321	2.21779e-116
Tcp1	2.97576e-120	0.799223	0.812	0.415	4.3083e-116
Btg3	6.5472e-119	0.682373	0.673	0.242	9.47904e-115
Ube2m	7.74216e-119	0.631035	0.632	0.212	1.12091e-114
Galk1	8.79608e-118	0.722622	0.654	0.23	1.2735e-113
Hsp90aa1	7.79266e-117	0.859505	0.958	0.751	1.12822e-112
Aimp2	1.51697e-116	0.503493	0.527	0.153	2.19628e-112
Ndufa4	1.02399e-115	0.683281	0.945	0.786	1.48254e-111
Eif4e	1.1754e-115	0.791438	0.751	0.327	1.70175e-111
Tgfb1	1.28862e-115	1.00083	0.569	0.182	1.86566e-111
Maff	3.63142e-114	0.648488	0.557	0.168	5.25758e-110
Ubl4a	6.11853e-114	0.588563	0.636	0.225	8.85841e-110
Rpl24	1.59114e-113	0.522201	0.996	0.984	2.30365e-109
Lyar	7.88619e-113	0.65732	0.657	0.239	1.14176e-108
Mrpl12	6.20551e-112	0.740893	0.783	0.375	8.98433e-108
Psmb5	2.87846e-111	0.723226	0.915	0.611	4.16743e-107
Eif1a	3.48278e-111	0.72156	0.729	0.304	5.04237e-107
Eif5	5.34562e-111	0.818429	0.912	0.627	7.73938e-107
Snrpd2	8.48618e-111	0.71658	0.915	0.647	1.22863e-106
Gnpnat1	1.86477e-110	0.654947	0.63	0.222	2.69981e-106
Aldh1a2	3.42976e-110	1.14433	0.568	0.237	4.96561e-106
Timm13	4.11918e-110	0.749012	0.882	0.58	5.96375e-106
Znrd2	5.17874e-110	0.522426	0.561	0.183	7.49778e-106
Rpl3	9.36519e-110	0.527865	0.997	0.984	1.35589e-105
Rplp2	3.93377e-109	0.530563	0.993	0.986	5.69531e-105
Trib1	6.7806e-109	0.578907	0.347	0.057	9.81695e-105
Mical2	8.38656e-108	0.568786	0.421	0.094	1.21421e-103
Rpl5	1.08646e-107	0.595423	0.996	0.939	1.57298e-103
Pa2g4	2.09386e-107	0.7923	0.748	0.349	3.03149e-103
Has1	2.97639e-107	0.840654	0.322	0.046	4.30921e-103
Pole4	3.06106e-107	0.692386	0.724	0.306	4.43181e-103
Pcbp1	4.22427e-107	0.710329	0.897	0.55	6.1159e-103
Snhg4	4.94112e-107	0.526913	0.411	0.091	7.15376e-103
Cdv3	5.15508e-107	0.64242	0.718	0.301	7.46352e-103
Txn1	3.27998e-105	0.679261	0.96	0.817	4.74876e-101
1110038B12Rik	3.74319e-105	0.572333	0.487	0.138	5.41939e-101
Snrpd3	9.13192e-105	0.769507	0.822	0.481	1.32212e-100
Gspt1	9.75701e-105	0.615676	0.739	0.324	1.41262e-100
Rnf126	7.34446e-104	0.554675	0.516	0.155	1.06333e-99
Ppp1r14b	8.70813e-104	0.751176	0.793	0.384	1.26076e-99
Rps26	5.30056e-103	0.604469	0.987	0.958	7.67415e-99
Npm3	1.23146e-102	0.724509	0.763	0.37	1.78291e-98
Psma3	1.67482e-102	0.671577	0.932	0.721	2.42481e-98
Nudcd2	2.28024e-102	0.659363	0.677	0.273	3.30134e-98
Ube2s	3.20032e-102	0.725652	0.884	0.548	4.63342e-98
Rabggtb	6.27181e-102	0.527264	0.571	0.202	9.08032e-98
Kcne4	9.89593e-102	0.668769	0.285	0.036	1.43273e-97
Spcs3	1.05554e-101	0.554136	0.622	0.236	1.52821e-97
Pfdn4	2.50248e-101	0.502137	0.632	0.252	3.62309e-97
Snhg15	2.80395e-101	0.524405	0.329	0.06	4.05955e-97
Stip1	3.15264e-101	0.567299	0.582	0.203	4.56439e-97
Syncrip	2.31668e-100	0.533399	0.652	0.264	3.35409e-96
Hsd17b12	5.27215e-100	0.506341	0.585	0.213	7.63302e-96
Tm4sf1	6.37032e-100	1.05977	0.877	0.65	9.22296e-96
Tpi1	8.65793e-100	1.10263	0.782	0.545	1.25349e-95
Inhba	9.13075e-100	1.43527	0.415	0.131	1.32195e-95
Rras2	1.90357e-99	0.571749	0.442	0.113	2.75598e-95
Acta2	2.17913e-99	1.39796	0.285	0.042	3.15494e-95
Ruvbl1	6.93933e-98	0.540535	0.578	0.207	1.00468e-93
G3bp1	9.32895e-98	0.732022	0.85	0.493	1.35065e-93
Ifrd1	1.29286e-97	0.820862	0.738	0.346	1.8718e-93
Psma4	2.35825e-97	0.701054	0.887	0.607	3.41428e-93
Hdgf	3.58449e-97	0.703741	0.863	0.514	5.18963e-93
Psmb2	8.01906e-97	0.663126	0.914	0.665	1.161e-92
Hspa4	5.64859e-96	0.525217	0.612	0.236	8.17803e-92
Bzw1	6.1228e-96	0.705178	0.802	0.421	8.86459e-92
Mrpl54	1.4256e-95	0.609054	0.776	0.38	2.06399e-91
Snu13	1.48648e-95	0.721657	0.884	0.634	2.15213e-91
Ppid	2.04053e-95	0.644943	0.627	0.243	2.95428e-91
Rrs1	2.13137e-95	0.544757	0.632	0.253	3.0858e-91
Gmppb	3.6088e-95	0.532138	0.524	0.172	5.22482e-91
Mrpl17	5.35351e-95	0.662059	0.817	0.438	7.75082e-91
Txnrd1	5.73158e-95	0.632225	0.479	0.14	8.29818e-91
Rpl12	7.76812e-95	0.59634	0.989	0.955	1.12467e-90
Wdr43	1.83864e-94	0.553166	0.501	0.162	2.66199e-90
Psmd14	2.02649e-94	0.577957	0.65	0.264	2.93395e-90
Fxyd5	3.34495e-94	0.861262	0.839	0.488	4.84282e-90
Actr3	1.23018e-93	0.734723	0.84	0.493	1.78105e-89
Lgmn	1.54349e-93	0.793618	0.596	0.227	2.23467e-89
Rack1	1.75258e-93	0.584085	0.983	0.937	2.53739e-89
Eif3i	2.50358e-93	0.669541	0.88	0.584	3.62469e-89
Fkbp10	3.35546e-93	0.645445	0.727	0.336	4.85803e-89
Psma7	5.98491e-93	0.659357	0.931	0.748	8.66495e-89
Dcun1d5	2.05407e-92	0.614901	0.78	0.393	2.97388e-88
Rpl7l1	1.21316e-91	0.569402	0.715	0.328	1.75641e-87
Pdap1	1.58043e-91	0.671333	0.856	0.51	2.28815e-87
Alpl	2.15795e-91	0.638328	0.296	0.047	3.12428e-87
Fscn1	2.53175e-91	0.731266	0.602	0.236	3.66547e-87
Cyc1	1.95024e-90	0.613861	0.854	0.492	2.82356e-86
Txn2	1.96511e-90	0.665558	0.854	0.529	2.84508e-86
Snhg6	3.83048e-90	0.571849	0.574	0.213	5.54578e-86
Hmgn1	4.02606e-90	0.642747	0.919	0.789	5.82893e-86
Tomm6	5.5628e-90	0.608223	0.962	0.8	8.05382e-86
Morf4l2	6.67825e-90	0.638894	0.933	0.731	9.66876e-86
Phb2	8.00018e-90	0.657687	0.854	0.515	1.15827e-85
Brix1	1.30442e-89	0.51748	0.564	0.211	1.88854e-85
Gars	4.37813e-89	0.595217	0.649	0.272	6.33865e-85
Pin1	5.14829e-89	0.653376	0.766	0.392	7.4537e-85
Txnl1	6.68524e-89	0.667902	0.795	0.424	9.6789e-85
Gng12	8.76996e-89	0.533019	0.657	0.284	1.26972e-84
Fubp1	8.89153e-89	0.568033	0.718	0.336	1.28732e-84
Pdia6	9.29982e-89	0.777909	0.948	0.762	1.34643e-84
Ufm1	1.29356e-88	0.576945	0.735	0.352	1.87282e-84
Snhg1	1.02235e-87	0.654246	0.65	0.278	1.48016e-83
Kdelr2	1.50248e-87	0.783315	0.899	0.598	2.17529e-83
Srsf3	2.02734e-87	0.636151	0.935	0.723	2.93519e-83
Tpm2	4.07464e-87	0.96416	0.514	0.216	5.89926e-83
Cacybp	1.41866e-86	0.651934	0.7	0.326	2.05394e-82
Dad1	1.68949e-86	0.587331	0.969	0.819	2.44605e-82
Srp9	1.25146e-85	0.654063	0.895	0.631	1.81186e-81
Capg	2.00925e-85	0.814958	0.848	0.566	2.909e-81
Rbis	3.63519e-85	0.532535	0.704	0.334	5.26302e-81
Strap	5.01174e-85	0.634696	0.768	0.4	7.256e-81
Atp1a1	7.59237e-85	0.505403	0.66	0.296	1.09922e-80
Hnrnpu	1.15033e-84	0.67376	0.858	0.546	1.66544e-80
Snrpe	4.04029e-84	0.640208	0.864	0.576	5.84953e-80
Cstb	1.17718e-83	0.767804	0.86	0.574	1.70433e-79
U2af1	1.21325e-83	0.612967	0.837	0.482	1.75654e-79
Cks1b	2.61354e-83	0.619371	0.579	0.226	3.78388e-79
Ptges3	6.30788e-83	0.636166	0.868	0.53	9.13254e-79
Psmd2	7.79523e-83	0.548243	0.735	0.364	1.12859e-78
Sfpq	3.05292e-82	0.572976	0.776	0.408	4.42001e-78
Eif4e2	4.02089e-82	0.503016	0.674	0.312	5.82144e-78
Ero1l	6.87529e-82	0.942323	0.34	0.077	9.95405e-78
Naca	1.08709e-81	0.502642	0.99	0.943	1.57388e-77
Eny2	1.5861e-81	0.520511	0.788	0.422	2.29635e-77
Vapa	2.61017e-81	0.653283	0.887	0.592	3.779e-77
Surf4	3.85127e-81	0.64775	0.78	0.432	5.57586e-77
Tnfaip6	3.93052e-81	1.14537	0.592	0.249	5.69061e-77
Psmd3	4.31127e-81	0.526549	0.678	0.317	6.24186e-77
Timm17a	1.28755e-80	0.615947	0.763	0.409	1.86412e-76
Bax	1.4478e-80	0.659784	0.868	0.542	2.09613e-76
Psmb3	1.48499e-80	0.626658	0.909	0.678	2.14997e-76
Wdr83os	2.59725e-80	0.539435	0.802	0.441	3.7603e-76
Bola2	3.22987e-80	0.635795	0.782	0.43	4.6762e-76
Eef1b2	3.78754e-80	0.594617	0.95	0.838	5.48359e-76
Ap1s1	6.93063e-80	0.532092	0.633	0.277	1.00342e-75
Cct2	1.30286e-79	0.681225	0.748	0.403	1.88628e-75
Llph	1.31207e-79	0.525985	0.711	0.349	1.89961e-75
Rpl38	1.5542e-79	0.513611	0.993	0.964	2.25017e-75
Psmd7	1.82308e-79	0.617317	0.891	0.6	2.63946e-75
Rdh10	2.72214e-79	0.721219	0.38	0.103	3.94112e-75
Tmed2	3.53887e-79	0.549448	0.973	0.873	5.12358e-75
Gadd45gip1	3.67922e-79	0.521153	0.68	0.321	5.32678e-75
Mrpl20	3.78052e-79	0.591433	0.823	0.48	5.47344e-75
Ndufab1	1.00833e-78	0.622412	0.836	0.523	1.45986e-74
Fam162a	3.65481e-78	0.884561	0.741	0.423	5.29144e-74
Hprt	1.57469e-77	0.525242	0.671	0.317	2.27984e-73
Arpc2	1.72996e-77	0.596487	0.941	0.749	2.50464e-73
Psmd11	2.26882e-77	0.632188	0.802	0.453	3.2848e-73
Mbd3	3.27694e-77	0.521451	0.82	0.47	4.74435e-73
Gt(ROSA)26Sor	5.05511e-77	0.508286	0.446	0.148	7.31879e-73
Atp5b	9.16607e-77	0.583279	0.975	0.839	1.32706e-72
Prdx5	1.04057e-76	0.744529	0.885	0.674	1.50653e-72
Ak1	1.88852e-76	0.606386	0.562	0.225	2.7342e-72
Eloc	3.48014e-76	0.595488	0.827	0.5	5.03855e-72
Pf4	3.52789e-76	0.522533	0.285	0.059	5.10768e-72
Arf4	3.58736e-76	0.560902	0.972	0.862	5.19378e-72
Ssr1	1.37889e-75	0.635171	0.806	0.469	1.99636e-71
Metap2	1.56339e-75	0.582005	0.824	0.489	2.26348e-71
Psma6	1.04562e-74	0.608889	0.799	0.465	1.51385e-70
Sec61a1	1.15652e-74	0.508039	0.739	0.392	1.67441e-70
H2afj	1.41733e-74	0.5927	0.83	0.492	2.05201e-70
Spcs2	1.78089e-74	0.632264	0.892	0.658	2.57837e-70
Tmed5	3.5065e-74	0.55968	0.644	0.3	5.07672e-70
Sec13	4.43286e-74	0.536183	0.829	0.489	6.4179e-70
Rassf1	9.23833e-74	0.551269	0.681	0.338	1.33753e-69
Rab5if	1.39195e-73	0.553125	0.817	0.48	2.01527e-69
Hilpda	5.92668e-73	0.684697	0.446	0.149	8.58065e-69
Hint1	6.84034e-73	0.522515	0.96	0.848	9.90344e-69
Postn	7.22957e-73	1.15596	0.412	0.127	1.0467e-68
Psmb4	1.86351e-72	0.572461	0.875	0.579	2.69799e-68
Igfbp3	2.35365e-72	1.40603	0.31	0.07	3.40761e-68
Pfdn2	5.75005e-72	0.589498	0.854	0.539	8.32493e-68
Calm1	7.47786e-72	0.531358	0.972	0.892	1.08264e-67
Ube2i	9.40908e-72	0.521078	0.846	0.518	1.36225e-67
Cct5	2.33415e-71	0.618621	0.86	0.612	3.37939e-67
Psmc5	3.93879e-71	0.54861	0.772	0.433	5.70258e-67
Mlec	5.37414e-71	0.515003	0.598	0.266	7.78067e-67
Lsm4	4.03101e-70	0.544828	0.851	0.538	5.8361e-66
Psmb7	4.67787e-70	0.5332	0.788	0.453	6.77262e-66
Cops6	5.32393e-70	0.550401	0.779	0.446	7.70799e-66
Vcp	5.66553e-70	0.57196	0.907	0.641	8.20255e-66
Hnrnpc	6.15387e-70	0.553874	0.822	0.495	8.90957e-66
Lman1	2.11892e-69	0.59931	0.807	0.495	3.06777e-65
Eif3a	2.30703e-69	0.515637	0.792	0.456	3.34012e-65
Uqcrb	3.46685e-69	0.510961	0.96	0.832	5.0193e-65
Nap1l1	7.39752e-69	0.617244	0.856	0.579	1.07101e-64
Denr	1.05828e-68	0.543776	0.758	0.421	1.53218e-64
Hnrnpdl	1.08767e-68	0.536174	0.806	0.477	1.57472e-64
Lmna	1.66291e-68	0.644153	0.909	0.713	2.40755e-64
Ndufa12	2.80743e-68	0.551442	0.823	0.515	4.0646e-64
Ddx39b	3.71547e-68	0.523199	0.775	0.441	5.37925e-64
Tmed10	5.20826e-68	0.530155	0.948	0.801	7.54051e-64
Rexo2	7.52596e-68	0.564399	0.878	0.625	1.08961e-63
Mydgf	2.61914e-67	0.546939	0.873	0.584	3.79199e-63
Ass1	2.70978e-67	0.679543	0.344	0.094	3.92323e-63
Sar1a	3.2097e-67	0.55514	0.911	0.661	4.647e-63
Stat3	3.63335e-67	0.528326	0.663	0.337	5.26036e-63
Sh3bgrl3	5.57466e-67	0.716335	0.847	0.654	8.071e-63
Ckap4	9.6081e-67	0.594722	0.741	0.41	1.39106e-62
Creld2	9.85302e-67	0.664486	0.646	0.315	1.42652e-62
Mrpl33	1.88852e-66	0.576409	0.882	0.634	2.73421e-62
Banf1	1.89121e-66	0.55191	0.788	0.463	2.7381e-62
Sub1	1.98154e-66	0.567254	0.87	0.605	2.86888e-62
Psma5	3.83742e-66	0.522508	0.819	0.5	5.55581e-62
Mgat2	6.04138e-66	0.512946	0.775	0.446	8.74671e-62
Hnrnpa2b1	6.65192e-66	0.534321	0.939	0.732	9.63065e-62
Rpn1	2.59799e-65	0.548725	0.805	0.483	3.76137e-61
Pebp1	4.25117e-65	0.510654	0.935	0.802	6.15485e-61
Atp5g2	1.18135e-64	0.560119	0.887	0.706	1.71036e-60
Ssb	2.47955e-64	0.504677	0.839	0.528	3.58989e-60
Ugdh	1.13783e-63	0.58087	0.754	0.43	1.64735e-59
Srsf7	1.60059e-63	0.555589	0.856	0.575	2.31733e-59
Hmox1	4.01574e-63	1.30034	0.503	0.205	5.814e-59
Tpm3	1.84616e-62	0.51738	0.884	0.619	2.67287e-58
Cdk4	5.02248e-62	0.591354	0.779	0.5	7.27154e-58
Cyb5r3	5.75736e-62	0.520432	0.79	0.475	8.33551e-58
Chic2	1.09806e-61	0.580949	0.865	0.597	1.58977e-57
Ssr3	1.68396e-61	0.544339	0.836	0.539	2.43804e-57
Psmd8	5.92563e-61	0.534416	0.856	0.569	8.57913e-57
Impdh2	8.7158e-61	0.552519	0.78	0.48	1.26187e-56
Emg1	1.01961e-60	0.525238	0.819	0.519	1.47619e-56
Srsf2	7.842e-60	0.504821	0.936	0.72	1.13537e-55
Ube2d3	1.00267e-59	0.502027	0.955	0.817	1.45167e-55
Actg1	1.73127e-59	0.60535	0.983	0.969	2.50654e-55
Eif4g2	2.18362e-59	0.51087	0.873	0.616	3.16145e-55
Hsp90ab1	4.23164e-59	0.507867	0.992	0.965	6.12657e-55
P4hb	9.17645e-59	0.614065	0.88	0.649	1.32857e-54
Prelid1	1.3951e-58	0.540242	0.814	0.533	2.01982e-54
Ostc	1.44022e-58	0.556453	0.904	0.725	2.08515e-54
Eif3c	2.30374e-57	0.536223	0.751	0.447	3.33535e-53
Myl6	2.36365e-57	0.51767	0.98	0.954	3.4221e-53
Psmc6	2.96652e-57	0.508599	0.748	0.442	4.29493e-53
Sgk1	8.02579e-57	0.81584	0.504	0.23	1.16197e-52
Calr	1.07356e-56	0.587767	0.975	0.87	1.55429e-52
Errfi1	1.6885e-55	0.801629	0.703	0.414	2.44461e-51
Slc3a2	2.79117e-54	0.734796	0.667	0.366	4.04106e-50
Pdia4	9.48523e-54	0.609184	0.673	0.378	1.37327e-49
Cct4	1.08093e-53	0.546395	0.81	0.548	1.56498e-49
Anxa2	1.418e-53	0.575201	0.958	0.866	2.05298e-49
Gpi1	2.04677e-53	0.558249	0.797	0.516	2.96331e-49
Tmem258	4.23761e-53	0.549971	0.854	0.637	6.13521e-49
Ost4	1.83641e-52	0.508307	0.89	0.677	2.65876e-48
Uap1	2.84294e-50	0.768623	0.826	0.57	4.11601e-46
Nfkbia	1.28315e-47	0.872528	0.741	0.52	1.85774e-43
Tmem45a	1.28751e-46	0.662223	0.664	0.409	1.86406e-42
H2afz	4.97865e-46	0.579404	0.877	0.674	7.20809e-42
Actb	1.4106e-45	0.792931	0.992	0.986	2.04227e-41
Csrp2	1.33719e-43	0.727386	0.581	0.332	1.93598e-39
Sdf2l1	2.91034e-43	0.595616	0.562	0.3	4.21358e-39
Srxn1	2.52242e-39	0.516174	0.37	0.156	3.65195e-35
Hsp90b1	4.04555e-38	0.630669	0.967	0.829	5.85714e-34
Meox1	5.64659e-38	0.745672	0.581	0.354	8.17513e-34
Col8a1	8.965e-34	0.683237	0.732	0.608	1.29795e-29
Cxcl1	8.27733e-31	1.17009	0.693	0.508	1.19839e-26
Bnip3	4.09612e-30	0.501032	0.266	0.105	5.93037e-26
Il33	7.91459e-26	0.875448	0.35	0.236	1.14587e-21
Mmp3	3.60516e-23	1.2444	0.295	0.143	5.21956e-19

## Sheet: F-CI vs resting
F-CI (MI-days 1 & 3) vs F-SH & F-SL (uninjured)
Gene	p_val	avg_log2FC	pct.1	pct.2	p_val_adj
AI506816	0	0.974184	0.91	0.169	0
Acot7	0	0.73436	0.817	0.131	0
Acta2	0	3.73333	0.896	0.042	0
Actn1	0	1.68169	0.932	0.098	0
Adam12	0	0.539857	0.571	0.004	0
Ak2	0	0.55495	0.781	0.163	0
Angptl4	0	1.59755	0.799	0.118	0
Apex1	0	0.556956	0.764	0.119	0
Asns	0	0.528325	0.527	0.034	0
B4galt5	0	0.611358	0.665	0.09	0
Bcat1	0	0.777019	0.764	0.058	0
Ccl9	0	1.08679	0.463	0.003	0
Ccn4	0	1.18475	0.723	0.001	0
Cfl1	0	1.15767	0.999	0.885	0
Ckap4	0	1.41216	0.976	0.41	0
Cks2	0	0.65134	0.634	0.028	0
Col1a1	0	1.74056	0.987	0.938	0
Crlf1	0	1.78021	0.752	0.054	0
Csrp2	0	2.27991	0.965	0.332	0
Cthrc1	0	3.13125	0.88	0.008	0
Ctps	0	0.669107	0.722	0.065	0
Cxcl5	0	2.40203	0.551	0.023	0
Ddah1	0	0.815981	0.494	0.006	0
Ddx39	0	0.772994	0.806	0.137	0
Ecscr	0	0.65764	0.557	0.019	0
Eef1e1	0	0.608746	0.765	0.115	0
Eef1g	0	1.21635	0.999	0.919	0
Eif5a	0	1.48739	0.997	0.878	0
Eno1	0	1.78857	0.982	0.484	0
Fam129b	0	0.559944	0.752	0.11	0
Fhl2	0	1.14529	0.848	0.095	0
Fkbp11	0	1.84537	0.932	0.128	0
Fn1	0	2.20973	0.947	0.25	0
Fscn1	0	1.354	0.951	0.236	0
Gapdh	0	1.49941	0.999	0.843	0
Gsto1	0	0.828259	0.769	0.066	0
H2afz	0	1.58369	0.993	0.674	0
Haus7	0	0.626927	0.689	0.06	0
Hnrnpa1	0	1.37076	0.99	0.435	0
Il13ra1	0	0.608315	0.747	0.069	0
Kctd11	0	0.809905	0.793	0.141	0
Kpnb1	0	0.573978	0.831	0.204	0
Ldha	0	1.82749	0.997	0.729	0
Lgals1	0	1.62441	1	0.981	0
Limd2	0	0.500609	0.622	0.058	0
Lox	0	2.06332	0.932	0.099	0
Lrrc59	0	1.43661	0.976	0.314	0
Ltbp2	0	0.834335	0.658	0.037	0
Marcksl1	0	1.15067	0.736	0.046	0
Mical2	0	0.673887	0.703	0.094	0
Mif	0	2.15248	0.996	0.589	0
Mrto4	0	0.528199	0.765	0.155	0
Myh9	0	0.655556	0.797	0.158	0
Nek6	0	0.510958	0.677	0.054	0
Nme1	0	1.55567	0.994	0.546	0
Nme2	0	1.25146	1	0.936	0
Npm1	0	1.42136	0.999	0.799	0
Nt5dc2	0	0.815793	0.707	0.028	0
P4ha3	0	0.605487	0.571	0.006	0
Pabpc1	0	1.13972	0.999	0.718	0
Pabpc4	0	0.708247	0.857	0.148	0
Palld	0	1.00682	0.717	0.03	0
Pclaf	0	0.752484	0.433	0.002	0
Pdia5	0	0.526937	0.722	0.101	0
Pfkl	0	0.676169	0.646	0.075	0
Pgam1	0	1.29415	0.989	0.564	0
Pgk1	0	1.74999	0.987	0.397	0
Phldb2	0	0.511458	0.637	0.062	0
Pkm	0	1.59179	0.996	0.769	0
Plod2	0	0.595855	0.785	0.162	0
Postn	0	2.81694	0.91	0.127	0
Ppia	0	0.983104	1	0.981	0
Ran	0	1.60093	0.996	0.651	0
Rbm3	0	1.39906	0.987	0.669	0
Rpl15	0	0.889497	0.999	0.982	0
Rpl41	0	1.28037	1	0.989	0
Rplp0	0	0.921708	1	0.993	0
Rps18	0	0.906672	1	0.99	0
Rps2	0	1.25416	1	0.988	0
Rpsa	0	0.965393	1	0.98	0
Runx1	0	0.55738	0.563	0.016	0
Sdc1	0	1.32871	0.864	0.114	0
Sec61b	0	1.45328	0.993	0.755	0
Sec61g	0	1.16756	0.996	0.891	0
2009-09-01	0	0.593545	0.664	0.069	0
Slc16a3	0	1.37088	0.731	0.053	0
Slc25a5	0	1.86462	0.992	0.545	0
Spc24	0	0.544828	0.48	0.004	0
Spp1	0	3.74415	0.634	0.001	0
Ssr2	0	1.37806	0.993	0.67	0
Steap1	0	0.678179	0.586	0.002	0
Stmn1	0	1.28846	0.647	0.033	0
Synpo	0	0.565841	0.689	0.08	0
Tagln	0	2.36679	0.731	0.027	0
Tagln2	0	1.74363	0.999	0.783	0
Timm8a1	0	0.534655	0.729	0.133	0
Timp1	0	5.1366	0.999	0.226	0
Tnc	0	2.22861	0.796	0.004	0
Tnfrsf12a	0	1.3644	0.918	0.185	0
Tpm2	0	2.24741	0.942	0.216	0
Tpm4	0	1.4	0.996	0.794	0
Tspan6	0	0.631276	0.796	0.147	0
Tuba1c	0	0.764039	0.716	0.081	0
Tyms	0	0.709441	0.703	0.093	0
Unc5b	0	0.51502	0.662	0.088	0
Snrpa1	3.40544627708996e-319	0.625188	0.847	0.209	4.93040511997084e-315
Gar1	6.32645323397568e-316	0.5157	0.823	0.219	9.15943899214999e-312
Naa50	1.82049691630924e-315	0.589402	0.889	0.253	2.63571543543251e-311
Gmppb	5.39094253236058e-315	0.671567	0.803	0.172	7.80500659835164e-311
Ubl4a	1.13289936822911e-314	0.655597	0.873	0.225	1.6402117053221e-310
Hspe1	1.54981361755754e-314	1.1642	0.992	0.682	2.2438201554998e-310
Enpp1	4.50629450571466e-312	0.817107	0.696	0.095	6.52421e-308
Ass1	1.18051476616476e-311	1.26845	0.716	0.094	1.70915e-307
Ranbp1	1.47649808018469e-311	1.18108	0.987	0.633	2.13767e-307
Tubb2b	2.27460252534734e-311	0.73606	0.748	0.129	3.29317e-307
Ppa1	3.58664907181782e-311	1.05646	0.945	0.266	5.19275e-307
Etf1	1.90098099778859e-310	0.595646	0.886	0.254	2.75224e-306
Ube2m	0	0.509592	0.806	0.212	1.47964e-304
Galk1	0	0.767891	0.895	0.23	2.31352e-304
Odc1	3.60718e-307	0.715885	0.873	0.224	5.22247e-303
Rpl32	4.45447e-306	0.842274	1	0.987	6.44919e-302
Fkbp10	6.28983e-304	1.19551	0.952	0.336	9.10642e-300
Serpinh1	8.46129e-303	1.21094	1	0.97	1.22503e-298
Serp1	3.9896e-302	1.19433	0.982	0.543	5.77615e-298
Tmem97	1.62104e-300	0.714412	0.831	0.197	2.34694e-296
Loxl3	8.64309e-300	1.14666	0.858	0.193	1.25135e-295
Slc39a14	4.01587e-298	0.527874	0.577	0.067	5.81418e-294
Eif1a	4.5314e-296	0.527268	0.916	0.304	6.56055e-292
Dctpp1	2.01181e-295	0.536378	0.747	0.172	2.91269e-291
Tomm40	2.58538e-295	0.634831	0.876	0.247	3.74312e-291
Ccl2	3.12837e-295	1.86903	0.707	0.101	4.52926e-291
Hif1a	5.6909e-295	0.543932	0.686	0.132	8.23929e-291
Itga5	6.6117e-295	1.07648	0.855	0.192	9.57242e-291
P3h1	7.10037e-292	0.807055	0.878	0.222	1.02799e-287
Snhg6	1.74285e-290	0.534465	0.802	0.213	2.5233e-286
Srprb	3.28001e-289	0.541634	0.844	0.241	4.7488e-285
Tmem176a	1.46316e-288	0.953624	0.686	0.106	2.11837e-284
Hbegf	2.14832e-288	0.714557	0.484	0.029	3.11034e-284
Prg4	1.48964e-286	1.78949	0.606	0.061	2.1567e-282
Mt2	5.81241e-285	2.31785	0.944	0.365	8.41521e-281
Ccn2	5.25833e-284	1.02359	0.671	0.09	7.61301e-280
Mlec	1.39243e-283	0.888801	0.923	0.266	2.01595e-279
Pole4	1.02884e-282	0.500166	0.899	0.306	1.48955e-278
Nans	3.00459e-282	0.60601	0.865	0.25	4.35005e-278
Sh3bgrl3	3.22371e-282	1.12855	0.993	0.654	4.66729e-278
Gnl3	5.37974e-282	0.527616	0.809	0.226	7.78878e-278
Nudt21	3.07077e-280	0.541859	0.892	0.288	4.44585e-276
Atp5g1	3.88364e-280	1.0149	0.989	0.721	5.62274e-276
Ak1	3.88627e-280	0.78514	0.865	0.225	5.62655e-276
Atp1a1	5.10758e-280	0.570638	0.904	0.296	7.39476e-276
Dut	5.96425e-280	0.755547	0.824	0.203	8.63504e-276
Tubb3	2.94708e-279	0.871105	0.632	0.083	4.26679e-275
Lgmn	5.73159e-279	0.610246	0.826	0.227	8.2982e-275
Nop58	1.82296e-277	0.569296	0.799	0.213	2.63927e-273
Myl6	1.55468e-276	1.02286	1	0.954	2.25086e-272
Vmp1	4.81221e-276	1.07467	0.951	0.33	6.96712e-272
Eef1b2	4.86114e-276	0.997689	0.997	0.838	7.03796e-272
Cox5a	9.85317e-276	1.01481	0.986	0.595	1.42654e-271
Hspd1	5.28491e-275	1.22811	0.973	0.418	7.65149e-271
Myl12a	5.05935e-274	0.96769	1	0.926	7.32493e-270
Cycs	5.82588e-274	1.14222	0.976	0.47	8.43471e-270
Lbh	1.09318e-273	0.555092	0.767	0.198	1.58271e-269
Dok1	6.11638e-273	0.561021	0.719	0.161	8.85529e-269
Serpine1	1.48921e-272	1.73181	0.878	0.233	2.15608e-268
Nudcd2	1.03726e-271	0.740171	0.906	0.273	1.50175e-267
Srm	6.03329e-270	1.13801	0.942	0.351	8.735e-266
Gng12	3.74413e-269	0.540848	0.878	0.284	5.42076e-265
Foxp1	2.17227e-268	0.587565	0.845	0.251	3.14501e-264
Dtymk	4.21188e-267	0.531781	0.871	0.285	6.09797e-263
Ap1s1	1.69215e-266	0.763505	0.91	0.277	2.4499e-262
P4hb	2.22267e-266	1.10163	0.982	0.649	3.21798e-262
Anxa2	2.75124e-265	1.08228	1	0.866	3.98325e-261
Col5a2	1.09455e-263	1.23429	0.965	0.519	1.5847e-259
Eif4e2	3.906e-263	0.641337	0.921	0.312	5.65511e-259
Tspan4	4.52884e-262	1.12859	0.932	0.32	6.55686e-258
Siva1	1.73992e-261	0.556984	0.878	0.293	2.51905e-257
Mtpn	2.22673e-260	0.563858	0.906	0.314	3.22385e-256
Tfg	5.49149e-259	0.552568	0.9	0.312	7.95058e-255
Tmem176b	1.33576e-257	0.917189	0.754	0.168	1.93391e-253
Ccnb2	8.23758e-257	0.594626	0.37	0.01	1.19264e-252
Col1a2	6.24684e-255	1.29259	0.982	0.964	9.04417e-251
Gspt1	5.34169e-254	0.546558	0.907	0.324	7.73371e-250
Vasp	6.70426e-253	0.618727	0.892	0.296	9.70642e-249
Gars	4.51263e-252	0.709363	0.88	0.272	6.53338e-248
Ostc	6.48732e-252	0.992619	0.985	0.725	9.39235e-248
Txn1	2.74766e-250	0.961058	0.994	0.817	3.97807e-246
Nhp2	1.10729e-249	0.824266	0.93	0.315	1.60313e-245
Polr2l	7.82357e-249	0.513075	0.8	0.25	1.1327e-244
Dazap1	4.29239e-248	0.505658	0.91	0.34	6.21452e-244
Eif2s1	1.05251e-245	0.792974	0.916	0.302	1.52382e-241
Tpi1	4.72649e-245	1.20681	0.966	0.545	6.84301e-241
Psmd6	1.02087e-243	0.522449	0.899	0.336	1.47801e-239
Aprt	2.41988e-243	0.847807	0.932	0.323	3.5035e-239
Ptx3	2.46072e-243	1.43673	0.519	0.049	3.56263e-239
Prelid1	4.55734e-243	0.989233	0.98	0.533	6.59811e-239
Anp32b	2.40757e-242	1.02923	0.99	0.58	3.48568e-238
Ier3	2.72028e-242	1.2749	0.864	0.25	3.93843e-238
Rplp1	3.06406e-242	0.781664	1	0.993	4.43615e-238
Lsm5	1.31153e-240	0.515726	0.866	0.307	1.89883e-236
Ufm1	2.19854e-236	0.618524	0.934	0.352	3.18305e-232
Kdelr2	3.2906e-236	1.19771	0.987	0.598	4.76413e-232
Eif1ax	1.07382e-234	0.730614	0.954	0.366	1.55468e-230
Dclk1	3.03854e-234	0.522702	0.852	0.303	4.3992e-230
Ssr4	9.95512e-234	0.919254	0.997	0.769	1.4413e-229
Eif4a1	1.34213e-233	0.971843	0.997	0.834	1.94314e-229
Nop56	2.0252e-233	0.582367	0.82	0.263	2.93208e-229
Rps6	2.168e-233	0.747984	1	0.985	3.13883e-229
C1qtnf6	2.35397e-233	0.86782	0.859	0.257	3.40808e-229
Surf4	6.30459e-233	0.99184	0.959	0.432	9.12779e-229
Ebna1bp2	2.07945e-231	0.531918	0.904	0.349	3.01063e-227
Cmpk1	5.13371e-230	0.538331	0.921	0.361	7.43258e-226
Rpl3	7.6972e-230	0.725991	1	0.984	1.1144e-225
Actg1	4.25031e-229	1.13158	0.999	0.969	6.1536e-225
Tubb5	1.06655e-228	1.11779	0.992	0.758	1.54415e-224
Prkcsh	2.06552e-228	0.559649	0.91	0.346	2.99046e-224
Timm23	6.34375e-228	0.944668	0.977	0.51	9.18448e-224
Dad1	6.62298e-228	0.867125	1	0.819	9.58874e-224
Thbs1	7.63876e-228	0.863343	0.726	0.173	1.10594e-223
Rps27a	2.42557e-227	0.714929	1	0.992	3.51175e-223
Col3a1	2.82679e-227	1.34579	0.987	0.967	4.09262e-223
Selenoh	2.86557e-227	1.14457	0.84	0.258	4.14877e-223
Ost4	1.48326e-225	0.987009	0.989	0.677	2.14746e-221
Cacybp	1.68585e-225	0.517333	0.872	0.326	2.44077e-221
Fbl	4.53484e-225	0.634495	0.909	0.337	6.56554e-221
Cks1b	1.03454e-224	0.788413	0.805	0.226	1.4978e-220
Snhg3	2.14911e-224	0.522834	0.823	0.285	3.11148e-220
Colgalt1	2.45633e-223	0.524635	0.924	0.373	3.55628e-219
Rpl36al	4.63075e-223	0.859716	0.999	0.846	6.70439e-219
Pdlim7	8.2074e-223	0.566244	0.924	0.369	1.18827e-218
Serbp1	2.37651e-222	0.943546	0.992	0.702	3.44071e-218
Manf	6.1098e-222	1.15629	0.993	0.708	8.84576e-218
Rpl29	8.74676e-222	0.784634	0.999	0.964	1.26636e-217
Tmem258	1.87653e-221	0.981657	0.983	0.637	2.71684e-217
Smg6	5.45331e-221	0.693604	0.623	0.124	7.8953e-217
Ch25h	2.29602e-219	0.570295	0.323	0.009	3.32418e-215
Eif4ebp1	9.04469e-219	0.947495	0.975	0.454	1.30949e-214
Wdr1	1.0414e-218	0.721527	0.918	0.342	1.50774e-214
Prdx5	1.16983e-218	0.929764	0.987	0.674	1.69367e-214
Rps3	1.34552e-218	0.722551	1	0.985	1.94804e-214
Tcp1	5.48218e-218	0.832146	0.968	0.415	7.9371e-214
Abracl	1.0464e-217	0.911237	0.925	0.354	1.51498e-213
Col8a1	4.32753e-217	1.32273	0.951	0.608	6.2654e-213
Aldh1a2	1.4844e-216	1.31394	0.81	0.237	2.14912e-212
Pdia6	2.17528e-216	1.03839	0.994	0.762	3.14937e-212
Mdh2	2.63227e-216	0.902182	0.987	0.617	3.811e-212
Cct2	9.15273e-216	0.693077	0.961	0.403	1.32513e-211
Cald1	2.63927e-215	0.942485	0.986	0.82	3.82114e-211
Strap	1.07602e-214	0.511626	0.937	0.4	1.55786e-210
Rps27l	1.94967e-214	0.949714	0.994	0.812	2.82273e-210
Prmt1	3.46382e-214	0.865176	0.942	0.383	5.01492e-210
Sod2	1.20267e-213	0.556106	0.873	0.341	1.74123e-209
Cnn2	5.84773e-213	1.11262	0.902	0.356	8.46634e-209
Sparc	5.24491e-212	1.07573	1	0.993	7.59358e-208
Hmgn2	6.78969e-212	1.09607	0.862	0.297	9.83011e-208
Calm1	2.20866e-211	0.872474	0.999	0.892	3.1977e-207
Mrpl54	3.34018e-211	0.607995	0.932	0.38	4.83592e-207
Myl9	4.37609e-211	0.789212	0.606	0.116	6.3357e-207
Dcun1d5	1.0977e-210	0.595561	0.942	0.393	1.58925e-206
Pa2g4	1.13931e-210	0.540677	0.883	0.349	1.64949e-206
Uqcrq	9.36978e-210	0.882512	0.992	0.677	1.35656e-205
C1qbp	1.05893e-209	0.721958	0.925	0.363	1.53312e-205
Plp2	2.11213e-209	0.684842	0.921	0.36	3.05794e-205
Erh	6.95758e-209	0.867131	0.928	0.369	1.00732e-204
Rpl10a	7.13909e-209	0.713308	1	0.978	1.0336e-204
Psmd2	4.00003e-208	0.616724	0.916	0.364	5.79125e-204
Praf2	4.08662e-207	0.583282	0.903	0.357	5.91662e-203
Rpl27	5.67061e-207	0.717188	1	0.967	8.20991e-203
Hnrnpab	1.65617e-206	0.85002	0.975	0.462	2.3978e-202
Ncl	2.13304e-206	1.06159	0.985	0.603	3.08822e-202
Cdk4	2.32731e-206	0.901937	0.969	0.5	3.36948e-202
Sec61a1	3.50804e-206	0.581203	0.935	0.392	5.07894e-202
Tmem167	5.44426e-204	0.866655	0.989	0.606	7.8822e-200
Creld2	2.89029e-203	0.547012	0.841	0.315	4.18457e-199
Snrpd1	1.24846e-202	0.792076	0.94	0.389	1.80753e-198
Swi5	5.38751e-201	0.809678	0.996	0.816	7.80004e-197
Rcn1	6.08654e-201	0.937734	0.979	0.603	8.8121e-197
Eny2	1.32361e-200	0.730936	0.959	0.422	1.91632e-196
Cct3	7.95357e-200	0.824527	0.951	0.413	1.15152e-195
Msn	8.71692e-200	0.819848	0.976	0.463	1.26204e-195
Taf10	1.1613e-198	0.569222	0.895	0.358	1.68133e-194
Bzw1	3.43097e-198	0.677232	0.956	0.421	4.96735e-194
Tpm1	4.04252e-198	0.98928	0.963	0.521	5.85276e-194
Prdx1	5.56045e-198	0.76091	1	0.938	8.05041e-194
Cct8	2.25701e-197	0.837375	0.973	0.469	3.2677e-193
Flna	3.03643e-197	0.618477	0.913	0.377	4.39614e-193
Hspa9	6.98764e-197	0.534922	0.896	0.376	1.01167e-192
Eif3c	3.95416e-196	0.521196	0.956	0.447	5.72483e-192
Copb2	1.57184e-195	0.525444	0.934	0.414	2.27571e-191
Snrpf	2.0219e-195	0.880878	0.98	0.577	2.92731e-191
Atp5g2	2.54739e-195	0.833894	0.989	0.706	3.68811e-191
Cct6a	8.5557e-195	0.84072	0.963	0.448	1.23869e-190
Ybx1	1.09132e-194	0.762287	0.997	0.931	1.58001e-190
Fam162a	2.58975e-194	0.970776	0.952	0.423	3.74944e-190
Rps17	2.66045e-194	0.690766	0.999	0.978	3.85179e-190
Loxl2	6.38229e-194	0.943713	0.927	0.391	9.24028e-190
Lman1	6.51475e-194	0.931353	0.961	0.495	9.43205e-190
Maged1	2.37147e-193	0.919163	0.965	0.497	3.43341e-189
Serpinb1a	9.22198e-193	0.553486	0.491	0.079	1.33516e-188
Cenpa	8.62722e-191	0.765104	0.373	0.025	1.24905e-186
Ssr1	1.77466e-190	0.83461	0.968	0.469	2.56935e-186
Eif6	7.25549e-190	0.751122	0.958	0.44	1.05045e-185
Rps26	3.52132e-189	0.73707	0.999	0.958	5.09816e-185
Naa38	5.96276e-189	0.533732	0.934	0.42	8.63288e-185
Ube2n	6.22854e-189	0.738549	0.983	0.498	9.01768e-185
Ube2l3	1.13219e-188	0.646043	0.956	0.436	1.63918e-184
Set	1.00972e-187	0.845576	0.975	0.495	1.46187e-183
Rpl12	4.01013e-187	0.757375	1	0.955	5.80587e-183
Ndufa4	4.29436e-186	0.79144	0.992	0.786	6.21737e-182
Vdac1	2.14318e-185	0.657849	0.954	0.438	3.1029e-181
Ddb1	8.87467e-185	0.608611	0.92	0.396	1.28488e-180
Tubb6	1.34347e-184	0.865956	0.972	0.482	1.94507e-180
Gpx7	2.08112e-184	0.941147	0.962	0.53	3.01304e-180
Bola2	6.7432e-183	0.569228	0.938	0.43	9.7628e-179
Cstb	7.38099e-183	0.901091	0.98	0.574	1.06862e-178
S100a4	1.58573e-182	0.85713	0.75	0.234	2.29582e-178
Txnl1	4.55134e-182	0.631156	0.94	0.424	6.58944e-178
Ube2s	1.03971e-181	0.899621	0.979	0.548	1.50529e-177
Vamp5	2.49026e-180	0.652068	0.824	0.307	3.60539e-176
Ssr3	2.78386e-179	0.786156	0.982	0.539	4.03047e-175
Ccl7	4.61438e-179	1.42864	0.685	0.179	6.6807e-175
Rpl27a	1.61628e-178	0.61257	1	0.989	2.34006e-174
Creb3l1	4.81338e-178	0.599865	0.854	0.34	6.96882e-174
Mrpl17	8.18965e-178	0.662544	0.947	0.438	1.1857e-173
Hnrnpc	1.43413e-177	0.711914	0.975	0.495	2.07633e-173
Cct7	1.94906e-177	0.836015	0.961	0.493	2.82186e-173
Psma6	3.8734e-177	0.550549	0.955	0.465	5.6079e-173
Rps12	3.29723e-175	0.776643	0.994	0.978	4.77373e-171
S100a11	6.25669e-175	0.783562	1	0.953	9.05844e-171
Mcfd2	1.75255e-174	0.640656	0.94	0.434	2.53735e-170
Gm12840	5.06309e-174	0.972724	0.74	0.229	7.33034e-170
Ppib	8.23315e-174	0.761588	0.997	0.907	1.192e-169
Erp29	1.46779e-173	0.795456	0.976	0.542	2.12507e-169
Btf3	4.39491e-173	0.695571	0.99	0.902	6.36295e-169
Tmed9	1.57941e-172	0.753087	0.994	0.839	2.28668e-168
Mrpl20	2.21758e-172	0.550359	0.963	0.48	3.21061e-168
Hmgn1	2.61017e-172	0.788953	0.992	0.789	3.77901e-168
Fabp5	4.97308e-172	0.639081	0.609	0.167	7.20002e-168
Psmb7	7.83727e-172	0.597847	0.948	0.453	1.13468e-167
Rack1	8.85619e-172	0.714093	1	0.937	1.2822e-167
Slc39a1	1.76801e-171	0.563829	0.747	0.289	2.55972e-167
Eloc	4.47663e-171	0.75332	0.963	0.5	6.48127e-167
Actr3	4.98289e-171	0.71713	0.969	0.493	7.21423e-167
Pdap1	4.86884e-170	0.745836	0.969	0.51	7.0491e-166
Hdlbp	4.48409e-169	0.730245	0.955	0.474	6.49207e-165
P4ha1	5.43698e-168	0.590549	0.932	0.444	7.87166e-164
Snrpe	2.83975e-167	0.770684	0.977	0.576	4.11139e-163
Rplp2	2.66255e-166	0.595793	0.999	0.986	3.85484e-162
Efemp2	4.0727e-166	0.788868	0.958	0.511	5.89646e-162
Psma4	9.35932e-166	0.755534	0.983	0.607	1.35504e-161
Cyb5r3	1.1396e-165	0.581224	0.954	0.475	1.64991e-161
Rps7	2.60117e-165	0.597563	0.999	0.982	3.76598e-161
Tmem45a	5.44698e-165	0.724727	0.91	0.409	7.88613e-161
Rpn1	9.84646e-165	0.686209	0.959	0.483	1.42557e-160
Yif1b	3.45688e-164	0.574121	0.945	0.462	5.00488e-160
Rps19	7.28766e-164	0.578865	1	0.991	1.05511e-159
Lmna	1.51902e-163	0.829159	0.99	0.713	2.19924e-159
Nap1l1	4.22653e-163	0.796433	0.98	0.579	6.11917e-159
Snrpd3	2.2555e-162	0.613994	0.956	0.481	3.26552e-158
Atp5b	2.66049e-162	0.786639	0.999	0.839	3.85186e-158
Morf4l2	5.44001e-162	0.757025	0.985	0.731	7.87604e-158
Sec13	2.80535e-161	0.650542	0.959	0.489	4.06159e-157
Rps8	9.9801e-161	0.542274	1	0.995	1.44492e-156
Fstl1	5.31815e-160	0.852618	0.994	0.877	7.69962e-156
Rab5if	1.21239e-159	0.562694	0.952	0.48	1.7553e-155
Inhba	2.18909e-159	0.733578	0.541	0.131	3.16937e-155
Ccn1	2.9115e-159	0.695146	0.902	0.407	4.21527e-155
Fdps	7.20924e-159	0.656797	0.751	0.277	1.04375e-154
Banf1	9.44922e-159	0.576172	0.94	0.463	1.36806e-154
Glipr2	1.02522e-158	0.565002	0.945	0.474	1.48431e-154
Hp	3.63008e-158	1.42477	0.262	0.011	5.25562e-154
Psmb4	4.85118e-158	0.734547	0.973	0.579	7.02354e-154
Gm10076	1.76712e-157	0.771293	0.985	0.574	2.55843e-153
Ptn	8.98302e-157	0.680974	0.539	0.134	1.30056e-152
Psma5	2.57998e-156	0.516689	0.958	0.5	3.73529e-152
Tomm20	7.96764e-156	0.744919	0.98	0.59	1.15355e-151
Rpl5	1.24502e-155	0.663921	1	0.939	1.80254e-151
Mydgf	1.99078e-155	0.739155	0.972	0.584	2.88225e-151
Rpl11	8.54427e-155	0.54888	1	0.99	1.23704e-150
Hnrnpu	5.29357e-154	0.546246	0.982	0.546	7.66403e-150
Cnn3	1.36995e-153	0.756548	0.963	0.549	1.98342e-149
Tceal8	1.3611e-152	0.727857	0.972	0.563	1.9706e-148
Rpl14	3.72848e-152	0.538035	1	0.989	5.3981e-148
Aldh1a3	4.9936e-152	0.615171	0.326	0.028	7.22974e-148
Hdgf	5.22234e-152	0.506731	0.959	0.514	7.56091e-148
G3bp1	5.66585e-152	0.505104	0.945	0.493	8.20302e-148
Pdpn	6.3222e-152	0.63349	0.864	0.393	9.15329e-148
Timm10b	1.30318e-150	0.582652	0.956	0.503	1.88674e-146
Ndufa12	1.08032e-148	0.590935	0.961	0.515	1.56409e-144
Reep5	1.52552e-148	0.739161	0.986	0.697	2.20865e-144
Calr	6.36859e-148	0.848672	0.999	0.87	9.22044e-144
Rpl4	2.52375e-147	0.57327	1	0.982	3.65389e-143
Rps11	2.77705e-147	0.548204	0.999	0.986	4.02062e-143
Timm13	1.7023e-146	0.661688	0.979	0.58	2.46459e-142
Plac8	3.66075e-146	0.831035	0.298	0.022	5.30004e-142
Maged2	1.02765e-145	0.633515	0.941	0.487	1.48784e-141
Il6	2.58552e-145	0.515939	0.304	0.031	3.74332e-141
Higd1a	4.44605e-145	0.855921	0.962	0.54	6.43699e-141
Vim	5.37143e-145	0.781821	1	0.974	7.77675e-141
Rpl39	4.00169e-144	0.599448	1	0.98	5.79365e-140
Ube2i	5.88057e-144	0.55374	0.958	0.518	8.51388e-140
Csrp1	6.6691e-144	0.876129	0.917	0.474	9.65552e-140
Phb2	1.00049e-143	0.614249	0.955	0.515	1.4485e-139
Dpysl3	1.87427e-143	0.585382	0.927	0.471	2.71357e-139
Rps15a	1.54083e-142	0.544937	0.996	0.986	2.23081e-138
Srp9	2.52631e-142	0.704035	0.973	0.631	3.65759e-138
Tma7	5.90243e-142	0.676775	0.986	0.655	8.54554e-138
Snrpd2	6.54641e-142	0.649966	0.99	0.647	9.4779e-138
Rpl6	8.79707e-142	0.532676	1	0.988	1.27364e-137
Ndufab1	2.38634e-141	0.53873	0.958	0.523	3.45494e-137
Lman2	2.97988e-141	0.502271	0.935	0.493	4.31427e-137
Hnrnpa2b1	1.9376e-140	0.709819	0.992	0.732	2.80526e-136
Atp5md	3.11643e-140	0.681067	0.976	0.636	4.51197e-136
Tmem14c	6.74598e-140	0.526023	0.951	0.514	9.76683e-136
Psmb5	6.88811e-140	0.623623	0.986	0.611	9.9726e-136
Prdx2	9.62826e-140	0.671952	0.993	0.733	1.39398e-135
Mrpl33	3.77897e-136	0.670316	0.985	0.634	5.47119e-132
Mrpl52	6.01911e-136	0.677393	0.982	0.653	8.71446e-132
Eif3i	7.90408e-136	0.598674	0.976	0.584	1.14435e-131
Psma7	1.60778e-135	0.682064	0.986	0.748	2.32775e-131
Sub1	1.60789e-135	0.638616	0.977	0.605	2.3279e-131
Prdx4	3.48507e-135	0.666959	0.952	0.533	5.04569e-131
Psma3	4.16203e-135	0.654612	0.99	0.721	6.02578e-131
Rpl13a	7.23889e-135	0.521657	0.999	0.993	1.04805e-130
Ppp1ca	1.47229e-133	0.640443	0.99	0.737	2.13158e-129
Aldoa	3.68869e-132	0.770818	0.996	0.879	5.34049e-128
Rpl36a	6.04361e-132	0.573662	1	0.965	8.74993e-128
Spcs1	5.12966e-131	0.628786	0.993	0.767	7.42673e-127
Psmb2	9.46812e-131	0.642989	0.977	0.665	1.37079e-126
Hsp90b1	2.50849e-130	0.826419	0.994	0.829	3.63179e-126
Pfn1	3.05465e-130	0.963656	0.716	0.786	4.42252e-126
Hspa5	3.87197e-130	0.915343	0.999	0.864	5.60584e-126
Actb	5.12508e-130	1.06865	1	0.986	7.42009e-126
Tmed2	6.01858e-130	0.631344	0.997	0.873	8.7137e-126
Elob	1.61908e-129	0.571319	1	0.896	2.34411e-125
Arf4	5.78351e-129	0.635014	0.993	0.862	8.37336e-125
Sf3b5	3.11123e-128	0.58737	0.962	0.562	4.50444e-124
Capg	6.42825e-128	0.572274	0.966	0.566	9.30683e-124
Clic1	1.05091e-127	0.677655	0.992	0.758	1.5215e-123
Ppic	1.51843e-126	0.692328	0.952	0.571	2.19839e-122
Atp5mpl	2.02083e-126	0.61912	0.989	0.721	2.92575e-122
Psmb3	2.38391e-126	0.623166	0.985	0.678	3.45143e-122
Serf2	2.64942e-126	0.623705	1	0.966	3.83583e-122
Emilin1	3.93196e-126	0.758893	0.955	0.594	5.69269e-122
Rps10	7.09087e-126	0.569155	0.999	0.972	1.02662e-121
Rps3a1	1.52909e-125	0.519558	1	0.988	2.21382e-121
Rps13	2.95753e-125	0.513601	1	0.98	4.28191e-121
Txndc5	3.087e-125	0.641469	0.99	0.728	4.46936e-121
Rexo2	1.71022e-124	0.584564	0.982	0.625	2.47605e-120
Eif4g2	2.33549e-124	0.529779	0.983	0.616	3.38133e-120
Psmd7	4.9548e-123	0.55894	0.975	0.6	7.17356e-119
Lyz2	2.94977e-122	0.580523	0.262	0.038	4.27068e-118
Hist1h2bc	6.79404e-122	0.638106	0.795	0.371	9.83641e-118
Hsp90aa1	1.31729e-120	0.663485	0.997	0.751	1.90717e-116
Tpm3	9.90659e-120	0.546045	0.979	0.619	1.43428e-115
Arpc2	1.24446e-119	0.61679	0.994	0.749	1.80172e-115
Kdelr3	1.70105e-119	0.625409	0.962	0.592	2.46277e-115
Dynll1	3.11675e-119	0.604489	1	0.93	4.51243e-115
Gpx8	3.78253e-119	0.629895	0.975	0.658	5.47635e-115
Rpl31	4.78859e-119	0.518606	0.999	0.977	6.93292e-115
Atp5o	1.0621e-118	0.562311	0.992	0.685	1.5377e-114
Mlf2	1.69404e-118	0.520701	0.975	0.609	2.45263e-114
Atp5f1	3.48825e-118	0.57633	0.99	0.708	5.05028e-114
Isg15	1.26921e-117	0.732734	0.554	0.182	1.83756e-113
Eif2s2	8.7659e-117	0.565773	0.987	0.654	1.26913e-112
Esd	2.87571e-116	0.682841	0.965	0.596	4.16345e-112
Cct5	3.20644e-116	0.556606	0.973	0.612	4.64228e-112
Sar1a	1.55806e-115	0.559233	0.985	0.661	2.25576e-111
Fkbp1a	5.34022e-114	0.574497	0.996	0.889	7.73157e-110
Cox5b	1.69772e-113	0.588255	0.985	0.751	2.45796e-109
Hnrnpf	4.50841e-112	0.5888	0.989	0.701	6.52728e-108
Ywhae	1.10691e-111	0.597863	0.989	0.798	1.60258e-107
Rpl35	1.46087e-111	0.532983	0.999	0.97	2.11505e-107
Tmed10	1.52027e-111	0.560173	0.997	0.801	2.20105e-107
Cox7b	3.78369e-111	0.557338	0.976	0.655	5.47802e-107
Rps20	1.49883e-110	0.522582	1	0.981	2.17001e-106
Vcp	2.56091e-110	0.529328	0.977	0.641	3.70768e-106
Rpl22l1	1.57382e-109	0.640364	0.992	0.927	2.27857e-105
Capzb	3.50741e-109	0.530847	0.98	0.663	5.07802e-105
Ddost	1.55853e-108	0.500202	0.977	0.637	2.25644e-104
Hspa8	8.11943e-108	0.66903	1	0.938	1.17553e-103
Snrpg	2.46109e-107	0.574736	0.992	0.788	3.56316e-103
Rpl38	4.84374e-106	0.531274	0.999	0.964	7.01277e-102
Hint1	1.02941e-105	0.565852	0.994	0.848	1.49039e-101
Micos10	1.83209e-105	0.526455	0.985	0.706	2.6525e-101
Spcs2	5.27678e-105	0.527544	0.98	0.658	7.63972e-101
Cox6b1	1.7765e-103	0.529935	0.994	0.829	2.57202e-99
Meox1	1.59142e-101	0.919421	0.759	0.354	2.30406e-97
Arpc1b	1.73556e-101	0.535057	0.997	0.918	2.51275e-97
Slc25a4	1.90684e-101	0.52624	0.999	0.9	2.76072e-97
Hnrnpa3	4.71439e-101	0.540392	0.983	0.674	6.8255e-97
Col5a1	3.93481e-100	0.599177	0.886	0.5	5.69682e-96
Atp5a1	5.19877e-100	0.517913	0.993	0.75	7.52677e-96
Nfkbia	1.64923e-96	0.710666	0.895	0.52	2.38776e-92
Rrbp1	7.20054e-96	0.592687	0.99	0.836	1.04249e-91
Hnrnpk	3.96097e-94	0.505017	0.999	0.823	5.7347e-90
Sfrp2	1.80313e-93	0.53681	0.454	0.152	2.61057e-89
Tm4sf1	3.35808e-92	0.705764	0.958	0.65	4.86183e-88
Dap	8.79188e-91	0.513106	0.975	0.695	1.27289e-86
Arl1	9.60708e-91	0.506206	0.983	0.75	1.39091e-86
Cox7a2	2.96216e-87	0.500424	0.986	0.803	4.28862e-83
Cxcl12	6.00052e-87	0.810065	0.74	0.37	8.68755e-83
Mt1	6.92361e-87	1.05709	0.97	0.71	1.0024e-82
Tuba1b	8.79175e-86	0.662043	0.987	0.834	1.27287e-81
Tmsb10	2.12694e-84	0.539558	0.999	0.975	3.07938e-80
Hmgb1	9.71069e-84	0.580196	0.994	0.885	1.40591e-79
Id3	1.09968e-80	0.819761	0.952	0.7	1.59212e-76
Rcn3	1.17573e-72	0.568312	0.989	0.871	1.70223e-68
Rbp1	1.40299e-44	0.543526	0.969	0.872	2.03124e-40
Ndufa4l2	2.24473e-44	0.519934	0.786	0.551	3.24992e-40

## Sheet: F-Cyc vs resting
F-Cyc (MI-days 1 & 3) vs F-SH & F-SL (uninjured)
Gene	p_val	avg_log2FC	pct.1	pct.2	p_val_adj
Acta2	0	3.6209	0.913	0.042	0
Actn1	0	1.67773	0.914	0.098	0
Anapc15	0	0.723501	0.692	0.047	0
Anln	0	0.807085	0.647	0.007	0
Anp32b	0	1.47442	0.98	0.58	0
Asf1b	0	0.847341	0.668	0.004	0
Aurka	0	0.712331	0.471	0.002	0
Birc5	0	2.29146	0.948	0.006	0
Bub1b	0	0.542804	0.524	0.003	0
Ccn4	0	0.956158	0.572	0.001	0
Ccna2	0	1.51675	0.807	0.002	0
Ccnb1	0	1.57609	0.779	0.001	0
Ccnb2	0	1.82403	0.813	0.01	0
Cdc20	0	2.2588	0.831	0.008	0
Cdca3	0	1.73906	0.866	0.002	0
Cdca8	0	1.66665	0.886	0.007	0
Cdk1	0	1.46209	0.656	0.002	0
Cdkn3	0	1.33042	0.765	0.007	0
Cenpa	0	2.53749	0.843	0.025	0
Cenpe	0	1.0194	0.645	0.002	0
Cenpf	0	1.06451	0.631	0.003	0
Cenpm	0	1.14391	0.8	0.004	0
Cenpq	0	0.665049	0.619	0.027	0
Cenpw	0	0.943864	0.756	0.024	0
Cip2a	0	0.56567	0.574	0.003	0
Ckap2	0	0.99127	0.704	0.004	0
Ckap2l	0	0.936737	0.677	0.002	0
Ckap4	0	1.60122	0.97	0.41	0
Cks1b	0	1.75959	0.963	0.226	0
Cks2	0	2.7868	0.948	0.028	0
Col1a1	0	1.63854	0.993	0.938	0
Csrp2	0	2.29985	0.982	0.332	0
Cthrc1	0	2.92002	0.795	0.008	0
Dbf4	0	0.531937	0.517	0.008	0
Ddah1	0	0.94277	0.508	0.006	0
Diaph3	0	0.69506	0.602	0.004	0
Eif5a	0	1.35726	0.995	0.878	0
Gins2	0	0.771325	0.619	0.019	0
Gmnn	0	0.752707	0.567	0.014	0
H2afz	0	2.871	0.995	0.674	0
Haus7	0	0.731547	0.709	0.06	0
Hmgb1	0	1.26266	0.998	0.885	0
Hmgb2	0	2.24711	0.941	0.229	0
Hmgb3	0	1.04509	0.783	0.017	0
Hmgn2	0	1.94169	0.961	0.297	0
Hnrnpa1	0	1.59527	0.973	0.435	0
Jpt2	0	0.540105	0.583	0.026	0
Kif20a	0	1.20823	0.749	0.003	0
Kif22	0	0.843083	0.647	0.003	0
Kif23	0	0.920004	0.629	0.002	0
Knstrn	0	1.34422	0.824	0.006	0
Ldha	0	1.45078	0.989	0.729	0
Lgals1	0	1.84523	1	0.981	0
Lmnb1	0	1.21981	0.816	0.035	0
Lockd	0	1.19378	0.793	0.052	0
Lox	0	1.84331	0.881	0.099	0
Mad2l1	0	0.894376	0.77	0.027	0
Mcm5	0	0.71974	0.547	0.009	0
Mki67	0	1.03988	0.729	0	0
Mxd3	0	0.845479	0.638	0.001	0
Nme1	0	1.41598	0.968	0.546	0
Nt5dc2	0	0.92274	0.713	0.028	0
P4ha3	0	0.611146	0.545	0.006	0
Palld	0	0.896465	0.636	0.03	0
Pclaf	0	2.13667	0.923	0.002	0
Plk1	0	1.02788	0.64	0.001	0
Pmf1	0	0.927875	0.775	0.039	0
Postn	0	3.23997	0.952	0.127	0
Ppia	0	1.17565	0.998	0.981	0
Prc1	0	1.03369	0.554	0.003	0
Racgap1	0	1.3457	0.827	0.004	0
Ran	0	2.18129	0.995	0.651	0
Ranbp1	0	1.54008	0.984	0.633	0
Rbm3	0	1.57079	0.988	0.669	0
Rfc5	0	0.679216	0.697	0.051	0
Rpl41	0	1.10757	1	0.989	0
Rrm1	0	1.05975	0.824	0.085	0
Rrm2	0	1.31926	0.733	0.017	0
Selenoh	0	2.01357	0.975	0.258	0
Shcbp1	0	0.614881	0.54	0.002	0
Slc25a5	0	1.85565	0.986	0.545	0
Smc2	0	1.31988	0.84	0.044	0
Spc24	0	1.57159	0.902	0.004	0
Spc25	0	0.922614	0.56	0.004	0
Spp1	0	2.73332	0.565	0.001	0
Stmn1	0	3.08631	0.968	0.033	0
Tacc3	0	1.15956	0.779	0.018	0
Tagln	0	2.16786	0.742	0.027	0
Tagln2	0	1.99069	0.995	0.783	0
Timp1	0	4.54574	0.982	0.226	0
Tk1	0	1.34349	0.763	0.001	0
Tnc	0	1.88606	0.665	0.004	0
Top2a	0	1.18864	0.48	0.002	0
Tpm2	0	2.1631	0.945	0.216	0
Tpm4	0	1.47079	0.998	0.794	0
Tpx2	0	1.51321	0.843	0.002	0
Tuba1b	0	1.52185	0.961	0.834	0
Tubb5	0	1.85884	0.991	0.758	0
Tubb6	0	1.66709	0.966	0.482	0
Tyms	0	1.40647	0.875	0.093	0
Ube2c	0	1.67137	0.668	0.002	0
Ube2s	0	2.11097	0.982	0.548	0
Uhrf1	0	0.574869	0.499	0.002	0
H2afx	3.85371203756172e-322	1.42456	0.859	0.128	5.57940428798186e-318
Ppih	2.51355897321734e-319	0.54809	0.718	0.102	3.63913068142407e-315
Ccl9	1.15227373306904e-317	1.13477	0.447	0.003	1.66826191073735e-313
Marcksl1	4.92082936689335e-315	1.05765	0.67	0.046	7.12437675738819e-311
Steap1	2.01480314639002e-314	0.587131	0.431	0.002	2.91703199534348e-310
Ecscr	7.81730511170574e-314	0.626288	0.533	0.019	0
Rfc4	2.93282976775318e-313	0.567228	0.626	0.056	0
Rangap1	4.41752661380922e-312	0.969489	0.806	0.102	6.3957e-308
Npm1	2.94165e-306	1.3807	0.996	0.799	4.25892e-302
Crlf1	8.31511e-305	1.66863	0.684	0.054	1.20386e-300
Lrrc59	1.00885e-301	1.43419	0.916	0.314	1.46061e-297
Bcat1	5.41453e-301	0.70784	0.656	0.058	7.83916e-297
Ltbp2	1.4714e-300	0.76091	0.594	0.037	2.1303e-296
Rps2	3.33891e-300	1.00388	0.996	0.988	4.83408e-296
Fn1	3.45609e-299	1.89991	0.893	0.25	5.00373e-295
2009-09-01	3.50244e-297	0.599765	0.645	0.069	5.07084e-293
Mif	8.36416e-297	1.61255	0.955	0.589	1.21096e-292
Ddx39	1.47228e-296	1.0697	0.854	0.137	2.13157e-292
Cmc2	4.15464e-295	0.647413	0.775	0.132	6.01508e-291
Nme2	8.92428e-295	1.11847	0.995	0.936	1.29206e-290
Acot7	1.71066e-289	0.859552	0.818	0.131	2.47669e-285
Cfl1	1.36557e-288	1.16333	0.995	0.885	1.97707e-284
Fkbp11	1.22516e-287	1.44704	0.802	0.128	1.77379e-283
Nasp	1.7193e-284	0.715643	0.743	0.11	2.4892e-280
Ctps	5.61674e-284	0.62944	0.633	0.065	8.13192e-280
Kif20b	6.43759e-284	0.506473	0.417	0.006	9.32034e-280
Hells	9.04501e-283	0.555109	0.415	0.005	1.30954e-278
Ppil1	7.86239e-282	0.569192	0.701	0.107	1.13832e-277
Tuba1c	1.39747e-276	1.06244	0.722	0.081	2.02325e-272
Dnajc9	2.75443e-275	0.679212	0.759	0.132	3.98787e-271
Gsto1	8.46106e-273	0.614074	0.62	0.066	1.22499e-268
Sdc1	9.35323e-273	1.01653	0.777	0.114	1.35416e-268
AI506816	1.47511e-271	1.13433	0.87	0.169	2.13567e-267
Gapdh	9.6772e-271	1.22572	0.988	0.843	1.40107e-266
Limd2	3.63613e-264	0.505262	0.56	0.058	5.2644e-260
Unc5b	3.312e-263	0.611594	0.649	0.088	4.79512e-259
Nup37	7.05181e-263	0.535873	0.601	0.07	1.02096e-258
Tnfrsf12a	9.89969e-262	1.31815	0.873	0.185	1.43328e-257
Ssr2	1.66992e-260	1.18977	0.986	0.67	2.41771e-256
Sec61b	1.0373e-259	1.16286	0.988	0.755	1.5018e-255
Fhl2	4.5609e-259	0.85269	0.708	0.095	6.60327e-255
Smc4	1.71712e-257	1.30716	0.898	0.224	2.48605e-253
Pgk1	2.80585e-256	1.34837	0.948	0.397	4.0623e-252
Myl12a	3.32604e-252	1.04115	0.995	0.926	4.81544e-248
Rfc2	1.15028e-249	0.641184	0.765	0.156	1.66538e-245
Ass1	1.43001e-249	1.36609	0.708	0.094	2.07037e-245
Exosc8	3.39896e-244	0.642923	0.816	0.194	4.92101e-240
Myh9	3.11361e-243	0.539222	0.727	0.158	4.50788e-239
Lig1	1.99239e-242	0.715649	0.537	0.041	2.88458e-238
Fam129b	4.79573e-242	0.545565	0.658	0.11	6.94325e-238
Pgam1	9.15779e-242	1.19759	0.961	0.564	1.32586e-237
Tspan6	1.17822e-241	0.671008	0.754	0.147	1.70583e-237
Cycs	3.55653e-241	1.21835	0.961	0.47	5.14914e-237
Rpa3	1.2144e-239	0.646839	0.786	0.175	1.75822e-235
Bak1	5.01266e-239	0.518136	0.724	0.16	7.25733e-235
Mical2	7.75432e-239	0.606192	0.642	0.094	1.12267e-234
Rbmx	2.70011e-237	0.507507	0.709	0.153	3.90922e-233
Gpx7	3.03084e-237	1.29477	0.955	0.53	4.38805e-233
Pole3	3.95532e-237	0.546393	0.848	0.243	5.72651e-233
Usp1	5.21845e-237	0.553347	0.72	0.155	7.55527e-233
Fscn1	1.35936e-235	1.19322	0.888	0.236	1.96808e-231
Rnf26	1.95338e-235	0.661694	0.807	0.195	2.8281e-231
Ak2	1.22078e-231	0.532635	0.729	0.163	1.76744e-227
Dut	1.36332e-231	1.15837	0.854	0.203	1.97381e-227
Ubl4a	7.15832e-231	0.754897	0.868	0.225	1.03638e-226
Incenp	1.15036e-230	0.523954	0.408	0.014	1.66549e-226
Hat1	1.25703e-230	0.650808	0.633	0.091	1.81993e-226
Actg1	2.75213e-228	1.28348	0.998	0.969	3.98453e-224
Txn1	3.14762e-228	1.0129	0.995	0.817	4.55713e-224
Pabpc4	2.75945e-227	0.628238	0.724	0.148	3.99513e-223
Kpnb1	7.78559e-227	0.759157	0.838	0.204	1.1272e-222
Snrpd1	6.64557e-226	1.15449	0.939	0.389	9.62146e-222
Cd44	7.27144e-226	0.540013	0.533	0.057	1.05276e-221
Nudcd2	1.32088e-224	0.90829	0.927	0.273	1.91237e-220
Timm8a1	1.42799e-224	0.500333	0.665	0.133	2.06744e-220
Tubb2b	1.58404e-224	0.816879	0.729	0.129	2.29337e-220
Nudt4	1.72359e-224	0.594259	0.75	0.175	2.49541e-220
Anp32e	5.66117e-223	0.849865	0.863	0.218	8.19625e-219
Plod2	5.66218e-223	0.659515	0.747	0.162	8.1977e-219
Eef1e1	3.88878e-221	0.550121	0.642	0.115	5.63017e-217
Reep4	9.25917e-221	0.709269	0.626	0.087	1.34054e-216
Pbdc1	5.87836e-219	0.626871	0.84	0.235	8.51069e-215
Tfdp1	7.59389e-219	0.612855	0.713	0.149	1.09944e-214
Snrpa1	6.8333e-217	0.737341	0.825	0.209	9.89325e-213
Col8a1	6.30596e-216	1.5404	0.959	0.608	9.12977e-212
Hpf1	9.0296e-216	0.525818	0.795	0.23	1.30731e-211
Gja1	1.05416e-215	0.503372	0.528	0.062	1.52622e-211
Mcm3	5.48843e-215	0.525777	0.474	0.04	7.94616e-211
Rpa2	1.11231e-214	0.507662	0.585	0.097	1.6104e-210
Cox5a	1.73375e-214	1.01627	0.968	0.595	2.51012e-210
Dctpp1	3.11136e-214	0.818743	0.784	0.172	4.50462e-210
Loxl3	4.18709e-214	1.15417	0.818	0.193	6.06206e-210
Naa50	5.42165e-214	0.770923	0.884	0.253	7.84947e-210
Pkm	9.70981e-214	1.12707	0.986	0.769	1.40579e-209
Snrpe	3.26622e-213	1.05135	0.973	0.576	4.72883e-209
Serpinh1	3.53788e-213	1.0951	1	0.97	5.12214e-209
Sec61g	4.78307e-213	0.968456	0.991	0.891	6.92492e-209
Dtymk	1.15485e-212	0.953467	0.922	0.285	1.67199e-208
Nans	4.27977e-212	0.802034	0.881	0.25	6.19625e-208
Nde1	1.58485e-211	0.565591	0.729	0.18	2.29454e-207
Ciao2a	1.73052e-211	0.545157	0.8	0.227	2.50544e-207
Stip1	5.80404e-210	0.620404	0.783	0.203	8.4031e-206
Slc16a3	1.23117e-209	0.889638	0.545	0.053	1.78248e-205
Dynll1	4.27561e-209	1.03492	0.998	0.93	6.19022e-205
Lsm3	5.34562e-209	0.688537	0.888	0.273	7.73939e-205
Spcs3	1.87297e-208	0.521283	0.8	0.236	2.71169e-204
Mthfd2	4.16028e-208	0.533417	0.611	0.112	6.02325e-204
Eef1g	1.31849e-207	0.968551	0.996	0.919	1.90891e-203
Tmem176a	3.05493e-207	0.839745	0.638	0.106	4.42293e-203
Ccn2	4.73601e-207	1.07964	0.64	0.09	6.8568e-203
Nap1l1	6.07405e-207	1.0576	0.98	0.579	8.794e-203
Lsm5	6.40447e-207	0.969098	0.927	0.307	9.27239e-203
Myl6	8.63139e-207	0.988589	0.996	0.954	1.24965e-202
Lmna	1.44642e-206	1.10925	0.982	0.713	2.09413e-202
Prg4	2.40634e-206	1.48076	0.57	0.061	3.4839e-202
Nudt5	5.96437e-206	0.537252	0.711	0.175	8.63521e-202
Pabpc1	2.61179e-205	1.03228	0.977	0.718	3.78135e-201
Nop58	1.14985e-204	0.743226	0.813	0.213	1.66476e-200
Snx7	9.8495e-204	0.566701	0.816	0.246	1.42601e-199
Sh3bgrl3	1.35092e-203	1.06634	0.979	0.654	1.95587e-199
Trim28	1.85932e-203	0.519469	0.816	0.256	2.69192e-199
Dok1	2.98991e-203	0.587427	0.702	0.161	4.3288e-199
Enpp1	3.22872e-203	0.595726	0.594	0.095	4.67454e-199
Nucks1	5.7134e-203	1.10346	0.955	0.424	8.27186e-199
Hspd1	5.72933e-203	1.25341	0.945	0.418	8.29492e-199
Phgdh	8.6305e-203	0.51109	0.668	0.156	1.24952e-198
Tubb3	1.34596e-202	0.670582	0.583	0.083	1.94867e-198
Rad21	1.96467e-202	0.710382	0.82	0.226	2.84444e-198
Sparc	1.4232e-201	1.12118	0.996	0.993	2.06051e-197
Odc1	4.2313e-201	0.743112	0.825	0.224	6.12608e-197
P3h1	3.14623e-200	0.719512	0.818	0.222	4.55511e-196
Mcm7	4.28509e-200	0.50492	0.508	0.066	6.20395e-196
Psmd14	4.07588e-199	0.563628	0.84	0.264	5.90106e-195
Tmpo	4.40819e-198	0.912189	0.877	0.258	6.38217e-194
Tmem176b	1.53103e-197	0.85139	0.734	0.168	2.21663e-193
Hnrnpab	1.99267e-197	1.06453	0.941	0.462	2.88499e-193
C1qtnf6	1.12236e-195	0.891524	0.872	0.257	1.62495e-191
Nudt21	1.25432e-195	0.84815	0.904	0.288	1.816e-191
Cav1	1.81367e-195	0.600822	0.48	0.047	2.62583e-191
Ak1	2.25117e-195	0.602225	0.79	0.225	3.25925e-191
Mlec	1.00973e-194	0.821856	0.879	0.266	1.46189e-190
Syncrip	1.58886e-194	0.623364	0.847	0.264	2.30035e-190
Rpsa	1.39956e-193	0.841821	0.998	0.98	2.02629e-189
Lyar	2.76605e-193	0.549057	0.795	0.239	4.00469e-189
Eif4a1	7.01491e-193	1.03351	0.996	0.834	1.01562e-188
Col1a2	1.1013e-192	1.13618	0.988	0.964	1.59446e-188
Eno1	1.73296e-192	1.24506	0.93	0.484	2.50897e-188
Ccl2	3.09278e-192	1.84494	0.638	0.101	4.47773e-188
Nusap1	5.19228e-192	0.593578	0.321	0.006	7.51738e-188
Rplp0	9.79765e-192	0.73728	0.998	0.993	1.4185e-187
Kctd11	1.11298e-191	0.513905	0.64	0.141	1.61137e-187
Anxa2	2.74475e-191	1.04129	0.989	0.866	3.97384e-187
Galk1	1.40596e-189	0.608826	0.79	0.23	2.03555e-185
Lgmn	6.17177e-189	0.580525	0.774	0.227	8.93548e-185
Calm1	9.64768e-189	0.927972	0.993	0.892	1.39679e-184
Idh2	1.99879e-188	0.907437	0.877	0.271	2.89385e-184
Tmem97	1.23441e-187	0.739711	0.766	0.197	1.78718e-183
Lsm2	2.64045e-187	0.846538	0.893	0.289	3.82284e-183
Mcm6	2.05204e-186	0.625381	0.519	0.064	2.97094e-182
Tcf19	9.63565e-186	0.503353	0.414	0.032	1.39505e-181
Fkbp10	5.12699e-185	1.03171	0.907	0.336	7.42286e-181
Col3a1	6.46309e-185	1.25682	0.993	0.967	9.35726e-181
Gspt1	8.18083e-185	0.635128	0.9	0.324	1.18442e-180
Ap1s1	8.58458e-185	0.734475	0.872	0.277	1.24288e-180
Serbp1	1.30615e-184	0.965305	0.98	0.702	1.89104e-180
Erh	1.81847e-184	1.00566	0.925	0.369	2.63278e-180
Serp1	8.34331e-184	1.0753	0.963	0.543	1.20794e-179
Ptbp1	2.9094e-183	0.591329	0.841	0.276	4.21223e-179
Cdv3	1.33222e-182	0.587935	0.861	0.301	1.9288e-178
Ccdc34	3.64994e-181	0.838085	0.889	0.296	5.28439e-177
Ppa1	1.66818e-180	0.948907	0.859	0.266	2.4152e-176
Myl9	4.4121e-180	0.883614	0.633	0.116	6.38784e-176
Manf	4.70327e-179	1.1172	0.98	0.708	6.8094e-175
Hspe1	5.20432e-179	1.08088	0.98	0.682	7.53482e-175
Srprb	1.38033e-178	0.533818	0.777	0.241	1.99844e-174
Sae1	3.36442e-178	0.796089	0.911	0.324	4.871e-174
Srsf1	4.76235e-178	0.536629	0.841	0.295	6.89492e-174
Snrpf	8.01318e-178	0.969567	0.964	0.577	1.16015e-173
Prelid1	1.55023e-177	0.973838	0.964	0.533	2.24442e-173
Eif2s1	7.10131e-177	0.804161	0.889	0.302	1.02813e-172
Itga5	1.43674e-176	0.864288	0.759	0.192	2.08011e-172
Cdk4	2.15868e-175	0.98851	0.947	0.5	3.12534e-171
Hmgn1	3.57832e-175	0.89646	0.977	0.789	5.1807e-171
Txndc12	8.04162e-175	0.515059	0.84	0.303	1.16427e-170
Gng12	6.00239e-174	0.503208	0.816	0.284	8.69025e-170
Angptl4	1.26062e-173	1.00041	0.636	0.118	1.82513e-169
Etf1	3.08885e-173	0.609443	0.802	0.254	4.47204e-169
Plp2	1.05298e-172	0.93547	0.92	0.36	1.52451e-168
Tubb4b	1.52033e-172	1.2149	0.914	0.489	2.20113e-168
Magoh	2.66429e-172	0.639716	0.859	0.299	3.85736e-168
Eif4e2	3.81056e-172	0.597709	0.868	0.312	5.51692e-168
Kdelr2	5.081e-171	1.22807	0.973	0.598	7.35627e-167
Col5a2	1.54151e-170	1.1078	0.941	0.519	2.2318e-166
S100a11	7.73571e-170	0.896602	0.998	0.953	1.11998e-165
Tspan4	7.88705e-170	1.00302	0.889	0.32	1.14189e-165
Vmp1	2.94635e-169	0.935605	0.898	0.33	4.26572e-165
Prdx1	5.34705e-169	0.786228	0.996	0.938	7.74145e-165
Hnrnpa2b1	1.03052e-168	0.905948	0.982	0.732	1.49198e-164
Eny2	4.38357e-168	0.90054	0.952	0.422	6.34653e-164
Ybx1	5.76145e-168	0.79702	0.991	0.931	8.34143e-164
Gcsh	1.00193e-167	0.568757	0.788	0.255	1.45059e-163
Mtpn	1.08152e-167	0.648305	0.868	0.314	1.56582e-163
Pole4	1.94373e-167	0.538646	0.836	0.306	2.81413e-163
Nsmce1	4.13001e-165	0.538001	0.832	0.302	5.97943e-161
Ncl	6.12464e-165	1.08721	0.977	0.603	8.86726e-161
Clic1	6.14579e-164	0.913116	0.975	0.758	8.89788e-160
Serpine1	3.44002e-163	1.39536	0.795	0.233	4.98046e-159
Tfg	1.99493e-162	0.536842	0.841	0.312	2.88826e-158
Ostc	4.25774e-162	0.906698	0.991	0.725	6.16436e-158
Actr3	7.09088e-162	0.952591	0.957	0.493	1.02662e-157
Lsm6	3.47487e-161	0.846833	0.927	0.38	5.03092e-157
Set	7.69516e-161	0.991528	0.955	0.495	1.1141e-156
Cacybp	2.04732e-160	0.745418	0.884	0.326	2.96411e-156
Vdac1	2.52623e-160	0.906121	0.945	0.438	3.65748e-156
Tcp1	3.4866e-160	0.925316	0.934	0.415	5.04789e-156
Abracl	3.75836e-160	0.940176	0.9	0.354	5.44135e-156
Loxl2	3.94081e-160	1.01138	0.923	0.391	5.7055e-156
Pgp	5.27145e-160	0.544589	0.854	0.323	7.63201e-156
Rpl15	3.01457e-159	0.695788	1	0.982	4.3645e-155
Vim	3.78204e-159	0.919057	0.996	0.974	5.47564e-155
Morf4l2	6.74759e-159	0.874131	0.975	0.731	9.76917e-155
Atp5g2	8.23211e-159	0.899137	0.98	0.706	1.19185e-154
Nhp2	1.10527e-158	0.771187	0.87	0.315	1.60021e-154
Ptma	1.12431e-158	0.764038	0.998	0.981	1.62778e-154
Cmpk1	1.41978e-158	0.587762	0.9	0.361	2.05556e-154
Dazap1	2.56941e-158	0.775835	0.897	0.34	3.71999e-154
Cnn2	1.48441e-157	1.05929	0.891	0.356	2.14913e-153
Eloc	3.19662e-157	0.916147	0.947	0.5	4.62807e-153
Ptn	2.46111e-156	0.806674	0.601	0.134	3.56319e-152
Pa2g4	1.91953e-154	0.749295	0.897	0.349	2.7791e-150
Actn4	5.1593e-154	0.56321	0.861	0.334	7.46964e-150
Tpm1	5.41867e-154	1.00586	0.955	0.521	7.84515e-150
Ssrp1	1.24269e-153	0.762693	0.898	0.351	1.79917e-149
Ppp4c	6.5599e-153	0.504042	0.831	0.32	9.49742e-149
Prkcsh	7.46995e-153	0.51991	0.863	0.346	1.0815e-148
Hint1	1.43373e-152	0.781055	0.993	0.848	2.07575e-148
Eef1b2	4.33222e-152	0.863868	0.991	0.838	6.27219e-148
Eif4e	4.49929e-152	0.574493	0.85	0.327	6.51407e-148
Pfn1	6.52194e-152	1.20036	0.781	0.786	9.44247e-148
Wdr1	1.00666e-151	0.775454	0.888	0.342	1.45744e-147
Glrx5	1.01192e-150	0.547925	0.854	0.338	1.46506e-146
Ppic	1.02468e-150	0.9375	0.957	0.571	1.48354e-146
Vasp	1.07435e-150	0.631005	0.827	0.296	1.55545e-146
Bzw1	1.09894e-150	0.862441	0.938	0.421	1.59105e-146
Hsp90aa1	1.20513e-150	0.960694	0.989	0.751	1.74479e-146
Pcna	1.15323e-149	0.939981	0.75	0.217	1.66965e-145
Ywhah	1.39085e-149	0.918562	0.975	0.594	2.01367e-145
Fstl1	1.77827e-149	0.973175	0.989	0.877	2.57458e-145
Praf2	1.59737e-148	0.506253	0.866	0.357	2.31267e-144
Cnih4	2.91075e-147	0.596435	0.877	0.352	4.21419e-143
Gars	5.6475e-147	0.546821	0.77	0.272	8.17645e-143
Timm23	1.08139e-145	0.862672	0.948	0.51	1.56564e-141
Eif1ax	1.28712e-145	0.682444	0.897	0.366	1.86349e-141
Cxcl5	1.32498e-145	1.34426	0.349	0.023	1.91831e-141
Fabp5	1.71208e-145	0.665745	0.633	0.167	2.47876e-141
Ube2n	2.43613e-144	0.831399	0.952	0.498	3.52703e-140
Ier3	2.19791e-143	0.843169	0.768	0.25	3.18214e-139
P4hb	2.89144e-143	0.912403	0.955	0.649	4.18623e-139
Ssr1	5.64611e-143	0.869494	0.957	0.469	8.17444e-139
Ndufa4	8.46472e-143	0.791296	0.98	0.786	1.22552e-138
Surf4	1.03009e-142	0.861793	0.929	0.432	1.49136e-138
Nop56	1.62883e-142	0.597619	0.761	0.263	2.35821e-138
Tmem167	3.72283e-141	0.82518	0.971	0.606	5.38992e-137
Siva1	4.14381e-141	0.757827	0.822	0.293	5.9994e-137
Tpi1	5.82406e-141	0.974225	0.95	0.545	8.43207e-137
Prdx4	8.38218e-141	0.951724	0.948	0.533	1.21357e-136
Prmt1	1.11827e-139	0.783777	0.902	0.383	1.61904e-135
Mrpl18	2.68848e-139	0.704014	0.918	0.403	3.89238e-135
Ssr4	7.26887e-139	0.821353	0.979	0.769	1.05239e-134
Dcun1d5	7.52733e-139	0.609132	0.906	0.393	1.08981e-134
Cnn3	1.10335e-137	0.862253	0.959	0.549	1.59744e-133
Mettl9	1.65042e-137	0.607157	0.906	0.395	2.38948e-133
Calm2	2.34364e-137	0.827711	0.975	0.913	3.39312e-133
Lman1	1.02827e-135	0.888351	0.945	0.495	1.48873e-131
Npm3	2.69963e-135	0.546594	0.866	0.37	3.90853e-131
Swi5	1.41176e-133	0.745986	0.986	0.816	2.04394e-129
Ssr3	1.68706e-133	0.858854	0.954	0.539	2.44252e-129
Ewsr1	2.56535e-133	0.533248	0.888	0.393	3.71412e-129
Sfpq	3.04946e-133	0.649944	0.911	0.408	4.415e-129
Psmd2	3.22055e-133	0.623967	0.87	0.364	4.66271e-129
Mrpl51	8.64271e-133	0.63466	0.907	0.404	1.25129e-128
Pdia6	8.68865e-133	0.931416	0.977	0.762	1.25794e-128
Ube2l3	9.62648e-133	0.707442	0.93	0.436	1.39372e-128
Thbs1	1.0344e-132	0.659264	0.619	0.173	1.49761e-128
S100a4	1.50662e-132	0.819976	0.725	0.234	2.18129e-128
Snhg3	1.58179e-132	0.52963	0.758	0.285	2.29011e-128
Maged1	3.66101e-132	0.871072	0.941	0.497	5.30041e-128
Strap	5.23181e-132	0.577406	0.897	0.4	7.57462e-128
Dbn1	5.65006e-132	0.539245	0.87	0.384	8.18015e-128
Mdh2	6.28212e-132	0.828537	0.961	0.617	9.09525e-128
Srsf6	3.70233e-131	0.677043	0.943	0.456	5.36024e-127
Nono	4.18845e-130	0.621886	0.914	0.419	6.06404e-126
Msn	5.05585e-130	0.809261	0.934	0.463	7.31985e-126
Reep5	2.31807e-129	0.783352	0.975	0.697	3.35611e-125
Ptx3	5.45754e-129	0.919355	0.406	0.049	7.90142e-125
Psip1	6.56845e-129	0.530968	0.861	0.375	9.50981e-125
Rpl32	1.08763e-128	0.621273	0.998	0.987	1.57467e-124
Snrpc	2.0939e-128	0.562425	0.934	0.454	3.03155e-124
Psma4	4.91915e-128	0.791701	0.963	0.607	7.12194e-124
Meox1	3.66429e-127	1.32789	0.818	0.354	5.30516e-123
Cct7	9.72567e-127	0.789828	0.948	0.493	1.40808e-122
Atp5b	1.31864e-126	0.793428	0.986	0.839	1.90912e-122
Snrpg	4.29132e-126	0.734774	0.979	0.788	6.21297e-122
Stt3a	1.25608e-125	0.524286	0.907	0.437	1.81855e-121
Atp5g1	2.87984e-125	0.78873	0.977	0.721	4.16943e-121
Rps27l	4.66719e-125	0.776533	0.986	0.812	6.75715e-121
Txnl1	2.39254e-124	0.715355	0.909	0.424	3.46392e-120
Aldh1a2	5.52924e-124	1.19546	0.709	0.237	8.00524e-120
Banf1	6.23575e-124	0.755114	0.93	0.463	9.02812e-120
F2r	6.41686e-124	0.59303	0.82	0.341	9.29033e-120
Hnrnpm	1.01219e-123	0.530459	0.904	0.426	1.46544e-119
Ost4	1.10805e-123	0.816758	0.986	0.677	1.60423e-119
Cct2	1.80267e-123	0.61582	0.888	0.403	2.60991e-119
Cct6a	7.1846e-123	0.7915	0.922	0.448	1.04019e-118
Sec61a1	8.20245e-123	0.50551	0.868	0.392	1.18755e-118
C1qbp	8.46325e-123	0.551324	0.84	0.363	1.22531e-118
Pdap1	9.77346e-123	0.77362	0.947	0.51	1.415e-118
Csrp1	1.10408e-122	0.926394	0.923	0.474	1.59849e-118
Mrpl12	3.13475e-122	0.531168	0.848	0.375	4.5385e-118
Mrpl17	1.37265e-121	0.639263	0.916	0.438	1.98733e-117
Fam162a	2.10613e-121	0.560847	0.889	0.423	3.04925e-117
Rps18	4.9988e-121	0.607941	0.998	0.99	7.23726e-117
Cct8	1.16227e-120	0.769876	0.93	0.469	1.68273e-116
Ddx39b	3.76855e-120	0.59894	0.914	0.441	5.4561e-116
Tpm3	4.53626e-120	0.782535	0.971	0.619	6.5676e-116
Cbx3	6.40782e-120	0.750261	0.895	0.419	9.27724e-116
Cyb5r3	5.88762e-119	0.809717	0.929	0.475	8.5241e-115
Erp29	7.5529e-119	0.762703	0.952	0.542	1.09351e-114
Ccl7	2.4337e-118	1.03529	0.622	0.179	3.52351e-114
Hdgf	5.69606e-117	0.7724	0.945	0.514	8.24676e-113
G3bp1	1.19615e-116	0.742244	0.938	0.493	1.73178e-112
Cald1	1.53845e-116	0.802967	0.977	0.82	2.22737e-112
Actb	2.84146e-116	1.24394	1	0.986	4.11386e-112
Rplp1	5.27164e-116	0.606525	0.996	0.993	7.63228e-112
Hnrnpc	5.30942e-116	0.722716	0.936	0.495	7.68697e-112
Tmem45a	8.0881e-116	0.576655	0.873	0.409	1.17099e-111
Hnrnpk	1.36255e-115	0.715302	0.984	0.823	1.9727e-111
Mt2	1.97408e-115	1.24238	0.845	0.365	2.85807e-111
Vamp5	3.4864e-115	0.743554	0.788	0.307	5.04761e-111
Glipr2	4.65118e-115	0.517276	0.92	0.474	6.73398e-111
Hnrnpu	4.82114e-115	0.758142	0.952	0.546	6.98005e-111
Mapre1	1.72137e-114	0.610831	0.932	0.477	2.4922e-110
Mrpl33	1.81773e-114	0.757476	0.971	0.634	2.63171e-110
Ube2i	3.26405e-114	0.669437	0.952	0.518	4.72569e-110
Fkbp3	1.18552e-113	0.586976	0.93	0.478	1.71639e-109
Tmem258	2.2354e-113	0.820703	0.95	0.637	3.23641e-109
Tm4sf1	2.43142e-113	0.958707	0.963	0.65	3.52021e-109
Srm	3.78288e-113	0.836385	0.824	0.351	5.47685e-109
Cct3	3.92808e-113	0.672012	0.882	0.413	5.68707e-109
Psmb7	4.47684e-113	0.649436	0.913	0.453	6.48157e-109
Metap2	7.61377e-113	0.515371	0.932	0.489	1.10232e-108
Dek	9.36136e-112	0.692266	0.914	0.458	1.35534e-107
Lsm4	7.2366e-111	0.671531	0.952	0.538	1.04772e-106
Srp9	7.50739e-111	0.716738	0.966	0.631	1.08692e-106
Rbbp7	1.09816e-110	0.571213	0.913	0.46	1.58991e-106
Yif1b	1.55574e-110	0.537929	0.913	0.462	2.2524e-106
Tmed2	1.58369e-110	0.657909	0.982	0.873	2.29286e-106
Rpl36al	2.02734e-110	0.714888	0.991	0.846	2.93519e-106
Sf3b5	5.83818e-110	0.744416	0.947	0.562	8.45252e-106
Uqcrq	8.51577e-110	0.733286	0.973	0.677	1.23291e-105
Flna	1.52214e-109	0.511908	0.825	0.377	2.20376e-105
Pdpn	3.08444e-109	0.517476	0.829	0.393	4.46565e-105
Psma6	6.2701e-109	0.57035	0.913	0.465	9.07786e-105
Mrpl42	1.20335e-108	0.594813	0.932	0.492	1.74222e-104
Srsf3	2.66067e-108	0.767265	0.975	0.723	3.85212e-104
Hnrnpf	7.5521e-108	0.722114	0.977	0.701	1.09339e-103
Slc39a1	8.84013e-108	0.749148	0.724	0.289	1.27987e-103
Snrpd3	2.21312e-107	0.628007	0.923	0.481	3.20415e-103
Eif6	3.2603e-107	0.645253	0.893	0.44	4.72026e-103
Efemp2	6.29685e-107	0.720969	0.929	0.511	9.11658e-103
Cox7a2	9.70711e-107	0.659582	0.977	0.803	1.4054e-102
Ywhae	4.02345e-106	0.680102	0.98	0.798	5.82516e-102
Eif3a	1.15135e-105	0.547358	0.898	0.456	1.66692e-101
Eif4ebp1	3.52104e-105	0.684015	0.9	0.454	5.09776e-101
Hnrnpa3	6.4909e-105	0.781668	0.973	0.674	9.39753e-101
Ppib	8.76479e-105	0.67372	0.989	0.907	1.26897e-100
Rpl29	1.49357e-104	0.608202	0.996	0.964	2.16239e-100
Rcn1	3.09087e-103	0.735429	0.955	0.603	4.47496e-99
Ppp1ca	3.34182e-103	0.652969	0.979	0.737	4.83829e-99
Mrpl20	7.57429e-103	0.552808	0.914	0.48	1.09661e-98
Arpp19	1.52464e-102	0.630034	0.948	0.549	2.20738e-98
Sec13	2.72351e-102	0.590128	0.92	0.489	3.9431e-98
Arpc2	5.17942e-102	0.687266	0.975	0.749	7.49876e-98
Tomm20	5.37609e-102	0.71098	0.955	0.59	7.78351e-98
Psmb4	1.42738e-101	0.682029	0.952	0.579	2.06656e-97
Dpysl3	2.03416e-101	0.631333	0.906	0.471	2.94506e-97
Emilin1	2.67421e-101	0.774268	0.948	0.594	3.87173e-97
Psmb2	3.66517e-101	0.679148	0.97	0.665	5.30644e-97
U2af1	2.85141e-100	0.54137	0.909	0.482	4.12827e-96
Snrpd2	3.1817e-100	0.672122	0.968	0.647	4.60646e-96
Vdac2	4.55007e-100	0.596199	0.952	0.551	6.58759e-96
Rab5if	1.2803e-99	0.522424	0.907	0.48	1.85362e-95
Eif4g2	1.53784e-99	0.69033	0.957	0.616	2.22648e-95
Hsp90b1	3.36309e-99	0.798102	0.986	0.829	4.86908e-95
Tceal8	9.44466e-99	0.724914	0.939	0.563	1.3674e-94
Hdlbp	3.49722e-98	0.627063	0.902	0.474	5.06327e-94
Tmem14c	8.48873e-98	0.579197	0.929	0.514	1.229e-93
Hspa8	2.07987e-96	0.74873	0.989	0.938	3.01124e-92
Serf2	2.65097e-96	0.608088	0.996	0.966	3.83808e-92
Psma3	4.87716e-96	0.657609	0.98	0.721	7.06115e-92
Mlf2	1.41228e-95	0.644822	0.957	0.609	2.04469e-91
Timm13	1.52647e-95	0.60856	0.957	0.58	2.21002e-91
Psma7	1.78695e-95	0.65461	0.982	0.748	2.58714e-91
Eif2s2	6.54732e-95	0.705457	0.968	0.654	9.47921e-91
Dad1	1.09295e-94	0.653636	0.977	0.819	1.58238e-90
Higd1a	1.61563e-94	0.616182	0.939	0.54	2.33911e-90
Rps3	1.88729e-94	0.537814	1	0.985	2.73242e-90
Prdx2	3.12347e-94	0.640781	0.97	0.733	4.52216e-90
Impdh2	4.86648e-94	0.536288	0.897	0.48	7.04568e-90
Arf4	2.52466e-93	0.619796	0.993	0.862	3.65521e-89
Psmd7	4.45715e-93	0.643455	0.952	0.6	6.45306e-89
Rpn1	8.65871e-93	0.528904	0.897	0.483	1.25361e-88
Atp5o	1.12085e-92	0.645536	0.966	0.685	1.62276e-88
Rps12	2.15151e-92	0.656773	0.995	0.978	3.11496e-88
Atp5f1	6.66516e-92	0.625783	0.975	0.708	9.64982e-88
H2afv	7.8577e-92	0.784445	0.952	0.662	1.13764e-87
Ndufab1	8.66879e-92	0.538851	0.925	0.523	1.25507e-87
Rexo2	3.62242e-91	0.59194	0.97	0.625	5.24455e-87
Rps6	3.25097e-90	0.502306	0.996	0.985	4.70675e-86
Btf3	3.45462e-90	0.578979	0.984	0.902	5.0016e-86
Srsf7	4.72946e-89	0.638679	0.941	0.575	6.84732e-85
Mmp14	2.14461e-88	0.566989	0.904	0.504	3.10496e-84
Anxa3	2.4413e-88	0.511491	0.907	0.508	3.53452e-84
Ap2m1	3.5935e-87	0.595404	0.971	0.676	5.20266e-83
Pcbp1	1.49446e-86	0.565678	0.93	0.55	2.16368e-82
Prdx5	2.50541e-86	0.655849	0.961	0.674	3.62733e-82
Sar1a	6.5111e-86	0.600201	0.97	0.661	9.42677e-82
Srsf2	1.12014e-85	0.664829	0.968	0.72	1.62173e-81
Tceal9	2.03417e-85	0.635066	0.975	0.745	2.94507e-81
Tmed9	1.11088e-84	0.60834	0.986	0.839	1.60833e-80
Sub1	6.57934e-84	0.586733	0.95	0.605	9.52557e-80
Kdelr3	1.83142e-83	0.613506	0.945	0.592	2.65152e-79
Cox5b	2.00639e-83	0.603012	0.975	0.751	2.90485e-79
Phb2	3.02882e-83	0.503923	0.904	0.515	4.38513e-79
Micos10	1.30818e-82	0.572641	0.97	0.706	1.89398e-78
Cstb	1.54773e-82	0.5752	0.939	0.574	2.24081e-78
Tma7	2.48807e-82	0.593943	0.961	0.655	3.60222e-78
Mrpl52	4.76999e-82	0.566763	0.97	0.653	6.906e-78
Id3	5.20744e-82	0.94535	0.963	0.7	7.53933e-78
Mydgf	8.40588e-82	0.560518	0.941	0.584	1.217e-77
Rps17	1.02668e-80	0.504315	0.998	0.978	1.48643e-76
Fkbp1a	1.53737e-80	0.555725	0.984	0.889	2.2258e-76
Rpl39	2.30368e-80	0.509068	1	0.98	3.33527e-76
Cct4	4.26247e-80	0.528287	0.92	0.548	6.17121e-76
Gm10076	1.71481e-79	0.516666	0.936	0.574	2.4827e-75
Calr	1.37971e-78	0.67395	0.988	0.87	1.99754e-74
Atp5md	3.41473e-78	0.573363	0.952	0.636	4.94385e-74
Rpl27	4.94148e-78	0.50605	0.995	0.967	7.15428e-74
Rpl22l1	8.48172e-78	0.583535	0.991	0.927	1.22798e-73
Spcs1	2.37618e-77	0.580511	0.964	0.767	3.44023e-73
Rac1	3.19829e-76	0.590008	0.963	0.724	4.63048e-72
Rps26	1.4684e-75	0.562567	0.993	0.958	2.12594e-71
Dap	1.60813e-75	0.619558	0.961	0.695	2.32825e-71
Ddost	1.88529e-75	0.523071	0.957	0.637	2.72952e-71
Ccn5	9.05583e-75	0.521737	0.567	0.231	1.3111e-70
Atp5mpl	1.20694e-74	0.550786	0.973	0.721	1.7474e-70
Vcp	1.98112e-74	0.531597	0.957	0.641	2.86826e-70
Cilp	3.10706e-73	0.70284	0.383	0.096	4.49841e-69
Rpl12	4.07685e-72	0.536846	0.996	0.955	5.90247e-68
Tubb2a	5.47871e-72	0.574059	0.898	0.55	7.93207e-68
Tmsb10	3.35336e-71	0.552705	0.996	0.975	4.85499e-67
Atp5a1	4.15078e-70	0.518312	0.984	0.75	6.0095e-66
Psmb3	4.35361e-70	0.510258	0.961	0.678	6.30315e-66
Gpx8	2.78365e-69	0.532035	0.952	0.658	4.03017e-65
Hspa5	2.28628e-67	0.712497	0.993	0.864	3.31007e-63
Txndc5	7.32265e-66	0.518212	0.964	0.728	1.06017e-61
Isg15	2.85727e-60	0.564471	0.465	0.182	4.13675e-56
Cst6	1.39707e-55	0.632457	0.328	0.087	2.02268e-51
Rbp1	4.0502e-53	0.68888	0.968	0.872	5.86389e-49
Sfrp2	6.92879e-52	0.605481	0.414	0.152	1.00315e-47
Emp1	4.50411e-47	0.648079	0.943	0.732	6.52105e-43
Mfap5	3.37171e-13	0.503226	0.948	0.899	4.88155e-09

## Sheet: F-Act vs F-CI,IR,F-Cyc
MI-days 1 & 3: F-Act vs F-CI, IR & F-Cyc
Gene	p_val	avg_log2FC	pct.1	pct.2	p_val_adj
Bgn	0	0.919738	1	0.989	0
Cd34	0	1.65175	0.989	0.771	0
Cd81	0	0.897036	0.998	0.973	0
Cygb	0	1.34389	0.986	0.853	0
Dcn	0	1.60927	1	0.991	0
Gsn	0	2.13835	1	0.968	0
Htra3	0	1.95123	0.958	0.732	0
Ifi27l2a	0	1.70014	0.968	0.796	0
Igfbp7	0	1.07208	1	0.992	0
Itm2b	0	1.17549	0.999	0.971	0
Ltbp4	0	1.40006	0.951	0.714	0
Lum	0	1.65643	0.993	0.925	0
Pi16	0	2.41899	0.958	0.648	0
Pmp22	0	1.39619	0.984	0.853	0
Sparcl1	0	1.57443	0.933	0.62	0
Prelp	3.89980836231871e-319	1.28084	0.902	0.54	5.64614254696503e-315
Gstm1	2.12006020164451e-313	1.51205	0.908	0.613	0
Cst3	1.6985017123729e-311	1.39129	1	0.97	2.45909e-307
Zbtb20	2.45117323891167e-311	1.07424	0.962	0.832	3.54881e-307
Serping1	2.92826508116248e-311	1.33437	0.984	0.879	4.23954e-307
Fxyd6	0	1.48982	0.872	0.539	1.52621e-305
Fxyd1	0	1.06834	0.932	0.732	1.60528e-305
Ace	1.3996e-289	1.16966	0.822	0.44	2.02634e-285
Entpd2	2.49373e-287	1.233	0.879	0.519	3.61042e-283
Ckb	1.30034e-286	1.28165	0.936	0.749	1.88263e-282
Vwa1	3.15882e-278	1.28131	0.734	0.267	4.57334e-274
Abca8a	1.15506e-276	1.184	0.817	0.375	1.67229e-272
Cd9	2.25217e-265	1.22975	0.958	0.847	3.2607e-261
Mmp2	2.40945e-265	1.20456	0.9	0.689	3.4884e-261
Crispld2	4.02252e-265	1.35104	0.852	0.539	5.82381e-261
Emp1	1.3024e-261	0.923222	0.982	0.876	1.88561e-257
Dpt	8.1429e-260	0.994953	0.969	0.862	1.17893e-255
Ccdc80	3.63646e-255	1.21459	0.987	0.937	5.26487e-251
Pcolce	3.01519e-251	0.983166	0.995	0.952	4.36539e-247
Rnase4	3.15239e-250	0.900986	0.963	0.851	4.56403e-246
Aspn	3.15435e-246	1.46462	0.898	0.633	4.56687e-242
Psap	3.73857e-243	0.898204	0.961	0.885	5.41271e-239
Cpq	4.12437e-236	1.03467	0.792	0.487	5.97126e-232
Col6a1	1.33652e-235	0.915571	0.968	0.826	1.93502e-231
Smoc2	7.64957e-232	1.28226	0.943	0.815	1.10751e-227
Igfbp4	2.52278e-229	1.01073	0.952	0.809	3.65248e-225
Islr	6.63378e-225	1.20816	0.708	0.402	9.60439e-221
B2m	1.09916e-223	0.744471	0.995	0.983	1.59137e-219
Mxra8	3.49131e-223	0.867631	0.926	0.818	5.05472e-219
Tcf4	6.95171e-222	0.902912	0.94	0.819	1.00647e-217
Lamc1	3.69517e-221	0.862038	0.909	0.783	5.34987e-217
Nbl1	7.00325e-220	1.2934	0.821	0.552	1.01393e-215
Crip1	8.43023e-217	0.9974	1	0.952	1.22053e-212
Mtch1	9.62588e-217	0.802801	0.974	0.886	1.39363e-212
Col6a2	3.98841e-216	0.888169	0.934	0.806	5.77442e-212
Pam	6.99657e-216	1.13984	0.913	0.772	1.01296e-211
Selenop	1.26557e-215	0.958481	0.942	0.782	1.8323e-211
Ypel3	1.08102e-213	0.931087	0.821	0.574	1.56509e-209
Clec3b	4.33575e-212	1.59605	0.703	0.29	6.27731e-208
Igfbp6	8.18365e-212	1.48567	0.774	0.483	1.18483e-207
Fcgrt	9.69224e-212	0.810956	0.857	0.702	1.40324e-207
Lama2	4.18541e-210	0.876611	0.737	0.44	6.05963e-206
Tsc22d3	3.20575e-207	1.21352	0.802	0.547	4.64128e-203
Ddah2	9.59317e-207	0.844954	0.876	0.708	1.3889e-202
Timp2	3.64553e-206	0.778266	0.983	0.906	5.278e-202
Tprgl	6.2239e-203	0.761985	0.859	0.723	9.01097e-199
Malat1	5.22973e-200	0.945366	1	0.993	7.5716e-196
Sptbn1	1.41239e-197	0.808193	0.94	0.846	2.04486e-193
Adamtsl2	5.13155e-194	1.20623	0.538	0.166	7.42945e-190
Itgbl1	3.77291e-193	1.03672	0.629	0.285	5.46242e-189
Ackr4	1.68104e-191	0.996543	0.443	0.078	2.43381e-187
Col8a1	5.72151e-191	1.01934	0.978	0.875	8.2836e-187
Adamts2	5.91446e-190	0.796284	0.896	0.797	8.56296e-186
Sdc2	3.36599e-189	0.773459	0.967	0.881	4.87327e-185
Cfh	1.75842e-188	1.18922	0.925	0.767	2.54583e-184
Jup	4.53011e-187	0.851315	0.75	0.459	6.5587e-183
Ifngr1	3.78509e-182	0.834182	0.882	0.783	5.48006e-178
Aldh2	4.86745e-182	0.773094	0.9	0.821	7.0471e-178
Cilp	4.97372e-182	1.9799	0.607	0.249	7.20096e-178
S100a10	2.05835e-181	0.790329	0.988	0.952	2.98008e-177
Aldh1a1	1.59732e-177	0.916855	0.715	0.456	2.3126e-173
Pdlim2	1.90669e-176	0.773593	0.908	0.794	2.7605e-172
Tle5	4.88681e-176	0.720609	0.924	0.825	7.07513e-172
Mfap5	9.12098e-173	0.744112	0.996	0.935	1.32054e-168
Mgp	9.31419e-172	1.16979	0.989	0.927	1.34851e-167
Gas1	2.04839e-171	1.21674	0.768	0.551	2.96566e-167
H2-D1	6.09402e-170	0.769688	0.961	0.933	8.82293e-166
Pcsk6	3.12191e-168	0.854643	0.59	0.288	4.51989e-164
Gpx3	6.27011e-167	0.887132	0.983	0.951	9.07787e-163
Selenbp1	7.38859e-167	0.992658	0.632	0.361	1.06972e-162
Plxdc2	2.4925e-165	0.786014	0.768	0.589	3.60863e-161
Mxra7	1.01271e-163	0.699263	0.875	0.758	1.4662e-159
Fibin	1.10687e-163	1.13305	0.843	0.621	1.60253e-159
Tnxb	8.17804e-162	0.888514	0.697	0.342	1.18402e-157
Lhfp	1.30322e-161	0.63524	0.983	0.945	1.88681e-157
Serpinf1	1.68719e-161	0.82013	0.96	0.906	2.44271e-157
Mfap4	1.97466e-160	1.56228	0.812	0.62	2.85891e-156
Ahnak	1.32208e-158	0.724443	0.906	0.811	1.9141e-154
Crip2	3.54242e-155	0.730238	0.971	0.926	5.12871e-151
Tapbp	7.16595e-155	0.680324	0.826	0.675	1.03749e-150
Dpysl2	8.12046e-154	0.772628	0.833	0.668	1.17568e-149
Jund	5.94706e-152	0.782351	0.985	0.946	8.61015e-148
Ecm1	3.9452e-151	0.834998	0.868	0.796	5.71186e-147
Matn2	6.10387e-150	0.798859	0.73	0.59	8.83718e-146
Qpct	6.33723e-150	0.7672	0.617	0.366	9.17504e-146
Nid1	4.42562e-148	0.709558	0.872	0.778	6.40741e-144
Rarres2	3.00957e-146	0.721352	0.958	0.858	4.35726e-142
Lpar1	1.41141e-145	0.638839	0.847	0.718	2.04345e-141
Fstl1	1.03435e-144	0.604203	0.997	0.978	1.49753e-140
Camk2n1	1.78826e-143	0.817038	0.673	0.394	2.58904e-139
mt-Co1	2.42874e-141	0.513993	0.999	0.99	3.51633e-137
Myl12b	3.03989e-141	0.626383	0.873	0.752	4.40116e-137
Lamp1	1.49841e-140	0.546313	0.979	0.951	2.1694e-136
Klf2	3.41312e-140	1.27123	0.863	0.698	4.94151e-136
Ecm2	1.2541e-139	0.689345	0.521	0.268	1.81568e-135
Apod	6.50474e-139	1.18959	0.519	0.177	9.41756e-135
Klf4	6.22551e-137	1.06592	0.783	0.546	9.0133e-133
Plpp1	9.81758e-137	0.684125	0.854	0.784	1.42139e-132
Pdgfrl	1.94981e-135	0.759842	0.608	0.419	2.82293e-131
Adcy7	3.02593e-135	0.612698	0.597	0.396	4.38095e-131
Ogn	4.6208e-135	0.894364	0.815	0.644	6.69e-131
Tppp3	1.48957e-134	1.12842	0.681	0.442	2.15659e-130
C1qtnf7	3.22655e-134	0.726916	0.609	0.356	4.6714e-130
Tmem50a	1.19096e-133	0.547911	0.95	0.919	1.72427e-129
Hspg2	2.38956e-133	0.625361	0.866	0.792	3.45961e-129
Serpine2	1.11424e-131	0.913097	0.901	0.749	1.61319e-127
Cd302	1.26349e-131	0.622532	0.889	0.821	1.82928e-127
Axl	2.09844e-129	0.624791	0.953	0.903	3.03812e-125
Map1lc3a	1.48713e-128	0.601082	0.859	0.761	2.15306e-124
Rsrp1	1.92596e-128	0.589226	0.963	0.92	2.78841e-124
Scml4	6.24996e-127	0.574916	0.445	0.135	9.0487e-123
C1qtnf2	2.08507e-126	0.613003	0.545	0.347	3.01876e-122
Ramp2	4.26796e-124	0.633553	0.704	0.623	6.17916e-120
Lrp1	8.00762e-121	0.621848	0.9	0.833	1.15934e-116
Col4a4	1.23317e-120	0.51699	0.326	0.065	1.78539e-116
F2r	1.44043e-120	0.692089	0.826	0.702	2.08545e-116
Igf1	1.52526e-120	0.853694	0.781	0.566	2.20827e-116
Ly6a	1.99843e-119	0.94262	0.883	0.799	2.89333e-115
Ahnak2	2.35501e-119	0.654603	0.651	0.447	3.40958e-115
S100a13	3.27391e-119	0.562826	0.908	0.825	4.73997e-115
Gstt1	8.38101e-119	0.59281	0.517	0.283	1.2134e-114
Nfic	2.19581e-118	0.594225	0.849	0.754	3.17909e-114
Eln	3.85079e-118	1.6572	0.607	0.386	5.57518e-114
Klf13	5.56509e-118	0.583559	0.677	0.549	8.05714e-114
Scn7a	1.89352e-116	0.640701	0.541	0.282	2.74143e-112
Rbp1	3.17831e-116	0.639276	0.978	0.886	4.60155e-112
Cp	3.21112e-116	0.787359	0.763	0.547	4.64906e-112
Cd55	1.0133e-115	0.646508	0.578	0.327	1.46706e-111
Itm2a	3.05136e-115	0.76036	0.608	0.447	4.41775e-111
Pkd1	3.2861e-114	0.569412	0.549	0.371	4.75761e-110
Cst6	3.92229e-114	1.11856	0.464	0.173	5.6787e-110
Arap1	6.3371e-114	0.55185	0.569	0.42	9.17485e-110
Spry1	5.75211e-113	0.662721	0.712	0.565	8.32791e-109
Rora	1.42373e-111	0.584945	0.647	0.43	2.06128e-107
Smpdl3a	9.04242e-111	0.587853	0.425	0.192	1.30916e-106
Fbln5	1.99641e-110	0.793858	0.654	0.461	2.8904e-106
Prnp	2.12429e-110	0.554052	0.687	0.553	3.07554e-106
Pink1	1.01135e-109	0.552674	0.561	0.346	1.46423e-105
Smim14	1.10054e-108	0.529369	0.91	0.853	1.59336e-104
Nav1	1.22361e-108	0.561252	0.697	0.589	1.77154e-104
Tmem204	3.43727e-108	0.573738	0.464	0.22	4.97648e-104
Ugp2	1.52964e-107	0.694145	0.87	0.805	2.21462e-103
Ubl3	2.52825e-107	0.501444	0.619	0.494	3.66041e-103
Itih5	2.66113e-107	0.603819	0.463	0.211	3.85278e-103
Bmp4	3.20262e-107	0.637979	0.488	0.207	4.63675e-103
Fbln1	6.03843e-107	0.86124	0.75	0.644	8.74244e-103
Cmklr1	2.1326e-106	0.550816	0.502	0.258	3.08757e-102
Eva1b	1.4886e-105	0.535635	0.881	0.805	2.15519e-101
Fhl1	3.25607e-105	0.629253	0.785	0.664	4.71413e-101
Smtnl2	8.91946e-105	0.52946	0.426	0.174	1.29136e-100
Ndrg2	2.15608e-103	0.576727	0.702	0.578	3.12157e-99
Akap13	1.25389e-102	0.503088	0.645	0.559	1.81539e-98
Ctsb	7.15001e-102	0.526979	0.98	0.958	1.03518e-97
Kcnk2	5.03703e-101	0.724069	0.455	0.265	7.29261e-97
Adamts5	1.15172e-100	0.746168	0.72	0.539	1.66745e-96
Rasl11b	4.73205e-100	0.591229	0.491	0.292	6.85107e-96
Pqlc3	9.74137e-100	0.521974	0.491	0.305	1.41036e-95
Slc29a1	1.96669e-99	0.60504	0.741	0.619	2.84738e-95
Meox1	7.01925e-99	0.75797	0.89	0.712	1.01625e-94
Cryab	1.84608e-96	0.565703	0.82	0.631	2.67275e-92
Atp1a2	8.81991e-96	0.511819	0.372	0.155	1.27695e-91
Tbx20	3.18926e-95	0.574341	0.605	0.456	4.6174e-91
Col15a1	4.74769e-95	0.647564	0.916	0.802	6.87371e-91
Gas6	3.47519e-94	0.742724	0.623	0.371	5.03138e-90
Nfix	2.63227e-93	0.513242	0.798	0.702	3.811e-89
Dpep1	3.97137e-93	0.714119	0.834	0.753	5.74974e-89
Rhob	1.42211e-92	0.576191	0.855	0.777	2.05893e-88
Heg1	2.47293e-92	0.513565	0.727	0.642	3.58031e-88
Fbln2	1.31077e-90	0.534688	0.989	0.956	1.89773e-86
Nfia	1.41048e-90	0.598464	0.77	0.659	2.04209e-86
Pxdc1	1.75827e-90	0.503005	0.555	0.449	2.54562e-86
Ms4a4d	3.1986e-89	0.557204	0.771	0.686	4.63093e-85
Heyl	9.96099e-89	0.590167	0.581	0.378	1.44215e-84
Tmem119	2.35148e-87	0.528254	0.588	0.482	3.40447e-83
Mfge8	2.44784e-87	0.511	0.827	0.759	3.54399e-83
Itgb5	1.65082e-85	0.519383	0.804	0.722	2.39005e-81
Dusp1	4.24455e-85	0.913597	0.806	0.687	6.14527e-81
Gxylt2	5.52548e-85	0.576263	0.497	0.356	7.99979e-81
Zfp36l1	5.59583e-85	0.551034	0.793	0.704	8.10164e-81
Gpm6b	5.8e-83	0.554239	0.902	0.848	8.39724e-79
Pla1a	3.63509e-82	0.619379	0.632	0.509	5.26289e-78
Cebpd	1.24003e-81	0.679847	0.932	0.866	1.79532e-77
Slc43a3	1.4386e-81	0.553284	0.834	0.735	2.0828e-77
Angptl2	1.48523e-78	0.570013	0.685	0.594	2.15031e-74
Lsp1	2.69201e-78	0.595332	0.877	0.808	3.89749e-74
Klf9	1.76293e-77	0.507268	0.75	0.686	2.55237e-73
G0s2	2.21413e-77	0.679981	0.595	0.365	3.20562e-73
Lbp	7.49596e-77	0.534344	0.418	0.23	1.08526e-72
Plpp3	9.71161e-77	0.6215	0.783	0.674	1.40605e-72
Abi3bp	5.53793e-76	0.513235	0.475	0.249	8.01782e-72
Gsta3	9.06483e-76	0.649481	0.431	0.197	1.31241e-71
Ly6c1	4.23712e-75	0.802353	0.504	0.329	6.1345e-71
Sfrp1	2.08091e-71	0.78635	0.692	0.533	3.01274e-67
Postn	6.45385e-71	0.977507	0.834	0.744	9.34388e-67
Ier2	6.72603e-71	0.688959	0.909	0.896	9.73795e-67
Dbp	1.56641e-70	0.62189	0.316	0.183	2.26785e-66
Htra4	6.58452e-67	0.514666	0.26	0.109	9.53307e-63
Nupr1	1.87056e-61	0.578635	0.877	0.847	2.7082e-57
Ccnd1	2.22518e-60	0.569557	0.583	0.477	3.22162e-56
Jun	1.60166e-59	0.72773	0.904	0.867	2.31888e-55
Junb	5.6363e-53	0.625464	0.953	0.958	8.16023e-49
Spon2	8.9168e-53	0.707631	0.411	0.28	1.29097e-48
Tmem100	3.09658e-52	0.540078	0.25	0.104	4.48323e-48
Meg3	2.13288e-51	0.650576	0.823	0.737	3.08798e-47
Fos	4.08109e-43	0.572938	0.905	0.873	5.90859e-39
Hsd11b1	4.11955e-42	0.558355	0.529	0.414	5.96429e-38
Timp3	5.2447e-39	0.545983	0.534	0.444	7.59328e-35
Ccn5	5.7549e-23	0.566178	0.429	0.459	8.33194e-19

## Sheet: IR vs F-Act,F-CI,F-Cyc
MI-days 1 & 3: IR vs F-Act, F-CI & F-Cyc
Gene	p_val	avg_log2FC	pct.1	pct.2	p_val_adj
Mt2	0	2.80711	0.966	0.768	0
Mt1	6.39864e-282	2.59642	0.983	0.875	9.26394e-278
Angptl4	1.68146e-276	2.00783	0.887	0.465	2.43442e-272
Pdpn	4.94141e-168	1.40091	0.868	0.771	7.15418e-164
Cebpb	2.61835e-160	1.57679	0.684	0.266	3.79085e-156
Eif4a1	1.51487e-150	0.837398	0.987	0.978	2.19324e-146
Sod2	3.18846e-121	0.953948	0.796	0.672	4.61625e-117
Plin2	4.74475e-117	1.01185	0.711	0.569	6.86944e-113
Sdc4	2.33251e-116	1.25065	0.745	0.483	3.37701e-112
Nhp2	5.2205e-113	0.790186	0.836	0.715	7.55824e-109
Gm12840	6.94345e-110	1.44406	0.768	0.438	1.00527e-105
Ncl	1.47581e-109	0.89903	0.943	0.889	2.13668e-105
Hspa9	9.52524e-107	0.863477	0.823	0.697	1.37906e-102
Ppp1r14b	1.43805e-102	0.694811	0.793	0.711	2.082e-98
C1qbp	1.6301e-102	0.693376	0.84	0.717	2.36005e-98
Ebna1bp2	1.32995e-100	0.667653	0.812	0.698	1.9255e-96
Plaur	2.58035e-95	0.78208	0.486	0.241	3.73583e-91
Mrto4	2.68787e-94	0.651202	0.676	0.51	3.89149e-90
Gar1	6.7428e-94	0.63807	0.737	0.581	9.76223e-90
Nme1	6.53398e-93	0.676279	0.95	0.905	9.4599e-89
Aprt	9.76077e-92	0.679657	0.766	0.658	1.41316e-87
Eif5a	1.99475e-91	0.63818	0.996	0.987	2.888e-87
Fth1	9.53979e-88	0.886079	1	0.998	1.38117e-83
Rbm3	2.30186e-86	0.666613	0.97	0.938	3.33263e-82
Tomm40	2.84101e-86	0.602218	0.705	0.607	4.11322e-82
Mif	2.98236e-84	1.03825	0.948	0.907	4.31786e-80
Srm	5.93637e-82	0.654172	0.885	0.758	8.59468e-78
Hspd1	1.48116e-80	0.70805	0.867	0.8	2.14443e-76
Igfbp3	3.6338e-80	1.82295	0.31	0.107	5.26102e-76
Errfi1	1.03748e-79	0.946782	0.703	0.592	1.50206e-75
Snu13	3.06295e-77	0.542308	0.884	0.873	4.43454e-73
Eef1e1	2.22233e-76	0.589943	0.661	0.481	3.21749e-72
Timm8a1	3.76706e-76	0.591825	0.636	0.468	5.45395e-72
Fbl	3.33792e-75	0.586381	0.776	0.705	4.83264e-71
Gnl3	2.83052e-74	0.70328	0.71	0.543	4.09803e-70
Itga5	1.0645e-73	0.785366	0.778	0.622	1.54119e-69
Rsl1d1	2.38653e-72	0.5598	0.772	0.656	3.45522e-68
Nip7	9.87793e-72	0.520958	0.625	0.495	1.43013e-67
Timm10	1.19506e-71	0.512416	0.589	0.442	1.7302e-67
Npm1	7.52598e-71	0.65339	0.976	0.969	1.08961e-66
Eif6	1.82479e-70	0.557867	0.863	0.803	2.64193e-66
Fosl1	3.49611e-70	0.563047	0.275	0.083	5.06167e-66
Chic2	2.03717e-69	0.537749	0.865	0.85	2.94942e-65
Ddx21	4.16049e-68	0.535609	0.595	0.462	6.02356e-64
Pfdn2	4.94846e-68	0.532638	0.854	0.798	7.16438e-64
Ch25h	7.4507e-68	1.13144	0.353	0.154	1.07871e-63
Esd	6.42539e-67	0.717542	0.89	0.86	9.30268e-63
Slc2a1	9.8266e-67	0.754324	0.367	0.221	1.42269e-62
Rdh10	5.57398e-66	0.685835	0.38	0.214	8.07001e-62
Eif5	1.07904e-63	0.553399	0.912	0.9	1.56223e-59
Ccl7	1.36494e-63	1.56207	0.684	0.454	1.97615e-59
Ldha	2.2099e-63	0.680806	0.977	0.975	3.1995e-59
Gja1	2.71608e-63	0.696942	0.476	0.297	3.93235e-59
Smg6	3.61602e-63	0.81698	0.533	0.374	5.23528e-59
Nars	4.18607e-63	0.630242	0.822	0.728	6.0606e-59
Ptges3	5.14925e-63	0.540092	0.868	0.805	7.45508e-59
Pfn1	5.15878e-63	0.67519	0.895	0.616	7.46888e-59
Slc25a5	7.74503e-62	0.563577	0.966	0.951	1.12133e-57
Eif4e	7.48363e-61	0.510026	0.751	0.674	1.08348e-56
Cxcl1	3.57384e-59	1.5875	0.693	0.617	5.17421e-55
Tnfaip6	5.10719e-59	1.01014	0.592	0.519	7.39418e-55
Mthfd2	1.88463e-58	0.607521	0.538	0.383	2.72857e-54
Ccl2	3.63511e-57	1.67973	0.681	0.467	5.26291e-53
Ifrd1	4.45364e-57	0.623445	0.738	0.642	6.44798e-53
Tmed5	5.78525e-57	0.527756	0.644	0.554	8.37589e-53
Aldoa	1.28301e-56	0.559955	0.983	0.973	1.85755e-52
Cct7	2.06336e-56	0.502921	0.86	0.838	2.98733e-52
mt-Nd1	2.81864e-56	0.551276	0.987	0.995	4.08083e-52
Prmt1	2.53784e-55	0.502439	0.827	0.773	3.67428e-51
Cxcl2	2.63263e-55	0.963519	0.36	0.107	3.81153e-51
Ptx3	7.48519e-55	1.73495	0.443	0.28	1.08371e-50
Nop58	1.72551e-54	0.589113	0.688	0.562	2.49819e-50
Nop56	2.21352e-54	0.604999	0.698	0.581	3.20473e-50
Inhba	7.45615e-52	1.11476	0.415	0.34	1.0795e-47
Uap1	1.0485e-51	0.757154	0.826	0.811	1.51802e-47
Tuba1c	4.32338e-51	0.577264	0.593	0.421	6.25939e-47
Ugdh	1.57024e-50	0.696624	0.754	0.706	2.2734e-46
Srxn1	1.70611e-50	0.573702	0.37	0.271	2.47011e-46
Hilpda	3.1906e-50	0.622189	0.446	0.349	4.61936e-46
Serpina3n	1.55127e-49	0.996438	0.727	0.624	2.24593e-45
Atf5	2.00878e-49	0.639356	0.737	0.626	2.90831e-45
Prg4	4.05265e-49	1.48941	0.661	0.573	5.86743e-45
Ero1l	1.79506e-48	0.756861	0.34	0.31	2.59889e-44
Tnfrsf12a	6.52851e-46	0.601829	0.843	0.773	9.45198e-42
Tgfb1	1.8278e-45	0.615112	0.569	0.498	2.64628e-41
Eif4ebp1	2.28261e-45	0.509669	0.888	0.819	3.30476e-41
Snhg1	1.6749e-43	0.533726	0.65	0.562	2.42492e-39
Sdf2l1	2.52516e-43	0.616723	0.562	0.485	3.65592e-39
Pakap.1	6.77637e-43	0.537137	0.785	0.726	9.81083e-39
Gfpt2	8.10231e-39	0.591834	0.728	0.645	1.17305e-34
Hspa1a	1.58563e-38	1.06713	0.49	0.456	2.29568e-34
Slc16a3	3.03172e-38	0.759419	0.483	0.406	4.38932e-34
Cxcl5	1.33189e-37	1.95034	0.35	0.217	1.9283e-33
Lcn2	3.91956e-37	0.998848	0.256	0.121	5.67474e-33
Odc1	7.35601e-37	0.513016	0.663	0.616	1.065e-32
Il33	1.79824e-35	0.797591	0.35	0.359	2.60349e-31
Fabp4	2.28346e-35	0.727621	0.279	0.133	3.30599e-31
Fgl2	5.17596e-35	0.547222	0.357	0.232	7.49375e-31
Pgk1	1.64927e-33	0.592748	0.871	0.825	2.38781e-29
Has1	1.60492e-32	0.660943	0.322	0.166	2.3236e-28
Cdkn1a	8.38051e-32	0.930929	0.554	0.372	1.21333e-27
Ier5	1.12037e-31	0.506376	0.574	0.539	1.62207e-27
Timp1	4.8921e-31	0.74908	0.929	0.904	7.08279e-27
Slc3a2	7.35639e-31	0.572374	0.667	0.676	1.06506e-26
Dnajb9	1.74162e-29	0.544823	0.598	0.576	2.52152e-25
Hmox1	1.54176e-28	1.19409	0.503	0.41	2.23216e-24
Thbs1	2.24522e-28	0.769206	0.654	0.61	3.25063e-24
Mmp3	7.46567e-28	1.2932	0.295	0.302	1.08088e-23
Manf	4.32154e-27	0.521222	0.938	0.939	6.25673e-23
Hspa5	9.2791e-27	0.78848	0.99	0.987	1.34343e-22
Higd1a	4.03226e-26	0.509667	0.861	0.88	5.83791e-22
Apoe	1.60914e-21	0.690167	0.65	0.74	2.32971e-17
Adm	3.08601e-19	0.531165	0.276	0.326	4.46793e-15
Pdia4	1.28679e-18	0.547241	0.673	0.551	1.86302e-14
Ier3	1.71518e-18	0.630669	0.748	0.736	2.48324e-14
Cxcl14	4.5792e-13	0.722501	0.258	0.358	6.62977e-09

## Sheet: F-CI vs F-Act,IR,F-Cyc
MI-days 1 & 3: F-CI vs F-Act, IR & F-Cyc
Gene	p_val	avg_log2FC	pct.1	pct.2	p_val_adj
Timp1	6.91928e-177	1.3986	0.999	0.89	1.00177e-172
Cthrc1	1.6441e-176	1.5434	0.88	0.349	2.38032e-172
Fn1	1.51336e-173	1.33282	0.947	0.53	2.19104e-169
Acta2	6.93628e-156	1.66942	0.896	0.486	1.00424e-151
Tpm2	9.17307e-154	1.16462	0.942	0.59	1.32808e-149
Ccn4	4.72688e-141	0.760428	0.723	0.223	6.84357e-137
Rpl41	3.39452e-136	0.59789	1	0.999	4.91459e-132
Fkbp11	2.95471e-133	0.904923	0.932	0.57	4.27783e-129
Rps2	9.30916e-129	0.544979	1	0.998	1.34778e-124
Fscn1	3.34489e-118	0.715452	0.951	0.613	4.84273e-114
Gapdh	3.99656e-114	0.728121	0.999	0.968	5.78623e-110
Ssr2	1.69438e-108	0.669686	0.993	0.917	2.45313e-104
Lox	4.0364e-105	0.876345	0.932	0.583	5.84389e-101
Sdc1	6.42481e-105	0.703476	0.864	0.441	9.30184e-101
Sec61b	5.17279e-104	0.614018	0.993	0.953	7.48917e-100
Rpl12	1.06888e-103	0.543742	1	0.99	1.54753e-99
Rps10	1.63965e-103	0.51825	0.999	0.992	2.37389e-99
Rpsa	1.63644e-102	0.503141	1	0.997	2.36924e-98
Rack1	1.69212e-102	0.520144	1	0.978	2.44985e-98
Eef1b2	4.27812e-102	0.564651	0.997	0.955	6.19386e-98
Tnc	3.78333e-101	0.946195	0.796	0.365	5.4775e-97
Mif	7.43255e-100	0.817683	0.996	0.897	1.07608e-95
Eef1g	3.74125e-99	0.509542	0.999	0.989	5.41658e-95
Loxl3	9.2682e-98	0.701305	0.858	0.465	1.34185e-93
Actn1	5.78447e-97	0.667304	0.932	0.605	8.37476e-93
Creb3l1	6.7796e-97	0.638417	0.854	0.459	9.8155e-93
Pkm	1.19236e-96	0.76175	0.996	0.952	1.7263e-92
Ckap4	5.80154e-95	0.679315	0.976	0.766	8.39947e-91
Eno1	4.9109e-92	0.871453	0.982	0.83	7.11e-88
Pgk1	1.78681e-90	0.758686	0.987	0.8	2.58694e-86
Cxcl5	1.3173e-88	0.877093	0.551	0.173	1.90719e-84
Palld	2.15784e-86	0.557454	0.717	0.315	3.12412e-82
Spp1	7.70909e-85	2.2071	0.634	0.276	1.11612e-80
Marcksl1	9.01533e-83	0.582692	0.736	0.34	1.30524e-78
Rps12	3.75215e-82	0.5278	0.994	0.995	5.43237e-78
P4ha2	1.47611e-79	0.529185	0.727	0.339	2.13712e-75
Lrrc59	5.07364e-78	0.527421	0.976	0.748	7.34562e-74
Slc16a3	3.41928e-76	0.628473	0.731	0.353	4.95044e-72
Tagln	9.24038e-76	1.11426	0.731	0.392	1.33782e-71
Npm1	9.55542e-74	0.528609	0.999	0.964	1.38343e-69
Pgam1	2.17688e-72	0.562067	0.989	0.859	3.15169e-68
Tpi1	5.85266e-71	0.623884	0.966	0.787	8.47349e-67
Rcn1	1.15814e-69	0.51648	0.979	0.86	1.67676e-65
Csrp2	8.24737e-69	0.708006	0.965	0.805	1.19405e-64
Maged1	6.77962e-67	0.519876	0.965	0.778	9.81554e-63
Cnn2	3.75179e-65	0.622108	0.902	0.64	5.43184e-61
Tmem176a	7.66077e-65	0.552183	0.686	0.336	1.10913e-60
Serpinh1	1.94507e-64	0.538346	1	0.993	2.81608e-60
Ccl9	1.06981e-62	0.653719	0.463	0.157	1.54887e-58
Tpm1	4.27098e-60	0.519118	0.963	0.802	6.18352e-56
Tmem176b	1.31849e-59	0.535696	0.754	0.42	1.90891e-55
Col1a1	5.73681e-58	0.832363	0.987	0.965	8.30575e-54
Actg1	1.37006e-57	0.517977	0.999	0.994	1.98357e-53
Kdelr2	2.54967e-54	0.515351	0.987	0.872	3.69141e-50
Myl9	2.80356e-54	0.513539	0.606	0.29	4.059e-50
Fam162a	4.11534e-54	0.531016	0.952	0.724	5.95818e-50
Fabp5	8.16309e-54	0.556441	0.609	0.294	1.18185e-49
Csrp1	1.21126e-52	0.551281	0.917	0.696	1.75367e-48
Gm12840	7.53312e-47	0.553201	0.74	0.444	1.09065e-42
Ptn	4.18378e-45	0.540806	0.539	0.258	6.05728e-41
Plac8	1.42687e-40	0.606018	0.298	0.093	2.06583e-36
Col1a2	3.20207e-38	0.65874	0.982	0.961	4.63596e-34
Cxcl12	1.19797e-32	0.726239	0.74	0.504	1.73442e-28
Serpine1	7.57543e-31	0.501554	0.878	0.674	1.09677e-26
Hp	1.72535e-27	1.27003	0.262	0.102	2.49797e-23
Id3	3.30876e-25	0.528078	0.952	0.858	4.79043e-21
Ndufa4l2	1.43719e-17	0.518356	0.786	0.622	2.08077e-13

## Sheet: F-Cyc vs F-Act,IR,F-CI
MI-days 1 & 3: F-Cyc vs F-Act, IR & F-CI
Gene	p_val	avg_log2FC	pct.1	pct.2	p_val_adj
Birc5	0	2.14218	0.948	0.103	0
Ccna2	0	1.49046	0.807	0.035	0
Ccnb1	0	1.54452	0.779	0.035	0
Cdc20	0	2.184	0.831	0.078	0
Cdca3	0	1.58934	0.866	0.103	0
Cdca8	0	1.60982	0.886	0.065	0
Cenpa	0	2.28009	0.843	0.129	0
Cks2	0	2.45945	0.948	0.283	0
H2afz	0	2.10248	0.995	0.904	0
Hmgb2	0	2.22474	0.941	0.386	0
Knstrn	0	1.27213	0.824	0.076	0
Mki67	0	1.01144	0.729	0.033	0
Pclaf	0	1.88266	0.923	0.128	0
Racgap1	0	1.29928	0.827	0.055	0
Spc24	0	1.37546	0.902	0.153	0
Stmn1	0	2.48799	0.968	0.241	0
Tpx2	0	1.47437	0.843	0.048	0
Ube2s	0	1.59916	0.982	0.857	0
Kif20a	1.11016550620528e-320	1.16015	0.749	0.052	1.60729761988401e-316
Cenpe	1.31386613367508e-315	1.01166	0.645	0.014	1.90221538833478e-311
Selenoh	0	1.63073	0.975	0.463	1.17833e-304
Ckap2l	1.00981e-302	0.918616	0.677	0.028	1.462e-298
Cdkn3	4.89246e-298	1.25326	0.765	0.081	7.0833e-294
Plk1	1.01316e-291	1.01237	0.64	0.025	1.46686e-287
Kif22	1.04641e-290	0.830434	0.647	0.025	1.51499e-286
Kif23	1.12333e-290	0.908693	0.629	0.02	1.62635e-286
Ccnb2	2.38571e-285	1.60895	0.813	0.119	3.45403e-281
Tacc3	1.73163e-282	1.08828	0.779	0.098	2.50705e-278
Ckap2	8.91185e-281	0.953783	0.704	0.052	1.29026e-276
Tk1	6.50787e-278	1.23033	0.763	0.088	9.42209e-274
Cks1b	3.59672e-277	1.29863	0.963	0.571	5.20733e-273
Mxd3	6.26661e-271	0.821079	0.638	0.032	9.0728e-267
Ube2c	1.97482e-267	1.63057	0.668	0.049	2.85915e-263
Smc2	3.39104e-266	1.21467	0.84	0.166	4.90955e-262
Anln	5.97634e-263	0.786955	0.647	0.038	8.65254e-259
Cenpf	4.06776e-254	1.03526	0.631	0.039	5.88931e-250
Cenpm	1.74848e-253	0.998172	0.8	0.138	2.53145e-249
Lockd	3.72829e-252	1.1574	0.793	0.134	5.39782e-248
Hmgn2	1.59279e-247	1.41436	0.961	0.597	2.30605e-243
Smc4	1.73681e-245	1.29383	0.898	0.419	2.51456e-241
Asf1b	2.30828e-244	0.794275	0.668	0.053	3.34193e-240
Mad2l1	1.60169e-241	0.842092	0.77	0.115	2.31893e-237
H2afx	1.34203e-239	1.31971	0.859	0.342	1.94299e-235
Rrm2	4.80004e-238	1.20778	0.733	0.094	6.9495e-234
Prc1	1.8957e-229	1.01955	0.554	0.026	2.7446e-225
Cenpw	2.47745e-222	0.855991	0.756	0.127	3.58685e-218
Hmgb1	1.66658e-221	1.0215	0.998	0.971	2.41288e-217
Lmnb1	3.40803e-216	1.03843	0.816	0.212	4.93414e-212
Spc25	4.35831e-216	0.897412	0.56	0.034	6.30996e-212
Bub1b	4.87155e-215	0.530234	0.524	0.021	7.05303e-211
Tmpo	3.0163e-213	1.11457	0.877	0.323	4.36699e-209
Diaph3	9.13062e-213	0.657566	0.602	0.05	1.32193e-208
Cip2a	7.25041e-212	0.539029	0.574	0.037	1.04971e-207
Shcbp1	1.61686e-209	0.595433	0.54	0.028	2.34089e-205
Cdk1	9.44814e-209	1.35338	0.656	0.1	1.3679e-204
Rrm1	3.31415e-198	0.975276	0.824	0.227	4.79823e-194
Aurka	7.52644e-193	0.700152	0.471	0.019	1.08968e-188
Nucks1	3.10022e-192	1.00903	0.955	0.677	4.4885e-188
Ran	3.56036e-191	1.06563	0.995	0.938	5.15469e-187
Tuba1b	6.14309e-182	1.15453	0.961	0.95	8.89397e-178
Hmgb3	1.71154e-178	0.831754	0.783	0.2	2.47796e-174
Cenpq	2.43172e-176	0.640826	0.619	0.079	3.52065e-172
Pmf1	2.13306e-171	0.786785	0.775	0.196	3.08824e-167
Rangap1	4.41451e-171	0.87826	0.806	0.259	6.39133e-167
Tyms	6.04529e-167	1.02789	0.875	0.401	8.75237e-163
Top2a	1.22593e-161	1.13646	0.48	0.046	1.7749e-157
Kif20b	1.03042e-159	0.502906	0.417	0.019	1.49185e-155
Ccdc34	3.90406e-147	0.906021	0.889	0.46	5.65229e-143
Rad21	7.43536e-142	0.840501	0.82	0.321	1.07649e-137
H2afv	4.26192e-138	0.994252	0.952	0.743	6.1704e-134
Rfc5	1.08919e-135	0.592442	0.697	0.174	1.57694e-131
Ckap4	1.70449e-132	0.883239	0.97	0.776	2.46776e-128
Tubb6	4.30372e-132	0.931654	0.966	0.866	6.23093e-128
Tubb4b	6.01128e-130	1.02147	0.914	0.744	8.70313e-126
Dnajc9	9.22251e-127	0.681971	0.759	0.244	1.33523e-122
Nusap1	1.96054e-120	0.593574	0.321	0.014	2.83846e-116
Gmnn	2.11248e-120	0.633611	0.567	0.115	3.05845e-116
Cmc2	2.212e-120	0.627191	0.775	0.298	3.20254e-116
Anp32b	7.52107e-111	0.745631	0.98	0.895	1.0889e-106
Lsm5	1.49623e-110	0.707781	0.927	0.616	2.16625e-106
Reep4	4.03342e-110	0.688039	0.626	0.194	5.83958e-106
Gins2	2.24192e-109	0.605774	0.619	0.166	3.24585e-105
Idh2	4.95494e-109	0.781935	0.877	0.496	7.17376e-105
Dek	5.24483e-109	0.833551	0.914	0.611	7.59346e-105
Ranbp1	6.1497e-109	0.716291	0.984	0.929	8.90354e-105
Acta2	1.04227e-108	1.37721	0.913	0.501	1.509e-104
Incenp	1.79905e-108	0.507786	0.408	0.05	2.60466e-104
Dut	2.5819e-107	0.851323	0.854	0.499	3.73808e-103
Ppia	1.39009e-106	0.540557	0.998	0.999	2.01257e-102
Tpm2	4.03459e-101	0.977065	0.945	0.605	5.84128e-97
Anp32e	1.70487e-100	0.690504	0.863	0.474	2.46831e-96
Lsm3	2.57695e-97	0.631021	0.888	0.515	3.7309e-93
Rnf26	5.12618e-97	0.644403	0.807	0.381	7.42168e-93
Nap1l1	5.08569e-96	0.657175	0.98	0.845	7.36306e-92
Tubb5	2.19599e-94	0.968137	0.991	0.959	3.17936e-90
Calm2	8.35764e-94	0.661486	0.975	0.982	1.21002e-89
Lig1	1.48647e-93	0.635658	0.537	0.136	2.15211e-89
Nt5dc2	1.25334e-90	0.587963	0.713	0.273	1.81458e-86
Lsm2	4.4249e-89	0.636981	0.893	0.587	6.40636e-85
Mcm5	4.9922e-89	0.522798	0.547	0.143	7.22771e-85
Gpx7	1.53734e-85	0.785891	0.955	0.813	2.22576e-81
Hnrnpa1	2.77381e-84	0.681206	0.973	0.833	4.01592e-80
Ptma	1.02944e-82	0.536943	0.998	0.997	1.49042e-78
Cthrc1	2.42275e-81	1.13451	0.795	0.386	3.50766e-77
Tagln2	6.78082e-81	0.647804	0.995	0.98	9.81728e-77
Snrpd1	1.27472e-79	0.636827	0.939	0.742	1.84554e-75
Dtymk	7.6271e-79	0.602469	0.922	0.633	1.10425e-74
Anapc15	9.85944e-79	0.503684	0.692	0.286	1.42745e-74
Snrpe	8.50583e-77	0.558898	0.973	0.872	1.23147e-72
Actg1	7.66486e-75	0.680039	0.998	0.995	1.10972e-70
Jpt1	1.15402e-74	0.710079	0.916	0.792	1.67079e-70
Exosc8	4.51378e-73	0.50222	0.816	0.425	6.53505e-69
Lsm6	1.11564e-71	0.56369	0.927	0.705	1.61523e-67
Rpa3	2.94584e-71	0.514654	0.786	0.406	4.26499e-67
Usp1	3.86085e-71	0.507337	0.72	0.323	5.58974e-67
Fn1	4.98361e-71	0.828609	0.893	0.556	7.21527e-67
Rfc2	6.15338e-70	0.505513	0.765	0.378	8.90887e-66
Hsp90aa1	1.53141e-68	0.592151	0.989	0.939	2.21717e-64
Nde1	2.80254e-68	0.544726	0.729	0.358	4.05752e-64
Vdac1	1.17414e-66	0.549864	0.945	0.754	1.69992e-62
Ssrp1	9.95402e-66	0.569097	0.898	0.638	1.44114e-61
Csrp2	1.46732e-65	0.69416	0.982	0.809	2.12439e-61
Actn1	1.54189e-65	0.626163	0.914	0.622	2.23235e-61
Sae1	5.1978e-65	0.537991	0.911	0.652	7.52537e-61
Nudt21	8.74317e-64	0.515167	0.904	0.652	1.26584e-59
Clic1	1.46796e-63	0.504886	0.975	0.94	2.12531e-59
Rbm3	5.00324e-62	0.521508	0.988	0.937	7.24369e-58
Ddx39	1.55546e-61	0.537067	0.854	0.509	2.252e-57
Cdk4	4.08403e-60	0.530835	0.947	0.798	5.91286e-56
Loxl3	7.76665e-60	0.672261	0.818	0.488	1.12446e-55
Ywhah	1.20519e-58	0.524558	0.975	0.87	1.74488e-54
Ubald2	9.00642e-57	0.558149	0.831	0.521	1.30395e-52
Dynll1	2.468e-54	0.506645	0.998	0.991	3.57317e-50
Ptn	1.93947e-53	0.669033	0.601	0.26	2.80797e-49
Cbx3	2.03324e-53	0.683306	0.895	0.616	2.94372e-49
Tagln	1.01566e-51	0.783938	0.742	0.405	1.47047e-47
Hp1bp3	7.36841e-51	0.503035	0.822	0.535	1.0668e-46
Myl9	2.51361e-50	0.603803	0.633	0.299	3.63921e-46
Thy1	6.33485e-50	0.535936	0.665	0.329	9.17159e-46
Siva1	8.18704e-50	0.541948	0.822	0.585	1.18532e-45
Prdx4	1.25477e-49	0.551041	0.948	0.804	1.81665e-45
Fabp5	2.99394e-49	0.560353	0.633	0.304	4.33463e-45
Csrp1	1.34484e-46	0.584754	0.923	0.705	1.94706e-42
Pcna	1.24256e-45	0.681158	0.75	0.484	1.79898e-41
Lox	1.77442e-45	0.547931	0.881	0.607	2.56901e-41
Tuba1c	2.42957e-45	0.532469	0.722	0.407	3.51753e-41
Col1a1	7.00735e-44	0.655355	0.993	0.965	1.01452e-39
Tpm1	2.92385e-43	0.51275	0.955	0.81	4.23315e-39
Cdkn2d	6.99213e-43	0.556572	0.503	0.244	1.01232e-38
Ccl9	7.51558e-43	0.678567	0.447	0.173	1.08811e-38
Cnn2	2.95446e-40	0.5229	0.891	0.653	4.27747e-36
Timp1	8.24646e-37	0.528208	0.982	0.897	1.19392e-32
Id3	7.43451e-33	0.656694	0.963	0.86	1.07637e-28
Spp1	4.31975e-32	0.580887	0.565	0.303	6.25414e-28
Kdelr2	4.65154e-32	0.526179	0.973	0.879	6.7345e-28
Arl6ip1	1.64445e-26	0.658929	0.802	0.676	2.38083e-22
Actb	6.02828e-24	0.573974	1	0.997	8.72774e-20
Pfn1	7.13882e-13	0.564036	0.781	0.646	1.03356e-08
