# Supplementary material for: Integration mapping of cardiac fibroblast single-cell transcriptomes elucidates cellular principles of fibrosis in diverse pathologies
Source: Sci Adv. 2024 Jun 21;10(25):eadk8501. doi: 10.1126/sciadv.adk8501 (PMC11192082; doi:10.1126/sciadv.adk8501)
Supplement: Supplementary file 2 — Tables S1 to S10 [file sciadv.adk8501_tables_s1_to_s10.zip › Table S3.xlsx]

## Sheet: F-Cyc vs F-SH MI days 1-7
Gene	p_val	avg_log2FC	pct.1	pct.2	p_val_adj
Acta2	0	3.22066	0.811	0.189	0
Birc5	0	2.32961	0.865	0.024	0
Ccna2	0	1.57789	0.691	0.004	0
Ccnb1	0	1.61013	0.652	0.004	0
Ccnb2	0	1.97089	0.75	0.018	0
Cdc20	0	2.25876	0.727	0.02	0
Cdca3	0	1.80489	0.778	0.009	0
Cdca8	0	1.8641	0.805	0.015	0
Cdk1	0	1.70615	0.599	0.013	0
Cdkn3	0	1.39623	0.662	0.017	0
Cenpa	0	2.7209	0.782	0.034	0
Cenpf	0	1.48925	0.595	0.007	0
Cenpm	0	1.2791	0.698	0.018	0
Cenpw	0	1.03284	0.633	0.031	0
Ckap2	0	1.25721	0.614	0.014	0
Ckap2l	0	1.07549	0.585	0.007	0
Cks1b	0	1.60046	0.871	0.345	0
Cks2	0	2.9212	0.9	0.085	0
H2afz	0	2.93289	0.988	0.758	0
Hmgb1	0	1.58386	0.976	0.879	0
Hmgb2	0	2.61106	0.894	0.215	0
Hmgb3	0	1.11602	0.66	0.04	0
Hmgn2	0	2.04925	0.888	0.329	0
Kif20a	0	1.18985	0.614	0.009	0
Knstrn	0	1.37891	0.694	0.023	0
Lgals1	0	1.49093	1	0.996	0
Lockd	0	1.50718	0.728	0.062	0
Mad2l1	0	1.07661	0.657	0.03	0
Mki67	0	1.26547	0.65	0.006	0
Pclaf	0	2.29598	0.825	0.011	0
Ppia	0	1.0515	0.996	0.992	0
Ptma	0	1.11524	0.988	0.981	0
Racgap1	0	1.48488	0.723	0.014	0
Ran	0	1.84841	0.959	0.771	0
Ranbp1	0	1.29465	0.926	0.737	0
Rbm3	0	1.39992	0.951	0.772	0
Selenoh	0	2.03584	0.93	0.371	0
Smc2	0	1.50999	0.741	0.07	0
Spc24	0	1.66068	0.779	0.019	0
Stmn1	0	3.38606	0.943	0.066	0
Tacc3	0	1.25745	0.674	0.028	0
Tagln2	0	1.48913	0.979	0.9	0
Tk1	0	1.58226	0.67	0.01	0
Tpm2	0	1.98096	0.852	0.298	0
Tpx2	0	1.62366	0.739	0.013	0
Tuba1b	0	1.60404	0.938	0.866	0
Ube2c	0	1.91889	0.607	0.01	0
Ube2s	0	2.01656	0.943	0.649	0
Asf1b	1.48219693752374e-322	0.952369	0.544	0.005	2.03550105430135e-318
Hnrnpa1	2.47032822920623e-322	1.43688	0.909	0.567	3.39250175716892e-318
Cenpe	3.11261356879985e-322	1.14871	0.546	0.006	4.27455221403284e-318
Plk1	1.02348811149583e-317	1.06051	0.527	0.003	1.40555622351722e-313
Tubb5	4.25636214974334e-316	1.87023	0.979	0.871	5.84526214024252e-312
Kif23	3.41150940622982e-315	1.02681	0.53	0.004	4.68502586757541e-311
Mxd3	6.8482747368205e-315	1.00491	0.528	0.004	9.4047356960756e-311
Kif22	3.03286827774574e-314	0.933767	0.539	0.007	4.16503800582822e-310
Anp32b	1.97094e-303	1.26751	0.915	0.698	2.70669e-299
Lmnb1	5.67148e-303	1.19118	0.669	0.063	7.78864e-299
Pmf1	5.82948e-303	1.0128	0.637	0.046	8.00562e-299
Anln	1.23613e-302	0.902359	0.539	0.01	1.69758e-298
Prc1	5.75857e-302	1.4821	0.529	0.008	7.90824e-298
Rrm2	1.26961e-301	1.45553	0.616	0.041	1.74356e-297
Ckap4	3.91251e-300	1.3729	0.881	0.515	5.37305e-296
Actn1	8.88458e-300	1.49293	0.769	0.169	1.22012e-295
Tyms	1.30699e-294	1.44422	0.762	0.148	1.79489e-290
Spc25	1.53431e-293	1.27363	0.525	0.01	2.10707e-289
Cip2a	8.31218e-277	0.661176	0.469	0.002	1.14151e-272
Top2a	5.42658e-274	1.64182	0.493	0.009	7.45232e-270
H2afx	4.16437e-272	1.5635	0.761	0.188	5.71893e-268
Smc4	1.07998e-261	1.52186	0.8	0.266	1.48314e-257
Tpm4	3.96846e-258	1.02331	0.969	0.913	5.44989e-254
Cfl1	2.88152e-257	0.956211	0.974	0.941	3.95719e-253
Diaph3	5.78181e-250	0.772395	0.498	0.019	7.94016e-246
Slc25a5	3.17845e-246	1.24974	0.912	0.708	4.36497e-242
Shcbp1	5.52436e-244	0.671078	0.429	0.003	7.5866e-240
Tmpo	1.0014e-237	1.30032	0.78	0.221	1.37522e-233
Rrm1	1.02476e-233	1.10257	0.69	0.135	1.40731e-229
Cenpq	2.28195e-232	0.82015	0.513	0.033	3.1338e-228
Myl12a	2.81258e-232	0.900477	0.976	0.968	3.86251e-228
Bub1b	6.75854e-229	0.595089	0.421	0.006	9.2815e-225
Tagln	1.00564e-228	2.1012	0.65	0.125	1.38104e-224
Nucks1	6.86947e-225	1.23252	0.851	0.487	9.43384e-221
Rangap1	9.01441e-224	0.944475	0.66	0.119	1.23795e-219
Cenpn	4.55975e-217	0.559864	0.407	0.007	6.2619e-213
Timp1	1.82832e-215	2.42403	0.874	0.614	2.51083e-211
Ndc80	6.79016e-211	0.631456	0.373	0.002	9.32492e-207
Kif20b	1.41167e-210	0.755699	0.392	0.006	1.93865e-206
Rbp1	1.40245e-209	1.3761	0.938	0.789	1.92598e-205
Hmgn1	6.85379e-209	0.883838	0.936	0.85	9.41231e-205
Tubb4b	1.09651e-206	1.43001	0.85	0.54	1.50583e-202
Calm2	1.44829e-204	0.997723	0.959	0.953	1.98894e-200
Aurka	7.8302e-204	0.738248	0.375	0.004	1.07532e-199
Dbf4	3.58285e-203	0.591678	0.417	0.015	4.92033e-199
Nt5dc2	3.59055e-201	0.788051	0.538	0.065	4.9309e-197
Csrp2	6.81933e-201	1.32828	0.935	0.656	9.36499e-197
Tnc	1.17259e-200	1.46175	0.491	0.048	1.61032e-196
Tubb6	3.19678e-198	1.20866	0.899	0.689	4.39014e-194
Snrpd1	3.75889e-198	1.12404	0.838	0.476	5.16208e-194
Trip13	1.0146e-196	0.52919	0.388	0.01	1.39335e-192
Postn	6.24551e-196	1.46997	0.948	0.551	8.57696e-192
Cthrc1	4.06856e-194	2.12899	0.703	0.218	5.58735e-190
Tm4sf1	1.21527e-193	1.28926	0.91	0.651	1.66893e-189
Gmnn	1.12412e-192	0.782457	0.449	0.031	1.54376e-188
Eif5a	1.17894e-190	0.862971	0.949	0.938	1.61904e-186
H2afv	3.87811e-189	1.23054	0.901	0.681	5.32581e-185
Ccn4	4.23199e-189	0.889063	0.436	0.03	5.81179e-185
Dut	8.24842e-188	1.16911	0.725	0.241	1.13276e-183
Cenpk	2.66114e-186	0.530493	0.371	0.009	3.65455e-182
Ddah1	8.90331e-186	1.52615	0.474	0.048	1.22269e-181
Gins2	9.01987e-183	0.719107	0.488	0.053	1.2387e-178
Dnajc9	3.96401e-182	0.911882	0.642	0.144	5.44377e-178
Mcm5	1.93729e-181	0.652023	0.396	0.019	2.66048e-177
Nme1	5.47388e-180	1.01424	0.87	0.664	7.51728e-176
Haus4	5.88702e-178	0.509664	0.444	0.042	8.08465e-174
Prdx1	7.19835e-178	0.698662	0.965	0.966	9.88549e-174
Rfc5	2.78731e-174	0.640034	0.527	0.079	3.82782e-170
Ptn	8.86634e-172	1.49016	0.588	0.121	1.21761e-167
Hnrnpa2b1	9.17981e-172	0.831473	0.922	0.808	1.26066e-167
Srsf3	6.82632e-170	0.944356	0.917	0.752	9.37459e-166
Marcksl1	1.56799e-169	0.985856	0.539	0.095	2.15332e-165
Hnrnpab	1.23634e-168	0.940996	0.851	0.579	1.69787e-164
Myl9	2.04692e-168	1.29751	0.553	0.105	2.81103e-164
Hsp90aa1	7.89303e-168	0.892518	0.931	0.842	1.08395e-163
Uhrf1	9.06104e-168	0.523126	0.359	0.014	1.24435e-163
Rad51ap1	1.05792e-166	0.508194	0.302	0.001	1.45284e-162
Plk4	2.24915e-166	0.543319	0.4	0.029	3.08876e-162
Ssr2	3.12058e-165	0.942874	0.922	0.741	4.2855e-161
Sgo1	7.64046e-165	0.52853	0.319	0.005	1.04926e-160
Lox	1.46755e-164	1.29652	0.731	0.282	2.01539e-160
Hint1	1.89749e-164	0.718693	0.947	0.899	2.60583e-160
Anapc15	2.52878e-163	0.633294	0.532	0.092	3.47278e-159
Lsm2	3.53285e-161	0.949715	0.783	0.339	4.85166e-157
Rad51	6.05037e-161	0.512103	0.333	0.01	8.30897e-157
Idh2	1.12547e-159	0.974777	0.738	0.285	1.54561e-155
Rfc4	1.77333e-158	0.594593	0.472	0.064	2.43532e-154
Nusap1	1.5719e-157	0.855886	0.33	0.011	2.15869e-153
Jpt2	9.08604e-157	0.519727	0.446	0.054	1.24779e-152
Nap1l1	5.81306e-156	0.855882	0.872	0.691	7.98308e-152
Serpinh1	2.24112e-154	0.848349	0.992	0.979	3.07774e-150
Ddx39	2.92169e-154	0.846497	0.699	0.23	4.01236e-150
Eny2	3.77892e-154	0.9162	0.859	0.513	5.18959e-150
Lsm5	3.95656e-154	0.911772	0.809	0.402	5.43355e-150
Ccdc34	4.36067e-153	1.00449	0.815	0.399	5.98851e-149
Cmc2	4.40254e-153	0.722442	0.622	0.162	6.04601e-149
Anp32e	9.93019e-153	0.846977	0.736	0.272	1.36371e-148
Kdelr2	1.10345e-152	1.16865	0.943	0.718	1.51536e-148
Txn1	3.79359e-152	0.716614	0.942	0.894	5.20974e-148
Trim59	4.20673e-152	0.603961	0.361	0.022	5.7771e-148
AI506816	3.81706e-151	0.949821	0.728	0.281	5.24197e-147
Npm1	5.30231e-151	0.966354	0.926	0.868	7.28166e-147
Set	2.77072e-150	0.962758	0.87	0.591	3.80503e-146
Cox7a2	4.60882e-150	0.694228	0.929	0.856	6.32929e-146
Dtymk	9.03735e-148	0.894358	0.784	0.364	1.2411e-143
Col1a1	1.04679e-147	1.205	0.989	0.964	1.43756e-143
Snrpe	1.18776e-146	0.834222	0.889	0.697	1.63115e-142
Incenp	1.91206e-145	0.621019	0.356	0.024	2.62583e-141
Col8a1	5.29143e-145	1.22049	0.903	0.623	7.26672e-141
Rad21	1.19853e-144	0.887278	0.708	0.258	1.64595e-140
Tceal9	1.44306e-144	0.836405	0.91	0.759	1.98175e-140
Loxl3	2.88539e-144	1.10195	0.664	0.247	3.96251e-140
Dek	1.21976e-142	1.05895	0.833	0.477	1.6751e-138
Acot7	3.21263e-142	0.750204	0.649	0.2	4.41191e-138
Ppih	3.40715e-141	0.550962	0.543	0.123	4.67904e-137
Meox1	4.04014e-141	1.44486	0.733	0.343	5.54832e-137
Haus7	1.60608e-140	0.590739	0.538	0.119	2.20563e-136
Snrpf	1.67765e-140	0.814872	0.879	0.658	2.30391e-136
Prdx4	2.5867e-140	0.980143	0.888	0.615	3.55231e-136
Snrpg	2.78585e-140	0.683347	0.923	0.849	3.82581e-136
Nasp	5.64965e-140	0.674259	0.592	0.156	7.75866e-136
Ass1	9.47809e-140	1.09879	0.557	0.14	1.30163e-135
Csrp1	1.24954e-139	1.10869	0.831	0.489	1.71599e-135
Cdk4	5.58316e-139	0.879156	0.828	0.556	7.66736e-135
Fscn1	7.17133e-139	0.980037	0.703	0.3	9.84838e-135
Unc5b	1.27798e-138	0.686325	0.492	0.094	1.75505e-134
Eif4a1	1.14263e-137	0.796885	0.951	0.9	1.56917e-133
Rnf26	8.63115e-137	0.739511	0.667	0.221	1.18532e-132
Lrrc59	9.89455e-133	0.932227	0.78	0.486	1.35882e-128
Nudt21	6.96972e-132	0.845687	0.785	0.379	9.57152e-128
Tmem176b	8.98339e-132	0.829055	0.648	0.211	1.23369e-127
Srsf2	2.19753e-131	0.804553	0.907	0.75	3.01786e-127
Myl6	2.73446e-131	0.65773	0.991	0.988	3.75524e-127
Lmna	5.97797e-131	0.818341	0.928	0.848	8.20954e-127
Lig1	1.02362e-130	0.740871	0.431	0.068	1.40573e-126
Ezh2	1.62703e-130	0.559775	0.427	0.066	2.2344e-126
Cox5a	2.41049e-130	0.712704	0.886	0.732	3.31032e-126
Fabp5	2.94849e-130	0.973861	0.565	0.152	4.04916e-126
Hnrnpk	1.69874e-128	0.669949	0.934	0.879	2.33287e-124
Serbp1	2.23196e-128	0.72398	0.891	0.801	3.06515e-124
Mcm7	2.64233e-127	0.576046	0.39	0.051	3.62871e-123
Actg1	3.61864e-126	0.693346	0.994	0.996	4.96948e-122
Gpx7	5.2839e-126	0.952615	0.89	0.698	7.25638e-122
Ltbp2	3.16425e-125	0.749201	0.493	0.109	4.34546e-121
Reep4	5.71232e-125	0.723209	0.5	0.114	7.84473e-121
Cbx3	8.5226e-125	1.15251	0.862	0.518	1.17041e-120
2009-09-01	2.21903e-123	0.510983	0.449	0.085	3.0474e-119
P4ha3	1.0794e-122	0.609678	0.414	0.067	1.48233e-118
Tcf19	4.16531e-121	0.633981	0.347	0.037	5.72022e-117
Lsm6	1.66709e-120	0.777532	0.822	0.469	2.28942e-116
Dctpp1	2.03552e-120	0.790525	0.624	0.218	2.79538e-116
Actb	9.1297e-120	1.29013	0.999	0.996	1.25378e-115
Lsm3	1.15396e-119	0.706453	0.718	0.304	1.58473e-115
Vdac1	7.84481e-119	0.804513	0.843	0.557	1.07733e-114
Gapdh	3.58508e-118	0.697579	0.939	0.924	4.92339e-114
Ssr1	1.81035e-117	0.88024	0.864	0.545	2.48616e-113
Gsto1	1.22976e-115	0.537781	0.443	0.089	1.68883e-111
Siva1	1.37559e-115	0.895403	0.671	0.294	1.88909e-111
Pgam1	5.87956e-115	0.811045	0.865	0.678	8.0744e-111
Exosc8	1.45923e-114	0.589386	0.645	0.234	2.00396e-110
Fhl2	1.55473e-114	0.708141	0.573	0.176	2.1351e-110
Sae1	2.31261e-114	0.784573	0.777	0.399	3.17591e-110
Snrpa1	7.82598e-114	0.71764	0.691	0.285	1.07474e-109
Nudcd2	1.04097e-113	0.744283	0.777	0.39	1.42956e-109
Banf1	1.1042e-113	0.817016	0.826	0.512	1.5164e-109
Tmed2	1.54083e-113	0.551998	0.933	0.917	2.11602e-109
Atp5g2	1.65363e-112	0.683645	0.899	0.789	2.27094e-108
Sec61g	1.80946e-112	0.591257	0.955	0.936	2.48493e-108
Hat1	1.97356e-112	0.659936	0.496	0.125	2.71029e-108
Lhfpl2	3.2573e-112	0.566765	0.476	0.113	4.47325e-108
Fkbp10	3.60056e-112	0.849083	0.775	0.439	4.94464e-108
Id3	7.26728e-111	1.08743	0.923	0.734	9.98016e-107
Tnfrsf12a	8.20362e-111	0.86925	0.748	0.353	1.1266e-106
Dynll1	9.94964e-111	0.702347	0.968	0.976	1.36638e-106
Tmem176a	1.79389e-110	0.608466	0.528	0.156	2.46355e-106
Nme2	2.29879e-110	0.538542	0.969	0.973	3.15693e-106
Ccl9	2.45721e-110	0.979319	0.343	0.044	3.37449e-106
Rpsa	3.86729e-110	0.514161	0.978	0.986	5.31095e-106
Cycs	8.71158e-110	0.820125	0.844	0.59	1.19636e-105
Ppil1	1.24379e-109	0.50414	0.521	0.147	1.7081e-105
Ncl	4.02719e-109	0.86718	0.886	0.716	5.53054e-105
Phgdh	1.10515e-108	0.586287	0.519	0.147	1.5177e-104
Mcm3	1.77399e-108	0.552759	0.355	0.05	2.43622e-104
Sh3bgrl3	3.08124e-108	0.723879	0.928	0.792	4.23146e-104
Emilin1	3.28271e-108	0.862338	0.864	0.593	4.50814e-104
Ubl4a	1.2554e-107	0.686134	0.706	0.307	1.72404e-103
Rpa3	1.35575e-107	0.580275	0.618	0.222	1.86185e-103
Palld	2.76208e-107	0.797518	0.517	0.152	3.79317e-103
Pfn1	3.66316e-107	1.09125	0.871	0.745	5.03061e-103
Tuba1c	6.06143e-107	0.859709	0.557	0.191	8.32416e-103
Rfc2	6.57234e-107	0.654586	0.605	0.213	9.0258e-103
Usp1	7.78874e-107	0.613131	0.599	0.208	1.06963e-102
Ncam1	1.0845e-105	0.587892	0.379	0.065	1.48934e-101
Pole3	1.65581e-105	0.596806	0.687	0.287	2.27393e-101
Rpa2	3.81163e-105	0.557506	0.454	0.108	5.23451e-101
Pgk1	3.09481e-104	0.851179	0.833	0.563	4.25011e-100
Fkbp11	4.89145e-104	0.923206	0.586	0.238	6.71742e-100
Erh	1.06574e-103	0.774486	0.74	0.4	1.46358e-99
Cnn3	3.16154e-103	0.785079	0.863	0.65	4.34174e-99
Cnn2	4.98313e-103	0.90749	0.785	0.464	6.84334e-99
Myh9	5.88003e-103	0.611367	0.614	0.227	8.07505e-99
Vamp5	7.45488e-103	0.913787	0.71	0.363	1.02378e-98
Mif	7.66488e-103	1.06312	0.841	0.673	1.05262e-98
Odc1	5.14961e-102	0.675391	0.682	0.296	7.07196e-98
Pcna	2.1856e-101	1.04431	0.614	0.257	3.00148e-97
Sdc1	3.44036e-101	0.708051	0.575	0.2	4.72465e-97
Ncaph2	4.92043e-101	0.539992	0.64	0.252	6.75723e-97
Hdgf	3.65465e-100	0.813924	0.856	0.645	5.01894e-96
Lmf2	4.13414e-100	0.562917	0.574	0.199	5.67742e-96
Rpl41	5.50241e-100	0.519058	0.989	0.997	7.55646e-96
Synpo	5.5489e-100	0.515592	0.439	0.105	7.62031e-96
Mthfd2	1.45204e-99	0.530334	0.471	0.127	1.99409e-95
Nop58	1.61107e-99	0.631923	0.657	0.271	2.21248e-95
H3f3b	7.84934e-99	0.571263	0.977	0.983	1.07795e-94
Ywhah	8.79449e-99	0.73236	0.919	0.756	1.20775e-94
Cald1	1.2977e-98	0.664039	0.919	0.874	1.78213e-94
Morf4l2	1.43562e-98	0.608985	0.915	0.831	1.97154e-94
Nans	5.40128e-98	0.697088	0.723	0.352	7.41758e-94
Hnrnpu	1.09036e-97	0.735246	0.867	0.64	1.49739e-93
Tpi1	4.4011e-97	0.817236	0.852	0.632	6.04403e-93
Clic1	1.47286e-96	0.611982	0.935	0.877	2.02267e-92
Swi5	2.34438e-96	0.568735	0.925	0.858	3.21953e-92
Frzb	4.06591e-96	0.802701	0.603	0.236	5.58372e-92
Dazap1	4.35134e-96	0.734008	0.767	0.441	5.9757e-92
Hnrnpf	1.41481e-95	0.636614	0.893	0.779	1.94295e-91
Ptbp1	1.46267e-95	0.587988	0.679	0.301	2.00868e-91
Rnaseh2c	2.38569e-95	0.650754	0.752	0.378	3.27627e-91
Ecscr	5.20209e-95	0.548297	0.413	0.095	7.14404e-91
Tpm1	7.78562e-95	0.795669	0.864	0.667	1.0692e-90
Nde1	1.50991e-94	0.56447	0.571	0.206	2.07356e-90
Pkm	5.42198e-94	0.749525	0.908	0.819	7.446e-90
Ppic	9.46199e-94	0.687556	0.911	0.735	1.29941e-89
Mdk	1.71147e-93	0.783848	0.439	0.114	2.35036e-89
Nudt4	4.61735e-93	0.648724	0.615	0.246	6.34101e-89
Eloc	6.50904e-93	0.712031	0.852	0.63	8.93886e-89
Ube2n	7.4094e-93	0.680453	0.847	0.631	1.01753e-88
Naa50	9.88905e-93	0.615495	0.726	0.355	1.35806e-88
Larp7	3.86319e-92	0.502253	0.61	0.243	5.30532e-88
Tspan6	5.46796e-92	0.618081	0.623	0.253	7.50915e-88
Tpm3	1.96576e-91	0.669059	0.881	0.708	2.69958e-87
Hnrnpa3	2.88867e-91	0.69941	0.911	0.755	3.96701e-87
Srsf7	1.2366e-90	0.721406	0.852	0.634	1.69822e-86
Atp5b	9.4454e-90	0.605548	0.942	0.892	1.29714e-85
Actr3	2.67349e-89	0.696963	0.871	0.658	3.6715e-85
Kpnb1	3.96342e-89	0.613978	0.676	0.314	5.44297e-85
Alyref	6.14244e-89	0.569186	0.572	0.216	8.43541e-85
Pa2g4	2.68193e-88	0.713028	0.729	0.386	3.6831e-84
Bex3	7.65038e-88	0.632774	0.58	0.225	1.05063e-83
4930579G24Rik	5.50677e-87	0.577417	0.348	0.069	7.56245e-83
Dok1	8.86974e-87	0.610487	0.536	0.191	1.21808e-82
Enpp1	4.41494e-86	0.517475	0.43	0.117	6.06304e-82
Magoh	2.48378e-85	0.604236	0.71	0.356	3.41098e-81
Serpine1	2.59299e-85	1.20646	0.603	0.26	3.56095e-81
Ubald2	1.14645e-84	0.744397	0.719	0.374	1.57443e-80
Hpf1	2.85546e-84	0.548982	0.644	0.287	3.9214e-80
Timm23	3.12566e-84	0.651521	0.834	0.626	4.29247e-80
Atad2	4.66419e-84	0.515927	0.341	0.068	6.40533e-80
Pdap1	4.71854e-84	0.674966	0.844	0.603	6.47997e-80
Ssrp1	5.89484e-84	0.663634	0.749	0.428	8.09539e-80
Tfdp1	9.97995e-84	0.55396	0.559	0.215	1.37055e-79
Hnrnpc	1.40561e-83	0.66926	0.836	0.589	1.93033e-79
Mrfap1	2.92097e-83	0.512304	0.944	0.909	4.01136e-79
Crlf1	1.11778e-82	1.03325	0.54	0.209	1.53504e-78
Rps27l	1.42716e-82	0.55872	0.935	0.879	1.95992e-78
Spp1	1.52454e-82	1.74204	0.446	0.146	2.09365e-78
Pbdc1	2.16142e-82	0.547611	0.679	0.325	2.96828e-78
Nudt5	6.74289e-82	0.560039	0.593	0.246	9.26001e-78
Tmem97	6.03289e-81	0.591103	0.553	0.217	8.28497e-77
Serp1	1.44299e-80	0.700494	0.858	0.664	1.98166e-76
Sec61b	3.06816e-80	0.62365	0.912	0.857	4.2135e-76
Srsf1	3.06864e-80	0.591202	0.69	0.347	4.21417e-76
Plod2	8.59773e-80	0.58434	0.618	0.273	1.18073e-75
Rps2	1.20386e-79	0.509436	0.986	0.994	1.65325e-75
Mrpl18	2.6487e-79	0.641373	0.783	0.493	3.63747e-75
Snx7	1.19754e-78	0.558094	0.686	0.34	1.64458e-74
Ddx39b	1.56596e-78	0.625189	0.795	0.486	2.15053e-74
Sfpq	2.26723e-78	0.652013	0.792	0.493	3.11359e-74
Snrpc	4.8321e-78	0.616015	0.807	0.512	6.63592e-74
Txndc12	2.29861e-77	0.556665	0.695	0.354	3.15668e-73
Nono	3.9017e-77	0.637827	0.801	0.503	5.35821e-73
Ssr3	6.57346e-77	0.664224	0.844	0.642	9.02733e-73
Cbx1	1.48483e-75	0.58787	0.779	0.457	2.03912e-71
Ppib	2.10374e-75	0.514867	0.957	0.939	2.88906e-71
Arpp19	2.29377e-75	0.611797	0.852	0.634	3.15003e-71
Reep5	2.47368e-75	0.570282	0.9	0.787	3.39711e-71
Lyar	3.05e-75	0.51574	0.624	0.287	4.18856e-71
Manf	3.83222e-75	0.631009	0.913	0.826	5.26279e-71
Ppp1ca	7.14563e-75	0.5284	0.905	0.806	9.8131e-71
Raly	7.661e-75	0.642734	0.845	0.615	1.05209e-70
2007-09-01	9.09317e-75	0.665102	0.938	0.844	1.24876e-70
Hspd1	1.71828e-74	0.816185	0.76	0.535	2.35971e-70
Nsmce1	3.32321e-74	0.560915	0.702	0.37	4.56376e-70
Eif2s1	8.34751e-74	0.60633	0.725	0.408	1.14636e-69
Mrpl51	1.16653e-73	0.610844	0.795	0.516	1.602e-69
G3bp1	1.59883e-73	0.627504	0.817	0.557	2.19568e-69
Plp2	3.23547e-73	0.621772	0.774	0.486	4.44327e-69
Maged1	1.18641e-72	0.667843	0.788	0.556	1.6293e-68
Syncrip	1.90093e-72	0.512772	0.698	0.366	2.61055e-68
Srsf6	1.00971e-71	0.613739	0.808	0.541	1.38664e-67
Tmed9	2.2894e-71	0.512395	0.917	0.866	3.14404e-67
Fn1	2.68433e-71	1.07541	0.816	0.6	3.68639e-67
Lsm8	6.80975e-71	0.571702	0.671	0.346	9.35182e-67
Ccn2	1.12791e-70	0.710088	0.52	0.208	1.54895e-66
Psma4	1.88791e-70	0.57696	0.862	0.703	2.59267e-66
Ostc	2.70004e-70	0.571441	0.909	0.82	3.70797e-66
Psmb7	5.08313e-70	0.609513	0.799	0.532	6.98067e-66
Mlf2	6.80287e-70	0.586212	0.858	0.69	9.34239e-66
Calm3	1.07084e-69	0.745234	0.875	0.697	1.47059e-65
Col1a2	1.18446e-69	0.666193	0.972	0.986	1.62662e-65
Tcp1	1.34253e-69	0.621317	0.794	0.543	1.84369e-65
Gcsh	1.50956e-69	0.533981	0.651	0.327	2.07308e-65
Spcs1	2.33654e-69	0.508407	0.889	0.814	3.20877e-65
Eif1ax	3.42872e-69	0.571434	0.758	0.461	4.70866e-65
Mcm6	8.40894e-69	0.570928	0.394	0.12	1.1548e-64
Ube2i	9.7962e-69	0.592126	0.825	0.601	1.34531e-64
Eif4e	1.20397e-68	0.517265	0.737	0.416	1.65341e-64
Supt16	3.20484e-68	0.564775	0.518	0.211	4.40121e-64
Srpx2	6.5765e-68	0.661099	0.826	0.562	9.03151e-64
Prmt1	1.16069e-67	0.606333	0.738	0.441	1.59398e-63
Gask1b	2.73995e-67	0.603122	0.59	0.275	3.76277e-63
Bzw1	7.36723e-67	0.611008	0.824	0.574	1.01174e-62
Mlec	2.87501e-66	0.552183	0.698	0.39	3.94825e-62
Gspt1	5.90004e-66	0.523418	0.748	0.437	8.10253e-62
2011-09-01	8.82691e-66	0.611501	0.738	0.436	1.2122e-61
Ccl2	1.98563e-65	1.37987	0.447	0.164	2.72687e-61
Vmp1	4.57829e-65	0.61932	0.765	0.493	6.28737e-61
Tomm20	7.68709e-65	0.590776	0.845	0.659	1.05567e-60
P3h1	1.09484e-64	0.549505	0.614	0.304	1.50355e-60
Atp5g1	2.2453e-64	0.529245	0.896	0.818	3.08347e-60
Prelid1	4.08265e-64	0.564617	0.847	0.682	5.6067e-60
Rbbp7	5.55129e-64	0.607588	0.78	0.531	7.62358e-60
Vdac2	9.97897e-64	0.586414	0.845	0.624	1.37041e-59
Erp29	2.4962e-63	0.573568	0.853	0.66	3.42803e-59
Nudc	2.8025e-63	0.591083	0.803	0.547	3.84867e-59
Vasp	4.36193e-63	0.551469	0.68	0.379	5.99024e-59
Oxct1	6.53926e-63	0.500532	0.733	0.425	8.98036e-59
Psip1	1.25839e-62	0.544116	0.743	0.45	1.72815e-58
Ptms	1.57669e-62	0.572183	0.915	0.877	2.16527e-58
Ewsr1	2.99679e-62	0.520255	0.755	0.462	4.1155e-58
Mettl9	4.54645e-62	0.510283	0.786	0.516	6.24363e-58
Col5a2	1.13557e-61	0.731668	0.871	0.7	1.55948e-57
Srp9	2.77728e-61	0.509222	0.864	0.735	3.81404e-57
Actn4	3.36435e-61	0.52684	0.73	0.434	4.62026e-57
Npm3	3.38908e-61	0.515044	0.714	0.417	4.65422e-57
Msn	1.58678e-60	0.600175	0.831	0.621	2.17913e-56
Hnrnpdl	1.65041e-60	0.580413	0.767	0.521	2.26651e-56
Mdh2	2.87052e-60	0.537856	0.854	0.708	3.94208e-56
Thbs1	6.73191e-60	0.587751	0.502	0.218	9.24494e-56
Tmem167	1.12231e-59	0.50383	0.889	0.757	1.54127e-55
Psma6	2.08848e-59	0.546758	0.778	0.511	2.86811e-55
Hmgn3	5.82138e-59	0.567338	0.735	0.443	7.99451e-55
Abhd2	1.25183e-58	0.580979	0.405	0.146	1.71914e-54
Dad1	1.27831e-58	0.505643	0.913	0.863	1.75551e-54
Atp5f1	2.44433e-58	0.506946	0.89	0.796	3.3568e-54
Cacybp	2.68359e-58	0.514503	0.719	0.43	3.68537e-54
Hspe1	2.94875e-58	0.641204	0.852	0.772	4.04951e-54
Atpif1	7.38448e-58	0.537789	0.872	0.696	1.01411e-53
Snrpd3	9.50787e-58	0.555518	0.797	0.555	1.30572e-53
Lsm4	1.07995e-57	0.515541	0.835	0.637	1.48309e-53
Ssna1	1.44773e-57	0.537183	0.771	0.495	1.98817e-53
Txnl1	3.48934e-57	0.539535	0.772	0.52	4.79192e-53
Rcn1	4.98611e-57	0.581535	0.833	0.667	6.84742e-53
Ldha	5.20448e-57	0.585874	0.911	0.856	7.14731e-53
Psmb4	1.38894e-56	0.547643	0.845	0.668	1.90743e-52
Cct7	1.95334e-56	0.546973	0.817	0.593	2.68252e-52
Nop56	2.29233e-56	0.540973	0.59	0.303	3.14806e-52
Hp1bp3	4.60844e-56	0.539272	0.738	0.455	6.32877e-52
Eno1	2.45112e-55	0.699236	0.783	0.594	3.36613e-51
Ube2l3	7.8258e-55	0.516044	0.796	0.562	1.07472e-50
Hjurp	9.30947e-55	0.508651	0.471	0.202	1.27847e-50
Hnrnpm	3.87635e-54	0.501363	0.768	0.507	5.3234e-50
Cct6a	8.01743e-54	0.570212	0.778	0.536	1.10103e-49
Sf3b5	8.27997e-54	0.554323	0.831	0.648	1.13709e-49
Clec11a	1.39986e-53	0.508374	0.3	0.085	1.92242e-49
Ap2s1	1.44733e-53	0.504588	0.83	0.594	1.98762e-49
U2af1	1.62482e-53	0.54752	0.79	0.548	2.23136e-49
Surf4	1.76955e-53	0.550117	0.801	0.575	2.43012e-49
Psmd7	1.39291e-52	0.505849	0.844	0.688	1.91289e-48
F2r	4.76122e-52	0.515832	0.681	0.4	6.53858e-48
Tra2b	6.82117e-52	0.519364	0.79	0.546	9.36751e-48
Psmb2	2.13037e-51	0.501226	0.867	0.734	2.92564e-47
Cdkn2d	2.2018e-51	0.770419	0.486	0.237	3.02373e-47
Lman1	3.82829e-51	0.556531	0.8	0.594	5.25739e-47
P4hb	3.9502e-51	0.508555	0.871	0.766	5.42481e-47
Rcn3	1.55771e-50	0.512616	0.924	0.893	2.1392e-46
Anapc11	1.9935e-50	0.50921	0.868	0.711	2.73768e-46
Itgb1	1.74644e-49	0.524815	0.908	0.771	2.39838e-45
Tmem258	3.01935e-49	0.518835	0.859	0.731	4.14647e-45
Eif2s2	5.50163e-49	0.502477	0.87	0.758	7.55539e-45
Tceal8	5.86981e-47	0.539114	0.82	0.654	8.061e-43
Lbh	2.13075e-46	0.549007	0.584	0.319	2.92616e-42
Ptges3	5.4854e-46	0.509467	0.824	0.611	7.5331e-42
Angptl4	6.48806e-45	0.527578	0.444	0.202	8.91006e-41
Abracl	3.4005e-44	0.530742	0.76	0.543	4.6699e-40
Ssb	1.07632e-43	0.513336	0.8	0.602	1.47811e-39
Tspan4	1.49441e-43	0.524228	0.689	0.447	2.05228e-39
H1f0	8.15303e-41	0.709125	0.79	0.571	1.11966e-36
Rflnb	3.16493e-39	0.548147	0.337	0.135	4.3464e-35
Rpgrip1	1.04316e-38	0.778005	0.285	0.101	1.43257e-34
Cst6	9.04423e-38	0.792564	0.363	0.161	1.24204e-33
Mmp14	7.68906e-37	0.581991	0.786	0.597	1.05594e-32
Slc39a1	1.97764e-35	0.69779	0.695	0.467	2.71589e-31
Slbp	2.076e-35	0.571161	0.614	0.395	2.85097e-31
Isg15	2.37503e-34	0.638401	0.419	0.209	3.26163e-30
Ccn5	1.32405e-31	0.821517	0.494	0.285	1.81832e-27
Emp1	5.00827e-28	0.528882	0.91	0.843	6.87786e-24
Cdkn2c	1.77412e-21	0.613401	0.53	0.356	2.4364e-17
Lyz2	1.59225e-19	0.509697	0.392	0.241	2.18663e-15
Sfrp2	2.99301e-18	0.648212	0.414	0.264	4.11031e-14
Arl6ip1	6.45151e-16	0.754652	0.716	0.646	8.85987e-12

## Sheet: F-Cyc vs F-Act MI days 1-7
Gene	p_val	avg_log2FC	pct.1	pct.2	p_val_adj
Anln	0	0.897552	0.539	0.015	0
Asf1b	0	0.933735	0.544	0.017	0
Birc5	0	2.31522	0.865	0.035	0
Ccna2	0	1.57529	0.691	0.008	0
Ccnb1	0	1.60919	0.652	0.005	0
Ccnb2	0	1.88193	0.75	0.046	0
Cdc20	0	2.24221	0.727	0.031	0
Cdca3	0	1.76082	0.778	0.033	0
Cdca8	0	1.85669	0.805	0.024	0
Cdk1	0	1.6556	0.599	0.045	0
Cdkn3	0	1.37858	0.662	0.025	0
Cenpa	0	2.59686	0.782	0.063	0
Cenpe	0	1.15286	0.546	0.006	0
Cenpf	0	1.45461	0.595	0.022	0
Cenpm	0	1.23348	0.698	0.052	0
Cenpw	0	1.00822	0.633	0.054	0
Ckap2	0	1.24421	0.614	0.023	0
Ckap2l	0	1.07175	0.585	0.016	0
Cks1b	0	1.54034	0.871	0.401	0
Cks2	0	2.82993	0.9	0.143	0
H2afx	0	1.57203	0.761	0.206	0
H2afz	0	2.62665	0.988	0.827	0
Hmgb1	0	1.24646	0.976	0.939	0
Hmgb2	0	2.52983	0.894	0.282	0
Hmgn2	0	1.69233	0.888	0.47	0
Kif20a	0	1.17794	0.614	0.017	0
Kif22	0	0.934259	0.539	0.008	0
Kif23	0	1.02239	0.53	0.009	0
Knstrn	0	1.3689	0.694	0.027	0
Lmnb1	0	1.20065	0.669	0.078	0
Lockd	0	1.41935	0.728	0.095	0
Mad2l1	0	1.03108	0.657	0.062	0
Mki67	0	1.25503	0.65	0.014	0
Mxd3	0	0.994063	0.528	0.014	0
Pclaf	0	2.22932	0.825	0.038	0
Plk1	0	1.05985	0.527	0.007	0
Prc1	0	1.47745	0.529	0.011	0
Racgap1	0	1.4656	0.723	0.024	0
Ran	0	1.61907	0.959	0.837	0
Rbm3	0	1.09744	0.951	0.842	0
Rrm2	0	1.44721	0.616	0.044	0
Selenoh	0	2.02635	0.93	0.339	0
Smc2	0	1.47138	0.741	0.1	0
Spc24	0	1.59046	0.779	0.057	0
Spc25	0	1.27223	0.525	0.013	0
Stmn1	0	2.99226	0.943	0.144	0
Tacc3	0	1.22869	0.674	0.047	0
Tk1	0	1.54009	0.67	0.034	0
Top2a	0	1.61899	0.493	0.019	0
Tpx2	0	1.61525	0.739	0.017	0
Tuba1b	0	1.42326	0.938	0.896	0
Ube2c	0	1.91223	0.607	0.016	0
Ube2s	0	1.98493	0.943	0.693	0
Ppia	9.38724727098368e-323	0.798594	0.996	0.996	1.28915066772419e-318
Cip2a	1.56285068387909e-317	0.648449	0.469	0.014	2.14626284417116e-313
Diaph3	7.17308278083068e-315	0.768884	0.498	0.022	9.85079458291478e-311
Tmpo	2.42524e-303	1.32442	0.78	0.246	3.33058e-299
Anp32b	7.98664e-299	1.04032	0.915	0.79	1.09681e-294
Smc4	1.94353e-297	1.40823	0.8	0.346	2.66905e-293
Ranbp1	3.95636e-297	1.01767	0.926	0.829	5.43326e-293
Shcbp1	1.3596e-296	0.66143	0.429	0.01	1.86714e-292
Rrm1	1.3947e-296	1.12197	0.69	0.137	1.91535e-292
Bub1b	1.78431e-289	0.593888	0.421	0.01	2.45039e-285
Pmf1	9.37978e-285	0.927743	0.637	0.098	1.28813e-280
Nucks1	2.53992e-284	1.1688	0.851	0.55	3.48807e-280
Tpm2	1.85181e-283	1.55791	0.852	0.463	2.5431e-279
Tubb6	3.59974e-281	1.25626	0.899	0.716	4.94353e-277
Hmgb3	2.58153e-280	0.979894	0.66	0.119	3.54522e-276
Acta2	1.8376e-268	2.33596	0.811	0.391	2.52357e-264
Ndc80	2.52259e-268	0.627893	0.373	0.005	3.46427e-264
Kif20b	9.12015e-267	0.752236	0.392	0.009	1.25247e-262
Cenpq	6.50143e-265	0.798312	0.513	0.047	8.92841e-261
Ckap4	3.50599e-263	1.03028	0.881	0.676	4.81477e-259
Cenpn	1.09964e-262	0.554885	0.407	0.014	1.51014e-258
Aurka	5.69078e-262	0.735256	0.375	0.007	7.81515e-258
Hnrnpa1	4.29967e-261	1.06702	0.909	0.704	5.90473e-257
Tubb5	2.54777e-253	1.42632	0.979	0.933	3.49886e-249
Tubb4b	2.89687e-246	1.3134	0.85	0.61	3.97827e-242
Tyms	7.37223e-243	1.19838	0.762	0.293	1.01243e-238
Hsp90aa1	3.89777e-235	0.93457	0.931	0.869	5.35281e-231
Rangap1	1.27272e-234	0.895136	0.66	0.158	1.74783e-230
Dbf4	3.50176e-230	0.578803	0.417	0.027	4.80897e-226
Ncapd2	7.47237e-229	0.511722	0.393	0.02	1.02618e-224
Trip13	1.27123e-227	0.515643	0.388	0.019	1.74578e-223
H2afv	1.61797e-225	1.13836	0.901	0.735	2.22195e-221
Actg1	9.75347e-214	0.891524	0.994	0.993	1.33944e-209
Snrpd1	3.66562e-212	0.9865	0.838	0.56	5.034e-208
Cthrc1	4.54938e-212	2.03729	0.703	0.268	6.24767e-208
Calm2	5.0136e-211	0.840505	0.959	0.98	6.88517e-207
Haus4	4.07836e-210	0.526529	0.444	0.047	5.60081e-206
Nusap1	4.5323e-210	0.860096	0.33	0.011	6.22421e-206
Gmnn	1.75252e-209	0.753584	0.449	0.049	2.40673e-205
Sgo1	2.9848e-205	0.524664	0.319	0.009	4.09903e-201
Dnajc9	8.84056e-204	0.906486	0.642	0.166	1.21407e-199
Cenpk	1.11925e-199	0.513107	0.371	0.025	1.53707e-195
Rfc5	7.55574e-195	0.6387	0.527	0.095	1.03763e-190
Ccdc34	4.92941e-194	1.01457	0.815	0.434	6.76957e-190
Dut	5.54797e-192	1.05016	0.725	0.341	7.61902e-188
Lgals1	1.83638e-188	0.695487	1	0.999	2.52191e-184
Cfl1	2.1508e-185	0.699356	0.974	0.968	2.9537e-181
Tagln2	4.10219e-185	0.782407	0.979	0.968	5.63353e-181
Nt5dc2	5.41703e-184	0.710095	0.538	0.115	7.4392e-180
Incenp	7.81737e-184	0.63025	0.356	0.027	1.07356e-179
Rad21	8.14356e-181	0.905875	0.708	0.264	1.11836e-176
Hint1	1.06297e-180	0.667835	0.947	0.921	1.45978e-176
Clic1	5.13717e-176	0.739309	0.935	0.889	7.05488e-172
Txn1	5.3378e-175	0.689493	0.942	0.912	7.3304e-171
Anp32e	5.73062e-175	0.841418	0.736	0.31	7.86986e-171
Nap1l1	1.21415e-173	0.773435	0.872	0.742	1.66739e-169
Ptma	6.87281e-173	0.640455	0.988	0.994	9.43842e-169
Dek	6.57499e-170	1.01245	0.833	0.533	9.02944e-166
Trim59	1.50577e-169	0.585987	0.361	0.035	2.06787e-165
Timp1	1.27786e-168	1.69777	0.874	0.738	1.75488e-164
Gins2	1.34149e-168	0.657932	0.488	0.095	1.84227e-164
Tpm4	1.02409e-167	0.676579	0.969	0.958	1.40638e-163
Lsm5	2.07291e-167	0.840897	0.809	0.471	2.84673e-163
Plk4	4.86618e-166	0.518473	0.4	0.052	6.68273e-162
Lsm2	1.22086e-164	0.857	0.783	0.422	1.67661e-160
Ddx39	1.00564e-162	0.810799	0.699	0.27	1.38105e-158
Snrpg	1.62239e-159	0.620064	0.923	0.894	2.22803e-155
Tuba1c	1.41284e-157	0.922977	0.557	0.171	1.94025e-153
Cmc2	2.21919e-157	0.69318	0.622	0.197	3.04761e-153
Mcm5	1.01438e-154	0.579412	0.396	0.057	1.39305e-150
Snrpe	2.16662e-154	0.716366	0.889	0.77	2.97543e-150
Anapc15	7.08249e-150	0.5918	0.532	0.138	9.72639e-146
Cox7a2	2.0499e-149	0.606818	0.929	0.884	2.81513e-145
Hnrnpa2b1	8.78671e-147	0.665438	0.922	0.854	1.20668e-142
Tex30	2.08622e-145	0.503651	0.418	0.074	2.86501e-141
Hnrnpab	9.55905e-144	0.738671	0.851	0.671	1.31274e-139
Rfc4	1.24127e-143	0.533832	0.472	0.105	1.70464e-139
Pgam1	8.04714e-142	0.756415	0.865	0.742	1.10511e-137
Eif4a1	1.76496e-139	0.696244	0.951	0.929	2.42383e-135
Lig1	3.18658e-139	0.709076	0.431	0.088	4.37613e-135
Slc25a5	4.19674e-137	0.773305	0.912	0.832	5.76338e-133
Ezh2	9.80977e-136	0.523235	0.427	0.087	1.34718e-131
P4ha3	1.63246e-134	0.595056	0.414	0.084	2.24186e-130
Cdk4	1.02928e-133	0.710497	0.828	0.661	1.41351e-129
Srsf3	4.36888e-133	0.712512	0.917	0.829	5.99978e-129
Gpx7	4.22427e-132	0.834572	0.89	0.761	5.80119e-128
Nudt21	1.15504e-131	0.757842	0.785	0.481	1.58621e-127
Rpl41	2.77648e-130	0.536565	0.989	0.998	3.81294e-126
Ncam1	1.1138e-129	0.609695	0.379	0.068	1.52959e-125
Eif5a	3.04954e-128	0.607483	0.949	0.96	4.18793e-124
Reep4	7.17e-128	0.689427	0.5	0.147	9.84656e-124
Ppih	4.58592e-126	0.500285	0.543	0.169	6.29785e-122
Vdac1	2.85027e-122	0.706827	0.843	0.629	3.91428e-118
Fn1	1.64456e-121	1.23939	0.816	0.548	2.25847e-117
Pfn1	2.34335e-121	1.06418	0.871	0.718	3.21812e-117
Snrpf	2.25426e-120	0.639838	0.879	0.742	3.09578e-116
Dtymk	9.63448e-120	0.721831	0.784	0.473	1.3231e-115
Nme1	1.35805e-119	0.695484	0.87	0.767	1.86501e-115
Rnf26	2.44908e-118	0.654262	0.667	0.289	3.36332e-114
Lsm6	1.47269e-117	0.678926	0.822	0.553	2.02245e-113
Srsf2	1.85487e-117	0.644608	0.907	0.826	2.5473e-113
Ssr2	2.20313e-117	0.668526	0.922	0.839	3.02556e-113
Npm1	1.04182e-116	0.726898	0.926	0.914	1.43073e-112
Eny2	1.82788e-116	0.683114	0.859	0.641	2.51023e-112
Idh2	2.15085e-116	0.758913	0.738	0.412	2.95376e-112
Lrrc59	2.95387e-116	0.745444	0.78	0.577	4.05654e-112
Nasp	9.77424e-116	0.586479	0.592	0.221	1.3423e-111
Lsm3	4.67279e-115	0.638874	0.718	0.358	6.41714e-111
Actn1	1.95256e-114	0.801405	0.769	0.485	2.68145e-110
Gapdh	2.70586e-114	0.62458	0.939	0.927	3.71595e-110
Jpt1	5.73891e-114	0.862757	0.846	0.702	7.88125e-110
Tcf19	1.37897e-113	0.580477	0.347	0.064	1.89374e-109
Dynll1	2.05006e-111	0.607681	0.968	0.986	2.81535e-107
Dctpp1	4.34996e-111	0.711116	0.624	0.285	5.97379e-107
Set	3.8923e-109	0.709317	0.87	0.696	5.34529e-105
4930579G24Rik	2.74793e-108	0.589525	0.348	0.071	3.77373e-104
Ncaph2	6.47634e-107	0.552219	0.64	0.274	8.89395e-103
Ccl9	1.18686e-106	0.923613	0.343	0.07	1.62992e-102
Tpi1	5.40562e-106	0.746819	0.852	0.676	7.42354e-102
Usp1	2.64493e-105	0.619331	0.599	0.244	3.63228e-101
Rfc2	1.65093e-104	0.630214	0.605	0.253	2.26722e-100
Hat1	4.44767e-102	0.612635	0.496	0.17	6.10798e-98
Csrp2	1.31555e-101	0.795232	0.935	0.814	1.80665e-97
Hnrnpk	2.95121e-101	0.503591	0.934	0.919	4.05289e-97
Atad2	2.55595e-99	0.530299	0.341	0.073	3.51008e-95
Actb	2.70544e-99	1.05411	0.999	0.998	3.71538e-95
Exosc8	5.79713e-99	0.527298	0.645	0.292	7.9612e-95
Hdgf	3.93496e-98	0.694377	0.856	0.715	5.40388e-94
Lox	1.32033e-97	0.896962	0.731	0.453	1.8132e-93
Serbp1	1.3818e-97	0.531383	0.891	0.855	1.89763e-93
Rpa2	9.46421e-97	0.510383	0.454	0.143	1.29972e-92
Eloc	6.6243e-96	0.623024	0.852	0.697	9.09715e-92
Pgk1	7.58194e-96	0.712779	0.833	0.65	1.04123e-91
Atp5g2	9.48292e-96	0.530427	0.899	0.853	1.30229e-91
Fabp5	1.29874e-95	0.795107	0.565	0.234	1.78356e-91
Kpnb1	4.27527e-95	0.605948	0.676	0.351	5.87123e-91
Cbx3	4.52444e-95	0.914112	0.862	0.622	6.21342e-91
Actr3	1.30314e-94	0.624999	0.871	0.72	1.78961e-90
Rpa3	5.33459e-94	0.526174	0.618	0.277	7.326e-90
Tagln	4.39028e-93	1.25137	0.65	0.352	6.02917e-89
Lmna	1.54176e-92	0.575064	0.928	0.909	2.11729e-88
Ywhah	1.74244e-92	0.624381	0.919	0.819	2.39289e-88
Dazap1	2.76118e-92	0.641598	0.767	0.522	3.79192e-88
Col1a1	5.87743e-92	0.894123	0.989	0.994	8.07147e-88
Loxl3	6.91046e-92	0.812397	0.664	0.381	9.49013e-88
Mif	1.84081e-91	0.824215	0.841	0.783	2.52799e-87
Cycs	1.03605e-90	0.641332	0.844	0.683	1.4228e-86
Manf	1.43036e-90	0.610832	0.913	0.862	1.96431e-86
Pcna	2.29186e-89	0.913782	0.614	0.332	3.14742e-85
Sae1	3.1384e-89	0.632444	0.777	0.512	4.30997e-85
Prdx4	4.00925e-89	0.670448	0.888	0.749	5.50591e-85
Nudt4	6.29861e-89	0.616883	0.615	0.289	8.64989e-85
Ccn4	1.7103e-87	0.622677	0.436	0.145	2.34875e-83
Atp5b	4.99349e-87	0.522256	0.942	0.921	6.85756e-83
Hnrnpf	2.45467e-86	0.519226	0.893	0.83	3.371e-82
Kdelr2	2.49433e-86	0.768672	0.943	0.821	3.42546e-82
Myl9	9.59657e-86	0.942622	0.553	0.249	1.3179e-81
Ecscr	1.13692e-85	0.500559	0.413	0.129	1.56133e-81
Bex3	2.09139e-85	0.581815	0.58	0.257	2.8721e-81
Nde1	4.22691e-85	0.540076	0.571	0.254	5.80481e-81
Cdkn2d	1.94273e-84	0.859802	0.486	0.221	2.66795e-80
Ssrp1	5.28826e-84	0.603377	0.749	0.493	7.26236e-80
Hnrnpu	1.11937e-83	0.593326	0.867	0.716	1.53723e-79
Spp1	2.24293e-83	1.60524	0.446	0.178	3.08022e-79
AI506816	1.1078e-82	0.644826	0.728	0.44	1.52134e-78
Ncl	4.60953e-81	0.652901	0.886	0.789	6.33026e-77
Nudc	4.77606e-80	0.6003	0.803	0.594	6.55896e-76
Nsg1	7.69878e-80	0.551373	0.552	0.243	1.05727e-75
Tcp1	9.071e-80	0.586306	0.794	0.592	1.24572e-75
Rnaseh2c	1.10506e-79	0.573759	0.752	0.454	1.51757e-75
Snrpa1	3.52357e-79	0.564291	0.691	0.386	4.83892e-75
Ptn	1.97612e-77	0.788493	0.588	0.277	2.71381e-73
Tmem176b	5.46448e-77	0.692257	0.648	0.335	7.50437e-73
Alyref	8.28016e-77	0.514228	0.572	0.268	1.13711e-72
Srsf7	1.71943e-76	0.582657	0.852	0.706	2.36129e-72
Banf1	1.50667e-74	0.576662	0.826	0.645	2.06911e-70
Mrpl51	4.74935e-74	0.5505	0.795	0.585	6.52228e-70
Ubald2	1.31718e-73	0.661284	0.719	0.451	1.80888e-69
Nsmce1	3.13485e-73	0.543376	0.702	0.415	4.30509e-69
Tmem176a	4.02858e-73	0.629873	0.528	0.234	5.53245e-69
Nudcd2	2.84205e-72	0.54052	0.777	0.518	3.90299e-68
Cnn2	4.91377e-72	0.682559	0.785	0.56	6.74808e-68
Nop58	3.03701e-71	0.523365	0.657	0.359	4.17073e-67
Pa2g4	3.26424e-71	0.598162	0.729	0.478	4.48278e-67
Csrp1	3.29661e-71	0.697607	0.831	0.647	4.52724e-67
Pkm	6.34249e-71	0.546099	0.908	0.885	8.71014e-67
Calm3	1.2926e-70	0.665595	0.875	0.739	1.77513e-66
Rbbp7	7.01381e-69	0.56192	0.78	0.587	9.63206e-65
Ssr1	1.1015e-68	0.60799	0.864	0.684	1.51269e-64
Siva1	1.86962e-68	0.633197	0.671	0.447	2.56755e-64
Arpp19	2.35364e-68	0.504121	0.852	0.719	3.23226e-64
Mrpl18	8.67952e-68	0.532069	0.783	0.583	1.19196e-63
Hnrnpa3	1.01307e-67	0.53449	0.911	0.818	1.39125e-63
Hspd1	1.44163e-67	0.67804	0.76	0.606	1.97979e-63
Tfdp1	1.73809e-67	0.501665	0.559	0.276	2.38692e-63
Thy1	3.83967e-67	0.581806	0.565	0.277	5.27302e-63
Sdc1	1.86375e-66	0.55676	0.575	0.292	2.55949e-62
Plp2	1.02419e-65	0.52747	0.774	0.567	1.40653e-61
Sfpq	3.09794e-65	0.544311	0.792	0.58	4.2544e-61
Nono	3.12656e-64	0.535343	0.801	0.589	4.2937e-60
Tpm1	3.65056e-64	0.563079	0.864	0.761	5.01331e-60
Ssr3	5.43835e-64	0.525988	0.844	0.724	7.46849e-60
Palld	1.16564e-63	0.586303	0.517	0.247	1.60077e-59
G3bp1	1.63383e-63	0.518708	0.817	0.641	2.24374e-59
Eif4e	1.77331e-63	0.500441	0.737	0.473	2.43529e-59
Fkbp2	5.71747e-63	0.540454	0.853	0.682	7.8518e-59
Erh	1.17408e-60	0.524935	0.74	0.531	1.61237e-56
Tnc	5.73677e-60	0.71739	0.491	0.229	7.8783e-56
Nans	2.32378e-59	0.51163	0.723	0.47	3.19125e-55
Fscn1	4.38556e-56	0.558817	0.703	0.501	6.02269e-52
Hp1bp3	8.46625e-56	0.530096	0.738	0.502	1.16267e-51
Arl6ip1	4.83288e-48	0.923652	0.716	0.628	6.63699e-44
Eno1	3.38903e-47	0.573316	0.783	0.652	4.65416e-43
Id3	7.20267e-47	0.643583	0.923	0.868	9.89143e-43
Rpgrip1	1.57229e-45	0.810457	0.285	0.112	2.15923e-41
Fkbp11	2.75672e-45	0.575446	0.586	0.393	3.7858e-41
Angptl4	6.94435e-43	0.519772	0.444	0.227	9.53667e-39
Slbp	1.31866e-35	0.546075	0.614	0.442	1.81092e-31
Cdkn2c	2.23807e-23	0.627659	0.53	0.41	3.07353e-19
Lyz2	1.03692e-21	0.781982	0.392	0.239	1.424e-17
Ddah1	1.43315e-21	0.62243	0.474	0.314	1.96815e-17
Slc39a1	5.75319e-20	0.526827	0.695	0.546	7.90086e-16

## Sheet: F-CI vs F-SH MI days 1-7
Gene	p_val	avg_log2FC	pct.1	pct.2	p_val_adj
Acta2	0	3.50964	0.926	0.189	0
Actn1	0	1.61895	0.935	0.169	0
Ccn4	0	1.2428	0.741	0.03	0
Eif5a	0	1.17816	0.999	0.938	0
Fkbp11	0	1.65989	0.926	0.238	0
Mif	0	1.79412	0.993	0.673	0
Nme1	0	1.33184	0.993	0.664	0
Rps2	0	1.0116	1	0.994	0
Slc25a5	0	1.47103	0.993	0.708	0
Timp1	0	3.52513	0.998	0.614	0
Tnc	0	2.09164	0.758	0.048	0
Tpm2	0	2.19388	0.948	0.298	0
Fscn1	8.75045523297793e-310	1.34941	0.945	0.3	1.2017e-305
Lgals1	4.26343e-304	1.26652	1	0.996	5.85497e-300
Npm1	3.9247e-296	1.24751	0.996	0.868	5.3898e-292
Ssr2	4.57321e-293	1.25022	0.994	0.741	6.28039e-289
Cthrc1	6.3222e-292	2.18415	0.894	0.218	8.68228e-288
Ran	3.72622e-287	1.33041	0.992	0.771	5.11721e-283
Rbm3	4.03695e-284	1.20171	0.99	0.772	5.54395e-280
Tagln	2.03175e-281	2.32653	0.777	0.125	2.79021e-277
Marcksl1	2.40777e-279	1.19466	0.76	0.095	3.30659e-275
Gsto1	1.31815e-278	0.818551	0.752	0.089	1.81022e-274
Sec61b	2.14057e-278	1.129	0.993	0.857	2.93965e-274
Tagln2	2.07117e-276	1.23392	0.999	0.9	2.84433e-272
Lox	1.29555e-275	1.54948	0.929	0.282	1.77917e-271
Ckap4	6.90084e-274	1.33286	0.98	0.515	9.47692e-270
Rpl41	7.27955e-274	0.882286	1	0.997	9.99701e-270
Nt5dc2	3.91903e-267	0.786751	0.694	0.065	5.382e-263
Hnrnpa1	3.26074e-259	1.20763	0.983	0.567	4.47798e-255
Eef1g	1.78573e-258	0.937147	0.998	0.957	2.45234e-254
Ppia	1.68032e-253	0.830569	1	0.992	2.30758e-249
Fhl2	6.52196e-251	0.969637	0.836	0.176	8.9566e-247
Serpinh1	7.45444e-250	1.15185	1	0.979	1.02372e-245
Pkm	1.80578e-248	1.33916	0.994	0.819	2.47988e-244
Steap1	8.62849e-248	0.644481	0.557	0.021	1.18495e-243
Stmn1	2.76115e-242	1.25123	0.653	0.066	3.79189e-238
Lrrc59	9.82362e-238	1.14472	0.963	0.486	1.34908e-233
Loxl3	6.72762e-237	1.19083	0.866	0.247	9.23904e-233
Gapdh	1.23245e-236	1.10178	0.998	0.924	1.69252e-232
Cfl1	1.03823e-234	0.978125	0.998	0.941	1.4258e-230
Sdc1	4.06801e-234	1.13997	0.833	0.2	5.58659e-230
Nme2	4.28729e-233	0.833876	1	0.973	5.88773e-229
Bcat1	4.42533e-229	0.681195	0.729	0.119	6.07731e-225
Fkbp10	3.10906e-228	1.11248	0.952	0.439	4.26967e-224
AI506816	2.0751e-222	0.858613	0.9	0.281	2.84974e-218
H2afz	5.79975e-221	1.48272	0.992	0.758	7.96479e-217
Hspe1	3.1337e-219	1.01341	0.989	0.772	4.30351e-215
Synpo	4.40211e-217	0.620751	0.687	0.105	6.04542e-213
Sec61g	6.37332e-217	0.895419	0.995	0.936	8.75248e-213
Tpm4	2.68428e-214	0.950245	0.996	0.913	3.68632e-210
2009-09-01	1.32819e-212	0.604366	0.643	0.085	1.82401e-208
Cdh2	3.47104e-212	0.505244	0.527	0.031	4.76678e-208
Rpsa	8.55605e-212	0.762124	1	0.986	1.175e-207
Ltbp2	9.5294e-212	0.744166	0.677	0.109	1.30867e-207
Pgk1	2.03581e-209	1.3086	0.972	0.563	2.79578e-205
Eno1	5.42331e-209	1.42196	0.97	0.594	7.44783e-205
Serpine1	3.4629e-208	1.938	0.842	0.26	4.7556e-204
Ldha	4.69293e-207	1.15525	0.998	0.856	6.4448e-203
Aprt	7.56031e-205	0.936822	0.917	0.344	1.03826e-200
Palld	2.65653e-202	0.904752	0.737	0.152	3.64821e-198
Ctps	6.19e-201	0.582967	0.712	0.143	8.50073e-197
Unc5b	1.4806e-199	0.582918	0.639	0.094	2.0333e-195
Spc24	1.62793e-199	0.535275	0.471	0.019	2.23564e-195
Csrp2	1.1587e-198	1.34099	0.977	0.656	1.59124e-194
Acot7	1.27152e-197	0.629032	0.784	0.2	1.74618e-193
Pabpc4	2.99369e-197	0.618105	0.813	0.226	4.11123e-193
Runx1	3.60003e-197	0.604013	0.585	0.066	4.94392e-193
P4ha3	3.76243e-196	0.573052	0.587	0.067	5.16694e-192
Tmem176b	1.35401e-195	0.963492	0.797	0.211	1.85947e-191
Enpp1	7.88985e-195	0.797609	0.676	0.117	1.08351e-190
Tmem97	9.23889e-195	0.768167	0.806	0.217	1.26878e-190
Angptl4	1.09017e-194	1.3222	0.78	0.202	1.49714e-190
Rpl12	1.83755e-194	0.786785	0.999	0.967	2.52351e-190
Apex1	2.10752e-194	0.520216	0.742	0.178	2.89426e-190
Atp5g1	4.17013e-194	0.851842	0.989	0.818	5.72683e-190
Ranbp1	1.6074e-193	1.00308	0.984	0.737	2.20745e-189
Limd2	6.93927e-193	0.512881	0.612	0.09	9.52969e-189
Myl9	8.4126e-193	1.20559	0.651	0.105	1.1553e-188
Haus7	1.99071e-192	0.543342	0.663	0.119	2.73385e-188
Phldb2	1.13337e-188	0.540415	0.63	0.102	1.55646e-184
Tmem176a	1.47802e-188	0.847889	0.712	0.156	2.02976e-184
Siva1	4.30673e-187	0.708177	0.869	0.294	5.91444e-183
Ass1	1.25859e-186	1.17046	0.694	0.14	1.72842e-182
Rps18	1.03797e-184	0.674977	1	0.996	1.42544e-180
Pclaf	1.1911e-184	0.766655	0.415	0.011	1.63574e-180
Cdk4	1.64837e-184	0.905604	0.969	0.556	2.26371e-180
Rcn1	7.5486e-184	0.935863	0.984	0.667	1.03665e-179
Myh9	8.7716e-184	0.646866	0.794	0.227	1.2046e-179
Ddah1	1.35813e-183	0.938465	0.526	0.048	1.86512e-179
Cks2	2.17894e-181	0.54111	0.593	0.085	2.99233e-177
Myl12a	1.51055e-180	0.817032	0.999	0.968	2.07443e-176
Galk1	4.20217e-180	0.705261	0.869	0.305	5.77085e-176
Tyms	4.18978e-179	0.65314	0.691	0.148	5.75383e-175
Maged1	4.22519e-179	0.931536	0.974	0.556	5.80246e-175
Srm	2.40576e-178	1.00093	0.92	0.447	3.30384e-174
Dad1	4.90853e-178	0.79267	0.995	0.863	6.74088e-174
Tnfrsf12a	2.49123e-177	0.97682	0.899	0.353	3.42121e-173
Odc1	1.96165e-176	0.666504	0.855	0.296	2.69393e-172
Serp1	1.10793e-175	0.949498	0.977	0.664	1.52152e-171
Pgam1	2.1745e-174	0.981468	0.983	0.678	2.98624e-170
Ddx39	6.39202e-174	0.655167	0.785	0.23	8.77816e-170
Eef1e1	9.3561e-174	0.514536	0.733	0.194	1.28487e-169
Hmgn2	2.09973e-173	1.10942	0.855	0.329	2.88356e-169
Hbegf	3.85906e-173	0.742095	0.467	0.032	5.29965e-169
Dut	5.24463e-173	0.744267	0.797	0.241	7.20246e-169
Dok1	5.47522e-173	0.634997	0.737	0.191	7.51912e-169
Tspan6	1.07836e-172	0.528238	0.795	0.253	1.48091e-168
Ecscr	2.00478e-172	0.65992	0.598	0.095	2.75317e-168
Csrp1	2.03962e-172	1.13569	0.934	0.489	2.80101e-168
Gmppb	3.08649e-172	0.627839	0.792	0.24	4.23868e-168
Cox5a	8.26138e-172	0.778869	0.99	0.732	1.13454e-167
P3h1	2.27684e-171	0.729718	0.855	0.304	3.12678e-167
Rps27a	7.8891e-171	0.604644	1	0.995	1.08341e-166
Tpi1	1.1923e-169	1.04657	0.971	0.632	1.63738e-165
Rbp1	1.39558e-167	1.164	0.982	0.789	1.91655e-163
Cald1	2.12834e-167	0.874617	0.99	0.874	2.92284e-163
Mlec	2.86907e-166	0.770917	0.91	0.39	3.9401e-162
Ccl9	1.64526e-165	1.07146	0.485	0.044	2.25943e-161
Anp32b	1.67532e-165	0.862975	0.99	0.698	2.30071e-161
Erh	1.95105e-165	0.858691	0.908	0.4	2.67938e-161
Cxcl5	3.16863e-165	2.10449	0.51	0.057	4.35148e-161
Sox4	5.39697e-165	0.608642	0.752	0.222	7.41166e-161
Fn1	2.29812e-164	1.38023	0.964	0.6	3.156e-160
Hspd1	3.11755e-164	1.06248	0.947	0.535	4.28132e-160
Vmp1	1.26802e-163	0.836209	0.953	0.493	1.74137e-159
Cycs	3.35251e-163	0.918072	0.965	0.59	4.604e-159
Ak2	5.6221e-163	0.52384	0.776	0.246	7.72083e-159
Rack1	3.25251e-162	0.69209	1	0.94	4.46668e-158
Ubl4a	1.91175e-161	0.588894	0.842	0.307	2.62541e-157
Eny2	1.66086e-160	0.73968	0.964	0.513	2.28086e-156
Tomm40	1.0459e-159	0.544783	0.856	0.33	1.43634e-155
Prmt1	1.19209e-159	0.819684	0.924	0.441	1.63709e-155
Serbp1	3.05832e-159	0.819969	0.988	0.801	4.19999e-155
Rps17	1.11184e-158	0.615069	0.999	0.987	1.52689e-154
Gadd45b	1.25347e-158	0.65601	0.798	0.271	1.72139e-154
Ssr1	1.71644e-158	0.842886	0.966	0.545	2.35718e-154
Rpl27	1.75574e-158	0.617408	0.999	0.982	2.41115e-154
Swi5	1.69473e-157	0.726016	0.996	0.858	2.32737e-153
Eif4a1	2.06816e-157	0.842795	0.998	0.9	2.84021e-153
Snrpa1	3.05559e-156	0.578238	0.812	0.285	4.19624e-152
Snrpf	6.19964e-156	0.814849	0.98	0.658	8.51396e-152
Ostc	6.37377e-156	0.797487	0.983	0.82	8.75309e-152
Col1a1	4.03943e-155	1.28807	0.993	0.964	5.54734e-151
Nudcd2	7.54507e-155	0.642856	0.902	0.39	1.03617e-150
Tmed9	2.57005e-154	0.728951	0.995	0.866	3.52945e-150
Set	5.85623e-154	0.828371	0.974	0.591	8.04236e-150
Cnn2	8.47203e-154	1.01179	0.911	0.464	1.16346e-149
Slc16a3	9.75898e-154	0.974301	0.685	0.173	1.3402e-149
Spp1	3.29727e-153	3.06852	0.623	0.146	4.52814e-149
Eif2s1	3.85628e-153	0.685198	0.91	0.408	5.29583e-149
Nans	4.49658e-152	0.548583	0.866	0.352	6.17516e-148
Il4ra	5.31945e-152	0.563369	0.651	0.155	7.3052e-148
Surf4	6.92167e-151	0.789314	0.963	0.575	9.50553e-147
Cct3	1.0495e-150	0.753051	0.952	0.496	1.44128e-146
Plod2	4.31301e-150	0.509661	0.777	0.273	5.92306e-146
Snrpd1	6.44342e-150	0.753634	0.939	0.476	8.84875e-146
Frzb	7.45402e-150	0.567905	0.742	0.236	1.02366e-145
Rpl32	8.91174e-150	0.594647	1	0.997	1.22385e-145
Mdh2	1.39199e-149	0.764255	0.986	0.708	1.91162e-145
Kctd11	2.69356e-149	0.631975	0.767	0.25	3.69906e-145
Mical2	4.19312e-149	0.544206	0.675	0.179	5.75842e-145
Copg1	6.41532e-149	0.519953	0.894	0.397	8.81015e-145
Kdelr2	1.12974e-148	1.03094	0.986	0.718	1.55148e-144
Gnl3	1.41022e-148	0.545534	0.774	0.266	1.93666e-144
Crlf1	2.02724e-148	1.1895	0.72	0.209	2.78401e-144
Timm23	2.17132e-148	0.771028	0.969	0.626	2.98188e-144
Vasp	5.2185e-148	0.619127	0.884	0.379	7.16657e-144
2011-09-01	2.12202e-147	0.607196	0.923	0.436	2.91417e-143
Creb3l1	2.98869e-147	0.785104	0.824	0.312	4.10437e-143
Eif1ax	5.64885e-147	0.653702	0.935	0.461	7.75757e-143
Ccl2	7.8041e-147	1.64546	0.661	0.164	1.07174e-142
Rplp1	2.02882e-146	0.600464	1	0.996	2.78618e-142
Rpl15	2.61989e-146	0.549726	0.999	0.992	3.5979e-142
Tmem258	3.40797e-146	0.826519	0.98	0.731	4.68016e-142
Prdx1	8.30899e-146	0.665242	1	0.966	1.14107e-141
Nop58	6.39078e-145	0.526136	0.77	0.271	8.77646e-141
Hnrnpab	2.11689e-144	0.746696	0.966	0.579	2.90713e-140
Ppa1	2.2599e-144	0.681573	0.926	0.45	3.10352e-140
Cstb	2.61146e-144	0.848455	0.983	0.66	3.58631e-140
Rps10	3.04636e-144	0.609753	0.999	0.975	4.18357e-140
Ncl	8.62115e-144	0.944691	0.984	0.716	1.18394e-139
Tfg	8.67854e-144	0.520344	0.888	0.397	1.19182e-139
Foxp1	1.94499e-142	0.565109	0.84	0.342	2.67105e-138
Rpl11	1.98925e-142	0.529444	1	0.996	2.73184e-138
Txn1	2.33879e-142	0.737604	0.992	0.894	3.21186e-138
Tuba1c	4.51801e-142	0.563473	0.683	0.191	6.20459e-138
Rpl29	4.54758e-142	0.604746	0.999	0.981	6.24519e-138
Gars	7.06352e-142	0.62756	0.867	0.369	9.70033e-138
Ap1s1	1.63333e-141	0.607119	0.892	0.402	2.24305e-137
Sh3bgrl3	2.63706e-140	0.796194	0.99	0.792	3.62147e-136
Pabpc1	4.11675e-140	0.70048	0.998	0.842	5.65354e-136
Atp5g2	9.05849e-140	0.7039	0.982	0.789	1.244e-135
Cct6a	9.17377e-140	0.77697	0.953	0.536	1.25983e-135
Ptn	2.20343e-139	1.24656	0.585	0.121	3.02597e-135
Hmgb1	5.94268e-139	0.841138	0.996	0.879	8.16108e-135
Eef1b2	6.27161e-139	0.692822	0.996	0.899	8.6128e-135
P4hb	2.59859e-138	0.810296	0.984	0.766	3.56864e-134
Emilin1	2.83954e-138	0.889356	0.957	0.593	3.89954e-134
Fabp5	5.01143e-138	0.887481	0.628	0.152	6.8822e-134
Fbl	6.72033e-138	0.627086	0.876	0.388	9.22903e-134
Nhp2	1.6934e-137	0.656727	0.909	0.435	2.32555e-133
Idh2	4.12729e-137	0.575587	0.782	0.285	5.66801e-133
Nop56	4.52845e-137	0.619127	0.801	0.303	6.21892e-133
Selenoh	5.52445e-137	1.02175	0.83	0.371	7.58672e-133
Thbs1	1.14178e-136	0.926405	0.708	0.218	1.568e-132
Rpl36al	2.72363e-135	0.647636	0.998	0.908	3.74036e-131
Hmgn1	3.22196e-135	0.709867	0.992	0.85	4.42472e-131
Prelid1	1.77979e-134	0.714433	0.98	0.682	2.44419e-130
Ccnb2	2.56921e-134	0.560879	0.353	0.018	3.5283e-130
Tpm1	6.1154e-134	0.855588	0.97	0.667	8.39828e-130
Prkcsh	6.2255e-134	0.507402	0.908	0.443	8.54947e-130
Rps3	1.35898e-133	0.524543	1	0.994	1.86629e-129
Tspan4	1.92097e-133	0.858583	0.893	0.447	2.63806e-129
Eif4ebp1	1.48716e-132	0.719042	0.97	0.591	2.04232e-128
Pfkl	5.76947e-132	0.512598	0.601	0.148	7.92321e-128
Prdx5	1.13027e-131	0.713541	0.987	0.778	1.5522e-127
Cct2	2.0599e-131	0.614405	0.938	0.496	2.82886e-127
Rpl27a	5.17571e-131	0.505368	1	0.995	7.10781e-127
Ost4	2.18672e-130	0.775626	0.984	0.777	3.00302e-126
Rplp2	3.30638e-130	0.535377	0.999	0.991	4.54064e-126
Tcp1	5.4905e-130	0.667611	0.953	0.543	7.54011e-126
Col8a1	1.66021e-129	0.991273	0.963	0.623	2.27997e-125
Pa2g4	1.67246e-129	0.566241	0.86	0.386	2.29679e-125
Rpl5	2.1979e-129	0.57989	1	0.962	3.01838e-125
Eif6	2.40457e-129	0.667459	0.946	0.533	3.30219e-125
Vamp5	3.02665e-129	0.755892	0.84	0.363	4.15651e-125
Hnrnpc	3.29507e-129	0.6467	0.969	0.589	4.52511e-125
Sec13	5.26978e-129	0.62244	0.966	0.568	7.237e-125
Rps27l	1.72186e-128	0.751698	0.995	0.879	2.36463e-124
Rps26	2.80684e-127	0.618566	0.999	0.977	3.85464e-123
Btf3	5.25461e-127	0.586958	0.994	0.933	7.21615e-123
Lman1	5.69854e-127	0.781217	0.954	0.594	7.8258e-123
Psma6	3.0392e-126	0.57897	0.941	0.511	4.17373e-122
Cct8	3.92897e-126	0.66253	0.971	0.593	5.39566e-122
Tomm20	8.67831e-125	0.714533	0.97	0.659	1.19179e-120
Itga5	3.71104e-124	0.731425	0.815	0.342	5.09638e-120
P4ha1	4.82206e-124	0.628448	0.921	0.481	6.62214e-120
Rpl10a	1.05394e-123	0.557054	1	0.989	1.44738e-119
Hspa9	3.29843e-123	0.580247	0.87	0.41	4.52973e-119
C1qtnf6	4.06078e-123	0.565946	0.875	0.419	5.57667e-119
Ebna1bp2	4.63016e-123	0.511899	0.872	0.414	6.3586e-119
Tceal8	1.80554e-122	0.683754	0.975	0.654	2.47954e-118
Ssr3	2.43584e-122	0.681306	0.969	0.642	3.34514e-118
C1qbp	4.00059e-122	0.639794	0.894	0.448	5.49401e-118
Txnl1	4.50061e-122	0.584668	0.94	0.52	6.18069e-118
Snai1	5.55434e-122	0.53513	0.705	0.244	7.62778e-118
Pdap1	3.33724e-121	0.660496	0.962	0.603	4.58303e-117
Snhg3	3.373e-121	0.503059	0.808	0.348	4.63214e-117
Ube2n	4.18037e-121	0.609671	0.977	0.631	5.7409e-117
Ssr4	5.65015e-121	0.637003	0.996	0.867	7.75935e-117
Cnn3	5.8802e-121	0.693522	0.971	0.65	8.07527e-117
Psmb7	7.73707e-121	0.582069	0.942	0.532	1.06253e-116
Psmb4	8.83445e-121	0.641408	0.976	0.668	1.21323e-116
Plp2	4.58663e-119	0.520734	0.917	0.486	6.29882e-115
Psma4	7.65734e-119	0.633798	0.983	0.703	1.05158e-114
Sec61a1	1.24082e-118	0.527531	0.916	0.485	1.70401e-114
Banf1	1.29276e-118	0.605191	0.927	0.512	1.77535e-114
Fam162a	2.69572e-118	0.796776	0.918	0.499	3.70203e-114
Myl6	2.92378e-118	0.662317	1	0.988	4.01523e-114
Nap1l1	2.99435e-118	0.710654	0.98	0.691	4.11214e-114
Rpl28	9.2284e-117	0.527543	1	0.986	1.26734e-112
Tm4sf1	1.77193e-116	0.953303	0.964	0.651	2.43339e-112
Npm3	1.80352e-116	0.505783	0.863	0.417	2.47677e-112
Cenpa	3.99731e-116	0.767119	0.363	0.034	5.48951e-112
Cct7	5.28473e-116	0.70148	0.951	0.593	7.25753e-112
Atp5b	1.72224e-115	0.676957	0.996	0.892	2.36516e-111
Snrpd3	9.93925e-115	0.592292	0.946	0.555	1.36496e-110
Ppib	1.21348e-114	0.634131	0.996	0.939	1.66647e-110
Mydgf	1.92408e-114	0.653556	0.964	0.674	2.64234e-110
Wdr1	3.6599e-114	0.520828	0.904	0.476	5.02614e-110
Msn	5.50361e-114	0.585854	0.975	0.621	7.5581e-110
Ube2l3	1.48403e-113	0.522968	0.952	0.562	2.03801e-109
Yif1b	1.64611e-113	0.539585	0.939	0.536	2.2606e-109
Spcs1	6.65001e-113	0.591174	0.992	0.814	9.13246e-109
Erp29	3.86525e-112	0.644015	0.971	0.66	5.30815e-108
Ddb1	1.18755e-111	0.543017	0.908	0.488	1.63086e-107
Snrpe	3.97759e-111	0.612451	0.981	0.697	5.46243e-107
Abracl	2.6574e-110	0.642028	0.933	0.543	3.64941e-106
Hnrnpa2b1	1.17406e-109	0.623417	0.994	0.808	1.61234e-105
Cd63	2.09073e-109	0.629167	0.999	0.98	2.87121e-105
Postn	9.68507e-109	0.781258	0.938	0.551	1.33005e-104
Tubb5	1.04007e-108	0.837372	0.99	0.871	1.42833e-104
Manf	1.24556e-108	0.820455	0.993	0.826	1.71053e-104
Pdia6	1.38009e-108	0.731392	0.993	0.87	1.89528e-104
Ube2s	2.19316e-108	0.756524	0.957	0.649	3.01187e-104
Ccn2	4.64806e-108	0.704382	0.639	0.208	6.38319e-104
Eloc	6.49864e-107	0.608188	0.962	0.63	8.92459e-103
Vdac1	1.99471e-106	0.530794	0.941	0.557	2.73934e-102
Cks1b	4.13183e-106	0.619002	0.785	0.345	5.67424e-102
Psma7	6.16392e-106	0.599131	0.99	0.828	8.46491e-102
Mrpl17	1.19957e-105	0.550482	0.932	0.549	1.64736e-101
Prdx4	4.36298e-105	0.611074	0.962	0.615	5.99169e-101
Ier3	6.10321e-105	0.785434	0.822	0.389	8.38154e-101
Fdps	8.29809e-104	0.603845	0.729	0.301	1.13958e-99
Id3	7.92827e-103	1.07323	0.965	0.734	1.08879e-98
Psma3	1.36728e-102	0.575975	0.989	0.793	1.87768e-98
Mcfd2	2.1117e-102	0.565864	0.914	0.523	2.9e-98
Sub1	2.22841e-102	0.554583	0.978	0.686	3.06027e-98
Tmem167	1.95579e-101	0.548844	0.989	0.757	2.68588e-97
Col5a2	5.17737e-101	0.765665	0.966	0.7	7.11008e-97
Efemp2	1.08383e-100	0.603465	0.962	0.641	1.48842e-96
Rpn1	1.1435e-100	0.560649	0.951	0.598	1.57037e-96
Ndufa12	3.49949e-100	0.527937	0.951	0.6	4.80585e-96
Ube2i	1.02928e-99	0.522608	0.952	0.601	1.41351e-95
Kdelr3	3.55681e-99	0.637652	0.957	0.649	4.88457e-95
Tceal9	4.22694e-99	0.632337	0.978	0.759	5.80485e-95
Reep5	1.20205e-98	0.597131	0.986	0.787	1.65078e-94
Snrpd2	2.21547e-98	0.550081	0.982	0.74	3.0425e-94
Tmem45a	3.55286e-98	0.545266	0.906	0.517	4.87914e-94
Calr	5.84366e-98	0.72355	0.993	0.921	8.0251e-94
Ptma	6.78012e-98	0.59859	1	0.981	9.31114e-94
Ppp1ca	4.14128e-97	0.539034	0.989	0.806	5.68722e-93
Hsp90aa1	1.3331e-96	0.661561	0.995	0.842	1.83075e-92
Psmb2	1.85132e-96	0.553617	0.976	0.734	2.54241e-92
Uqcrq	9.22295e-96	0.564514	0.987	0.814	1.26659e-91
Ccn1	1.41161e-95	0.774503	0.897	0.514	1.93856e-91
Atp5a1	3.44124e-95	0.524347	0.995	0.796	4.72585e-91
Meox1	1.2536e-94	1.0463	0.744	0.343	1.72157e-90
Tmed2	1.62174e-94	0.540754	0.994	0.917	2.22714e-90
Hdlbp	2.38534e-94	0.548187	0.948	0.614	3.27579e-90
Smg6	3.63914e-94	0.541443	0.551	0.166	4.99763e-90
Rps12	4.23752e-94	0.555763	0.995	0.988	5.81938e-90
Rcn3	1.05495e-93	0.696102	0.99	0.893	1.44876e-89
Srp9	1.46659e-93	0.562391	0.971	0.735	2.01406e-89
Inhba	2.41881e-92	0.611365	0.517	0.151	3.32175e-88
Psmb5	1.10543e-91	0.525367	0.971	0.7	1.51808e-87
Gpx8	1.9284e-90	0.545104	0.981	0.748	2.64827e-86
Arf4	2.72135e-90	0.509539	0.996	0.913	3.73724e-86
Psmb3	4.25809e-89	0.529184	0.982	0.761	5.84763e-85
Gpx7	1.04746e-88	0.627078	0.968	0.698	1.43848e-84
Snrpg	5.93713e-88	0.527212	0.992	0.849	8.15346e-84
Morf4l2	1.16457e-87	0.532941	0.987	0.831	1.59931e-83
Cox5b	3.58425e-87	0.518816	0.984	0.81	4.92225e-83
Tubb3	1.13212e-85	0.608739	0.616	0.232	1.55474e-81
Timm13	1.33246e-85	0.50119	0.97	0.701	1.82987e-81
Mrpl52	2.01654e-85	0.530377	0.978	0.755	2.76931e-81
Tomm6	2.09166e-85	0.501467	0.99	0.784	2.87248e-81
Phb2	3.6988e-84	0.502465	0.942	0.627	5.07956e-80
Srsf3	3.83764e-84	0.537573	0.981	0.752	5.27023e-80
Arl1	5.47474e-84	0.514088	0.983	0.805	7.51846e-80
Hnrnpf	5.15529e-83	0.525721	0.987	0.779	7.07976e-79
Col1a2	7.31595e-83	0.87722	0.992	0.986	1.0047e-78
Actg1	4.23291e-82	0.611069	0.999	0.996	5.81305e-78
Rrbp1	4.39764e-81	0.572937	0.99	0.874	6.03928e-77
Isg15	1.19811e-77	0.747033	0.565	0.209	1.64536e-73
Aldoa	1.21951e-77	0.623902	0.994	0.904	1.67475e-73
Hsp90b1	4.13092e-77	0.653751	0.994	0.898	5.67299e-73
Tuba1b	1.09704e-75	0.689663	0.987	0.866	1.50656e-71
Mmp14	2.53369e-74	0.511424	0.918	0.597	3.47951e-70
Mmp3	3.46905e-72	0.807036	0.423	0.121	4.76405e-68
Ccn5	6.68429e-68	0.691688	0.633	0.285	9.17954e-64
Ndufa4l2	3.73172e-66	0.801528	0.758	0.41	5.12478e-62
Mt2	6.83488e-64	0.809226	0.892	0.589	9.38635e-60
Aldh1a2	2.47141e-62	0.553995	0.735	0.401	3.39398e-58
Hspa5	2.97279e-61	0.628639	0.999	0.925	4.08254e-57
Ccl7	9.27466e-59	0.564659	0.646	0.326	1.27369e-54
Ptx3	2.21445e-58	0.891261	0.49	0.186	3.0411e-54
Plac8	2.73864e-58	0.82296	0.339	0.085	3.76097e-54
Actb	4.01515e-50	0.705131	1	0.996	5.514e-46
Pfn1	2.53217e-44	0.834337	0.756	0.745	3.47743e-40
Cxcl12	9.621e-44	0.522611	0.741	0.464	1.32125e-39

## Sheet: F-CI vs F-Act MI-days 1-7
Gene	p_val	avg_log2FC	pct.1	pct.2	p_val_adj
Acta2	0	2.62494	0.926	0.391	0
Mif	0	1.55522	0.993	0.783	0
Rps2	0	0.881297	1	0.997	0
Timp1	0	2.79887	0.998	0.738	0
Tpm2	0	1.77083	0.948	0.463	0
Rpl41	9.88131291682493e-323	0.899794	1	0.998	1.35700070286757e-318
Steap1	1.80229218815137e-316	0.648338	0.557	0.02	2.47508786198827e-312
Cthrc1	2.48621e-306	2.09245	0.894	0.268	3.41431e-302
Fkbp11	6.48218e-285	1.31213	0.926	0.393	8.90198e-281
Nme1	2.40464e-261	1.01308	0.993	0.767	3.30229e-257
Eef1g	1.70136e-258	0.842762	0.998	0.972	2.33647e-254
Ran	7.23463e-257	1.10106	0.992	0.837	9.93531e-253
Npm1	1.80361e-255	1.00805	0.996	0.914	2.4769e-251
Rps18	7.63953e-253	0.735452	1	0.999	1.04914e-248
Eif5a	6.3978e-252	0.922668	0.999	0.96	8.7861e-248
Ccn4	5.99654e-249	0.976416	0.741	0.145	8.23504e-245
Nt5dc2	2.75696e-248	0.708795	0.694	0.115	3.78614e-244
Ssr2	5.24032e-242	0.97587	0.994	0.839	7.19653e-238
Gapdh	1.45732e-240	1.02878	0.998	0.927	2.00134e-236
Rps27a	2.92254e-235	0.669095	1	0.997	4.01353e-231
Cxcl5	3.16928e-235	2.30549	0.51	0.041	4.35237e-231
Pkm	4.54316e-235	1.13573	0.994	0.885	6.23912e-231
Fn1	4.5539e-232	1.54421	0.964	0.548	6.25388e-228
Rpl27a	4.24474e-229	0.657085	1	0.996	5.82929e-225
Slc25a5	9.27467e-223	0.994588	0.993	0.832	1.27369e-218
Rpsa	5.78149e-221	0.744743	1	0.993	7.93972e-217
Eno1	1.82481e-217	1.29604	0.97	0.652	2.50601e-213
Angptl4	2.36881e-214	1.3144	0.78	0.227	3.25309e-210
Rpl32	3.7748e-214	0.667673	1	0.996	5.18393e-210
Lrrc59	1.60234e-212	0.957938	0.963	0.577	2.20049e-208
P4ha3	4.14768e-212	0.55843	0.587	0.084	5.69601e-208
Pgk1	5.26084e-212	1.1702	0.972	0.65	7.22471e-208
Sec61b	8.63407e-212	0.850007	0.993	0.918	1.18572e-207
Ckap4	3.36715e-210	0.990236	0.98	0.676	4.6241e-206
Bcat1	5.29062e-210	0.606912	0.729	0.173	7.26561e-206
Nme2	1.07021e-205	0.707754	1	0.985	1.46972e-201
Rbm3	1.39262e-204	0.89923	0.99	0.842	1.91249e-200
Rpl29	5.61628e-204	0.703093	0.999	0.984	7.71283e-200
Rps17	1.34738e-201	0.65692	0.999	0.99	1.85036e-197
Asns	1.44541e-201	0.504434	0.523	0.066	1.98499e-197
Fscn1	4.25458e-201	0.928192	0.945	0.501	5.84282e-197
Rps10	4.33708e-199	0.687857	0.999	0.982	5.95611e-195
Rps3	5.50127e-199	0.619573	1	0.994	7.55489e-195
Sdc1	3.29355e-198	0.988679	0.833	0.292	4.52303e-194
Rpl11	1.23943e-196	0.585201	1	0.996	1.70211e-192
Lox	3.32527e-194	1.14992	0.929	0.453	4.56659e-190
Pgam1	5.41605e-193	0.926838	0.983	0.742	7.43786e-189
Eef1b2	5.89445e-193	0.768273	0.996	0.913	8.09484e-189
Rpl12	7.00207e-193	0.723272	0.999	0.975	9.61594e-189
Hspe1	3.8737e-191	0.838087	0.989	0.835	5.31975e-187
Actn1	2.63928e-188	0.927423	0.935	0.485	3.62452e-184
Stmn1	4.78168e-188	0.857431	0.653	0.144	6.56668e-184
Tnc	2.02778e-184	1.34728	0.758	0.229	2.78475e-180
Rack1	4.66143e-183	0.684218	1	0.959	6.40154e-179
Rps26	9.46809e-183	0.709517	0.999	0.98	1.30025e-178
H2afz	5.88747e-182	1.17648	0.992	0.827	8.08526e-178
Gsto1	3.213e-181	0.589426	0.752	0.225	4.41242e-177
Tpi1	2.97229e-180	0.976154	0.971	0.676	4.08185e-176
Tuba1c	1.14145e-179	0.626741	0.683	0.171	1.56755e-175
Runx1	3.4796e-177	0.515081	0.585	0.116	4.77853e-173
Rpl10a	2.27079e-176	0.629069	1	0.99	3.11848e-172
Ldha	1.92262e-174	0.933634	0.998	0.917	2.64034e-170
Rpl19	2.35956e-173	0.546456	0.998	0.994	3.24038e-169
Mt2	4.32351e-173	1.82623	0.892	0.459	5.93748e-169
Rplp2	1.23234e-172	0.579254	0.999	0.995	1.69237e-168
Hnrnpa1	1.07535e-171	0.837769	0.983	0.704	1.47678e-167
Selenoh	5.95853e-170	1.01227	0.83	0.339	8.18285e-166
Ddx39	9.69845e-169	0.619468	0.785	0.27	1.33189e-164
Loxl3	1.14009e-168	0.90128	0.866	0.381	1.56569e-164
Rpl18	2.62694e-168	0.548713	1	0.994	3.60758e-164
Slc16a3	2.77879e-168	0.985998	0.685	0.193	3.81611e-164
Pclaf	4.04348e-168	0.699991	0.415	0.038	5.55291e-164
Rps11	1.44637e-167	0.528579	0.999	0.996	1.9863e-163
Aprt	2.97085e-167	0.773032	0.917	0.458	4.07987e-163
Ecscr	3.70682e-167	0.612182	0.598	0.129	5.09057e-163
Rpl14	6.82405e-167	0.516713	1	0.997	9.37147e-163
Rpl28	2.02099e-166	0.590955	1	0.991	2.77542e-162
Ccl9	1.98634e-164	1.01576	0.485	0.07	2.72784e-160
Sec61g	1.67329e-163	0.683674	0.995	0.965	2.29793e-159
Spp1	3.36674e-163	2.93172	0.623	0.178	4.62354e-159
Cfl1	6.93042e-163	0.721269	0.998	0.968	9.51754e-159
Rpl27	9.19256e-163	0.588331	0.999	0.985	1.26241e-158
Rpl36al	5.56614e-161	0.666192	0.998	0.924	7.64398e-157
Ppia	1.19518e-160	0.577668	1	0.996	1.64135e-156
Creb3l1	3.99253e-158	0.786661	0.824	0.337	5.48295e-154
Cdk4	2.85222e-157	0.736945	0.969	0.661	3.91695e-153
Gm12840	5.90112e-157	1.45441	0.659	0.194	8.104e-153
Rps13	3.38733e-156	0.542728	1	0.992	4.65183e-152
Txn1	8.68854e-154	0.710483	0.992	0.912	1.1932e-149
Palld	1.46022e-153	0.693537	0.737	0.247	2.00533e-149
Hspd1	1.50429e-152	0.924339	0.947	0.606	2.06584e-148
Rpl5	1.43844e-151	0.593826	1	0.967	1.97541e-147
Eif4a1	2.40902e-150	0.742154	0.998	0.929	3.3083e-146
Rpl15	2.60354e-150	0.508169	0.999	0.996	3.57545e-146
Tmem97	2.59553e-147	0.604053	0.806	0.321	3.56444e-143
Galk1	2.9016e-147	0.581263	0.869	0.394	3.98476e-143
Tmem176a	4.705e-147	0.869296	0.712	0.234	6.46137e-143
Prdx5	6.2429e-147	0.694378	0.987	0.813	8.57337e-143
Rps12	2.30781e-146	0.678649	0.995	0.988	3.16932e-142
AI506816	2.29756e-144	0.553619	0.9	0.44	3.15524e-140
Rpl23	9.77753e-144	0.509984	1	0.998	1.34275e-139
Actg1	5.32525e-143	0.809246	0.999	0.993	7.31316e-139
Marcksl1	6.83345e-143	0.693922	0.76	0.285	9.38438e-139
Serpinh1	7.56775e-143	0.729115	1	0.995	1.03928e-138
Rplp1	1.31163e-142	0.542009	1	0.999	1.80127e-138
Ppa1	1.41139e-141	0.672556	0.926	0.501	1.93826e-137
P4ha2	1.58724e-141	0.567913	0.705	0.242	2.17976e-137
Tagln	2.13068e-140	1.47671	0.777	0.352	2.92606e-136
Tomm40	5.24955e-139	0.508984	0.856	0.393	7.2092e-135
Vmp1	1.5102e-137	0.694141	0.953	0.582	2.07396e-133
Rps7	7.74534e-136	0.501619	0.999	0.993	1.06367e-131
Srm	4.32247e-135	0.772109	0.92	0.569	5.93605e-131
Cycs	1.87433e-134	0.739279	0.965	0.683	2.57402e-130
Tmem176b	5.29407e-134	0.826693	0.797	0.335	7.27035e-130
Ranbp1	1.0669e-133	0.726094	0.984	0.829	1.46517e-129
Eif4ebp1	9.55018e-133	0.677427	0.97	0.642	1.31153e-128
Itga5	3.3123e-131	0.743096	0.815	0.365	4.54878e-127
Dut	2.16125e-130	0.625313	0.797	0.341	2.96804e-126
Tcp1	1.23075e-129	0.632599	0.953	0.592	1.69019e-125
Foxp1	8.23214e-129	0.559028	0.84	0.392	1.13052e-124
Btf3	2.84895e-128	0.534725	0.994	0.957	3.91246e-124
Mlec	3.67761e-128	0.615198	0.91	0.502	5.05046e-124
Cstb	4.44871e-127	0.720741	0.983	0.742	6.10942e-123
Tspan4	2.78055e-126	0.768402	0.893	0.499	3.81853e-122
Pabpc1	9.24055e-126	0.608772	0.998	0.874	1.269e-121
Rpl3	1.79598e-125	0.500752	1	0.997	2.46642e-121
Snrpd1	6.42901e-124	0.616095	0.939	0.56	8.82896e-120
Snrpf	8.03487e-124	0.639815	0.98	0.742	1.10343e-119
Tpm4	1.0671e-122	0.603513	0.996	0.958	1.46544e-118
Prmt1	6.03734e-122	0.646198	0.924	0.558	8.29108e-118
Nhp2	8.49199e-122	0.599959	0.909	0.501	1.16621e-117
Cct3	1.67901e-121	0.599664	0.952	0.583	2.30579e-117
Rps20	4.66987e-121	0.518899	0.999	0.993	6.41313e-117
Cox5a	2.39963e-120	0.562452	0.99	0.817	3.29541e-116
Manf	9.20449e-120	0.800278	0.993	0.862	1.26405e-115
Rpl38	9.30807e-120	0.533854	0.999	0.988	1.27828e-115
Gars	3.22993e-119	0.538133	0.867	0.443	4.43567e-115
Anp32b	3.55505e-119	0.635786	0.99	0.79	4.88215e-115
Serbp1	4.91461e-119	0.627373	0.988	0.855	6.74923e-115
Hsp90aa1	5.09025e-119	0.703613	0.995	0.869	6.99044e-115
Maged1	6.51115e-119	0.650826	0.974	0.688	8.94177e-115
Ptx3	1.06769e-118	1.22426	0.49	0.119	1.46626e-114
Rcn1	1.54817e-118	0.642649	0.984	0.789	2.12611e-114
Surf4	3.92462e-118	0.616228	0.963	0.67	5.38969e-114
Eif2s1	9.02213e-118	0.537358	0.91	0.509	1.23901e-113
Cnn2	1.18307e-117	0.786854	0.911	0.56	1.62471e-113
Hbegf	5.14842e-117	0.59999	0.467	0.102	7.07032e-113
Mdh2	8.37221e-116	0.590843	0.986	0.793	1.14976e-111
Nop56	3.39333e-115	0.503737	0.801	0.375	4.66006e-111
Ube2s	4.01553e-115	0.72489	0.957	0.693	5.51452e-111
Tmem258	5.16241e-115	0.647077	0.98	0.806	7.08954e-111
Cct2	1.73893e-114	0.538433	0.938	0.567	2.38807e-110
Fkbp10	2.49469e-114	0.646458	0.952	0.642	3.42596e-110
Erh	2.03571e-111	0.60914	0.908	0.531	2.79565e-107
Prelid1	1.90732e-110	0.577853	0.98	0.755	2.61933e-106
Nap1l1	3.21078e-110	0.628207	0.98	0.742	4.40937e-106
Eif6	3.78412e-110	0.561977	0.946	0.609	5.19674e-106
Hmgn2	1.1369e-109	0.752501	0.855	0.47	1.56131e-105
Col1a1	4.44969e-109	0.977188	0.993	0.994	6.11075e-105
Ncl	1.21237e-108	0.730412	0.984	0.789	1.66495e-104
Ccl2	1.2588e-108	0.519817	0.661	0.255	1.7287e-104
Cct6a	3.13807e-108	0.61256	0.953	0.634	4.30951e-104
Atp5g2	3.30397e-108	0.550682	0.982	0.853	4.53734e-104
Plac8	4.26696e-108	0.998623	0.339	0.049	5.85981e-104
Cct8	1.13431e-107	0.561223	0.971	0.669	1.55775e-103
Eny2	1.27646e-107	0.506594	0.964	0.641	1.75296e-103
C1qbp	3.06931e-107	0.57421	0.894	0.515	4.21508e-103
P4hb	2.49932e-106	0.62783	0.984	0.836	3.43232e-102
Atp5b	7.55795e-106	0.593665	0.996	0.921	1.03793e-101
Tomm20	1.44325e-105	0.590367	0.97	0.745	1.98202e-101
Hnrnpab	3.19289e-105	0.544371	0.966	0.671	4.3848e-101
Myl9	8.54748e-105	0.850701	0.651	0.249	1.17383e-100
Ccl7	1.15519e-104	1.12921	0.646	0.244	1.58642e-100
Wdr1	3.08035e-104	0.505829	0.904	0.529	4.23024e-100
Serp1	2.16491e-103	0.619562	0.977	0.783	2.97307e-99
Set	5.74695e-103	0.574929	0.974	0.696	7.89228e-99
P4ha1	7.32933e-103	0.530773	0.921	0.556	1.00654e-98
Csrp2	1.24025e-102	0.80794	0.977	0.814	1.70324e-98
Cenpa	6.60991e-102	0.643081	0.363	0.063	9.07738e-98
Fabp5	2.75234e-101	0.708728	0.628	0.234	3.77978e-97
Ostc	5.13374e-101	0.560738	0.983	0.885	7.05017e-97
Abracl	4.57979e-100	0.578125	0.933	0.602	6.28942e-96
Swi5	5.22891e-100	0.505649	0.996	0.915	7.18086e-96
Ssr1	7.60734e-100	0.570636	0.966	0.684	1.04472e-95
Erp29	3.26635e-99	0.556455	0.971	0.73	4.48568e-95
Ost4	4.55613e-99	0.59676	0.984	0.849	6.25693e-95
Dad1	1.66173e-97	0.505028	0.995	0.928	2.28205e-93
Ssr3	1.82429e-97	0.54307	0.969	0.724	2.5053e-93
Csrp1	1.85013e-96	0.724609	0.934	0.647	2.54078e-92
Mt1	2.04634e-96	1.28319	0.933	0.69	2.81024e-92
Tomm6	6.7593e-96	0.515999	0.99	0.808	9.28254e-92
Rps27l	8.3781e-96	0.575113	0.995	0.927	1.15056e-91
Tpm1	3.75323e-93	0.622998	0.97	0.761	5.15431e-89
Cks1b	6.81232e-93	0.558885	0.785	0.401	9.35536e-89
Eloc	1.12118e-92	0.519181	0.962	0.697	1.53972e-88
Cct7	2.2496e-91	0.561934	0.951	0.674	3.08937e-87
Fam162a	9.47008e-90	0.653142	0.918	0.593	1.30053e-85
Lman1	1.49946e-87	0.577242	0.954	0.716	2.05921e-83
Thy1	2.24197e-83	0.534702	0.637	0.277	3.07889e-79
Cald1	3.87862e-82	0.527514	0.99	0.933	5.32651e-78
Cxcl12	7.3353e-82	1.14144	0.741	0.405	1.00736e-77
Kdelr2	2.11653e-81	0.63096	0.986	0.821	2.90664e-77
Tagln2	4.14372e-81	0.527196	0.999	0.968	5.69057e-77
Aldoa	1.62619e-79	0.586021	0.994	0.925	2.23325e-75
Hp	6.70072e-78	1.47811	0.261	0.042	9.2021e-74
Serpine1	3.47887e-73	0.920261	0.842	0.522	4.77753e-69
Gpx7	4.01707e-73	0.509035	0.968	0.761	5.51664e-69
Mmp3	6.97631e-72	0.960856	0.423	0.134	9.58057e-68
Esd	1.33195e-67	0.506076	0.959	0.724	1.82917e-63
Hmgb1	1.46574e-66	0.503736	0.996	0.939	2.0129e-62
Ptn	3.8855e-64	0.544891	0.585	0.277	5.33596e-60
Calr	3.40083e-63	0.523582	0.993	0.95	4.67036e-59
Il33	4.97137e-61	0.640643	0.521	0.223	6.82718e-57
Nfkbia	1.477e-52	0.641745	0.862	0.608	2.02836e-48
Tuba1b	6.03622e-52	0.508881	0.987	0.896	8.28954e-48
Cxcl14	1.13227e-49	0.686822	0.496	0.233	1.55495e-45
Hspa5	9.74061e-47	0.526428	0.999	0.958	1.33768e-42
Pfn1	1.06368e-45	0.807264	0.756	0.718	1.46075e-41
Id3	5.16507e-40	0.629385	0.965	0.868	7.09319e-36
Cxcl1	1.20414e-39	0.910532	0.709	0.463	1.65364e-35
Col1a2	4.01505e-38	0.592124	0.992	0.994	5.51386e-34

## Sheet: MYO vs F-Cyc MI days 1-7
Gene	p_val	avg_log2FC	pct.1	pct.2	p_val_adj
Col1a1	0	1.24595	0.988	0.989	0
Col1a2	0	1.39077	0.98	0.972	0
Fn1	0	1.83541	0.918	0.816	0
Ogn	0	1.76759	0.852	0.686	0
Mfap4	3.02492632122483e-311	1.43886	0.919	0.805	4.15413e-307
Col3a1	7.58144e-305	1.30796	0.983	0.986	1.04116e-300
Cst3	3.9189e-280	1.55857	0.965	0.973	5.38183e-276
Col5a2	7.09323e-259	1.06797	0.896	0.871	9.74114e-255
Malat1	7.32046e-210	1.58785	0.983	0.985	1.00532e-205
Rps27	6.05434e-207	0.701826	0.98	0.986	8.31442e-203
Cthrc1	3.48027e-204	1.40001	0.915	0.703	4.77945e-200
Sfrp1	2.38011e-203	1.62242	0.805	0.607	3.26861e-199
Col14a1	2.07927e-200	1.22855	0.784	0.597	2.85546e-196
Fxyd6	9.71408e-191	1.19188	0.816	0.704	1.33403e-186
Aspn	1.07789e-189	1.34715	0.905	0.801	1.48027e-185
Sfrp2	1.52729e-185	2.52776	0.714	0.414	2.09743e-181
Gxylt2	2.25639e-184	1.25902	0.703	0.413	3.0987e-180
Gas6	4.42981e-184	1.52117	0.687	0.385	6.08346e-180
Postn	1.10863e-182	1.09006	0.962	0.948	1.52248e-178
Timp3	2.85897e-176	1.59355	0.729	0.481	3.92622e-172
Ctsd	4.95056e-174	0.948322	0.894	0.869	6.7986e-170
Ptn	5.96262e-172	2.04987	0.782	0.588	8.18847e-168
Ddah1	5.38605e-170	1.30539	0.755	0.474	7.39666e-166
Ecrg4	1.35179e-169	1.67354	0.618	0.222	1.85641e-165
Tgfb3	1.84471e-166	1.04274	0.735	0.561	2.53333e-162
Col5a1	1.26149e-149	0.86722	0.821	0.745	1.73241e-145
Sparc	2.34192e-149	0.609084	0.997	0.995	3.21615e-145
Ypel3	6.73807e-149	1.01952	0.699	0.471	9.25339e-145
Tpt1	4.14617e-145	0.640919	0.976	0.986	5.69394e-141
Lox	7.44877e-144	1.01307	0.844	0.731	1.02294e-139
Ltbp2	1.16394e-143	1.12527	0.722	0.493	1.59844e-139
Comp	2.06587e-140	1.61248	0.477	0.111	2.83706e-136
Snhg18	3.02639e-140	0.689387	0.813	0.788	4.15614e-136
Rflnb	4.69438e-140	1.36606	0.621	0.337	6.4468e-136
Itgbl1	2.47244e-136	1.08012	0.653	0.409	3.3954e-132
Rps29	4.70675e-135	0.619365	0.985	0.99	6.46379e-131
Col16a1	1.02526e-134	0.882486	0.623	0.415	1.40798e-130
Eln	1.11425e-132	2.22714	0.68	0.481	1.5302e-128
Rps28	2.98446e-132	0.572745	0.974	0.98	4.09855e-128
Mmp2	7.32575e-131	1.00581	0.803	0.683	1.00604e-126
Thbs2	3.29131e-130	1.18235	0.643	0.47	4.51996e-126
Rpl38	6.39274e-127	0.510429	0.953	0.961	8.77915e-123
Itgb5	6.84814e-127	0.884287	0.785	0.7	9.40455e-123
Pdgfrl	3.78267e-126	0.987698	0.719	0.538	5.19474e-122
Gucy1a1	5.16577e-126	1.17866	0.418	0.1	7.09416e-122
Hcfc1r1	3.64932e-124	0.810979	0.757	0.64	5.01161e-120
Fbn1	1.93693e-122	0.614705	0.892	0.886	2.65999e-118
mt-Co1	7.11701e-121	0.603745	0.906	0.94	9.77378e-117
Fbln5	1.54008e-120	1.05621	0.762	0.632	2.11499e-116
Col8a2	1.24424e-118	0.766357	0.406	0.082	1.70872e-114
Timp2	2.50672e-118	0.573867	0.898	0.911	3.44248e-114
Mgp	3.05582e-111	1.13	0.954	0.949	4.19656e-107
Serf1	4.92451e-111	0.739435	0.703	0.555	6.76283e-107
Mdk	8.79673e-111	0.971838	0.679	0.439	1.20805e-106
Cd200	1.23094e-110	1.04046	0.553	0.241	1.69045e-106
Adamts2	1.2137e-109	0.6851	0.807	0.783	1.66678e-105
Igfbp7	7.30047e-108	0.636313	0.989	0.991	1.00257e-103
Fndc1	3.04015e-107	0.872447	0.669	0.506	4.17503e-103
Mxd4	3.88554e-106	0.707532	0.654	0.502	5.33601e-102
Pmepa1	2.18538e-105	0.747424	0.753	0.689	3.00118e-101
Ahnak2	5.08983e-103	0.768237	0.572	0.344	6.98986e-99
Rpl10-ps3	6.0952e-103	0.635366	0.526	0.409	8.37054e-99
Gas5	1.18299e-102	0.591023	0.888	0.898	1.6246e-98
Ccn5	7.40893e-102	1.33596	0.664	0.494	1.01747e-97
Fbln1	1.22304e-101	1.11462	0.707	0.656	1.6796e-97
Meg3	4.91561e-101	1.15626	0.729	0.704	6.7506e-97
Use1	7.14062e-101	0.605703	0.696	0.646	9.80621e-97
Tcea3	7.60002e-101	0.688628	0.434	0.171	1.04371e-96
mt-Nd3	1.64108e-100	0.581591	0.723	0.714	2.25369e-96
Fmod	6.80447e-100	1.05783	0.445	0.127	9.34458e-96
Itm2a	5.56771e-99	1.28343	0.628	0.481	7.64614e-95
1810058I24Rik	8.17287e-98	0.608448	0.78	0.74	1.12238e-93
Dpt	1.92209e-97	0.760723	0.836	0.836	2.6396e-93
mt-Nd2	2.77661e-97	0.555325	0.824	0.859	3.81311e-93
Igfbp4	3.71848e-96	0.955687	0.81	0.778	5.10659e-92
Gm26771	1.93197e-94	0.818465	0.295	0.04	2.65318e-90
Lbh	3.27141e-93	0.806779	0.733	0.584	4.49263e-89
Ltbp3	5.45364e-93	0.681888	0.572	0.394	7.48949e-89
Nedd9	4.84727e-91	0.711259	0.54	0.347	6.65676e-87
Lrp1	1.62517e-89	0.584936	0.757	0.724	2.23185e-85
C1qtnf6	2.12952e-87	0.614196	0.78	0.743	2.92447e-83
Cfh	1.00536e-86	0.911166	0.661	0.559	1.38066e-82
Kcnj15	7.26777e-86	0.608116	0.295	0.049	9.98083e-82
Aebp1	4.13342e-84	0.63241	0.806	0.786	5.67643e-80
Palld	3.16216e-83	0.733003	0.673	0.517	4.34259e-79
Btg1	1.58644e-81	0.695958	0.638	0.565	2.17866e-77
Nid1	9.24463e-81	0.59804	0.727	0.69	1.26956e-76
Lum	3.2578e-80	0.598095	0.924	0.918	4.47394e-76
4931406P16Rik	1.79302e-78	0.607331	0.472	0.254	2.46235e-74
Picalm	1.15514e-76	0.640111	0.622	0.558	1.58636e-72
Abi3bp	5.61797e-75	0.915087	0.436	0.216	7.71516e-71
Kif26b	2.7946e-74	0.536751	0.344	0.145	3.83782e-70
Pbx1	4.11789e-74	0.563866	0.494	0.379	5.6551e-70
Zfp36l1	1.09281e-73	0.58864	0.707	0.669	1.50076e-69
Dst	6.06385e-73	0.554601	0.568	0.469	8.32749e-69
Ahnak	1.25945e-71	0.537706	0.745	0.738	1.72961e-67
Pdlim3	1.78259e-70	0.789024	0.489	0.232	2.44803e-66
Adarb1	1.71395e-69	0.557887	0.418	0.24	2.35376e-65
Islr	1.204e-67	0.655284	0.625	0.487	1.65346e-63
Heg1	6.51585e-67	0.615248	0.62	0.557	8.94822e-63
Mmp23	2.14564e-66	0.51415	0.778	0.792	2.94661e-62
Pam	8.77437e-66	0.676059	0.892	0.854	1.20498e-61
Mfap2	8.93547e-66	0.691353	0.696	0.602	1.22711e-61
Tns3	4.71442e-64	0.513106	0.485	0.36	6.47431e-60
Serping1	1.52768e-63	0.570058	0.838	0.83	2.09797e-59
Col4a2	1.72543e-63	0.599763	0.728	0.726	2.36954e-59
Ccn2	2.46831e-63	0.789373	0.64	0.52	3.38972e-59
Rgs4	1.783e-62	0.620163	0.319	0.107	2.44859e-58
Neat1	1.37777e-61	0.772872	0.648	0.569	1.89209e-57
Sulf2	4.48745e-61	0.637928	0.491	0.328	6.16262e-57
Col11a1	5.9273e-61	0.753848	0.272	0.073	8.13996e-57
Runx1	6.10578e-61	0.658071	0.504	0.328	8.38507e-57
Map1lc3a	2.41205e-60	0.537647	0.694	0.639	3.31247e-56
Ogt	8.4865e-60	0.547866	0.563	0.434	1.16545e-55
Dhrs3	9.47525e-60	0.682081	0.493	0.271	1.30124e-55
Selenop	2.39432e-59	0.651209	0.754	0.724	3.28812e-55
Mfge8	1.74517e-58	0.508265	0.75	0.743	2.39664e-54
Cpe	2.09433e-57	0.645954	0.447	0.227	2.87615e-53
Mir99ahg	6.11683e-57	0.542935	0.461	0.324	8.40024e-53
Ccn4	9.11909e-57	0.642827	0.591	0.436	1.25233e-52
Gask1b	1.15536e-56	0.554962	0.657	0.59	1.58665e-52
Antxr1	8.04062e-55	0.503583	0.461	0.318	1.10422e-50
Ecm2	2.13579e-53	0.598864	0.48	0.328	2.93308e-49
Rasl11b	1.50073e-52	0.573058	0.544	0.38	2.06096e-48
Klf2	2.3223e-52	0.771773	0.694	0.62	3.18922e-48
Lsp1	5.17427e-52	0.592443	0.787	0.815	7.10582e-48
Dkk3	2.5564e-50	0.59446	0.513	0.303	3.51071e-46
C1qtnf2	9.63992e-50	0.516956	0.516	0.385	1.32385e-45
Nrep	4.48129e-48	0.593041	0.466	0.322	6.15416e-44
Smpdl3a	9.29189e-48	0.526736	0.391	0.23	1.27605e-43
Gadd45b	1.55253e-47	0.504849	0.623	0.572	2.13208e-43
Mn1	3.08317e-46	0.505164	0.389	0.212	4.23412e-42
Cryab	3.66162e-45	0.503386	0.746	0.674	5.0285e-41
Thbs1	9.86213e-45	0.824583	0.528	0.502	1.35437e-40
Serpine2	1.00385e-43	0.761492	0.683	0.694	1.37859e-39
Col12a1	6.37628e-41	0.535866	0.474	0.384	8.75654e-37
Sox9	1.81384e-39	0.537811	0.506	0.376	2.49094e-35
Cilp	1.54251e-38	1.01141	0.507	0.389	2.11833e-34
Igf1	2.69446e-36	0.548675	0.678	0.593	3.70031e-32
Adamtsl2	3.00719e-29	0.583995	0.36	0.252	4.12978e-25
Apoe	4.91851e-28	0.618523	0.734	0.773	6.75459e-24
H19	3.76523e-25	0.932076	0.254	0.164	5.17079e-21

## Sheet: F-Cyc MI-day 5 vs MI-day 7
Gene	p_val	avg_log2FC	pct.1	pct.2	p_val_adj
Cthrc1	2.78287e-27	1.48396	0.8	0.456	3.82172e-23
Timp1	1.65267e-22	1.25749	0.808	0.725	2.26961e-18
Acta2	4.20361e-20	1.33864	0.8	0.63	5.77282e-16
Tpm2	8.8995e-18	0.921873	0.783	0.731	1.22217e-13
Col1a1	3.82167e-15	0.843405	0.983	0.987	5.2483e-11
Dad1	6.15137e-14	0.509043	0.817	0.869	8.44767e-10
Serpinh1	1.63158e-13	0.54742	0.983	0.984	2.24065e-09
Csrp1	8.61317e-13	0.706655	0.762	0.711	1.18285e-08
Rcn3	1.34888e-12	0.583707	0.883	0.875	1.85242e-08
Ctsd	1.94078e-12	0.636432	0.812	0.807	2.66528e-08
Vamp8	7.74928e-11	0.558876	0.554	0.534	1.06421e-06

## Sheet: F-Cyc MI-day 5 vs MI-day 3
Gene	p_val	avg_log2FC	pct.1	pct.2	p_val_adj
Gm10076	4.48065e-82	1.11536	0.846	0.936	6.15328e-78
Ctsd	5.10501e-61	1.03893	0.812	0.927	7.01071e-57
Pam	4.32415e-60	1.40348	0.767	0.857	5.93835e-56
Apoe	8.37199e-58	1.47527	0.867	0.777	1.14972e-53
Lyz2	1.54007e-50	1.98262	0.708	0.223	2.11498e-46
Itgb5	2.4976e-46	0.574694	0.533	0.795	3.42996e-42
Ddah1	7.82603e-46	1.65537	0.537	0.509	1.07475e-41
Lbh	1.46951e-44	0.776477	0.521	0.637	2.01807e-40
Fbln5	8.72839e-44	1.20724	0.575	0.627	1.19867e-39
Actb	1.97597e-43	1.50006	1	1	2.7136e-39
Wtap	1.64893e-42	0.696124	0.433	0.611	2.26448e-38
Slc39a1	1.79002e-41	1.1988	0.688	0.723	2.45824e-37
B2m	3.20795e-41	0.786433	0.921	0.986	4.40547e-37
Nfia	4.23837e-41	0.831728	0.6	0.746	5.82056e-37
Grn	1.06832e-39	0.518827	0.6	0.82	1.46712e-35
Tgfb3	1.31853e-39	0.596959	0.467	0.643	1.81074e-35
Cbx3	3.9141e-38	0.8234	0.767	0.895	5.37523e-34
H1f0	8.48316e-37	0.799845	0.671	0.864	1.16499e-32
Dpysl2	6.9493e-36	0.650123	0.617	0.764	9.54348e-32
H2-D1	1.54729e-34	0.690417	0.796	0.932	2.12489e-30
Ogn	8.03475e-34	0.827049	0.6	0.748	1.10341e-29
Tmsb4x	8.19627e-34	0.856074	0.988	0.998	1.12559e-29
Psap	1.1767e-33	0.629415	0.804	0.923	1.61596e-29
Gask1b	1.17891e-33	0.572566	0.512	0.675	1.619e-29
Col14a1	2.07777e-32	0.537231	0.471	0.652	2.8534e-28
Rflnb	5.04386e-32	1.02388	0.358	0.334	6.92673e-28
Tgfb1	1.13077e-31	0.534218	0.404	0.566	1.55289e-27
Cercam	6.7033e-31	0.54761	0.292	0.43	9.20564e-27
C1qa	1.75889e-30	0.907966	0.312	0.023	2.41549e-26
Cthrc1	2.29707e-30	1.19531	0.8	0.796	3.15457e-26
Myl9	3.16336e-30	0.93614	0.542	0.634	4.34424e-26
Ltbp2	3.75469e-30	0.683515	0.446	0.595	5.15632e-26
Mmp2	4.66271e-30	0.63444	0.554	0.691	6.4033e-26
Mdk	7.55448e-30	0.891889	0.471	0.484	1.03746e-25
Bst2	1.38508e-29	0.557284	0.692	0.877	1.90214e-25
Pdgfrl	1.53359e-29	0.661068	0.479	0.595	2.10608e-25
Rhoa	3.15286e-29	0.505541	0.892	0.984	4.32983e-25
Cd74	4.24979e-29	1.9168	0.421	0.079	5.83624e-25
Ptn	9.37676e-29	1.11169	0.583	0.602	1.28771e-24
Ifi30	3.3866e-28	0.501625	0.325	0.466	4.65081e-24
Fn1	1.17123e-27	0.882986	0.8	0.895	1.60846e-23
Arl6ip1	1.3541e-26	0.506243	0.537	0.802	1.85958e-22
Aspn	3.92904e-26	1.00921	0.733	0.82	5.39575e-22
Notch2	6.63233e-26	0.918943	0.325	0.264	9.10817e-22
Calm3	2.68384e-25	0.554852	0.796	0.909	3.68572e-21
Serpinf1	5.10991e-25	0.510514	0.829	0.952	7.01744e-21
Vamp5	5.53181e-25	0.500538	0.654	0.787	7.59684e-21
Tnfaip8	1.01127e-24	0.501731	0.304	0.366	1.38878e-20
Hist1h1c	1.27295e-24	0.68092	0.338	0.514	1.74814e-20
Spc25	1.41127e-24	0.507723	0.392	0.559	1.93809e-20
Tagln	4.44058e-24	0.858817	0.625	0.743	6.09825e-20
Kdelr2	2.83662e-23	0.686286	0.925	0.973	3.89554e-19
Rpgrip1	8.14143e-23	1.10885	0.267	0.307	1.11806e-18
Mfap2	1.35219e-22	0.507515	0.525	0.691	1.85697e-18
Prc1	1.44486e-22	0.598758	0.404	0.554	1.98422e-18
Insig1	2.23951e-22	0.660035	0.3	0.339	3.07552e-18
Cst3	4.76184e-22	0.678162	0.95	0.98	6.53944e-18
Mfap4	1.62205e-21	0.974704	0.804	0.791	2.22757e-17
Cdkn2d	3.43122e-21	0.641145	0.408	0.502	4.71209e-17
C1qb	1.18994e-20	0.933231	0.342	0.075	1.63415e-16
Tyrobp	1.3633e-20	0.889944	0.312	0.061	1.87223e-16
Hspa1a	1.51478e-20	0.870154	0.325	0.382	2.08024e-16
Sfrp1	3.81472e-20	0.622364	0.546	0.67	5.23876e-16
Cd81	8.47927e-20	0.519798	0.933	0.98	1.16446e-15
Ifi27l2a	9.17545e-20	0.806366	0.875	0.882	1.26006e-15
Cdk1	1.88681e-19	0.564075	0.521	0.655	2.59116e-15
Meg3	1.31771e-18	0.644768	0.625	0.775	1.80962e-14
Cd200	1.67579e-18	0.731333	0.308	0.229	2.30137e-14
Lgals3	5.37464e-18	0.884849	0.338	0.236	7.38099e-14
Fxyd6	6.43361e-18	0.580575	0.625	0.711	8.83528e-14
Fcer1g	1.02134e-17	0.938039	0.333	0.089	1.4026e-13
Postn	1.29639e-17	0.869426	0.946	0.952	1.78034e-13
Acta2	9.44641e-17	0.660764	0.8	0.914	1.29728e-12
Dkk3	2.01542e-16	0.547918	0.308	0.311	2.76778e-12
Eln	4.29864e-16	1.3192	0.362	0.502	5.90332e-12
Abhd2	8.17524e-16	0.712034	0.379	0.436	1.12271e-11
Top2a	9.81845e-15	0.599897	0.454	0.479	1.34837e-10
H2-Ab1	1.23989e-14	0.745657	0.25	0.052	1.70274e-10
Tubb5	1.54878e-14	0.668484	0.975	0.991	2.12694e-10
Col1a1	6.41891e-14	0.820332	0.983	0.993	8.81508e-10
Cpe	1.01875e-12	0.537003	0.267	0.245	1.39905e-08
Ecrg4	1.37911e-12	0.668606	0.267	0.198	1.89393e-08
