# Supplementary material for: Integration mapping of cardiac fibroblast single-cell transcriptomes elucidates cellular principles of fibrosis in diverse pathologies
Source: Sci Adv. 2024 Jun 21;10(25):eadk8501. doi: 10.1126/sciadv.adk8501 (PMC11192082; doi:10.1126/sciadv.adk8501)
Supplement: Supplementary file 2 — Tables S1 to S10 [file sciadv.adk8501_tables_s1_to_s10.zip › Table S5.xlsx]

## Sheet: MI days 5-30 MYO vs MFC
Gene	p_val	avg_log2FC	pct.1	pct.2	p_val_adj
Acta2	0	2.15272	0.682	0.416	0
Actb	0	2.14901	0.994	0.958	0
Tagln	0	1.74023	0.683	0.298	0
Gm10076	0	1.57431	0.804	0.467	0
Lyz2	6.35481e-208	1.48645	0.362	0.137	8.72706e-204
Fn1	0	1.47687	0.928	0.889	0
Col1a1	0	1.40544	0.989	0.989	0
Rpl10	0	1.38574	0.936	0.698	0
Rps27	0	1.37159	0.939	0.661	0
Rpl9	0	1.36361	0.927	0.695	0
Sfrp1	0	1.30251	0.788	0.594	0
Kdelr2	0	1.29793	0.868	0.645	0
Slc39a1	4.21359e-242	1.19835	0.674	0.406	5.78652e-238
Myl9	1.08975e-258	1.09481	0.597	0.327	1.49655e-254
Tpm2	5.03896e-246	1.05984	0.7	0.478	6.92e-242
Timp1	1.7319e-192	1.05025	0.85	0.735	2.37842e-188
Cthrc1	0	1.044	0.912	0.741	0
Col1a2	0	1.03354	0.983	0.993	0
Lox	0	1.0077	0.835	0.679	0
Ccn4	0	1.00148	0.579	0.217	0
Csrp2	0	0.995729	0.92	0.864	0
Mmp14	8.39911597930119e-323	0.995061	0.754	0.486	1.15345059743743e-318
Oaf	1.75839e-290	0.985911	0.656	0.324	2.4148e-286
Postn	0	0.959191	0.967	0.904	0
Tnc	3.94521e-192	0.943999	0.345	0.12	5.41796e-188
Gnas	0	0.917476	0.919	0.848	0
Igfbp7	0	0.916732	0.99	0.977	0
Cxcl12	8.62401e-130	0.902709	0.48	0.308	1.18433e-125
Ckap4	0	0.900798	0.697	0.371	0
Tpm4	0	0.860009	0.891	0.796	0
Fbln2	0	0.852138	0.864	0.735	0
Actg1	0	0.850425	0.973	0.946	0
Lsp1	2.85589e-226	0.849318	0.786	0.665	3.922e-222
Ybx1	0	0.840426	0.882	0.736	0
Plac8	2.37722e-141	0.835525	0.274	0.096	3.26463e-137
Mtch1	0	0.835493	0.834	0.592	0
Col5a2	0	0.831157	0.905	0.854	0
Rbm3	2.13693e-271	0.824283	0.81	0.657	2.93464e-267
Col5a1	5.27909142581372e-320	0.822835	0.814	0.669	7.24977625506998e-316
Cald1	0	0.816509	0.857	0.759	0
Marcks	6.53852e-292	0.816454	0.807	0.607	8.97935e-288
Cnn2	1.1629e-218	0.800386	0.673	0.449	1.59702e-214
Col3a1	0	0.779644	0.985	0.995	0
Ptov1	1.44313e-296	0.749198	0.644	0.3	1.98185e-292
Gapdh	3.97515e-272	0.745668	0.843	0.726	5.45907e-268
Ptms	2.90897e-265	0.742682	0.827	0.639	3.99488e-261
Ptn	9.93285e-115	0.737081	0.803	0.663	1.36408e-110
Rpl29	0	0.732666	0.941	0.951	0
P4hb	4.09580420402393e-320	0.72877	0.828	0.712	5.62476791338607e-316
Fbn1	0	0.718711	0.892	0.819	0
Rac1	7.80525e-236	0.717628	0.758	0.525	1.0719e-231
C1qtnf6	2.1007e-233	0.715526	0.766	0.532	2.8849e-229
Eef1b2	0	0.709889	0.89	0.864	0
Rps2	0	0.696802	0.968	0.98	0
Rack1	0	0.694462	0.904	0.911	0
Abhd2	7.58543e-131	0.689937	0.326	0.137	1.04171e-126
Palld	1.71976e-192	0.689452	0.679	0.442	2.36175e-188
Cbx3	5.6662e-178	0.688213	0.688	0.437	7.78139e-174
Rpsa	0	0.688079	0.965	0.977	0
Ddah1	1.61573e-144	0.682688	0.769	0.649	2.21888e-140
Lgals1	0	0.68203	0.996	0.994	0
Hnrnpa1	1.90664e-156	0.681196	0.688	0.506	2.61838e-152
Rps12	0	0.678656	0.951	0.975	0
Col6a3	5.63855e-107	0.673782	0.623	0.455	7.74342e-103
Dclk1	1.34807e-180	0.670869	0.571	0.32	1.85131e-176
Tmsb4x	2.6531e-280	0.660493	0.994	0.995	3.64351e-276
Fndc1	1.45567e-164	0.640543	0.662	0.431	1.99907e-160
Rpl36a	0	0.628214	0.944	0.945	0
Pxdn	5.49339e-209	0.626721	0.501	0.226	7.54407e-205
Maged2	2.55887e-119	0.617786	0.683	0.522	3.5141e-115
Rpl12	0	0.615857	0.928	0.944	0
Tpm1	2.23327e-132	0.61295	0.743	0.612	3.06695e-128
Fkbp10	4.15704e-130	0.611995	0.661	0.479	5.70887e-126
Loxl2	9.24541e-128	0.611026	0.532	0.315	1.26967e-123
Cfl1	4.7849e-173	0.604025	0.919	0.887	6.5711e-169
Rpl39	0	0.599756	0.975	0.985	0
Rpl17	0	0.599618	0.973	0.981	0
Myl6	2.63074e-260	0.598206	0.976	0.973	3.61279e-256
Bmp1	8.30734e-152	0.597286	0.692	0.49	1.14085e-147
Rtn4	5.01936e-173	0.595135	0.746	0.514	6.89309e-169
Myh9	1.37879e-177	0.589327	0.537	0.275	1.89349e-173
Thbs2	1.93242e-90	0.585827	0.654	0.52	2.65379e-86
Flna	4.65072e-141	0.578693	0.554	0.331	6.38684e-137
Rps18	0	0.572904	0.978	0.985	0
Sec61b	4.68157e-231	0.568354	0.868	0.845	6.4292e-227
Csrp1	3.86588e-80	0.568161	0.651	0.53	5.30901e-76
Lamb1	1.61257e-176	0.567421	0.503	0.242	2.21454e-172
B4galt1	1.15736e-96	0.566961	0.497	0.314	1.58941e-92
Sox4	5.29161e-183	0.563486	0.534	0.265	7.26697e-179
Rplp0	0	0.563406	0.988	0.991	0
Tagln2	4.31503e-104	0.562961	0.884	0.847	5.92583e-100
Ssr3	4.25533e-147	0.561024	0.721	0.539	5.84385e-143
Rps29	0	0.557526	0.985	0.996	0
Tmem176a	3.45673e-104	0.557263	0.453	0.258	4.74713e-100
Rps8	0	0.555307	0.98	0.995	0
Hes1	2.36591e-122	0.552821	0.463	0.248	3.2491e-118
Fstl1	0	0.551724	0.97	0.977	0
Pdpn	1.19453e-60	0.551109	0.518	0.383	1.64044e-56
Hdlbp	1.18205e-142	0.549058	0.711	0.517	1.6233e-138
Ssr1	1.05694e-86	0.545927	0.659	0.506	1.45149e-82
Col15a1	3.79519e-53	0.54467	0.619	0.528	5.21193e-49
Efemp2	5.10489e-135	0.542853	0.744	0.605	7.01054e-131
Col4a2	1.10531e-96	0.540064	0.732	0.624	1.51792e-92
Rpl15	0	0.540005	0.97	0.984	0
Rpl41	0	0.539521	0.987	0.994	0
Uba52	4.1345e-132	0.537018	0.509	0.279	5.6779e-128
Fabp5	1.49472e-72	0.532876	0.348	0.206	2.0527e-68
Col8a1	2.4223e-171	0.527142	0.884	0.894	3.32654e-167
Surf4	6.63189e-121	0.521579	0.69	0.524	9.10758e-117
Ap2a2	6.47371e-144	0.520914	0.577	0.341	8.89034e-140
Prelid1	6.32895e-130	0.52023	0.717	0.559	8.69155e-126
Glipr2	2.99975e-84	0.519467	0.463	0.294	4.11955e-80
Lbh	1.44559e-96	0.513204	0.728	0.582	1.98523e-92
Lamp1	3.82072e-149	0.512249	0.844	0.687	5.24699e-145
Ssr4	9.09759e-157	0.511154	0.862	0.814	1.24937e-152
Filip1l	4.44706e-120	0.510639	0.426	0.221	6.10715e-116
Rcn1	1.38005e-104	0.505873	0.776	0.658	1.89523e-100
Rpl7a	0	0.503707	0.938	0.955	0
Fkbp11	9.8514e-104	0.503139	0.456	0.268	1.35289e-99
Cyb5a	1.18341e-209	-0.504467	0.756	0.875	1.62517e-205
Pkd1	9.2447e-128	-0.50992	0.43	0.57	1.26957e-123
Cpq	4.34675e-168	-0.509981	0.534	0.701	5.9694e-164
Rps27rt	1.99431e-120	-0.510467	0.582	0.692	2.73879e-116
Il11ra1	2.38816e-118	-0.513007	0.712	0.827	3.27966e-114
Eif1	0	-0.513811	0.96	0.993	0
Ctsf	2.65784e-165	-0.515165	0.228	0.443	3.65002e-161
Sgk1	2.88017e-93	-0.523535	0.224	0.364	3.95534e-89
Egr2	1.90044e-76	-0.525001	0.201	0.328	2.60988e-72
Tuba1a	1.86614e-153	-0.525043	0.895	0.941	2.56277e-149
Sbds	3.53344e-172	-0.529907	0.377	0.571	4.85247e-168
Ifngr1	5.13491e-175	-0.530541	0.494	0.69	7.05177e-171
Gstm5	2.04228e-156	-0.531647	0.494	0.649	2.80467e-152
Phlda1	2.79615e-60	-0.539187	0.313	0.424	3.83996e-56
Gas6	2.18695e-124	-0.539243	0.719	0.863	3.00333e-120
Bhlhe40	1.40399e-112	-0.540156	0.258	0.42	1.92811e-108
Ugdh	3.9727e-105	-0.541609	0.387	0.5	5.4557e-101
Serpinf1	1.22426e-197	-0.542424	0.921	0.965	1.68128e-193
Ptgis	1.68649e-211	-0.544449	0.773	0.88	2.31605e-207
Gadd45b	2.37835e-76	-0.545719	0.625	0.662	3.26619e-72
Ugp2	9.57973e-119	-0.546756	0.533	0.657	1.31558e-114
Pdgfrl	1.22215e-157	-0.549857	0.741	0.853	1.67838e-153
Sqstm1	4.59294e-175	-0.551686	0.509	0.672	6.30749e-171
Dkk3	1.07343e-138	-0.552519	0.544	0.694	1.47415e-134
Slc29a1	4.96239e-163	-0.553614	0.508	0.669	6.81485e-159
Sertad1	4.81288e-145	-0.560579	0.304	0.459	6.60953e-141
Cygb	1.17347e-135	-0.562571	0.793	0.89	1.61152e-131
Klf9	2.09526e-142	-0.56923	0.456	0.604	2.87742e-138
Slc1a5	5.59312e-174	-0.57075	0.42	0.611	7.68103e-170
C1ra	6.75985e-156	-0.572831	0.277	0.478	9.2833e-152
Adamtsl2	4.45565e-96	-0.574521	0.351	0.526	6.11894e-92
Id3	5.17125e-97	-0.581785	0.899	0.963	7.10167e-93
Smoc2	2.67126e-134	-0.583047	0.587	0.732	3.66844e-130
Ly6a	2.55387e-47	-0.590501	0.356	0.467	3.50723e-43
Rpl10-ps3	3.93444e-179	-0.592739	0.548	0.673	5.40316e-175
Ddx5	8.82711e-250	-0.593666	0.83	0.925	1.21223e-245
Errfi1	9.44351e-109	-0.603605	0.235	0.398	1.29688e-104
Atf5	4.13615e-138	-0.604187	0.306	0.492	5.68018e-134
Nfkbiz	2.56753e-124	-0.606033	0.326	0.456	3.52599e-120
G0s2	6.98922e-109	-0.607253	0.246	0.418	9.59829e-105
Icam1	3.51943e-145	-0.611604	0.233	0.43	4.83324e-141
Gm26532	1.56026e-128	-0.613303	0.236	0.376	2.14271e-124
Myl12b	1.02113e-244	-0.616814	0.754	0.877	1.40232e-240
Mfap4	3.87496e-160	-0.620033	0.933	0.98	5.32148e-156
Cd55	2.58725e-163	-0.623064	0.278	0.494	3.55307e-159
Ccn5	9.41097e-102	-0.624794	0.663	0.82	1.29241e-97
Maff	1.48486e-168	-0.629301	0.249	0.433	2.03916e-164
Cdc42ep3	6.87879e-163	-0.634337	0.308	0.514	9.44665e-159
Ecm1	1.72237e-229	-0.640951	0.737	0.862	2.36532e-225
Rarres2	5.16213e-209	-0.656007	0.64	0.805	7.08916e-205
Herpud1	1.65571e-200	-0.657983	0.403	0.604	2.27379e-196
Selenbp1	2.59482e-197	-0.659009	0.18	0.401	3.56347e-193
Anxa1	1.90628e-212	-0.661763	0.76	0.879	2.6179e-208
Mmp2	3.83091e-267	-0.670604	0.824	0.933	5.26099e-263
Aldh1a1	6.99036e-198	-0.686716	0.364	0.59	9.59986e-194
Hspa8	4.93381e-230	-0.689269	0.921	0.965	6.7756e-226
Lum	2.80388e-197	-0.691787	0.934	0.979	3.85057e-193
H2-D1	9.19902e-237	-0.695496	0.8	0.919	1.2633e-232
Fxyd1	0	-0.707729	0.722	0.879	0
Ckb	1.22847e-249	-0.709363	0.686	0.85	1.68706e-245
Fmod	2.66863e-70	-0.710027	0.478	0.538	3.66483e-66
Frzb	1.23336e-168	-0.711993	0.647	0.779	1.69377e-164
Cd34	4.77335e-241	-0.716508	0.669	0.835	6.55525e-237
Gadd45g	1.54049e-90	-0.719975	0.451	0.519	2.11555e-86
Stc2	2.87681e-174	-0.720037	0.217	0.428	3.95072e-170
Tcf21	3.40649e-207	-0.722643	0.32	0.549	4.67814e-203
Mgp	1.19534316464678e-316	-0.733841	0.962	0.999	1.64156476800942e-312
Mgst1	2.26207e-228	-0.749197	0.332	0.585	3.1065e-224
Crip2	4.78912e-305	-0.751988	0.738	0.901	6.5769e-301
Ctsl	0	-0.759291	0.887	0.959	0
Entpd2	8.90522e-248	-0.760424	0.484	0.716	1.22295e-243
Itgbl1	4.1857e-288	-0.762734	0.68	0.879	5.74822e-284
Pmp22	0	-0.764087	0.76	0.9	0
Itm2b	0	-0.773693	0.959	0.991	0
Cpxm2	1.87455e-175	-0.775997	0.131	0.349	2.57431e-171
Nupr1	8.25612e-248	-0.786583	0.753	0.899	1.13381e-243
Smpdl3a	6.00815e-306	-0.787809	0.408	0.684	8.25099e-302
Fth1	0	-0.792616	0.969	0.993	0
Rhob	1.56028e-218	-0.796147	0.531	0.699	2.14274e-214
Gm12840	6.46059e-120	-0.825512	0.159	0.326	8.87233e-116
Hspa1a	3.5479e-101	-0.829854	0.199	0.375	4.87234e-97
Ier3	2.25335e-141	-0.83099	0.474	0.612	3.09452e-137
Klf6	2.58351e-151	-0.832688	0.477	0.641	3.54793e-147
Abi3bp	1.84779e-187	-0.856771	0.462	0.69	2.53757e-183
Fibin	1.00822e-173	-0.861582	0.636	0.761	1.38458e-169
Dnajb1	1.21438e-130	-0.865939	0.327	0.481	1.66771e-126
Tsc22d3	7.36307e-241	-0.872776	0.343	0.59	1.01117e-236
Plpp3	6.8976e-240	-0.890502	0.461	0.681	9.47248e-236
Klf4	1.59563e-235	-0.8926	0.458	0.711	2.19128e-231
Ltbp4	0	-0.898497	0.752	0.94	0
Id1	2.14584e-170	-0.913435	0.236	0.441	2.94688e-166
Serping1	0	-0.918031	0.855	0.959	0
Fgl2	3.16791e-248	-0.93391	0.257	0.531	4.3505e-244
Egr1	1.19085e-262	-0.945527	0.657	0.829	1.63539e-258
Ppp1r15a	3.05603e-230	-0.953365	0.336	0.538	4.19684e-226
Gem	1.84443e-232	-0.996913	0.238	0.485	2.53296e-228
Hspb1	1.86159e-227	-0.998957	0.646	0.794	2.55653e-223
Ecrg4	1.22285e-129	-1.00228	0.649	0.758	1.67934e-125
Cd302	0	-1.01149	0.596	0.846	0
Ubc	0	-1.02063	0.878	0.957	0
Cdkn1a	7.98598e-208	-1.03264	0.258	0.527	1.09672e-203
Selenop	0	-1.04557	0.765	0.922	0
Nfkbia	3.26389e-269	-1.05486	0.548	0.74	4.4823e-265
Igfbp6	5.00918e-231	-1.06317	0.412	0.668	6.87911e-227
Sfrp2	8.47935e-133	-1.06499	0.733	0.855	1.16447e-128
Myoc	2.86459e-307	-1.08542	0.027	0.266	3.93394e-303
Islr	0	-1.10196	0.649	0.868	0
Btg2	1.74989e-210	-1.12037	0.524	0.715	2.40313e-206
Cd9	0	-1.12706	0.752	0.931	0
Fosb	3.49134e-272	-1.14444	0.446	0.651	4.79466e-268
Mt2	4.00877e-145	-1.1721	0.365	0.521	5.50525e-141
Crispld2	0	-1.17695	0.457	0.778	0
Htra3	0	-1.21831	0.626	0.865	0
Id2	0	-1.25504	0.509	0.763	0
Ier2	0	-1.28138	0.634	0.816	0
Nr4a1	7.40139e-289	-1.29342	0.32	0.563	1.01643e-284
Gstm1	0	-1.30601	0.285	0.683	0
Zfp36	3.03104e-299	-1.34968	0.382	0.627	4.16253e-295
Ccn1	7.41505e-291	-1.36969	0.768	0.868	1.01831e-286
Prelp	0	-1.40198	0.615	0.897	0
Dcn	0	-1.40248	0.984	0.999	0
Mt1	2.31266e-275	-1.44406	0.648	0.835	3.17597e-271
Cst3	0	-1.45556	0.972	0.999	0
Pcolce2	0	-1.50469	0.493	0.793	0
Cebpd	0	-1.50754	0.621	0.796	0
Cxcl1	6.73726e-152	-1.52807	0.308	0.51	9.25229e-148
Socs3	0	-1.53063	0.323	0.592	0
Cfh	0	-1.56835	0.68	0.94	0
Fbln1	0	-1.57845	0.723	0.93	0
Clec3b	0	-1.61039	0.221	0.533	0
Jun	0	-1.63452	0.698	0.882	0
Apoe	0	-1.67302	0.747	0.914	0
Fos	0	-1.68345	0.757	0.874	0
Atf3	0	-1.70217	0.156	0.466	0
Junb	0	-1.73777	0.739	0.898	0
Pi16	0	-1.94331	0.593	0.903	0
Dusp1	0	-2.09953	0.537	0.808	0
Comp	0	-2.42665	0.542	0.917	0
Angptl7	0	-2.52707	0.094	0.565	0
Gsn	0	-2.67136	0.909	0.995	0

## Sheet: MI-day 5 MYO-1 vs MYO-2
Gene	p_val	avg_log2FC	pct.1	pct.2	p_val_adj
Sfrp2	3.95646e-45	1.57661	0.718	0.325	5.43341e-41
Mgp	6.16904e-33	-1.11466	0.892	0.895	8.47194e-29
Cxcl12	1.05509e-30	1.02676	0.542	0.211	1.44896e-26
Sfrp1	1.00508e-28	0.903002	0.791	0.503	1.38027e-24
Ckb	5.6189e-28	-0.997703	0.524	0.617	7.71644e-24
Vegfd	1.35497e-26	0.988129	0.26	0.039	1.86078e-22
Ccn5	5.50588e-26	1.03896	0.593	0.284	7.56123e-22
Ptn	5.22722e-24	1.03893	0.787	0.529	7.17854e-20
Oaf	1.56562e-23	-0.7062	0.581	0.56	2.15006e-19
Fcer1g	1.3595e-22	-1.14276	0.282	0.318	1.86699e-18
Pam	9.73789e-22	-0.67206	0.797	0.777	1.3373e-17
Gsn	6.4485e-21	-0.671032	0.813	0.753	8.85572e-17
Lyz2	9.84956e-21	-1.16137	0.67	0.604	1.35264e-16
Cd74	2.18638e-20	-1.80916	0.415	0.396	3.00256e-16
Fxyd5	7.94645e-20	-0.753687	0.442	0.434	1.09129e-15
Emp1	1.10966e-19	-0.515199	0.709	0.682	1.5239e-15
Col4a1	7.23083e-19	-0.632231	0.505	0.505	9.9301e-15
Pdlim3	8.38972e-19	0.631987	0.48	0.227	1.15216e-14
Nupr1	4.38643e-18	-0.687255	0.556	0.529	6.02389e-14
Crlf1	4.66566e-18	-1.02919	0.384	0.495	6.40735e-14
Ada	1.04552e-17	0.510225	0.267	0.079	1.43582e-13
Col15a1	1.07241e-17	-0.765172	0.539	0.617	1.47274e-13
Angptl4	3.57861e-17	0.719398	0.343	0.13	4.9145e-13
Cd9	1.96781e-16	-0.531792	0.62	0.613	2.7024e-12
Igfbp7	2.08698e-16	-0.529497	0.977	0.982	2.86605e-12
Col4a2	3.31507e-16	-0.551732	0.528	0.499	4.55258e-12
Cd34	3.51213e-16	-0.634189	0.511	0.501	4.8232e-12
Serpine2	4.66176e-16	-0.850488	0.537	0.536	6.40199e-12
Tgfb1	1.13387e-15	-0.90635	0.234	0.302	1.55714e-11
C1qb	4.65495e-15	-0.941797	0.312	0.312	6.39265e-11
Tyrobp	7.65194e-15	-0.962731	0.245	0.298	1.05084e-10
Cilp	1.80775e-14	-0.962311	0.277	0.389	2.48259e-10
Sparcl1	2.34654e-14	-0.763167	0.258	0.331	3.2225e-10
Fibin	4.01899e-14	-0.50463	0.491	0.442	5.51927e-10
Lgals3	3.15975e-13	-0.883122	0.288	0.284	4.33929e-09
Igfbp6	3.17495e-12	-0.773034	0.223	0.28	4.36017e-08
Spp1	9.75439e-12	-0.863225	0.358	0.424	1.33957e-07
Pi16	1.39896e-11	-0.974454	0.34	0.446	1.92119e-07
Ecrg4	1.83124e-11	0.522264	0.464	0.266	2.51485e-07
Meox1	3.52401e-11	-0.659461	0.469	0.505	4.83953e-07
C1qa	4.27706e-11	-0.796351	0.241	0.282	5.87369e-07
H19	4.80279e-11	0.847685	0.254	0.101	6.59568e-07
C3	2.72342e-10	0.616978	0.274	0.122	3.74007e-06
Bhlhe41	2.9278e-10	-0.62761	0.244	0.284	4.02075e-06

## Sheet: MI-day 7  MYO-1 vs MYO-2
Gene	p_val	avg_log2FC	pct.1	pct.2	p_val_adj
Col15a1	8.02507e-289	-1.60093	0.498	0.865	1.10208e-284
Sfrp2	9.42778e-271	2.00398	0.928	0.63	1.29472e-266
Ccn5	2.90824e-260	1.61082	0.909	0.544	3.99389e-256
Cilp	1.50204e-208	-1.80813	0.489	0.778	2.06275e-204
Oaf	7.13313e-173	-1.14602	0.685	0.823	9.79592e-169
Mfap5	2.50737e-172	-0.87273	0.977	0.978	3.44338e-168
Sfrp1	3.93621e-170	1.07801	0.941	0.787	5.40559e-166
Vegfd	3.84344e-150	1.18463	0.431	0.072	5.2782e-146
Thbs4	5.73698e-149	-2.14155	0.128	0.469	7.8786e-145
Col4a1	2.53579e-146	-0.928885	0.789	0.868	3.4824e-142
Crlf1	2.37604e-143	-1.25023	0.371	0.687	3.26301e-139
Gucy1a1	5.99675e-131	1.04363	0.699	0.335	8.23533e-127
Col4a2	4.87643e-130	-0.806396	0.796	0.876	6.69681e-126
Meox1	3.43242e-118	-0.995527	0.614	0.789	4.71374e-114
Gm26771	1.34173e-117	0.945154	0.566	0.212	1.84259e-113
Serpine2	4.33395e-114	-1.20054	0.682	0.824	5.95182e-110
Igfbp7	5.85746e-112	-0.60503	0.998	0.998	8.04406e-108
Mfap4	7.39728e-104	0.633179	0.983	0.949	1.01587e-99
Tgfb1	2.18349e-103	-0.792766	0.259	0.532	2.99859e-99
Thbs2	1.3601e-102	0.860199	0.832	0.617	1.86782e-98
Eln	3.38836e-102	1.25865	0.898	0.707	4.65324e-98
Cxcl12	2.18302e-95	1.11424	0.622	0.328	2.99794e-91
Ttc9	7.73501e-94	-0.59217	0.064	0.311	1.06225e-89
Sod3	1.98642e-92	0.69533	0.841	0.617	2.72795e-88
Fbln1	2.84791e-90	0.847531	0.895	0.677	3.91103e-86
Sparcl1	2.03372e-82	-0.908665	0.387	0.636	2.7929e-78
Id2	5.02243e-82	0.77154	0.703	0.427	6.8973e-78
Col6a1	1.49451e-76	-0.52409	0.935	0.924	2.05241e-72
Mgp	9.98137e-76	-0.966761	0.989	0.979	1.37074e-71
Ccnd2	2.5746e-72	-0.780087	0.437	0.616	3.5357e-68
Enpp1	9.30229e-72	-0.637265	0.451	0.645	1.27748e-67
Il11ra1	4.87847e-70	0.631067	0.852	0.73	6.69961e-66
Matn4	7.61747e-69	0.736302	0.447	0.188	1.04611e-64
Mmp23	7.67623e-69	0.550466	0.885	0.762	1.05418e-64
Igfbp6	1.07843e-67	-0.952675	0.363	0.564	1.48101e-63
Adamtsl2	2.00675e-67	0.741184	0.577	0.308	2.75587e-63
Timp1	1.13888e-66	-0.920205	0.874	0.855	1.56402e-62
Col6a2	4.35046e-65	-0.508789	0.872	0.896	5.97448e-61
Kcne4	1.4745e-64	0.501718	0.379	0.134	2.02493e-60
Igfbp4	2.42668e-63	0.757573	0.927	0.856	3.33256e-59
Spp1	2.71433e-61	-1.24704	0.071	0.258	3.7276e-57
Ckb	6.99052e-60	-0.704687	0.687	0.8	9.60008e-56
Ecm2	9.43869e-60	-0.616145	0.495	0.651	1.29622e-55
Pdlim3	2.66852e-59	0.698692	0.646	0.416	3.66468e-55
Anxa1	1.55126e-58	-0.525572	0.775	0.819	2.13034e-54
Dpt	2.57523e-57	0.512217	0.931	0.841	3.53656e-53
Col6a3	6.72746e-56	-0.709269	0.66	0.758	9.23883e-52
Lmo4	5.35665e-53	-0.53806	0.769	0.797	7.35629e-49
Htra3	2.45442e-52	0.669817	0.798	0.604	3.37066e-48
Rflnb	5.71749e-52	-0.703425	0.711	0.783	7.85183e-48
Clec3b	1.38337e-51	0.557546	0.346	0.13	1.89979e-47
Myl9	3.32502e-51	0.586453	0.664	0.437	4.56625e-47
Fibin	3.36676e-51	-0.752045	0.679	0.738	4.62357e-47
Col12a1	7.42264e-50	-0.629057	0.469	0.569	1.01935e-45
Ecrg4	7.97988e-50	0.695262	0.817	0.644	1.09588e-45
C3	3.04268e-49	0.71148	0.436	0.214	4.17852e-45
Mafb	5.23021e-47	-0.518903	0.128	0.29	7.18265e-43
Heg1	2.31186e-46	0.504967	0.791	0.627	3.17488e-42
Sulf1	5.98214e-46	-0.51967	0.516	0.664	8.21528e-42
Capg	8.13696e-43	-0.502256	0.475	0.602	1.11745e-38
Loxl2	2.20821e-41	-0.552001	0.506	0.639	3.03254e-37
Scx	2.21913e-39	-0.67714	0.211	0.366	3.04753e-35
Cd9	1.59914e-38	-0.552926	0.756	0.848	2.19609e-34
Bhlhe41	9.80862e-38	-0.587684	0.236	0.413	1.34702e-33
Plac8	8.98634e-37	0.514768	0.339	0.155	1.23409e-32
Cst6	9.98784e-37	-0.644468	0.192	0.342	1.37163e-32
Lyz2	3.85344e-36	-0.906561	0.307	0.206	5.29193e-32
Ptn	8.7186e-35	0.576524	0.883	0.762	1.19733e-30
Cdkn1a	7.34607e-34	-0.740823	0.23	0.391	1.00884e-29
Spon2	1.03053e-27	-0.557516	0.137	0.268	1.41522e-23
Pi16	2.54547e-24	-0.591667	0.623	0.723	3.49569e-20
Tnc	4.49543e-20	-0.567974	0.317	0.386	6.17358e-16
H19	1.39713e-19	0.503154	0.33	0.196	1.91868e-15
Cxcl1	1.45754e-17	0.61227	0.376	0.25	2.00163e-13

## Sheet: MI-day 14 MYO-1 vs MYO-2
Gene	p_val	avg_log2FC	pct.1	pct.2	p_val_adj
Sfrp2	0	2.02982	0.977	0.786	0
Ccn5	6.36756e-292	1.60459	0.937	0.616	8.74457e-288
Cilp	1.43778e-247	-1.975	0.459	0.792	1.9745e-243
Col15a1	2.93714e-227	-1.34932	0.351	0.779	4.03357e-223
Thbs4	5.98685e-203	-2.51333	0.051	0.395	8.22175e-199
Meox1	4.29242e-198	-1.26826	0.611	0.85	5.89478e-194
Fbln1	2.24913e-190	1.04477	0.97	0.838	3.08873e-186
Crlf1	5.34203e-184	-1.4121	0.241	0.638	7.33621e-180
Mfap5	1.22651e-147	-0.844944	0.985	0.988	1.68436e-143
Mfap4	1.55329e-138	0.701505	0.994	0.965	2.13313e-134
Eln	1.94387e-137	1.33218	0.936	0.764	2.66951e-133
Serping1	3.16603e-135	0.765368	0.976	0.922	4.34791e-131
Tgfb1	1.04266e-132	-0.94145	0.25	0.539	1.43188e-128
Sparcl1	6.98451e-116	-1.19332	0.368	0.621	9.59183e-112
Apoe	3.25282e-112	1.26646	0.96	0.881	4.4671e-108
Postn	6.73405e-112	-1.02212	0.932	0.962	9.24787e-108
Fxyd5	1.30701e-107	-0.922894	0.421	0.664	1.79492e-103
Vegfd	3.49015e-106	0.873696	0.313	0.057	4.79302e-102
Igfbp6	9.93619e-105	-1.19363	0.574	0.75	1.36454e-100
Id2	3.2861e-99	0.890159	0.845	0.633	4.5128e-95
Col4a1	8.59937e-94	-0.862311	0.588	0.781	1.18095e-89
Gas6	4.50074e-93	0.699577	0.935	0.816	6.18087e-89
Gucy1a1	1.76419e-92	0.758611	0.491	0.198	2.42276e-88
Selenop	4.23392e-92	0.769237	0.939	0.858	5.81445e-88
Smoc2	8.59523e-92	0.735128	0.814	0.59	1.18038e-87
Cst6	7.56323e-91	-1.18715	0.123	0.361	1.03866e-86
Cpxm2	1.95148e-90	0.943409	0.495	0.221	2.67997e-86
Ttc9	1.79227e-87	-0.571177	0.05	0.251	2.46132e-83
Spon2	1.81794e-87	-0.95291	0.091	0.317	2.49658e-83
Timp1	5.93057e-85	-1.13477	0.735	0.805	8.14445e-81
Smpdl3a	8.56509e-85	0.634614	0.765	0.565	1.17624e-80
Col4a2	4.55712e-83	-0.764717	0.557	0.752	6.2583e-79
Serpine2	1.03989e-80	-0.912096	0.697	0.816	1.42808e-76
Il11ra1	3.35986e-78	0.694564	0.872	0.753	4.61409e-74
Col6a2	1.23131e-77	-0.59771	0.825	0.885	1.69096e-73
Crip1	3.17172e-74	-0.615534	0.984	0.985	4.35572e-70
Igfbp4	1.17034e-72	0.635292	0.948	0.854	1.60722e-68
Ltbp2	3.41167e-72	-0.81236	0.554	0.734	4.68524e-68
Capg	8.04775e-70	-0.638342	0.509	0.676	1.1052e-65
S100a10	8.15673e-70	-0.600692	0.846	0.889	1.12016e-65
Fibin	1.90922e-69	-0.845836	0.703	0.812	2.62193e-65
Vcan	3.70894e-69	-0.680321	0.232	0.462	5.09349e-65
Itih5	1.33962e-68	-0.632237	0.345	0.586	1.83971e-64
S100a6	2.04712e-68	-0.519518	0.977	0.977	2.8113e-64
Cpxm1	3.23178e-68	0.662664	0.623	0.405	4.43821e-64
Mmp23	3.75371e-65	0.539202	0.873	0.747	5.15497e-61
Gpx3	8.81865e-65	0.888545	0.909	0.805	1.21106e-60
C1ra	1.16462e-64	0.605962	0.594	0.371	1.59938e-60
Col6a1	4.00465e-63	-0.506751	0.868	0.904	5.49958e-59
Pdlim3	8.49149e-62	0.725842	0.696	0.521	1.16614e-57
Col8a1	1.88453e-59	-0.566627	0.896	0.918	2.58803e-55
Actg1	1.12419e-57	-0.522043	0.94	0.946	1.54385e-53
Fgl2	3.17501e-57	0.6657	0.597	0.384	4.36024e-53
Dio2	6.07256e-57	-0.560975	0.102	0.289	8.33944e-53
Igfbp7	1.52364e-56	-0.82247	0.971	0.985	2.09242e-52
Tnfrsf12a	1.82072e-55	-0.621042	0.433	0.632	2.5004e-51
Fbln5	3.75071e-55	0.529216	0.931	0.837	5.15085e-51
Col12a1	5.4965e-54	-0.69848	0.235	0.433	7.54834e-50
Id3	6.1383e-54	0.551486	0.98	0.949	8.42973e-50
Thbs2	2.6616e-53	0.664796	0.622	0.432	3.65518e-49
Acta2	1.97881e-52	0.649122	0.532	0.304	2.71751e-48
Ecm2	1.24811e-51	-0.573048	0.575	0.693	1.71403e-47
Matn4	1.5693e-51	0.588164	0.382	0.182	2.15511e-47
Tm4sf1	1.59208e-51	0.610271	0.936	0.868	2.18641e-47
Rflnb	3.22067e-51	-0.718108	0.52	0.702	4.42294e-47
Sfrp1	1.44825e-48	0.731281	0.634	0.448	1.98889e-44
Mfap2	3.51946e-48	0.589907	0.695	0.552	4.83328e-44
Tcf21	1.02038e-46	0.534031	0.648	0.466	1.40129e-42
Loxl2	4.95765e-46	-0.583052	0.239	0.417	6.80833e-42
Ccnd2	3.62449e-43	-0.574808	0.452	0.58	4.97752e-39
Htra1	1.16223e-42	0.556638	0.581	0.407	1.59609e-38
Adamtsl2	1.25198e-41	0.604866	0.567	0.376	1.71934e-37
Socs3	5.34937e-40	0.649659	0.698	0.552	7.34628e-36
Cd55	3.05248e-39	0.500393	0.567	0.405	4.19197e-35
Oaf	1.85981e-38	-0.680882	0.213	0.342	2.55408e-34
C3	1.80589e-37	0.716897	0.367	0.205	2.48002e-33
Plpp3	2.45554e-36	-0.550445	0.623	0.688	3.37219e-32
Col6a3	2.84515e-36	-0.535775	0.391	0.555	3.90724e-32
Nupr1	2.83123e-34	-0.528263	0.915	0.928	3.88813e-30
Clec3b	3.68594e-34	0.690245	0.565	0.4	5.0619e-30
Myoc	5.74344e-32	0.596306	0.296	0.153	7.88746e-28
Trf	6.0699e-32	0.547278	0.429	0.279	8.3358e-28
Angptl7	1.57183e-29	0.766133	0.579	0.433	2.15859e-25
Cxcl12	2.18747e-28	0.534647	0.371	0.239	3.00405e-24
Ptn	1.35459e-24	0.537032	0.764	0.644	1.86025e-20
Gadd45g	3.74543e-23	0.602817	0.586	0.498	5.1436e-19
Dpep1	1.22101e-21	0.510257	0.305	0.191	1.67681e-17
Tppp3	1.56981e-21	-0.53212	0.334	0.468	2.15582e-17
Cxcl1	1.65585e-18	0.652945	0.593	0.498	2.27398e-14
Fmod	3.3957e-17	-0.532499	0.545	0.564	4.66332e-13

## Sheet: MI-days 28,30 MYO-1 vs MYO-2
Gene	p_val	avg_log2FC	pct.1	pct.2	p_val_adj
Sfrp2	1.16663e-94	2.35983	0.853	0.472	1.60213e-90
Fbln1	2.29685e-88	0.969477	0.986	0.888	3.15427e-84
Ccn5	5.00628e-84	1.40822	0.909	0.596	6.87513e-80
Apoe	1.80598e-68	1.44306	0.959	0.861	2.48016e-64
Cilp	3.59267e-68	-1.69735	0.483	0.802	4.93382e-64
Col15a1	2.68075e-67	-1.16895	0.368	0.767	3.68147e-63
Thbs4	7.39777e-67	-2.60655	0.068	0.42	1.01594e-62
Igfbp6	4.79649e-65	-1.28881	0.755	0.9	6.58702e-61
Mfap5	4.17378e-62	-0.910398	0.972	0.985	5.73185e-58
Meox1	1.27641e-61	-1.12588	0.591	0.87	1.7529e-57
Postn	1.85591e-55	-1.42695	0.698	0.885	2.54872e-51
Tmsb4x	1.55737e-47	-0.648999	0.986	0.995	2.13874e-43
Sparcl1	3.63689e-47	-1.09654	0.45	0.741	4.99455e-43
Gpx3	5.88707e-46	1.24094	0.93	0.797	8.08472e-42
Spon2	4.61928e-44	-1.16372	0.1	0.387	6.34365e-40
Selenop	5.2005e-42	0.794828	0.972	0.914	7.14184e-38
Id2	5.51201e-41	0.882111	0.847	0.606	7.56964e-37
Fxyd5	5.43988e-40	-0.951842	0.429	0.707	7.47058e-36
S100a10	1.96458e-38	-0.710691	0.796	0.919	2.69795e-34
Sfrp1	2.56482e-37	1.11797	0.637	0.391	3.52227e-33
S100a6	9.23939e-35	-0.63314	0.964	0.979	1.26884e-30
Dio2	3.70508e-34	-0.89621	0.146	0.415	5.08819e-30
Gucy1a1	7.97755e-34	0.957009	0.491	0.24	1.09556e-29
C3	1.46928e-33	0.923336	0.654	0.382	2.01776e-29
Serping1	1.89792e-33	0.616973	0.974	0.942	2.60642e-29
Crip1	4.85236e-33	-0.731839	0.979	0.981	6.66374e-29
Col4a1	2.73261e-32	-0.787995	0.477	0.739	3.75269e-28
Col4a2	8.92543e-32	-0.753242	0.43	0.684	1.22573e-27
Rflnb	5.1461e-31	-1.03551	0.322	0.58	7.06714e-27
Ltbp2	5.85728e-31	-0.823153	0.496	0.737	8.0438e-27
Timp3	9.41994e-31	0.679314	0.928	0.836	1.29364e-26
Ssc5d	1.34743e-30	-0.722786	0.161	0.413	1.85043e-26
Fibin	1.46212e-30	-0.824614	0.731	0.88	2.00792e-26
Ogn	1.77881e-30	0.600217	0.957	0.9	2.44284e-26
Capg	2.80288e-30	-0.670859	0.525	0.736	3.84919e-26
Tnfrsf12a	7.52303e-30	-0.821291	0.203	0.465	1.03314e-25
Fgl2	9.45456e-30	0.932563	0.632	0.413	1.29839e-25
Col8a1	1.14352e-29	-0.742051	0.805	0.901	1.5704e-25
Gas6	9.63451e-29	0.855414	0.818	0.669	1.32311e-24
Vcan	2.52259e-28	-0.579402	0.191	0.459	3.46427e-24
Prg4	6.28897e-28	-0.761487	0.132	0.374	8.63664e-24
Igfbp4	6.95319e-28	0.697994	0.9	0.828	9.54882e-24
Col6a2	4.18442e-25	-0.638776	0.735	0.869	5.74647e-21
Cst6	5.6379e-25	-1.02009	0.122	0.332	7.74253e-21
Loxl2	1.44681e-24	-0.632144	0.185	0.418	1.9869e-20
Mfap4	1.31839e-23	0.540473	0.967	0.942	1.81054e-19
Sh3bgrl3	1.83937e-23	-0.552701	0.709	0.846	2.526e-19
Il11ra1	4.22723e-22	0.575816	0.829	0.729	5.80525e-18
Pi16	1.44309e-21	-0.517419	0.905	0.964	1.98179e-17
Col12a1	1.65714e-21	-0.693459	0.186	0.392	2.27575e-17
Tmem176b	2.72784e-21	0.773056	0.556	0.358	3.74615e-17
C1ra	1.74975e-20	0.599605	0.512	0.306	2.40294e-16
Rps27	3.65886e-20	0.958775	0.743	0.606	5.02472e-16
Pla1a	5.18841e-20	-0.525313	0.119	0.313	7.12524e-16
Ckb	3.85372e-19	-0.546646	0.805	0.896	5.29232e-15
Id3	6.41476e-19	0.524814	0.959	0.898	8.80939e-15
Eln	8.67618e-19	0.923823	0.816	0.64	1.1915e-14
Col6a1	9.27935e-19	-0.571723	0.755	0.851	1.27433e-14
Cdkn1c	2.62875e-18	0.570661	0.26	0.092	3.61006e-14
Pnrc1	2.70058e-18	0.615507	0.539	0.37	3.7087e-14
Sh3bp5	7.50981e-18	0.530111	0.473	0.3	1.03132e-13
Gas1	8.90821e-18	0.78784	0.737	0.622	1.22336e-13
Cebpb	1.3338e-17	0.831826	0.334	0.196	1.8317e-13
Mfap2	1.96598e-17	0.563277	0.402	0.233	2.69988e-13
Serpine2	1.98024e-17	-0.660717	0.642	0.781	2.71947e-13
Rpl9	6.57878e-17	0.709985	0.738	0.629	9.03464e-13
Actg1	1.0338e-16	-0.530845	0.939	0.951	1.41972e-12
Crlf1	1.39176e-16	-0.893822	0.177	0.365	1.91131e-12
Mgst1	1.56306e-16	0.507548	0.737	0.588	2.14655e-12
Rpl10	2.0223e-16	0.647994	0.815	0.69	2.77723e-12
Col5a2	3.0659e-16	-0.514765	0.708	0.851	4.2104e-12
Nupr1	3.33134e-16	-0.565122	0.821	0.904	4.57493e-12
Timp1	5.33574e-16	-0.956967	0.607	0.721	7.32758e-12
Itih5	7.93098e-16	-0.532566	0.313	0.507	1.08916e-11
Tppp3	9.8538e-16	-0.790307	0.248	0.436	1.35322e-11
Cpxm2	1.1295e-15	0.645437	0.368	0.209	1.55115e-11
C1s1	3.99883e-15	0.536675	0.381	0.211	5.49159e-11
Pamr1	3.59959e-14	-0.605304	0.306	0.476	4.94332e-10
Tm4sf1	8.12301e-14	0.571235	0.896	0.848	1.11553e-09
Cilp2	2.19519e-13	-0.58143	0.133	0.29	3.01465e-09
Srpx2	2.22662e-13	-0.513806	0.582	0.699	3.05782e-09
Acta2	2.78514e-13	0.611562	0.415	0.254	3.82483e-09
Thbs2	3.63082e-13	0.586484	0.434	0.292	4.98621e-09
Aspn	4.02508e-13	-0.659125	0.862	0.901	5.52764e-09
Pdlim3	4.67421e-13	0.528139	0.603	0.48	6.4191e-09
Cxcl1	2.8574e-12	0.95249	0.467	0.37	3.92407e-08
Dpep1	7.07951e-12	0.73196	0.372	0.246	9.72229e-08
Cxcl12	1.71847e-11	0.523255	0.314	0.214	2.35998e-07
Trf	2.74032e-11	0.539476	0.391	0.263	3.76328e-07
Plpp3	4.45693e-11	-0.531791	0.685	0.77	6.1207e-07
Fmod	5.1064e-11	-0.909875	0.467	0.564	7.01262e-07
