# Supplementary material for: Integration mapping of cardiac fibroblast single-cell transcriptomes elucidates cellular principles of fibrosis in diverse pathologies
Source: Sci Adv. 2024 Jun 21;10(25):eadk8501. doi: 10.1126/sciadv.adk8501 (PMC11192082; doi:10.1126/sciadv.adk8501)
Supplement: Supplementary file 2 — Tables S1 to S10 [file sciadv.adk8501_tables_s1_to_s10.zip › Table S6.xlsx]

## Sheet: AngII,TAC vs MI-days 5-7
Gene	p_val	avg_log2FC	pct.1	pct.2	p_val_adj
1810058I24Rik	0	-0.598387	0.443	0.667	0
Ackr3	0	1.00496	0.35	0.141	0
Acta2	0	-2.21011	0.173	0.443	0
Actb	0	-1.02587	0.965	0.994	0
Actg1	0	-0.659156	0.89	0.976	0
Alyref	0	1.07605	0.431	0.235	0
Apoe	0	0.91173	0.882	0.775	0
App	0	0.572423	0.846	0.784	0
Bhlhe40	0	0.856502	0.443	0.27	0
Bloc1s1	0	0.727067	0.432	0.174	0
C1qtnf6	0	-0.928363	0.271	0.582	0
Camk2n1	0	0.825259	0.693	0.492	0
Ccn2	0	1.28112	0.595	0.458	0
Ccn4	0	-0.847507	0.049	0.32	0
Cd302	0	1.01692	0.839	0.662	0
Cd47	0	0.507901	0.784	0.709	0
Cd81	0	0.663266	0.99	0.972	0
Cd9	0	0.815598	0.869	0.797	0
Cdk2ap1	0	0.610201	0.264	0.112	0
Cebpb	0	2.00547	0.725	0.205	0
Cfh	0	1.82158	0.972	0.752	0
Cilp	0	1.16524	0.598	0.428	0
Cnn2	0	-0.776381	0.266	0.525	0
Col1a1	0	-1.51172	0.881	0.975	0
Col1a2	0	-1.23297	0.95	0.977	0
Col3a1	0	-0.894005	0.968	0.981	0
Col5a1	0	-0.682924	0.505	0.676	0
Col5a2	0	-0.757039	0.693	0.767	0
Creld2	0	0.816152	0.522	0.345	0
Csrp2	0	-1.29396	0.549	0.759	0
Cthrc1	0	-2.70905	0.133	0.558	0
Dap	0	-0.659193	0.609	0.801	0
Dcn	0	0.763508	1	0.992	0
Ddah1	0	-1.22254	0.204	0.458	0
Dnaja1	0	0.792462	0.807	0.718	0
Dnajb9	0	0.955454	0.542	0.336	0
Dnajc3	0	0.695228	0.7	0.568	0
Eef1a1	0	-0.735446	0.962	0.992	0
Eef1b2	0	-0.951742	0.642	0.851	0
Eef1g	0	-0.505853	0.804	0.915	0
Eif3f	0	-0.506289	0.742	0.884	0
Eif4a2	0	0.622887	0.812	0.729	0
Fabp4	0	0.716335	0.42	0.094	0
Fau	0	-0.504994	0.919	0.976	0
Fn1	0	-2.45987	0.401	0.694	0
Glul	0	0.82584	0.507	0.283	0
Gm10076	0	-1.0338	0.503	0.796	0
Gm2000	0	-0.754847	0.25	0.555	0
Gpx7	0	-0.643239	0.459	0.682	0
Gsn	0	1.0841	0.999	0.954	0
Gstm1	0	0.643503	0.803	0.566	0
Gstp1	0	0.608769	0.409	0.208	0
Herpud1	0	0.719258	0.585	0.423	0
Hnrnpa3	0	1.07188	0.843	0.656	0
Hsp90aa1	0	0.715645	0.799	0.752	0
Hsp90b1	0	0.713522	0.924	0.84	0
Hspa1a	0	1.36512	0.49	0.268	0
Hspa5	0	1.27212	0.964	0.879	0
Hspa8	0	0.683606	0.943	0.934	0
Hspb1	0	1.09614	0.699	0.607	0
Hypk	0	0.717093	0.507	0.318	0
Ifi205	0	1.35354	0.433	0.171	0
Ifi211	0	0.747	0.336	0.162	0
Ifngr1	0	1.06072	0.794	0.573	0
Igfbp6	0	0.93309	0.733	0.503	0
Islr	0	0.659148	0.737	0.668	0
Itm2b	0	0.687617	0.996	0.979	0
Jund	0	1.07803	0.949	0.846	0
Kdelr2	0	-1.01466	0.551	0.789	0
Kif5b	0	0.702697	0.728	0.626	0
Klf13	0	0.6004	0.615	0.495	0
Klf9	0	0.957396	0.729	0.532	0
Lamp2	0	0.516464	0.791	0.725	0
Lbh	0	-0.668584	0.294	0.54	0
Lgals1	0	-0.718679	0.969	0.993	0
Lox	0	-1.1143	0.293	0.543	0
Ltbp4	0	0.985962	0.921	0.792	0
Manf	0	0.833114	0.853	0.766	0
Marcksl1	0	-0.642057	0.178	0.411	0
Mmp14	0	-0.758456	0.405	0.639	0
Mmp2	0	0.574631	0.843	0.834	0
Mt1	0	0.86945	0.752	0.619	0
Myadm	0	0.771723	0.598	0.419	0
Myl9	0	-0.973915	0.156	0.372	0
Nme2	0	-0.666689	0.843	0.938	0
Nptn	0	0.939967	0.569	0.306	0
P4hb	0	-0.573815	0.572	0.737	0
Palld	0	-0.803103	0.143	0.402	0
Pdgfra	0	0.810162	0.571	0.368	0
Pdia3	0	0.827653	0.922	0.844	0
Pdia4	0	0.721688	0.638	0.507	0
Pi16	0	1.01305	0.935	0.716	0
Plpp3	0	0.761844	0.777	0.595	0
Ppic	0	-0.602201	0.629	0.778	0
Prelid1	0	-0.555989	0.422	0.642	0
Ptn	0	-1.21702	0.294	0.52	0
Rack1	0	-1.00269	0.725	0.904	0
Rap1b	0	0.705431	0.746	0.664	0
Rbm3	0	-1.06868	0.436	0.757	0
Rheb	0	0.697325	0.762	0.671	0
Rhob	0	0.698457	0.656	0.558	0
Rnaset2a	0	0.749366	0.376	0.139	0
Rnaset2b	0	0.605657	0.326	0.133	0
Rpl10-ps3	0	-0.588788	0.205	0.456	0
Rpl10a	0	-0.67516	0.866	0.964	0
Rpl11	0	-0.631344	0.911	0.981	0
Rpl12	0	-1.02451	0.754	0.928	0
Rpl13	0	-0.506985	0.988	0.997	0
Rpl13a	0	-0.791998	0.953	0.988	0
Rpl14	0	-0.582631	0.93	0.98	0
Rpl15	0	-0.816219	0.922	0.975	0
Rpl17	0	-0.74602	0.911	0.978	0
Rpl18	0	-0.777903	0.864	0.97	0
Rpl18a	0	-0.514493	0.977	0.993	0
Rpl19	0	-0.653278	0.899	0.977	0
Rpl21	0	-0.719351	0.919	0.982	0
Rpl22	0	-0.641792	0.787	0.918	0
Rpl23	0	-0.826452	0.911	0.982	0
Rpl23a	0	-0.541555	0.949	0.983	0
Rpl24	0	-0.674989	0.912	0.974	0
Rpl26	0	-0.504891	0.938	0.979	0
Rpl27	0	-0.59006	0.863	0.958	0
Rpl27a	0	-0.645737	0.925	0.98	0
Rpl28	0	-0.653321	0.855	0.962	0
Rpl29	0	-0.946252	0.793	0.944	0
Rpl30	0	-0.713852	0.798	0.945	0
Rpl31	0	-0.674624	0.872	0.967	0
Rpl32	0	-0.722963	0.936	0.986	0
Rpl34	0	-0.561292	0.917	0.971	0
Rpl37a	0	-0.538041	0.958	0.985	0
Rpl38	0	-0.636761	0.86	0.956	0
Rpl39	0	-0.876753	0.932	0.979	0
Rpl4	0	-0.591631	0.909	0.963	0
Rpl41	0	-0.548335	0.977	0.99	0
Rpl5	0	-0.789489	0.755	0.913	0
Rpl6	0	-0.83324	0.914	0.978	0
Rpl7	0	-0.712844	0.901	0.969	0
Rpl7a	0	-0.739976	0.816	0.946	0
Rpl8	0	-0.718803	0.91	0.976	0
Rplp0	0	-0.984833	0.957	0.99	0
Rplp1	0	-1.00715	0.943	0.988	0
Rplp2	0	-0.688705	0.896	0.969	0
Rps10	0	-0.870265	0.809	0.944	0
Rps11	0	-0.576154	0.931	0.979	0
Rps12	0	-1.20036	0.821	0.959	0
Rps13	0	-0.719303	0.87	0.966	0
Rps15	0	-0.553431	0.916	0.975	0
Rps15a	0	-0.628387	0.934	0.98	0
Rps16	0	-0.507645	0.956	0.983	0
Rps17	0	-0.778272	0.872	0.967	0
Rps18	0	-0.539901	0.952	0.984	0
Rps2	0	-0.724035	0.918	0.978	0
Rps20	0	-1.03594	0.837	0.967	0
Rps21	0	-0.756907	0.797	0.932	0
Rps24	0	-0.713494	0.908	0.981	0
Rps26	0	-0.67197	0.815	0.937	0
Rps27a	0	-0.590913	0.948	0.981	0
Rps28	0	-0.679133	0.918	0.981	0
Rps29	0	-0.693525	0.96	0.99	0
Rps3	0	-0.64363	0.921	0.976	0
Rps3a1	0	-0.771004	0.913	0.979	0
Rps4x	0	-0.734691	0.951	0.984	0
Rps7	0	-0.775722	0.897	0.974	0
Rps8	0	-0.926413	0.946	0.987	0
Rpsa	0	-1.10058	0.841	0.968	0
S100a11	0	-0.687632	0.87	0.96	0
Sdf2l1	0	0.792064	0.436	0.248	0
Selenok	0	0.807253	0.924	0.858	0
Selenop	0	0.636153	0.919	0.837	0
Serinc3	0	0.849978	0.661	0.45	0
Sfrp2	0	-1.16116	0.269	0.502	0
Smim14	0	0.603831	0.795	0.738	0
Snhg18	0	-0.644489	0.541	0.745	0
Sparc	0	-0.717219	0.97	0.995	0
Sparcl1	0	1.09016	0.876	0.632	0
Spcs2	0	0.785478	0.785	0.644	0
Ssr4	0	-0.567429	0.651	0.818	0
Tagln	0	-1.30711	0.176	0.428	0
Tcf21	0	0.714303	0.504	0.337	0
Tm9sf3	0	0.660922	0.704	0.619	0
Tmsb4x	0	-0.783577	0.973	0.994	0
Tnxb	0	0.732279	0.582	0.346	0
Tpm2	0	-1.04053	0.255	0.492	0
Tpt1	0	-0.693216	0.961	0.982	0
Tram1	0	0.752832	0.739	0.627	0
Tsc22d3	0	2.09386	0.845	0.446	0
Uap1	0	1.17693	0.646	0.472	0
Uba52	0	1.09329	0.694	0.509	0
Xbp1	0	0.507048	0.687	0.619	0
Zbtb16	0	0.767135	0.311	0.028	0
mt-Atp6	0	0.696952	0.999	0.964	0
mt-Cytb	0	0.512415	0.998	0.951	0
mt-Nd1	0	0.779475	0.997	0.958	0
mt-Nd4	0	0.51074	0.987	0.94	0
Postn	1.18575755001899e-322	-0.806178	0.694	0.803	1.60776866207075e-318
Tmem30a	1.53283866622247e-319	0.654926	0.523	0.411	2.07837594753104e-315
Canx	2.41454821779076e-319	0.534919	0.712	0.623	3.27388592850249e-315
Atp5g2	8.75899339573196e-319	-0.52827	0.572	0.754	1.1876319145273e-314
Cox7a2l	4.70242195651298e-317	-0.529243	0.656	0.824	6.37601393083595e-313
Fkbp10	2.46078149754477e-316	-0.61868	0.304	0.525	3.33657363252096e-312
Gpm6b	2.86145094995877e-316	0.594214	0.806	0.737	3.8798413430491e-312
Abca8a	7.15498577232338e-314	0.729959	0.662	0.467	9.70144520869327e-310
Slc39a1	7.02168114026953e-312	-0.796852	0.348	0.584	9.5207e-308
Id3	6.63757e-303	-0.636093	0.69	0.824	8.99988e-299
Sptbn1	1.9587e-301	0.532048	0.855	0.784	2.6558e-297
Tmed2	2.05786e-301	0.552455	0.905	0.866	2.79026e-297
Slc43a3	6.11488e-299	0.626645	0.713	0.577	8.29116e-295
Hcfc1r1	3.92744e-293	-0.564105	0.483	0.679	5.32521e-289
Errfi1	6.37203e-288	0.809246	0.413	0.252	8.63984e-284
Dnajb11	1.22952e-287	0.508992	0.647	0.555	1.6671e-283
Axl	7.22105e-286	0.506108	0.759	0.704	9.79103e-282
Nsa2	8.78123e-284	-0.522961	0.376	0.583	1.19065e-279
Fkbp4	9.40143e-283	0.517224	0.494	0.376	1.27474e-278
F2r	2.15202e-280	0.647546	0.588	0.497	2.91792e-276
Eva1b	2.62707e-280	-0.505088	0.532	0.723	3.56205e-276
Hsph1	8.19533e-280	0.543302	0.307	0.162	1.1112e-275
Ecrg4	2.68286e-278	-0.814969	0.174	0.376	3.63769e-274
Col14a1	4.69436e-278	-0.65657	0.441	0.623	6.36508e-274
Rab6a	1.05419e-277	0.554429	0.64	0.571	1.42937e-273
Rab18	1.44301e-277	0.525234	0.691	0.625	1.95658e-273
Srpx2	2.81462e-275	-0.546233	0.456	0.67	3.81634e-271
Txnip	5.56179e-275	0.620542	0.586	0.479	7.54123e-271
Gm12840	9.37935e-275	1.2368	0.275	0.144	1.27175e-270
Atp2a2	1.33505e-274	0.561998	0.451	0.347	1.8102e-270
Selenoh	4.16336e-273	-0.657453	0.162	0.347	5.64511e-269
Fbln1	4.25979e-272	0.551146	0.831	0.782	5.77585e-268
Nupr1	2.63179e-271	0.698074	0.792	0.735	3.56845e-267
Ybx3	8.01044e-271	0.594907	0.448	0.359	1.08614e-266
Ly6e	1.31415e-270	-0.637433	0.635	0.802	1.78186e-266
Chic2	2.99304e-270	0.590572	0.611	0.538	4.05826e-266
Hspd1	3.90782e-270	0.532123	0.553	0.432	5.29861e-266
Lsp1	7.06426e-270	-0.653809	0.58	0.74	9.57843e-266
Pkd2	4.04439e-268	0.592413	0.507	0.413	5.48378e-264
Fndc1	1.88149e-267	-0.529692	0.314	0.533	2.55112e-263
Lum	3.06136e-267	0.576103	0.968	0.959	4.15089e-263
Asah1	2.70504e-266	0.556869	0.586	0.474	3.66777e-262
Spry1	1.93425e-264	0.713885	0.483	0.404	2.62265e-260
Scn7a	9.76046e-260	0.689934	0.474	0.322	1.32342e-255
Erh	5.24426e-259	0.531705	0.46	0.306	7.1107e-255
Ywhah	1.519e-257	0.551503	0.735	0.679	2.05961e-253
Mfap2	2.82432e-257	-0.635914	0.346	0.551	3.82949e-253
Irf2bp2	3.67911e-254	0.545419	0.332	0.196	4.9885e-250
Mt2	2.7321e-252	0.994368	0.476	0.316	3.70445e-248
Rflnb	8.72392e-252	-0.767966	0.215	0.397	1.18288e-247
Zbtb38	9.15431e-250	0.574897	0.373	0.281	1.24123e-245
Mgst1	4.33529e-247	0.617775	0.649	0.487	5.87821e-243
Ifrd1	3.64349e-246	0.581127	0.448	0.332	4.94021e-242
Gfpt2	3.45912e-245	0.701605	0.461	0.342	4.69022e-241
Aebp1	1.1017e-243	-0.551548	0.558	0.72	1.4938e-239
Cdkn1a	1.88829e-243	0.733539	0.486	0.286	2.56033e-239
Timp1	3.63102e-239	-0.810753	0.487	0.658	4.9233e-235
Celf2	1.63617e-238	0.507693	0.648	0.57	2.21848e-234
Ppp2ca	4.6921e-236	0.510676	0.545	0.493	6.36202e-232
Sdcbp	1.15623e-235	0.535244	0.67	0.612	1.56774e-231
Ifi27l2a	7.69901e-235	-0.77972	0.763	0.866	1.04391e-230
Vapa	8.72043e-234	0.51017	0.688	0.623	1.1824e-229
Fibin	3.21714e-233	0.684729	0.658	0.596	4.36212e-229
Ugdh	2.76231e-232	0.772986	0.486	0.415	3.74541e-228
Hnrnpa1	7.36105e-232	-0.553209	0.416	0.601	9.98085e-228
Thbs2	1.48137e-229	-0.623071	0.287	0.478	2.00858e-225
Mfap5	2.44674e-229	0.559449	0.965	0.939	3.31754e-225
Gucy1a1	2.17922e-223	-0.580324	0.111	0.267	2.95481e-219
Ecm2	2.83711e-223	0.553624	0.566	0.468	3.84684e-219
Lpl	3.63052e-222	0.595322	0.651	0.641	4.92262e-218
Isg15	1.27327e-221	-0.744196	0.112	0.269	1.72643e-217
Rbp1	2.4551e-221	-0.502113	0.835	0.905	3.32887e-217
Cst3	1.94367e-219	0.506623	0.991	0.98	2.63542e-215
Adk	4.10547e-218	0.50084	0.423	0.303	5.5666e-214
H1f0	4.19312e-217	-0.520295	0.429	0.623	5.68545e-213
Cp	8.66626e-217	0.615544	0.576	0.455	1.17506e-212
Ppp1r2	4.34607e-216	0.534918	0.62	0.526	5.89284e-212
Lrrc8a	3.7615e-214	0.647717	0.425	0.368	5.10022e-210
Cacybp	4.67991e-214	0.503088	0.462	0.363	6.3455e-210
Clec3b	7.9434e-214	0.655361	0.669	0.496	1.07705e-209
Jade1	1.33454e-210	0.566178	0.387	0.251	1.8095e-206
Rnft1	1.81735e-210	0.508477	0.429	0.344	2.46414e-206
Pla2g4a	4.11351e-210	0.54399	0.339	0.215	5.57751e-206
Svep1	2.34751e-208	0.582791	0.387	0.317	3.18299e-204
Ugp2	1.30622e-206	0.549047	0.693	0.611	1.77111e-202
Dpep1	4.0243e-201	0.646077	0.633	0.49	5.45655e-197
Csrp1	8.56038e-201	-0.554946	0.397	0.578	1.1607e-196
Sfrp1	2.32865e-198	-0.644468	0.572	0.699	3.15742e-194
Meox1	7.16263e-196	0.571712	0.653	0.59	9.7118e-192
Chpt1	4.70874e-195	0.500949	0.329	0.224	6.38458e-191
Vamp4	1.64136e-192	0.512322	0.388	0.294	2.22552e-188
Bst2	5.47084e-189	-0.580946	0.45	0.616	7.41791e-185
Pdpn	8.69076e-185	-0.520751	0.328	0.506	1.17838e-180
Pmepa1	1.52899e-181	0.56961	0.714	0.636	2.07316e-177
Pcsk6	9.35733e-176	0.523294	0.557	0.432	1.26876e-171
Tubb5	1.13944e-168	-0.5673	0.742	0.856	1.54496e-164
Ccn5	1.05731e-164	-0.612875	0.316	0.488	1.4336e-160
Bhlhe41	2.33836e-163	0.700948	0.288	0.252	3.17058e-159
Trf	1.46816e-161	0.746171	0.377	0.254	1.99068e-157
Gem	1.84574e-158	0.589182	0.344	0.256	2.50263e-154
Junb	4.34283e-150	0.542594	0.86	0.791	5.88844e-146
H2afz	1.1103e-146	-0.701763	0.628	0.741	1.50546e-142
Dusp1	2.7929e-138	0.579837	0.659	0.584	3.78689e-134
Fgl2	2.42959e-136	0.585348	0.333	0.23	3.29428e-132
Ccn1	5.22782e-135	0.608958	0.592	0.629	7.08841e-131
S100a4	8.039e-132	-0.535203	0.157	0.279	1.09001e-127
Eln	4.47646e-95	-0.937589	0.569	0.664	6.06964e-91
Comp	1.02492e-78	0.667992	0.33	0.3	1.38969e-74
