# Supplementary material for: Integration mapping of cardiac fibroblast single-cell transcriptomes elucidates cellular principles of fibrosis in diverse pathologies
Source: Sci Adv. 2024 Jun 21;10(25):eadk8501. doi: 10.1126/sciadv.adk8501 (PMC11192082; doi:10.1126/sciadv.adk8501)
Supplement: Supplementary file 2 — Tables S1 to S10 [file sciadv.adk8501_tables_s1_to_s10.zip › Table S7.xlsx]

## Sheet: AngII DEG
Gene	p_val	avg_log2FC	pct.1	pct.2	p_val_adj
Gusb	0.0143525	1.2941e-05	0.336	0.312	1
Manbal	0.318272	-5.72374e-05	0.352	0.352	1
Cilp	0	4.13624	0.93	0.133	0
Postn	0	4.13031	0.933	0.187	0
Comp	0	3.50575	0.762	0.048	0
Thbs4	3.49689e-249	3.31939	0.499	0.009	4.74143e-245
Ptn	1.08999774654204e-318	3.30217	0.681	0.052	1.47792794453635e-314
Mfap4	0	3.26845	0.992	0.471	0
Sfrp2	1.87054e-207	3.08542	0.621	0.113	2.53627e-203
Cst3	0	2.68566	1	0.992	0
Eln	7.23883e-242	2.65191	0.861	0.621	9.81513e-238
Fmod	1.70678e-287	2.58396	0.574	0.015	2.31422e-283
Meox1	0	2.50882	0.841	0.244	0
Cthrc1	1.06202e-261	2.45603	0.517	0.007	1.44e-257
Fibin	1.34284204132515e-314	2.40842	0.889	0.501	1.82075952383278e-310
Itgbl1	0	2.07906	0.846	0.181	0
Col8a1	5.943e-302	2.02767	0.922	0.486	8.05812e-298
Angptl7	7.44599e-159	2.01996	0.56	0.11	1.0096e-154
Col1a1	0	1.99828	0.996	0.981	0
Aspn	2.26305e-235	1.96209	0.95	0.735	3.06847e-231
Ddah1	1.03739e-287	1.93425	0.551	0.007	1.40659e-283
Mgp	2.40674e-298	1.92454	1	0.988	3.2633e-294
Mdk	1.01419e-306	1.90776	0.73	0.092	1.37514e-302
Ecrg4	1.44927e-207	1.907	0.496	0.032	1.96507e-203
Sparc	0	1.89876	1	0.993	0
Igfbp7	0	1.87793	1	0.993	0
Col3a1	0	1.85804	1	0.987	0
Pdgfrl	4.3022e-278	1.8131	0.826	0.27	5.83336e-274
Ccn2	7.81823e-211	1.81096	0.78	0.247	1.06007e-206
Ccn5	1.85866e-83	1.79994	0.405	0.118	2.52016e-79
Col1a2	0	1.78612	0.999	0.977	0
Frzb	1.12983e-232	1.65027	0.718	0.169	1.53194e-228
Ltbp2	1.3664e-242	1.64245	0.574	0.04	1.8527e-238
Crlf1	1.61415e-179	1.61768	0.535	0.068	2.18863e-175
Fxyd6	4.03545e-294	1.57454	0.918	0.588	5.47167e-290
Timp1	2.75986e-160	1.53402	0.697	0.25	3.7421e-156
Serpinf1	0	1.52303	0.994	0.921	0
Lox	9.33676e-288	1.49507	0.642	0.04	1.26597e-283
Tgfb3	4.69204e-231	1.4697	0.801	0.313	6.36194e-227
Dkk3	7.49543e-219	1.46763	0.716	0.169	1.0163e-214
Apoe	3.76221e-96	1.44772	0.997	0.995	5.10117e-92
Rasl11b	3.05142e-186	1.43225	0.629	0.145	4.13742e-182
Cilp2	8.7558e-134	1.35971	0.291	0.004	1.1872e-129
Igfbp3	9.83804e-50	1.34312	0.262	0.083	1.33394e-45
Fgl2	1.40753e-122	1.33882	0.611	0.21	1.90846e-118
Rbp1	4.79472e-245	1.33152	0.901	0.733	6.50116e-241
Col5a2	6.31464e-206	1.32133	0.906	0.642	8.56203e-202
Pdlim3	1.91906e-154	1.31462	0.528	0.098	2.60205e-150
Gas6	1.46055e-122	1.27461	0.857	0.581	1.98036e-118
Csrp2	1.11765e-166	1.26716	0.816	0.469	1.51543e-162
Ccn1	8.86225e-94	1.26063	0.851	0.556	1.20163e-89
Cpe	4.1281e-148	1.24164	0.558	0.123	5.59729e-144
Mmp2	1.52254e-219	1.21431	0.98	0.933	2.06441e-215
Loxl3	4.44026e-146	1.21055	0.629	0.209	6.02055e-142
Col8a2	4.77568e-219	1.20778	0.465	0.011	6.47535e-215
Gadd45b	1.12703e-112	1.17995	0.578	0.189	1.52814e-108
Cfh	5.315e-193	1.17484	0.996	0.956	7.20661e-189
Rflnb	1.15211e-109	1.15589	0.454	0.111	1.56214e-105
Gxylt2	7.95144e-136	1.12497	0.71	0.319	1.07814e-131
Actn1	9.62969e-164	1.11841	0.579	0.113	1.30569e-159
Tmem119	1.34457e-137	1.11155	0.707	0.289	1.8231e-133
Bgn	6.64161e-216	1.09803	0.996	0.986	9.00535e-212
Ctsk	3.72838e-128	1.08014	0.637	0.252	5.05531e-124
Dok1	1.34913e-148	1.0765	0.588	0.151	1.82928e-144
Svep1	6.15597e-97	1.06566	0.534	0.177	8.34688e-93
Id2	3.05284e-61	1.05768	0.669	0.424	4.13934e-57
Itgb5	8.28489e-140	1.05479	0.911	0.723	1.12335e-135
Ppic	2.19184e-164	1.04965	0.85	0.579	2.97192e-160
Adamtsl2	5.21607e-51	1.03637	0.557	0.325	7.07248e-47
Mfap2	3.15209e-96	0.995507	0.648	0.31	4.27392e-92
Pam	1.36988e-78	0.991241	0.908	0.774	1.85741e-74
Cd200	2.96209e-102	0.988161	0.567	0.216	4.01629e-98
Dhrs3	3.45496e-111	0.986848	0.664	0.271	4.68458e-107
Srpx2	1.89664e-87	0.986178	0.704	0.452	2.57165e-83
Adamts2	4.76346e-119	0.975919	0.91	0.719	6.45877e-115
Fbln1	6.98723e-80	0.967429	0.955	0.935	9.47399e-76
Abi3bp	1.75805e-59	0.963561	0.725	0.546	2.38374e-55
Col4a2	1.3056e-93	0.961208	0.743	0.443	1.77026e-89
Gpm6b	5.11061e-120	0.956431	0.902	0.732	6.92948e-116
Angptl1	7.2186e-67	0.94861	0.469	0.191	9.7877e-63
Nedd9	4.3534e-94	0.9358	0.617	0.276	5.90277e-90
Igf1	4.62853e-89	0.925513	0.773	0.517	6.27582e-85
Col12a1	5.46345e-96	0.92543	0.316	0.036	7.4079e-92
Fn1	8.64913e-63	0.923008	0.752	0.511	1.17274e-58
Ecm2	1.50473e-82	0.921811	0.731	0.476	2.04026e-78
Palld	2.34984e-127	0.905719	0.441	0.067	3.18615e-123
Ctsd	7.1193e-139	0.895814	0.955	0.833	9.65306e-135
Tgfbi	1.71389e-69	0.894061	0.637	0.338	2.32386e-65
C1qtnf6	7.77646e-92	0.886422	0.567	0.232	1.05441e-87
Col16a1	2.24017e-96	0.885488	0.505	0.159	3.03745e-92
Lhfp	8.20563e-179	0.877705	0.972	0.905	1.1126e-174
Clec11a	3.41013e-109	0.857232	0.371	0.05	4.62379e-105
Nrep	2.16335e-124	0.856567	0.427	0.061	2.93329e-120
Il11ra1	5.13683e-83	0.852662	0.794	0.566	6.96503e-79
Mn1	2.78617e-85	0.843006	0.522	0.186	3.77776e-81
Lbh	4.12878e-81	0.817519	0.487	0.166	5.59821e-77
Cpxm1	6.131e-71	0.813861	0.582	0.264	8.31303e-67
Tmem176b	2.9149e-57	0.806698	0.412	0.169	3.95232e-53
Plod2	2.07624e-76	0.795295	0.582	0.271	2.81517e-72
Tm4sf1	5.34813e-68	0.791383	0.784	0.606	7.25153e-64
Plpp1	6.30471e-79	0.786125	0.806	0.589	8.54856e-75
Id3	3.47895e-72	0.783469	0.899	0.711	4.71711e-68
Gucy1b1	8.62715e-97	0.783247	0.372	0.065	1.16976e-92
Tspan6	8.51471e-68	0.782576	0.467	0.201	1.15451e-63
Crispld1	2.30327e-115	0.776905	0.273	0.008	3.123e-111
Gucy1a1	4.01432e-89	0.771517	0.309	0.041	5.44302e-85
Pamr1	2.80274e-48	0.767699	0.519	0.276	3.80023e-44
Lum	5.94702e-67	0.76213	0.992	0.986	8.06356e-63
Pmepa1	2.29361e-71	0.759354	0.81	0.583	3.1099e-67
Ogn	3.3584e-76	0.759314	0.935	0.883	4.55365e-72
Tmem45a	6.98927e-66	0.751749	0.688	0.437	9.47675e-62
Mpzl1	1.96859e-87	0.741412	0.526	0.185	2.66921e-83
Ccdc80	2.73086e-91	0.730576	0.993	0.976	3.70277e-87
Emp1	7.76147e-91	0.730443	0.91	0.818	1.05238e-86
Cdc42ep3	2.6235e-66	0.724715	0.321	0.078	3.55721e-62
P3h2	6.47919e-122	0.718006	0.334	0.023	8.78514e-118
Gaa	1.66262e-58	0.716049	0.552	0.277	2.25435e-54
Prg4	8.7597e-40	0.715589	0.272	0.086	1.18773e-35
Edn1	1.24009e-39	0.71313	0.305	0.114	1.68144e-35
Ltbp3	4.20705e-64	0.712574	0.636	0.333	5.70434e-60
Pld3	1.97678e-69	0.698338	0.603	0.29	2.68032e-65
Dio2	6.57672e-116	0.69539	0.29	0.012	8.91737e-112
Col6a3	2.60932e-42	0.688503	0.729	0.506	3.53798e-38
Ass1	2.38615e-65	0.685615	0.393	0.122	3.23538e-61
Fbln5	1.83042e-48	0.68402	0.85	0.706	2.48187e-44
F2r	1.4529e-53	0.681653	0.668	0.4	1.96999e-49
Arid5b	1.56775e-56	0.674462	0.619	0.334	2.12572e-52
Mical2	1.22936e-69	0.668437	0.454	0.154	1.66689e-65
Marcksl1	6.18575e-81	0.65786	0.404	0.102	8.38725e-77
Serpine1	4.68042e-19	0.647726	0.34	0.188	6.34619e-15
Mxra7	4.83277e-64	0.644008	0.752	0.549	6.55275e-60
Loxl1	3.1447e-88	0.641242	0.96	0.906	4.26389e-84
Nox4	1.26496e-94	0.639466	0.326	0.041	1.71516e-90
App	2.89611e-84	0.639164	0.953	0.875	3.92684e-80
Scpep1	8.74305e-56	0.635928	0.626	0.386	1.18547e-51
Cnn3	3.67081e-62	0.634449	0.769	0.588	4.97726e-58
Gng8	9.26423e-89	0.63262	0.368	0.067	1.25614e-84
Chpf	5.43824e-51	0.626622	0.711	0.474	7.37371e-47
Synpo	8.17967e-86	0.621467	0.326	0.05	1.10908e-81
Tsc22d1	2.18019e-41	0.621435	0.608	0.39	2.95612e-37
Ctsf	2.1609e-51	0.618039	0.535	0.268	2.92996e-47
Olfml2b	6.42416e-37	0.614511	0.585	0.373	8.71051e-33
Sox4	3.80183e-53	0.612422	0.405	0.153	5.1549e-49
Ifi30	6.25174e-59	0.606584	0.384	0.126	8.47673e-55
Rcn3	1.04723e-79	0.605314	0.953	0.898	1.41994e-75
Bhlhe41	1.90037e-49	0.603648	0.296	0.085	2.57671e-45
Ier3	1.17649e-20	0.594702	0.452	0.296	1.5952e-16
Mir99ahg	2.42785e-32	0.587191	0.532	0.319	3.29192e-28
Rgs3	9.24278e-69	0.586577	0.39	0.108	1.25323e-64
Pls3	1.90834e-43	0.582633	0.731	0.554	2.58752e-39
P3h3	1.4021e-44	0.573667	0.744	0.542	1.90111e-40
Matn2	1.38707e-35	0.571546	0.816	0.685	1.88073e-31
Zbtb38	3.04576e-49	0.56845	0.499	0.233	4.12974e-45
Runx1	7.18819e-82	0.567597	0.261	0.025	9.74647e-78
Tns3	7.09594e-63	0.566808	0.35	0.093	9.62139e-59
Lmo4	1.064e-37	0.566356	0.674	0.492	1.44268e-33
Itm2a	6.93217e-28	0.561856	0.814	0.737	9.39933e-24
Slc1a3	2.11004e-57	0.557712	0.296	0.069	2.86101e-53
Stc2	2.08257e-38	0.554973	0.363	0.152	2.82376e-34
Hexa	1.63956e-49	0.554638	0.815	0.62	2.22309e-45
Sfrp1	4.21778e-22	0.550691	0.753	0.679	5.71889e-18
Emilin1	9.25345e-28	0.547171	0.734	0.587	1.25468e-23
Ttll5	4.39032e-80	0.540435	0.312	0.049	5.95284e-76
Lrp5	1.00396e-43	0.534838	0.34	0.122	1.36126e-39
Omd	9.01828e-47	0.53356	0.341	0.119	1.22279e-42
Enpp1	2.8173e-56	0.531428	0.348	0.101	3.81998e-52
Ctsl	9.45373e-75	0.531078	0.993	0.974	1.28183e-70
Itm2c	3.89577e-61	0.528298	0.889	0.809	5.28228e-57
Plat	4.56896e-28	0.527989	0.665	0.501	6.19506e-24
Bace2	5.00467e-40	0.526436	0.457	0.227	6.78584e-36
2011-09-01	2.32275e-33	0.519457	0.65	0.47	3.14942e-29
Ssr2	9.62017e-49	0.516724	0.832	0.698	1.3044e-44
Adk	7.5191e-37	0.504469	0.59	0.376	1.01951e-32
Mast4	1.1761e-26	0.500098	0.635	0.443	1.59467e-22

## Sheet: TAC DEG
Gene	p_val	avg_log2FC	pct.1	pct.2	p_val_adj
Postn	8.50139e-308	4.64731	0.833	0.045	1.1527e-303
Comp	0	4.23818	0.854	0.005	0
Cilp	1.65623911098964e-313	3.85995	0.851	0.057	0
Sfrp2	1.88653e-150	3.83038	0.585	0.063	2.55795e-146
Thbs4	5.04148e-172	3.74035	0.507	0.002	6.83574e-168
Mfap4	0	3.49681	0.932	0.112	0
Mgp	9.51284886134445e-311	3.33145	0.984	0.558	1.28985e-306
Ccn5	2.08159e-193	3.1683	0.692	0.069	2.82243e-189
Ccn2	8.10603e-233	3.15499	0.797	0.108	1.0991e-228
Cst3	0	2.92995	0.999	0.879	0
Fmod	3.52988e-178	2.64255	0.507	0	4.78617e-174
Col8a1	3.28653e-241	2.63624	0.886	0.246	4.4562e-237
Crlf1	5.16055e-178	2.5996	0.588	0.025	6.99719e-174
Cthrc1	6.57606e-128	2.59852	0.395	0.001	8.91649e-124
Meox1	3.92624e-221	2.56621	0.794	0.108	5.32359e-217
Igfbp7	0	2.5404	0.997	0.896	0
Itgbl1	2.19285e-258	2.51823	0.824	0.087	2.97328e-254
Angptl7	4.27802e-112	2.45231	0.522	0.068	5.80056e-108
Ddah1	3.13443e-231	2.42531	0.642	0.005	4.24997e-227
Ecrg4	8.65743e-152	2.35241	0.461	0.002	1.17386e-147
Fibin	2.60276e-155	2.32159	0.779	0.24	3.52908e-151
Timp1	1.00152e-129	2.27785	0.581	0.078	1.35797e-125
Frzb	2.064e-182	2.27487	0.669	0.063	2.79857e-178
Ltbp2	1.90699e-190	2.17212	0.595	0.016	2.58569e-186
Lox	1.64108e-183	2.1415	0.624	0.036	2.22514e-179
Ptn	1.49798e-81	1.99047	0.297	0.008	2.03111e-77
Thbs1	3.2043e-103	1.9844	0.554	0.099	4.34472e-99
Rbp1	1.912e-190	1.90835	0.889	0.379	2.59248e-186
Serpine1	2.16117e-96	1.89119	0.547	0.108	2.93033e-92
Svep1	2.40059e-145	1.85646	0.615	0.075	3.25495e-141
Serpinf1	3.89498e-162	1.85548	0.898	0.52	5.2812e-158
Aspn	9.71303e-108	1.82738	0.904	0.582	1.31699e-103
Bgn	0	1.7599	0.993	0.794	5.46727e-305
Pam	9.37978e-132	1.75895	0.933	0.549	1.2718e-127
Cd200	2.66561e-141	1.71406	0.64	0.094	3.61429e-137
Rflnb	3.57294e-87	1.68686	0.449	0.065	4.84455e-83
Prg4	9.48432e-75	1.68369	0.369	0.042	1.28598e-70
Scx	1.52622e-89	1.68268	0.293	0.001	2.06941e-85
Fxyd6	7.0482e-139	1.6794	0.807	0.263	9.55666e-135
Dio2	1.35721e-122	1.65596	0.422	0.011	1.84024e-118
Gas6	3.99194e-100	1.64115	0.701	0.225	5.41268e-96
Col12a1	8.96095e-119	1.63769	0.397	0.007	1.21501e-114
Sparc	1.4231e-135	1.59141	0.975	0.892	1.92959e-131
Tm4sf1	2.29523e-121	1.56965	0.804	0.289	3.1121e-117
Cfh	1.20397e-164	1.54975	0.985	0.862	1.63246e-160
Actn1	1.26776e-140	1.53131	0.504	0.024	1.71895e-136
Tagln	1.73516e-83	1.5298	0.342	0.02	2.3527e-79
Serpina3n	3.31501e-71	1.52125	0.502	0.128	4.49482e-67
Col5a2	7.18749e-108	1.50122	0.778	0.316	9.74552e-104
Nox4	1.11293e-111	1.48488	0.423	0.021	1.50902e-107
Dkk3	3.24489e-113	1.45599	0.433	0.023	4.39975e-109
Fgl2	4.26077e-61	1.39142	0.341	0.049	5.77718e-57
Plod2	9.28669e-106	1.38486	0.58	0.111	1.25918e-101
Itgb5	1.22086e-99	1.38416	0.815	0.369	1.65536e-95
Emp1	4.49188e-130	1.37135	0.913	0.548	6.09054e-126
Nupr1	1.64164e-62	1.35456	0.836	0.586	2.2259e-58
Bdnf	6.99248e-94	1.34943	0.305	0.001	9.48111e-90
Col1a1	1.0804e-84	1.3146	0.867	0.599	1.46491e-80
Bhlhe41	1.36665e-66	1.29135	0.454	0.102	1.85304e-62
Ecm2	2.71622e-67	1.28819	0.641	0.254	3.68292e-63
Pdgfrl	6.6264e-91	1.28599	0.456	0.061	8.98474e-87
Tmem45a	1.30022e-75	1.28503	0.604	0.192	1.76297e-71
Prelp	5.4672e-66	1.25482	0.804	0.515	7.41298e-62
Mdk	1.40529e-73	1.24036	0.297	0.014	1.90544e-69
Apoe	4.74481e-34	1.23185	0.798	0.557	6.43349e-30
Tmem176b	6.69368e-65	1.22803	0.332	0.038	9.07596e-61
Pamr1	8.12413e-74	1.21586	0.467	0.097	1.10155e-69
Loxl3	4.2089e-85	1.20939	0.427	0.055	5.70685e-81
Abi3bp	1.85273e-40	1.20208	0.561	0.269	2.51211e-36
Pmepa1	5.78592e-99	1.19507	0.855	0.412	7.84513e-95
Id3	3.32818e-81	1.17782	0.751	0.316	4.51268e-77
Adamtsl2	2.27649e-53	1.15697	0.407	0.101	3.08669e-49
F2r	4.6993e-86	1.1557	0.641	0.196	6.37178e-82
Col1a2	8.13603e-112	1.13539	0.958	0.786	1.10316e-107
Sfrp1	4.87884e-28	1.12961	0.609	0.423	6.61522e-24
Srpx2	2.5991e-65	1.12354	0.571	0.19	3.52412e-61
Gask1b	2.08442e-62	1.10274	0.477	0.126	2.82626e-58
Csrp2	1.44559e-82	1.08399	0.594	0.169	1.96007e-78
Vamp5	1.23142e-71	1.07218	0.503	0.125	1.66968e-67
Col8a2	2.70749e-89	1.04279	0.303	0.003	3.67108e-85
Tspan6	3.26615e-65	1.03446	0.378	0.063	4.42858e-61
Fn1	4.73526e-59	1.01703	0.616	0.245	6.42054e-55
Col4a2	5.95493e-62	1.0158	0.581	0.206	8.07428e-58
Fbln5	2.93167e-57	1.01121	0.752	0.401	3.97505e-53
Eln	1.1998e-14	1.00634	0.341	0.193	1.6268e-10
Clec11a	6.93663e-73	0.986569	0.3	0.016	9.40537e-69
Pls3	2.0679e-63	0.983565	0.605	0.223	2.80386e-59
Lbh	4.26554e-65	0.978531	0.355	0.052	5.78364e-61
Mical2	2.64261e-67	0.965944	0.375	0.057	3.58311e-63
Plscr2	2.74306e-72	0.96353	0.262	0.005	3.71932e-68
Ctsd	2.61745e-53	0.956908	0.737	0.392	3.54899e-49
Enpp1	2.49813e-73	0.94563	0.327	0.027	3.38721e-69
Palld	3.57919e-76	0.933503	0.311	0.018	4.85303e-72
Col3a1	2.74012e-68	0.920861	0.979	0.876	3.71533e-64
Runx1	1.80185e-67	0.89823	0.253	0.007	2.44313e-63
Dok1	1.4593e-67	0.894045	0.356	0.049	1.97867e-63
Ass1	5.60323e-63	0.891621	0.318	0.037	7.59742e-59
Creb3l2	7.5849e-65	0.879478	0.581	0.202	1.02844e-60
Col4a1	7.48675e-48	0.877253	0.748	0.422	1.01513e-43
Ogn	1.36083e-55	0.876367	0.938	0.715	1.84514e-51
Gpm6b	1.34027e-41	0.869584	0.755	0.457	1.81727e-37
Lmo4	1.96422e-45	0.862266	0.54	0.221	2.66329e-41
Tns3	3.80047e-61	0.861737	0.288	0.026	5.15306e-57
Fat1	2.46449e-63	0.859192	0.358	0.06	3.3416e-59
Lhfp	3.55707e-74	0.855818	0.94	0.707	4.82303e-70
Gxylt2	7.8241e-54	0.854179	0.532	0.192	1.06087e-49
Mt2	1.35408e-31	0.852821	0.486	0.224	1.836e-27
Ccnd2	2.26892e-32	0.83979	0.489	0.224	3.07643e-28
Ppic	1.45078e-44	0.828437	0.569	0.249	1.96711e-40
Gm42418	4.85278e-23	0.822981	0.404	0.205	6.57989e-19
Il11ra1	7.66238e-48	0.815687	0.624	0.288	1.03894e-43
Igf1	2.03293e-48	0.788173	0.657	0.317	2.75645e-44
Tmem204	1.14046e-50	0.783451	0.344	0.074	1.54635e-46
Nedd9	1.08147e-56	0.780791	0.352	0.069	1.46636e-52
Ptgis	1.45653e-40	0.780044	0.696	0.392	1.97491e-36
Pdia3	1.92138e-60	0.776869	0.921	0.712	2.6052e-56
Col16a1	1.68343e-60	0.770994	0.316	0.043	2.28256e-56
Skil	1.76273e-46	0.767069	0.544	0.225	2.39009e-42
App	4.08902e-55	0.765687	0.851	0.537	5.54431e-51
Mxra7	9.55309e-58	0.764374	0.64	0.276	1.2953e-53
Ccn1	3.16154e-49	0.762204	0.721	0.383	4.28673e-45
Rasl11b	1.60422e-60	0.761732	0.263	0.02	2.17516e-56
Colec12	1.03835e-52	0.748575	0.476	0.159	1.4079e-48
Zbtb38	5.54733e-54	0.743623	0.506	0.18	7.52162e-50
Cpne8	4.20292e-46	0.740082	0.348	0.087	5.69874e-42
Myl12a	3.64648e-62	0.734558	0.94	0.835	4.94426e-58
Ifngr1	8.89492e-43	0.731726	0.783	0.477	1.20606e-38
Itga1	4.06436e-53	0.731185	0.287	0.042	5.51086e-49
Cnn3	1.64994e-39	0.730002	0.684	0.379	2.23715e-35
Aldh1a1	5.22188e-37	0.723467	0.556	0.266	7.08035e-33
Timp3	8.86369e-19	0.719584	0.772	0.609	1.20183e-14
Ltbp3	8.50483e-67	0.709118	0.428	0.105	1.15317e-62
Mbnl1	4.60358e-42	0.700656	0.674	0.357	6.24199e-38
Nkd2	3.91346e-43	0.69414	0.254	0.038	5.30625e-39
Trf	1.36967e-10	0.682613	0.427	0.28	1.85713e-06
Tgfb3	2.00664e-53	0.682177	0.385	0.1	2.7208e-49
2011-09-01	1.40894e-43	0.674691	0.488	0.195	1.91038e-39
Id2	2.87531e-16	0.668582	0.263	0.112	3.89863e-12
Itm2c	1.31059e-43	0.662599	0.658	0.337	1.77702e-39
Gas5	1.30205e-34	0.657429	0.918	0.722	1.76545e-30
Ppfibp1	5.1782e-58	0.656807	0.453	0.139	7.02112e-54
Fkbp7	6.50775e-47	0.656203	0.602	0.277	8.82385e-43
Tmem59	2.21503e-42	0.65495	0.887	0.647	3.00336e-38
Dnajc3	1.23199e-44	0.653781	0.736	0.414	1.67046e-40
Hif1a	5.508e-37	0.650652	0.287	0.072	7.4683e-33
Cst6	2.91268e-33	0.650255	0.254	0.06	3.94931e-29
Adcy7	1.76251e-44	0.640523	0.357	0.1	2.38979e-40
Wwtr1	5.58076e-44	0.639576	0.383	0.12	7.56696e-40
Foxp1	5.17821e-41	0.639215	0.393	0.133	7.02113e-37
Ifi203	2.09434e-23	0.630046	0.307	0.12	2.83972e-19
Panx1	2.95866e-39	0.629526	0.276	0.06	4.01164e-35
Emilin1	1.80473e-37	0.626693	0.468	0.198	2.44703e-33
Maff	8.42982e-38	0.620411	0.354	0.113	1.143e-33
Vcam1	6.65641e-38	0.615816	0.382	0.137	9.02543e-34
Mfap5	2.27284e-30	0.614324	0.981	0.951	3.08174e-26
Cacna2d1	1.84502e-46	0.608597	0.324	0.079	2.50166e-42
Pkd2	1.85547e-48	0.607682	0.628	0.301	2.51583e-44
Pdia4	8.35046e-35	0.604629	0.638	0.352	1.13224e-30
Itgb1	3.71424e-39	0.601812	0.805	0.521	5.03614e-35
Ikbip	1.63796e-36	0.600706	0.387	0.141	2.22091e-32
Pdia6	3.35638e-25	0.600633	0.822	0.628	4.55091e-21
Rcn2	3.27886e-34	0.600008	0.632	0.347	4.4458e-30
Cd9	9.20176e-24	0.599449	0.868	0.724	1.24767e-19
Dst	1.39328e-42	0.59247	0.486	0.2	1.88914e-38
Cp	1.08016e-23	0.583958	0.626	0.391	1.46459e-19
Fbln1	1.27772e-11	0.578638	0.741	0.597	1.73246e-07
Usp9x	7.94604e-46	0.57259	0.455	0.173	1.0774e-41
Ace	2.94881e-39	0.572157	0.625	0.328	3.9983e-35
Eva1b	5.0941e-40	0.568796	0.554	0.265	6.90709e-36
Hsp90b1	1.41387e-38	0.568587	0.932	0.769	1.91706e-34
Loxl1	1.62889e-34	0.566125	0.856	0.608	2.20861e-30
Hspa5	1.59176e-29	0.565262	0.962	0.876	2.15826e-25
Brd7	2.351e-37	0.561112	0.376	0.135	3.18772e-33
Ier3	1.30754e-36	0.558022	0.253	0.057	1.7729e-32
Ccser2	4.98771e-45	0.555202	0.488	0.203	6.76284e-41
Tnfrsf12a	1.33363e-37	0.554027	0.321	0.098	1.80827e-33
Tmed10	1.8779e-38	0.547942	0.874	0.622	2.54625e-34
Sdf4	5.09133e-47	0.544218	0.653	0.333	6.90333e-43
Ctsk	1.862e-28	0.539293	0.278	0.088	2.52469e-24
Nek7	4.9954e-46	0.537682	0.421	0.154	6.77326e-42
Vgll3	5.60834e-41	0.535212	0.371	0.128	7.60434e-37
Bnip3	7.74336e-28	0.533741	0.252	0.071	1.04992e-23
Rrbp1	3.10702e-22	0.532587	0.753	0.537	4.21281e-18
Jcad	6.05123e-35	0.531771	0.323	0.104	8.20486e-31
Tmem119	3.0594e-36	0.531488	0.274	0.07	4.14824e-32
Mt1	1.70005e-14	0.530884	0.716	0.54	2.3051e-10
Spry1	5.8564e-26	0.530818	0.538	0.301	7.94069e-22
Arid5b	3.29813e-34	0.530303	0.309	0.098	4.47193e-30
Hexa	3.62966e-43	0.529815	0.545	0.251	4.92146e-39
Adk	1.48219e-41	0.528433	0.413	0.157	2.0097e-37
Tspan4	5.50331e-32	0.525591	0.297	0.094	7.46194e-28
Pld3	6.38684e-40	0.522713	0.273	0.063	8.65991e-36
Atp6ap2	5.21903e-37	0.521128	0.514	0.243	7.07648e-33
Rasa1	4.55015e-33	0.520344	0.349	0.128	6.16954e-29
2007-09-01	1.27402e-37	0.516097	0.885	0.648	1.72744e-33
P3h3	3.87703e-39	0.514743	0.442	0.183	5.25687e-35
Jam2	3.82058e-36	0.514036	0.333	0.112	5.18033e-32
Eif4a2	9.99324e-34	0.511524	0.822	0.562	1.35498e-29
Dstn	1.11475e-23	0.509043	0.759	0.538	1.51149e-19
Creld2	6.76661e-27	0.508601	0.579	0.336	9.17484e-23
Cd302	7.44467e-29	0.507435	0.862	0.638	1.00942e-24
Dcn	8.56469e-31	0.502447	1	1	1.16129e-26
Tgfbr1	8.57488e-43	0.501524	0.346	0.11	1.16267e-38

## Sheet: MI-day 14 DEG
Gene	p_val	avg_log2FC	pct.1	pct.2	p_val_adj
Ndufa11	5.30276e-17	-1.20477e-05	0.661	0.518	7.19001e-13
Sfrp2	4.77373e-166	4.45693	0.771	0.086	6.4727e-162
Comp	1.05721e-250	4.3969	0.853	0.021	1.43346e-246
Postn	2.07397e-232	3.73723	0.932	0.139	2.8121e-228
Cthrc1	1.35004e-196	3.68552	0.716	0.003	1.83052e-192
Eln	3.00075e-125	3.63885	0.851	0.408	4.06872e-121
Ccn5	2.98991e-165	3.58361	0.782	0.097	4.05402e-161
Ecrg4	1.31374e-185	3.21959	0.702	0.008	1.7813e-181
Cilp	3.26536e-121	2.88211	0.655	0.073	4.4275e-117
Mfap4	5.4717e-239	2.80203	0.976	0.267	7.41908e-235
Col1a1	4.7771e-285	2.6609	0.997	0.875	6.47727e-281
Ptn	5.85433e-88	2.61203	0.451	0.021	7.93789e-84
Mgp	1.40699e-179	2.60406	0.997	0.887	1.90773e-175
Col3a1	1.71658e-263	2.57844	0.997	0.939	2.32751e-259
Col8a1	2.06272e-170	2.56665	0.921	0.358	2.79684e-166
Thbs4	1.31954e-57	2.5514	0.287	0.005	1.78916e-53
Ddah1	6.65324e-183	2.53152	0.701	0.01	9.02113e-179
Lox	1.01178e-195	2.48823	0.78	0.036	1.37188e-191
Itgbl1	1.04654e-208	2.47838	0.893	0.125	1.419e-204
Fn1	8.31073e-128	2.39923	0.882	0.362	1.12685e-123
Fmod	5.9903e-130	2.37776	0.569	0.013	8.12225e-126
Col1a2	0	2.36486	0.999	0.939	1.59212e-304
Ltbp2	2.71211e-175	2.36251	0.777	0.061	3.67735e-171
Cst3	8.76659e-243	2.3545	1	0.976	1.18866e-238
Ccn2	3.54792e-154	2.33092	0.727	0.063	4.81062e-150
Col5a2	2.39577e-176	2.20655	0.932	0.39	3.24843e-172
Rflnb	5.0817e-111	2.18433	0.63	0.078	6.89028e-107
Crlf1	1.23394e-117	2.00735	0.602	0.042	1.6731e-113
Meox1	6.30226e-102	1.97736	0.741	0.189	8.54523e-98
Itgb5	6.35632e-150	1.96855	0.924	0.367	8.61854e-146
Sparc	1.66512e-262	1.94859	1	0.984	2.25773e-258
Frzb	2.13165e-129	1.92639	0.757	0.131	2.8903e-125
Thbs1	5.85332e-53	1.86955	0.483	0.113	7.93652e-49
Pam	3.53069e-94	1.86771	0.94	0.597	4.78726e-90
Actn1	1.39101e-161	1.85383	0.72	0.044	1.88607e-157
Angptl7	2.49864e-39	1.84828	0.394	0.094	3.38791e-35
Pdgfrl	1.97677e-122	1.80417	0.769	0.16	2.68031e-118
Dkk3	5.47344e-140	1.79756	0.726	0.083	7.42143e-136
Igfbp7	2.1659e-194	1.7746	0.997	0.985	2.93675e-190
Lbh	2.35667e-111	1.76297	0.72	0.141	3.19541e-107
Pmepa1	2.39536e-136	1.72316	0.926	0.375	3.24786e-132
Aspn	1.10672e-80	1.64593	0.912	0.61	1.5006e-76
Col8a2	1.53081e-142	1.60911	0.559	0	2.07562e-138
Cd200	1.32929e-101	1.608	0.702	0.15	1.80239e-97
Gm26771	1.28355e-77	1.55806	0.353	0.002	1.74037e-73
Tgfb3	5.45271e-116	1.54516	0.798	0.201	7.39332e-112
Timp1	1.39736e-98	1.53906	0.74	0.183	1.89469e-94
Gas6	1.08975e-76	1.5261	0.85	0.406	1.47759e-72
Fxyd6	1.09719e-120	1.52584	0.935	0.55	1.48769e-116
Mdk	2.12898e-102	1.48663	0.58	0.055	2.88669e-98
Id3	9.67784e-93	1.46004	0.924	0.531	1.31222e-88
Fbln5	1.60438e-72	1.4575	0.869	0.489	2.17538e-68
Col4a2	1.28103e-81	1.43962	0.805	0.324	1.73695e-77
Cpe	3.9797e-84	1.43751	0.51	0.052	5.39608e-80
Loxl3	4.36652e-105	1.42654	0.612	0.07	5.92057e-101
Tm4sf1	6.65716e-72	1.39258	0.872	0.49	9.02645e-68
Rbp1	6.5431e-110	1.38697	0.939	0.667	8.87179e-106
Bgn	1.7912e-181	1.38601	0.999	0.939	2.42869e-177
Tmem176b	6.38765e-95	1.35492	0.519	0.037	8.66101e-91
Adamtsl2	3.67602e-51	1.35488	0.501	0.125	4.98432e-47
Emp1	1.263e-96	1.33593	0.937	0.662	1.7125e-92
Gxylt2	2.40642e-84	1.33365	0.789	0.278	3.26286e-80
Fgl2	3.26214e-58	1.31905	0.451	0.073	4.42314e-54
Cebpb	1.17019e-105	1.30956	0.517	0.021	1.58667e-101
Col12a1	1.00906e-80	1.30626	0.421	0.018	1.36819e-76
Dhrs3	3.31224e-93	1.30051	0.712	0.167	4.49107e-89
Pdlim3	4.26495e-88	1.2895	0.535	0.057	5.78284e-84
Gucy1a1	3.7944e-70	1.28658	0.384	0.019	5.14482e-66
Adamts2	2.3873e-81	1.28562	0.898	0.481	3.23695e-77
Ppic	2.70018e-80	1.26377	0.836	0.385	3.66118e-76
Cfh	4.20462e-70	1.26159	0.972	0.756	5.70105e-66
Tmem119	5.27836e-92	1.25612	0.658	0.126	7.15693e-88
Synpo	5.89096e-101	1.24238	0.522	0.029	7.98755e-97
Palld	4.15158e-88	1.22024	0.473	0.028	5.62913e-84
Col14a1	1.44615e-71	1.20191	0.811	0.348	1.96084e-67
Csrp2	8.60621e-80	1.18664	0.811	0.316	1.16692e-75
Fibin	3.53179e-33	1.17554	0.711	0.434	4.78875e-29
Cpxm2	5.93016e-54	1.15542	0.278	0.006	8.0407e-50
Svep1	1.14922e-58	1.15279	0.481	0.089	1.55823e-54
Sfrp1	4.34394e-27	1.13686	0.755	0.506	5.88995e-23
Clec11a	6.36104e-77	1.1234	0.428	0.026	8.62493e-73
Gask1b	8.70708e-73	1.1187	0.684	0.199	1.18059e-68
Col4a1	3.52725e-50	1.10648	0.826	0.487	4.78259e-46
Ccn1	5.13238e-48	1.09946	0.687	0.288	6.95899e-44
Lmo4	8.03582e-56	1.09329	0.757	0.346	1.08958e-51
Tns3	3.12247e-87	1.07944	0.503	0.042	4.23375e-83
Fat1	1.95551e-69	1.07517	0.549	0.105	2.65148e-65
Lmcd1	1.75035e-66	1.06912	0.342	0.01	2.3733e-62
Plod2	2.62227e-72	1.0688	0.57	0.112	3.55554e-68
Serpina3n	1.48943e-35	1.05714	0.492	0.17	2.01952e-31
Id2	1.20546e-42	1.05324	0.615	0.244	1.63448e-38
Ctsd	1.86321e-59	1.05156	0.892	0.595	2.52632e-55
Serpinf1	2.42742e-44	1.0453	0.919	0.738	3.29134e-40
Tagln	1.31554e-45	1.03984	0.32	0.034	1.78374e-41
Srpx2	3.23882e-48	1.03098	0.698	0.311	4.39152e-44
Col16a1	3.36956e-69	1.02915	0.531	0.094	4.56879e-65
Fstl1	1.08502e-100	1.02913	0.987	0.916	1.47118e-96
Scx	3.37237e-50	1.02216	0.25	0.003	4.57259e-46
Ltbp3	3.57888e-70	1.01779	0.666	0.191	4.85261e-66
Marcksl1	4.38345e-85	1.01367	0.451	0.024	5.94352e-81
Rasl11b	3.6138e-75	1.00765	0.488	0.057	4.89995e-71
Cdc42ep3	1.63793e-62	0.999047	0.451	0.063	2.22088e-58
Vamp5	2.91089e-50	0.997685	0.634	0.233	3.94688e-46
Col5a1	1.47612e-52	0.995332	0.786	0.396	2.00147e-48
Nupr1	1.10236e-30	0.984447	0.84	0.636	1.49469e-26
Thbs2	4.75387e-34	0.982516	0.562	0.233	6.44577e-30
Ndufa4l2	1.45765e-40	0.961699	0.581	0.222	1.97642e-36
Pdgfrb	4.15541e-53	0.961445	0.597	0.188	5.63432e-49
C1qtnf6	1.27068e-56	0.960926	0.57	0.155	1.72292e-52
Fhl2	1.02896e-50	0.957472	0.359	0.042	1.39516e-46
Unc5b	1.13141e-72	0.956811	0.494	0.065	1.53408e-68
Fbln1	8.575e-18	0.954526	0.871	0.746	1.16268e-13
Il11ra1	9.25345e-45	0.942782	0.789	0.426	1.25468e-40
Gng8	1.861e-65	0.919357	0.421	0.042	2.52333e-61
Timp3	2.22283e-30	0.919343	0.91	0.739	3.01393e-26
Chpf	8.28781e-53	0.913331	0.704	0.286	1.12374e-48
Tspan6	8.15491e-45	0.899244	0.417	0.087	1.10572e-40
Stc2	3.78073e-51	0.896222	0.405	0.065	5.1263e-47
Mmp2	5.21851e-49	0.895842	0.933	0.756	7.07577e-45
Dio2	6.95462e-48	0.895129	0.293	0.019	9.42977e-44
F2r	9.79173e-57	0.891986	0.57	0.155	1.32766e-52
Gm42418	4.06518e-33	0.887818	0.908	0.683	5.51198e-29
Apoe	1.74397e-20	0.887717	0.879	0.678	2.36465e-16
Serpinh1	1.4771e-78	0.868717	0.986	0.924	2.0028e-74
Ccn4	1.07165e-69	0.866377	0.323	0.002	1.45305e-65
Enpp1	6.85066e-67	0.86338	0.437	0.05	9.2888e-63
Slc39a1	3.17158e-25	0.861083	0.505	0.227	4.30034e-21
Tmem45a	3.61156e-47	0.860228	0.624	0.233	4.89691e-43
Mical2	3.27807e-59	0.845771	0.465	0.081	4.44473e-55
Skil	2.13436e-54	0.842541	0.555	0.154	2.89398e-50
Malat1	3.386e-61	0.839269	1	1	4.59108e-57
Nkd2	2.28822e-51	0.838742	0.408	0.065	3.1026e-47
Ctsk	4.23295e-46	0.838243	0.503	0.141	5.73945e-42
Dok1	1.37882e-60	0.829705	0.494	0.095	1.86954e-56
Nrep	1.52014e-50	0.823609	0.398	0.061	2.06116e-46
Emilin1	2.30162e-41	0.81544	0.694	0.324	3.12077e-37
Abi3bp	7.74555e-20	0.814081	0.67	0.429	1.05022e-15
App	3.33083e-49	0.810929	0.883	0.544	4.51627e-45
Ecm2	3.79053e-32	0.805676	0.554	0.235	5.13958e-28
Adcy7	4.73394e-66	0.79917	0.597	0.157	6.41875e-62
Nedd9	2.64901e-52	0.795873	0.537	0.149	3.59179e-48
P3h3	1.08577e-53	0.791183	0.732	0.311	1.47219e-49
Tmem176a	1.92397e-52	0.790839	0.305	0.016	2.60871e-48
Rpl41	2.99824e-76	0.790147	0.986	0.981	4.06531e-72
Lhfp	6.7459e-58	0.778276	0.964	0.83	9.14677e-54
Ass1	1.77612e-45	0.776528	0.409	0.081	2.40824e-41
Gucy1b1	5.02074e-51	0.769685	0.346	0.036	6.80762e-47
Snhg18	2.24582e-37	0.769203	0.747	0.411	3.04511e-33
Pls3	9.34027e-43	0.768513	0.651	0.275	1.26645e-38
Dact3	3.65084e-61	0.763293	0.471	0.086	4.95017e-57
Serf1	1.23117e-51	0.756929	0.58	0.183	1.66935e-47
Wwp2	9.33183e-57	0.750496	0.402	0.053	1.2653e-52
Ndufa3	3.1754e-46	0.748165	0.791	0.416	4.30552e-42
Cst6	4.33423e-18	0.741443	0.353	0.146	5.87679e-14
Serinc3	2.17768e-57	0.739317	0.631	0.209	2.95272e-53
Itgb1	2.19128e-48	0.736923	0.875	0.518	2.97116e-44
Slc44a2	2.502e-48	0.732016	0.485	0.126	3.39246e-44
mt-Nd4l	4.47021e-43	0.723388	0.656	0.282	6.06116e-39
Uba52	1.94238e-35	0.714715	0.798	0.489	2.63368e-31
Eva1b	9.84223e-37	0.71392	0.789	0.461	1.33451e-32
Mpzl1	1.6535e-48	0.713875	0.477	0.117	2.24198e-44
Cops9	4.20675e-43	0.706322	0.743	0.367	5.70393e-39
Tcea3	5.64234e-62	0.705199	0.377	0.032	7.65044e-58
Sertad4	3.50631e-46	0.698008	0.396	0.074	4.7542e-42
Cbx3	1.19049e-45	0.692005	0.633	0.251	1.61419e-41
Olfml2b	2.38579e-39	0.691707	0.438	0.121	3.23489e-35
Tafa5	1.00895e-52	0.689961	0.334	0.028	1.36803e-48
2310022B05Rik	3.88949e-43	0.688307	0.47	0.129	5.27377e-39
Mxra7	4.76417e-36	0.685102	0.768	0.43	6.45974e-32
Hist1h2bc	7.80399e-39	0.684874	0.673	0.316	1.05814e-34
Adarb1	2.61831e-45	0.684803	0.408	0.083	3.55016e-41
Creb3l2	8.97837e-31	0.683138	0.608	0.29	1.21738e-26
Col6a3	2.56257e-27	0.682111	0.558	0.262	3.47458e-23
Pdgfa	1.44342e-49	0.680233	0.325	0.029	1.95713e-45
Phldb2	2.5207e-47	0.672914	0.33	0.036	3.41781e-43
Foxp1	1.38234e-50	0.672511	0.619	0.227	1.87431e-46
Sdc1	8.05083e-47	0.671766	0.378	0.063	1.09161e-42
Neo1	1.6948e-51	0.671675	0.344	0.036	2.29798e-47
Tspan4	4.94925e-34	0.671492	0.476	0.167	6.71069e-30
Arhgap5	2.43739e-40	0.669571	0.547	0.199	3.30485e-36
Nox4	7.91231e-50	0.663081	0.309	0.023	1.07283e-45
4931406P16Rik	1.41065e-44	0.658112	0.408	0.087	1.9127e-40
2011-09-01	1.57388e-46	0.658071	0.659	0.275	2.13402e-42
Colec12	1.44064e-37	0.657159	0.506	0.176	1.95336e-33
Mn1	3.40115e-47	0.656083	0.48	0.131	4.61162e-43
Pdia3	2.70211e-28	0.655069	0.883	0.665	3.66379e-24
Sdc3	6.1937e-47	0.652757	0.421	0.091	8.39803e-43
Mfap2	2.13046e-27	0.651588	0.48	0.199	2.88869e-23
Ost4	7.15731e-32	0.650267	0.79	0.492	9.7046e-28
Loxl1	5.30874e-45	0.649065	0.96	0.856	7.19813e-41
Runx1	2.62569e-46	0.648359	0.273	0.015	3.56018e-42
Cdh2	3.98249e-56	0.645456	0.268	0.003	5.39985e-52
Rps27	1.14482e-41	0.645127	0.982	0.968	1.55226e-37
Serf2	3.41095e-47	0.644832	0.96	0.937	4.6249e-43
Col27a1	1.30632e-37	0.643965	0.321	0.055	1.77124e-33
Rps28	3.91304e-42	0.641507	0.981	0.951	5.30569e-38
Sub1	6.47702e-31	0.640827	0.745	0.437	8.78219e-27
Lrrc58	5.32816e-47	0.639303	0.691	0.304	7.22446e-43
Sox4	5.73236e-41	0.638213	0.48	0.149	7.77251e-37
Atp5k	3.12955e-41	0.636321	0.782	0.421	4.24336e-37
Lhfpl2	2.28344e-47	0.635623	0.324	0.034	3.09611e-43
Hypk	2.56804e-44	0.634624	0.57	0.206	3.482e-40
Tbx20	1.76793e-35	0.63214	0.633	0.296	2.39714e-31
Rgs3	7.62777e-43	0.629673	0.377	0.073	1.03425e-38
Cdh11	3.8903e-51	0.627297	0.284	0.011	5.27485e-47
Ctnnb1	1.58008e-45	0.626127	0.686	0.304	2.14243e-41
Ccnd2	9.49276e-20	0.62611	0.567	0.314	1.28712e-15
Dst	2.2203e-45	0.624049	0.679	0.301	3.0105e-41
Phlda3	3.7798e-26	0.621135	0.787	0.515	5.12503e-22
Lum	6.35604e-14	0.620413	0.944	0.901	8.61816e-10
Wwtr1	6.3681e-40	0.616861	0.544	0.199	8.63451e-36
Gm15867	4.01881e-49	0.616717	0.323	0.032	5.44911e-45
Pld3	8.36388e-46	0.616432	0.542	0.183	1.13406e-41
Rps29	2.03741e-50	0.613929	0.99	0.977	2.76252e-46
Acta2	7.21438e-35	0.613477	0.323	0.07	9.78197e-31
Cyb5r3	1.31649e-31	0.609953	0.768	0.453	1.78503e-27
Pabpc1	2.45073e-29	0.609039	0.857	0.592	3.32295e-25
Kank2	2.39538e-34	0.603177	0.462	0.159	3.2479e-30
Igf1	4.78053e-23	0.603093	0.592	0.32	6.48192e-19
Serpine1	1.29066e-26	0.601098	0.313	0.092	1.75001e-22
Gadd45b	2.13856e-36	0.593134	0.35	0.079	2.89967e-32
Hmgb1	7.6855e-31	0.593013	0.901	0.718	1.04208e-26
Nfat5	3.97508e-38	0.591725	0.497	0.173	5.38981e-34
Cnn3	1.8952e-31	0.590929	0.695	0.374	2.5697e-27
Vcam1	2.071e-29	0.590144	0.492	0.207	2.80807e-25
Nbeal1	7.25203e-41	0.587104	0.577	0.228	9.83303e-37
Ttll5	9.64732e-46	0.586657	0.338	0.049	1.30808e-41
Arid5b	3.75262e-33	0.584921	0.481	0.178	5.08818e-29
Slc1a3	4.40151e-33	0.581026	0.282	0.047	5.96801e-29
Ptprb	2.81488e-37	0.577872	0.274	0.032	3.81669e-33
Actn4	2.02786e-41	0.577589	0.566	0.217	2.74958e-37
Gas5	1.96844e-22	0.577212	0.918	0.791	2.66901e-18
Arglu1	2.97602e-38	0.576157	0.51	0.183	4.03518e-34
Rcn3	8.99847e-28	0.576134	0.903	0.686	1.2201e-23
Tmem258	1.11162e-36	0.571526	0.737	0.393	1.50725e-32
Phpt1	1.54982e-46	0.569781	0.36	0.06	2.1014e-42
Cdk2ap1	3.59442e-50	0.567519	0.324	0.032	4.87367e-46
Gpm6b	2.23333e-21	0.565637	0.768	0.515	3.02817e-17
Dpysl2	5.61604e-23	0.563524	0.787	0.529	7.61478e-19
Bsg	2.7424e-27	0.561022	0.928	0.812	3.71843e-23
Bloc1s1	1.46246e-41	0.554491	0.416	0.108	1.98295e-37
Pdia4	3.66265e-37	0.550452	0.526	0.202	4.96619e-33
Bhlhe41	1.92597e-22	0.547722	0.271	0.071	2.61142e-18
Nucb2	2.17448e-36	0.54433	0.512	0.194	2.94838e-32
Myl12b	8.67094e-27	0.543764	0.782	0.497	1.17569e-22
Myh9	8.98684e-34	0.539714	0.449	0.159	1.21853e-29
Rab31	8.61319e-38	0.539693	0.353	0.076	1.16786e-33
Prrx2	4.56481e-42	0.538272	0.292	0.032	6.18942e-38
Myl12a	1.0315e-25	0.534081	0.935	0.882	1.39862e-21
Hif1a	3.47367e-32	0.532727	0.35	0.091	4.70995e-28
Cercam	1.84564e-34	0.532201	0.389	0.11	2.5025e-30
Polr2l	1.83718e-43	0.53048	0.384	0.084	2.49103e-39
Luzp1	3.21257e-40	0.528893	0.522	0.193	4.35592e-36
Abhd2	1.82433e-27	0.528696	0.266	0.053	2.47361e-23
Myo1d	1.77543e-40	0.527646	0.25	0.016	2.40731e-36
Lrrk1	6.49952e-33	0.52663	0.469	0.173	8.81269e-29
Mbnl1	1.46305e-29	0.525561	0.688	0.382	1.98375e-25
Tmem98	1.77151e-38	0.520329	0.273	0.029	2.40199e-34
Cd302	1.56492e-24	0.517849	0.762	0.487	2.12188e-20
Gm11808	6.72218e-42	0.515911	0.487	0.162	9.1146e-38
Shisa4	1.76868e-34	0.514269	0.374	0.1	2.39815e-30
Plpp1	2.20359e-31	0.514018	0.647	0.335	2.98785e-27
Tnrc6c	3.1796e-40	0.511799	0.405	0.11	4.31122e-36
Atp5md	3.95044e-26	0.509548	0.719	0.429	5.3564e-22
Col6a1	4.07058e-21	0.5079	0.932	0.783	5.51929e-17
Tnfrsf12a	1.25332e-27	0.507779	0.398	0.142	1.69938e-23
Lrp5	1.63997e-38	0.507298	0.307	0.05	2.22364e-34
Ssr2	1.314e-28	0.505766	0.747	0.447	1.78166e-24
Hsp90b1	4.11121e-21	0.505232	0.886	0.689	5.57439e-17
Marcks	1.80825e-16	0.503625	0.825	0.623	2.4518e-12
Smim27	2.00585e-38	0.503485	0.456	0.147	2.71973e-34
Cpne8	2.45593e-31	0.502945	0.391	0.125	3.32999e-27
Cpxm1	6.27928e-23	0.501901	0.292	0.086	8.51408e-19
Adamts10	8.04847e-36	0.501549	0.586	0.264	1.09129e-31
Ndufb1-ps	2.21944e-32	0.501173	0.784	0.469	3.00933e-28
Ckap4	2.44061e-38	0.50049	0.572	0.239	3.30922e-34

## Sheet: MI-day 28 DEG
Gene	p_val	avg_log2FC	pct.1	pct.2	p_val_adj
Rtcb	2.10452e-08	3.75077e-05	0.287	0.222	0.000285351
Comp	2.85777569443249e-316	5.2549	0.959	0.021	3.87485806408101e-312
Sfrp2	5.2175e-136	4.3106	0.715	0.086	7.07441e-132
Ccn5	1.44458e-143	3.32787	0.753	0.097	1.9587e-139
Ecrg4	6.22693e-160	3.25986	0.658	0.008	8.44309e-156
Postn	9.54517e-129	3.10568	0.777	0.139	1.29423e-124
Cilp	1.28486e-99	3.1012	0.599	0.073	1.74214e-95
Cst3	7.31083e-296	2.80648	0.997	0.976	9.91275e-292
Mgp	1.39827e-213	2.73481	1	0.887	1.89591e-209
Angptl7	4.6845e-95	2.70127	0.626	0.094	6.35171e-91
Mfap4	2.47903e-185	2.66354	0.943	0.267	3.36131e-181
Fmod	1.56936e-102	2.63055	0.494	0.013	2.1279e-98
Ptn	2.69769e-103	2.53517	0.52	0.021	3.6578e-99
Itgbl1	5.01805e-185	2.44501	0.87	0.125	6.80397e-181
Ccn2	4.72812e-138	2.37742	0.7	0.063	6.41086e-134
Eln	1.10541e-50	2.25093	0.688	0.408	1.49883e-46
Cthrc1	1.8932e-100	2.24344	0.458	0.003	2.56699e-96
Frzb	2.16397e-122	2.18744	0.743	0.131	2.93412e-118
Dkk3	2.61609e-135	2.13149	0.723	0.083	3.54716e-131
Cfh	1.83167e-178	1.96727	0.99	0.756	2.48356e-174
Col3a1	3.35217e-143	1.87926	0.995	0.939	4.54521e-139
Fgl2	1.06076e-81	1.83399	0.548	0.073	1.43828e-77
Col1a1	3.80574e-138	1.81057	0.994	0.875	5.1602e-134
Cebpb	8.2177e-122	1.80335	0.585	0.021	1.11424e-117
Ltbp2	1.51741e-105	1.78801	0.616	0.061	2.05745e-101
Fbln1	4.33168e-92	1.7671	0.933	0.746	5.87333e-88
Crlf1	1.17629e-70	1.75158	0.455	0.042	1.59494e-66
Pdgfrl	1.15198e-112	1.74723	0.761	0.16	1.56196e-108
Itgb5	1.46008e-118	1.73447	0.886	0.367	1.97972e-114
Fxyd6	1.58968e-138	1.72683	0.951	0.55	2.15544e-134
Apoe	8.73663e-43	1.70656	0.886	0.678	1.1846e-38
Ddah1	9.41859e-107	1.70621	0.502	0.01	1.27707e-102
Meox1	9.56749e-70	1.68384	0.651	0.189	1.29726e-65
Lox	1.34109e-119	1.63964	0.612	0.036	1.81839e-115
Col8a1	3.36366e-77	1.632	0.81	0.358	4.56078e-73
Col8a2	1.05292e-135	1.61364	0.556	0	1.42766e-131
Tmem176b	7.44327e-85	1.60085	0.494	0.037	1.00923e-80
Id3	7.46808e-92	1.59772	0.905	0.531	1.0126e-87
Igfbp7	2.55086e-174	1.5951	0.998	0.985	3.4587e-170
Pam	3.21838e-66	1.56985	0.91	0.597	4.36381e-62
Id2	2.21916e-64	1.53895	0.694	0.244	3.00895e-60
Rflnb	4.19576e-51	1.50213	0.431	0.078	5.68904e-47
Thbs1	5.74983e-43	1.49098	0.45	0.113	7.79619e-39
Gucy1a1	1.02912e-71	1.48546	0.399	0.019	1.39539e-67
Fibin	5.0391e-46	1.47889	0.739	0.434	6.83252e-42
Col1a2	1.37163e-131	1.46673	0.992	0.939	1.8598e-127
Gas6	8.92701e-67	1.46435	0.837	0.406	1.21041e-62
Actn1	1.42748e-104	1.45623	0.58	0.044	1.93552e-100
Tm4sf1	2.22292e-64	1.45057	0.872	0.49	3.01405e-60
Cd200	1.83019e-73	1.44418	0.621	0.15	2.48156e-69
Loxl3	4.45479e-76	1.40093	0.523	0.07	6.04025e-72
Pmepa1	3.51528e-90	1.39655	0.875	0.375	4.76637e-86
Tgfb3	3.0972e-77	1.39646	0.699	0.201	4.1995e-73
Aspn	9.90633e-52	1.39498	0.873	0.61	1.3432e-47
Cpe	3.16543e-73	1.38883	0.483	0.052	4.292e-69
Mdk	4.16534e-76	1.36901	0.502	0.055	5.64779e-72
Col5a2	1.872e-64	1.36738	0.784	0.39	2.53824e-60
Ccn1	1.38706e-40	1.34958	0.656	0.288	1.88072e-36
Fn1	4.27152e-67	1.33907	0.811	0.362	5.79176e-63
Bgn	4.56824e-161	1.32356	1	0.939	6.19408e-157
Serpinf1	6.08901e-85	1.3203	0.951	0.738	8.25609e-81
Abi3bp	3.29864e-39	1.31812	0.713	0.429	4.47263e-35
Dhrs3	1.98125e-80	1.30274	0.686	0.167	2.68638e-76
Sparc	2.0306e-80	1.29027	0.998	0.984	2.7533e-76
Timp1	2.60007e-64	1.25456	0.643	0.183	3.52544e-60
Ecm2	7.91081e-51	1.22114	0.629	0.235	1.07263e-46
Rbp1	4.75226e-77	1.20139	0.93	0.667	6.44359e-73
Pdlim3	1.48143e-66	1.18146	0.469	0.057	2.00867e-62
Cpxm2	1.91868e-60	1.17674	0.315	0.006	2.60154e-56
Cdc42ep3	1.20637e-58	1.13162	0.448	0.063	1.63572e-54
Gng8	2.25447e-67	1.10061	0.442	0.042	3.05683e-63
Serpina3n	2.59235e-37	1.0886	0.51	0.17	3.51496e-33
Ctsd	5.24242e-49	1.08609	0.859	0.595	7.10819e-45
Rasl11b	5.82824e-58	1.08288	0.433	0.057	7.90251e-54
Adamtsl2	1.48874e-38	1.07624	0.455	0.125	2.01858e-34
Prelp	5.44884e-43	1.0683	0.911	0.772	7.38808e-39
Tmem119	8.53679e-56	1.03073	0.539	0.126	1.1575e-51
Serinc3	1.47185e-62	1.0185	0.672	0.209	1.99568e-58
Nox4	2.4134e-61	1.00724	0.371	0.023	3.27232e-57
F2r	5.34212e-51	0.999616	0.558	0.155	7.24338e-47
Fbln5	2.36525e-36	0.991028	0.784	0.489	3.20704e-32
Col12a1	1.37226e-41	0.97273	0.269	0.018	1.86065e-37
Tmem45a	1.31143e-42	0.970229	0.61	0.233	1.77816e-38
Tmem176a	1.31106e-42	0.964168	0.268	0.016	1.77766e-38
Lbh	6.62422e-43	0.955205	0.501	0.141	8.98178e-39
Ctsk	3.80196e-43	0.943555	0.502	0.141	5.15507e-39
mt-Nd4l	2.19297e-49	0.920039	0.697	0.282	2.97345e-45
Mmp2	6.34927e-42	0.917104	0.916	0.756	8.60897e-38
Synpo	2.29288e-56	0.907762	0.366	0.029	3.10892e-52
Prg4	2.98036e-27	0.907743	0.271	0.05	4.04107e-23
Dio2	2.9434e-43	0.895699	0.281	0.019	3.99096e-39
Adamts2	6.4503e-42	0.891895	0.821	0.481	8.74597e-38
Emp1	3.34834e-49	0.88611	0.911	0.662	4.54001e-45
Vcam1	4.48616e-26	0.880092	0.494	0.207	6.08279e-22
Malat1	2.11502e-73	0.865517	1	1	2.86775e-69
Ndufa4l2	7.82643e-25	0.864217	0.502	0.222	1.06119e-20
Lmo4	5.80021e-32	0.862006	0.667	0.346	7.86451e-28
Lhfp	8.29417e-65	0.850031	0.962	0.83	1.12461e-60
Gucy1b1	3.5554e-45	0.844664	0.331	0.036	4.82077e-41
Csrp2	7.93169e-41	0.830383	0.694	0.316	1.07546e-36
Gm11808	3.16242e-53	0.829751	0.575	0.162	4.28793e-49
Lmcd1	3.41224e-45	0.828185	0.261	0.01	4.62665e-41
Ltbp3	9.87325e-40	0.81996	0.552	0.191	1.33871e-35
Gxylt2	1.25531e-36	0.819137	0.635	0.278	1.70207e-32
Col14a1	1.18351e-33	0.818927	0.689	0.348	1.60472e-29
Selenop	1.1869e-23	0.818808	0.948	0.905	1.60932e-19
Arid5b	4.04766e-40	0.806054	0.537	0.178	5.48823e-36
Tns3	2.83556e-43	0.80352	0.336	0.042	3.84473e-39
Il11ra1	1.03517e-34	0.802423	0.762	0.426	1.40358e-30
Olfml2b	1.44787e-38	0.79651	0.45	0.121	1.96316e-34
Palld	1.17034e-47	0.793846	0.323	0.028	1.58686e-43
Clec11a	3.89455e-46	0.789252	0.311	0.026	5.28062e-42
Dok1	1.19656e-49	0.783381	0.46	0.095	1.62242e-45
App	7.71029e-40	0.783352	0.856	0.544	1.04544e-35
Pdgfrb	1.0535e-35	0.782132	0.526	0.188	1.42844e-31
Srpx2	1.61135e-26	0.780266	0.609	0.311	2.18482e-22
Polr2l	3.78032e-48	0.778531	0.436	0.084	5.12573e-44
Chpf	2.16939e-31	0.763369	0.616	0.286	2.94147e-27
Nupr1	4.13353e-17	0.759555	0.796	0.636	5.60466e-13
Lum	1.48904e-26	0.758657	0.971	0.901	2.01899e-22
Hmgb1	3.15078e-45	0.747759	0.924	0.718	4.27214e-41
Plod2	2.4971e-34	0.744606	0.414	0.112	3.38581e-30
Sfrp1	1.19806e-15	0.739744	0.715	0.506	1.62445e-11
Timp3	1.30334e-20	0.739726	0.892	0.739	1.7672e-16
Pls3	3.91296e-29	0.734096	0.591	0.275	5.30558e-25
Svep1	1.19924e-28	0.732212	0.347	0.089	1.62605e-24
Col16a1	5.72986e-38	0.729933	0.404	0.094	7.76912e-34
Art4	7.02891e-49	0.721762	0.26	0.005	9.5305e-45
Hspa5	8.62562e-27	0.716931	0.918	0.725	1.16955e-22
Acta2	2.45103e-27	0.716639	0.303	0.07	3.32335e-23
Tspan6	3.9926e-28	0.709695	0.341	0.087	5.41357e-24
Rps28	1.51064e-53	0.702592	0.983	0.951	2.04828e-49
Rps29	3.28685e-65	0.70241	0.998	0.977	4.45664e-61
Mpzl1	8.40133e-37	0.695884	0.434	0.117	1.13914e-32
P3h3	1.18881e-32	0.691488	0.65	0.311	1.61191e-28
Rin2	2.80549e-34	0.686907	0.434	0.128	3.80396e-30
Ass1	2.31125e-37	0.685415	0.379	0.081	3.13383e-33
Nedd9	1.81162e-35	0.683739	0.468	0.149	2.45637e-31
Sdc1	1.27585e-35	0.683332	0.339	0.063	1.72993e-31
Nucb2	8.55777e-31	0.683223	0.507	0.194	1.16035e-26
Gas5	4.18978e-28	0.677221	0.922	0.791	5.68093e-24
Icam1	1.09919e-27	0.675105	0.406	0.133	1.49039e-23
Rps27	1.22002e-46	0.671215	0.99	0.968	1.65422e-42
Thbs2	4.90908e-20	0.670841	0.487	0.233	6.65623e-16
Id1	2.11364e-24	0.670079	0.29	0.07	2.86589e-20
2011-09-01	1.00193e-30	0.668199	0.601	0.275	1.35852e-26
Gask1b	8.2732e-30	0.667686	0.506	0.199	1.12176e-25
Hypk	3.49833e-39	0.664535	0.563	0.206	4.74339e-35
Colec12	7.6363e-30	0.654696	0.479	0.176	1.03541e-25
Raph1	1.5038e-18	0.654509	0.601	0.348	2.039e-14
Runx1	3.47996e-41	0.652872	0.258	0.015	4.71848e-37
Atp5k	4.0033e-28	0.650979	0.726	0.421	5.42808e-24
Cd302	4.8435e-29	0.649942	0.784	0.487	6.5673e-25
Gadd45b	7.80537e-34	0.648425	0.352	0.079	1.05833e-29
Scpep1	1.0861e-31	0.647112	0.536	0.214	1.47265e-27
Gpm6b	1.38982e-22	0.645915	0.769	0.515	1.88446e-18
Stc2	1.04317e-27	0.638393	0.296	0.065	1.41443e-23
Plat	1.01268e-18	0.634873	0.52	0.27	1.37309e-14
Cd9	8.07471e-20	0.625924	0.919	0.819	1.09485e-15
Adarb1	3.86691e-31	0.623665	0.349	0.083	5.24314e-27
Emilin1	1.87951e-25	0.622627	0.623	0.324	2.54843e-21
Pdia3	2.99875e-28	0.619841	0.889	0.665	4.06601e-24
Nfat5	1.32659e-28	0.617845	0.463	0.173	1.79872e-24
Tcea3	1.72818e-39	0.615769	0.292	0.032	2.34325e-35
Wwp2	9.19845e-37	0.613933	0.32	0.053	1.24722e-32
mt-Nd3	1.76354e-25	0.611757	0.83	0.565	2.39119e-21
Plpp1	4.64635e-27	0.610412	0.643	0.335	6.29999e-23
Dact3	7.17057e-35	0.607586	0.363	0.086	9.72257e-31
Slc44a2	6.09167e-33	0.600947	0.418	0.126	8.25969e-29
Wwtr1	5.86401e-27	0.595918	0.49	0.199	7.95101e-23
Nexn	6.97674e-29	0.59412	0.282	0.052	9.45976e-25
Foxp1	9.77174e-27	0.593385	0.518	0.227	1.32495e-22
Ogn	2.58751e-22	0.590449	0.927	0.78	3.50841e-18
Enpp1	1.75101e-42	0.589769	0.331	0.05	2.3742e-38
Cpne8	4.00886e-26	0.58674	0.382	0.125	5.43561e-22
Tspan4	3.49856e-18	0.583723	0.391	0.167	4.7437e-14
Serpinh1	8.14963e-33	0.581828	0.973	0.924	1.10501e-28
Eno1	6.00009e-20	0.580854	0.559	0.298	8.13552e-16
Unc5b	4.2602e-28	0.580156	0.301	0.065	5.77641e-24
Mn1	5.46602e-28	0.577936	0.398	0.131	7.41138e-24
2310022B05Rik	5.77624e-24	0.574958	0.379	0.129	7.832e-20
Lrrc58	1.99922e-29	0.574313	0.62	0.304	2.71075e-25
Ldha	5.15712e-25	0.570116	0.808	0.537	6.99254e-21
Pamr1	1.60191e-14	0.568687	0.353	0.159	2.17202e-10
Skil	5.3626e-26	0.56539	0.42	0.154	7.27115e-22
Rcn3	3.97612e-23	0.564135	0.881	0.686	5.39122e-19
Col4a2	2.26389e-16	0.563096	0.561	0.324	3.06961e-12
Adcy7	2.07917e-34	0.562113	0.461	0.157	2.81914e-30
Cpxm1	1.00502e-24	0.561271	0.314	0.086	1.3627e-20
Aldh1a1	1.24422e-18	0.560071	0.631	0.375	1.68704e-14
Ctnnb1	1.71009e-28	0.557925	0.616	0.304	2.3187e-24
Rgs3	5.99266e-27	0.555091	0.307	0.073	8.12544e-23
Pdia4	2.77261e-25	0.554916	0.48	0.202	3.75938e-21
Tbx20	3.78906e-20	0.554492	0.556	0.296	5.13759e-16
Nkd2	2.09663e-27	0.545362	0.295	0.065	2.84282e-23
Sdc3	3.75715e-27	0.544021	0.334	0.091	5.09432e-23
Eif4a2	2.30145e-23	0.544015	0.816	0.56	3.12053e-19
Ccdc80	4.09032e-18	0.541747	0.959	0.885	5.54607e-14
Gas1	4.32713e-14	0.541452	0.881	0.722	5.86716e-10
Mbnl1	3.62977e-22	0.539708	0.661	0.382	4.9216e-18
Rpl41	2.91136e-40	0.536328	0.981	0.981	3.94751e-36
Olfml3	5.16784e-12	0.53423	0.748	0.579	7.00707e-08
Ndufa3	3.35079e-24	0.530093	0.705	0.416	4.54333e-20
Tmed7	1.2963e-30	0.527628	0.537	0.23	1.75765e-26
Cbx3	4.02642e-23	0.5261	0.523	0.251	5.45942e-19
Neo1	1.16733e-33	0.525369	0.268	0.036	1.58279e-29
Tm7sf3	1.1685e-35	0.524639	0.472	0.163	1.58437e-31
Bloc1s1	1.10451e-30	0.518551	0.374	0.108	1.49761e-26
Sec62	7.87452e-25	0.517652	0.891	0.681	1.06771e-20
Cnn3	7.78116e-19	0.510852	0.631	0.374	1.05505e-14
Arhgap5	2.02221e-18	0.508493	0.431	0.199	2.74191e-14
Smim27	2.94146e-24	0.507549	0.401	0.147	3.98833e-20
Itgb1	4.31817e-22	0.50695	0.781	0.518	5.855e-18
Uba52	1.57641e-21	0.50336	0.754	0.489	2.13746e-17
Ctsa	1.37708e-21	0.501712	0.477	0.22	1.86718e-17

## Sheet: AngII DTU
Peak	gene_name	genomic_feature(s)	Junctions	pA_motif	pA_stretch	population1_pct	population2_pct	pvalue	padj	Log2_fold_change
Ddah1:chr3:145889051-145891722:1	Ddah1	UTR3	across-junctions	FALSE	FALSE	0.483156	0.00417163	0	0	7.94497
Ddah1:chr3:145893817-145894277:1	Ddah1	UTR3	no-junctions	TRUE	FALSE	0.260638	0.00238379	2.01109e-120	7.03546e-117	6.84913
Rpl27a:chr7:109520464-109521819:1	Rpl27a	UTR3	across-junctions	FALSE	FALSE	0.949468	0.977354	2.69672e-67	7.07553e-64	0.533863
Mndal:chr1:173860258-173862713:-1	Mndal	UTR3	across-junctions	FALSE	FALSE	0.119681	0.379023	1.06007e-64	2.22508e-61	-1.7138
Rpl27a:chr7:109519641-109521834:1	Rpl27a	UTR3	across-junctions	FALSE	FALSE	0.952128	0.98093	1.03107e-61	1.80352e-58	0.462936
Mfap5:chr6:122528853-122529290:1	Mfap5	UTR3	no-junctions	TRUE	FALSE	0.867021	0.766389	8.89621e-61	1.3338e-57	0.506527
Rpl14:chr9:120572682-120573768:1	Rpl14	UTR3	across-junctions	FALSE	FALSE	0.829787	0.942193	3.09234e-56	4.05676e-53	-0.411694
Sash1:chr10:8722219-8722867:-1	Sash1	UTR3	no-junctions	TRUE	FALSE	0.284574	0.453516	5.88854e-53	6.86669e-50	-1.13925
Timp2:chr11:118303529-118310705:-1	Timp2	UTR3	across-junctions	FALSE	FALSE	0.890957	0.904648	2.4066e-52	2.52573e-49	0.391206
Rpl27a:chr7:109519147-109519604:1	Rpl27a	UTR3	across-junctions	FALSE	FALSE	0.75	0.930274	5.18075e-48	4.531e-45	-0.349389
Rpl27a:chr7:109519554-109519674:1	Rpl27a	UTR3	no-junctions	FALSE	FALSE	0.794326	0.943385	9.02426e-48	7.28535e-45	-0.312862
Rpl27a:chr7:109519204-109519699:1	Rpl27a	UTR3	across-junctions	FALSE	FALSE	0.795213	0.943385	1.0297e-47	7.71909e-45	-0.312604
Ddah1:chr3:145892836-145893343:1	Ddah1	UTR3	no-junctions	FALSE	FALSE	0.153369	0.00297974	5.18595e-45	3.62843e-42	5.22571
Rpl27a:chr7:109519147-109519924:1	Rpl27a	UTR3	across-junctions	FALSE	FALSE	0.806738	0.947557	3.81939e-44	2.50528e-41	-0.295638
Ubb:chr11:62552096-62552636:1	Ubb	UTR5;intron;exon	no-junctions	FALSE	FALSE	0.884752	0.957092	1.41509e-43	8.25074e-41	-0.351433
Col1a2:chr6:4541085-4541544:1	Col1a2	UTR3	no-junctions	TRUE	FALSE	0.889184	0.517282	3.13295e-43	1.73055e-40	0.759457
Rpl14:chr9:120571444-120573612:1	Rpl14	UTR5;intron;exon	across-junctions	FALSE	FALSE	0.784574	0.924911	5.89156e-40	2.81054e-37	-0.389696
Fbln1:chr15:85285258-85285767:1	Fbln1	UTR3	no-junctions	FALSE	FALSE	0.937943	0.848629	1.50405e-37	6.86303e-35	0.279441
Cd63:chr10:128911402-128911972:1	Cd63	intron;exon	across-junctions	FALSE	FALSE	0.698582	0.835518	4.10634e-36	1.72384e-33	-0.429352
Cd34:chr1:194960605-194960899:1	Cd34	UTR3	no-junctions	FALSE	FALSE	0.629433	0.929082	4.67409e-35	1.88671e-32	-0.409708
Hspa8:chr9:40803616-40804499:1	Hspa8	intron;exon	across-junctions	FALSE	FALSE	0.689716	0.86174	3.41517e-33	1.23594e-30	-0.401591
Eef2:chr10:81181862-81182111:1	Eef2	UTR3	no-junctions	FALSE	FALSE	0.781915	0.880215	1.17879e-31	3.99078e-29	-0.345809
Timp2:chr11:118301069-118301406:-1	Timp2	UTR3	no-junctions	TRUE	FALSE	0.843085	0.945173	4.03377e-31	1.32295e-28	-0.319831
Ccnd3:chr17:47578814-47579402:1	Ccnd3	intron;exon	no-junctions	FALSE	FALSE	0.12234	0.045888	1.44698e-30	4.60184e-28	2.38724
Neat1:chr19:5842206-5842770:-1	Neat1	exon	no-junctions	FALSE	FALSE	0.569149	0.697259	4.29206e-30	1.32486e-27	-0.545972
Dpt:chr1:164823597-164823890:1	Dpt	UTR3	no-junctions	FALSE	FALSE	0.70656	0.910608	1.14073e-29	3.42056e-27	-0.355473
Mndal:chr1:173856810-173863180:-1	Mndal	UTR3	across-junctions	FALSE	FALSE	0.273936	0.476162	2.97192e-29	8.66396e-27	-0.758683
Col3a1:chr1:45347686-45347872:1	Col3a1	exon	no-junctions	FALSE	FALSE	0.95922	0.890346	1.81939e-27	5.16068e-25	-0.368619
Col3a1:chr1:45347675-45348626:1	Col3a1	intron;exon	across-junctions	FALSE	FALSE	0.975177	0.923123	1.93614e-27	5.34731e-25	-0.31232
Gnas:chr2:174345996-174346744:1	Gnas	UTR3	across-junctions	TRUE	FALSE	0.951241	0.977354	2.22535e-27	5.98849e-25	0.283446
Abi1:chr2:22994021-23040241:-1	Abi1	UTR5;intron;exon	across-junctions	FALSE	FALSE	0.573582	0.753278	2.57106e-27	6.74582e-25	-0.754397
Lama2:chr10:26981189-26984508:-1	Lama2	UTR3	across-junctions	FALSE	FALSE	0.593972	0.631704	4.40255e-26	1.12695e-23	-0.409826
Anxa2:chr9:69489649-69489661:1	Anxa2	intron;exon	no-junctions	FALSE	FALSE	0.363475	0.61323	1.24504e-24	3.03876e-22	-0.625409
Pmp22:chr11:63158884-63159184:1	Pmp22	UTR3	no-junctions	FALSE	FALSE	0.757092	0.887962	1.29272e-24	3.08344e-22	-0.335955
Vim:chr2:13580048-13581674:1	Vim	intron;exon	across-junctions	FALSE	FALSE	0.921986	0.970799	4.76406e-24	1.11108e-21	-0.250608
Prdx1:chr4:116692849-116693789:1	Prdx1	intron;exon	across-junctions	TRUE	FALSE	0.585106	0.742551	6.18356e-24	1.41079e-21	-0.483232
Ftl1-ps1:chr13:74407154-74407346:1	Ftl1-ps1	UTR3	no-junctions	TRUE	TRUE	0.719858	0.789035	4.08345e-23	8.74609e-21	0.393781
Pi16:chr17:29327814-29327928:1	Pi16	intron;exon	no-junctions	FALSE	FALSE	0.578014	0.851013	1.29842e-22	2.72539e-20	-0.593533
Ftl1-ps1:chr13:74407086-74407346:1	Ftl1-ps1	UTR3	no-junctions	TRUE	TRUE	0.736702	0.809893	6.06825e-22	1.24875e-19	0.364109
Meg3:chr12:109544622-109544946:1	Meg3	intron;exon	no-junctions	FALSE	FALSE	0.583333	0.724076	8.61728e-22	1.7392e-19	-0.37294
Mndal:chr1:173871362-173875981:-1	Mndal	UTR5;intron;exon	across-junctions	FALSE	FALSE	0.236702	0.166865	2.0243e-21	4.00849e-19	1.03237
Cebpd:chr16:15887807-15888065:1	Cebpd	exon	no-junctions	FALSE	FALSE	0.597518	0.728248	3.78717e-21	7.2266e-19	-0.303532
Ftl1-ps1:chr13:74406813-74407017:1	Ftl1-ps1	exon	no-junctions	FALSE	FALSE	0.589539	0.842074	4.77342e-21	8.78896e-19	-0.380747
Mndal:chr1:173871302-173880370:-1	Mndal	UTR5;intron;exon	across-junctions	FALSE	FALSE	0.283688	0.214541	3.78301e-20	6.61711e-18	0.861813
Ftl1-ps1:chr13:74406762-74407100:1	Ftl1-ps1	exon	no-junctions	FALSE	FALSE	0.64539	0.863528	4.78297e-20	8.22907e-18	-0.345564
Eef1g:chr19:8977294-8977414:1	Eef1g	intron;exon	no-junctions	FALSE	FALSE	0.460993	0.599523	4.05013e-19	6.5394e-17	-0.464456
Lmna:chr3:88481069-88481585:-1	Lmna	UTR3	no-junctions	FALSE	FALSE	0.750887	0.67938	6.09961e-19	9.55454e-17	0.40767
Rbx1:chr15:81470944-81475301:1	Rbx1	UTR3	across-junctions	FALSE	FALSE	0.70656	0.678784	1.7e-18	2.47798e-16	0.423784
Rbx1:chr15:81466296-81466382:1	Rbx1	UTR5;exon	no-junctions	FALSE	FALSE	0.31383	0.511323	2.09911e-18	3.01784e-16	-0.618346
Ndufa12:chr10:94199961-94221037:1	Ndufa12	UTR3	across-junctions	FALSE	FALSE	0.533688	0.539333	3.77778e-18	5.35781e-16	0.384118
Rbx1:chr15:81466324-81466420:1	Rbx1	UTR5;exon	no-junctions	FALSE	FALSE	0.35195	0.545888	7.50151e-18	1.04971e-15	-0.581119
Rbx1:chr15:81466368-81466410:1	Rbx1	UTR5;exon	no-junctions	FALSE	FALSE	0.340426	0.532777	9.91541e-18	1.36924e-15	-0.580971
Fbln1:chr15:85240587-85244362:1	Fbln1	intron;exon	across-junctions	FALSE	FALSE	0.435284	0.43683	1.44639e-17	1.97142e-15	-0.562965
Smoc2:chr17:14404107-14404373:1	Smoc2	UTR3	no-junctions	FALSE	FALSE	0.500887	0.789035	1.86221e-17	2.50563e-15	-0.491409
Pdia6:chr12:17283174-17283948:1	Pdia6	intron;exon	across-junctions	FALSE	FALSE	0.583333	0.63826	3.63647e-17	4.83099e-15	-0.414244
Eln:chr5:134725593-134728481:-1	Eln	intron;exon	across-junctions	FALSE	TRUE	0.375887	0.145411	6.83794e-17	8.64629e-15	-0.959084
Myl6:chr10:128491693-128491789:-1	Myl6	UTR3	no-junctions	FALSE	FALSE	0.587766	0.545888	7.30128e-17	9.01494e-15	0.42613
Mndal:chr1:173871410-173874375:-1	Mndal	intron;exon	across-junctions	FALSE	FALSE	0.166667	0.106675	1.39653e-16	1.70426e-14	1.17597
Fstl1:chr16:37835094-37835340:1	Fstl1	UTR3	no-junctions	FALSE	FALSE	0.756206	0.780691	1.42262e-16	1.71614e-14	-0.28635
Ccdc80:chr16:45126094-45127242:1	Ccdc80	intron;exon	across-junctions	FALSE	FALSE	0.585106	0.567342	1.52378e-16	1.81729e-14	-0.403449
Fbln1:chr15:85244153-85244375:1	Fbln1	intron;exon	no-junctions	FALSE	FALSE	0.407801	0.408224	2.05056e-16	2.31404e-14	-0.575202
Ndufa7:chr17:33824633-33824639:1	Ndufa7	exon	no-junctions	FALSE	FALSE	0.396277	0.548272	2.7306e-16	3.04869e-14	-0.503864
Lamp1:chr8:13174730-13174964:1	Lamp1	UTR3	no-junctions	FALSE	FALSE	0.75266	0.846246	4.197e-16	4.58829e-14	-0.262343
Ndfip1:chr18:38464535-38464822:1	Ndfip1	UTR3	no-junctions	FALSE	FALSE	0.567376	0.702622	1.11595e-15	1.19813e-13	-0.36588
Nedd4:chr9:72749178-72749483:1	Nedd4	UTR3	no-junctions	FALSE	FALSE	0.409574	0.461263	1.11879e-15	1.19813e-13	-0.594628
Mmp2:chr8:92852771-92853035:1	Mmp2	UTR3	no-junctions	FALSE	FALSE	0.744681	0.630513	4.78536e-15	4.97251e-13	-0.319426
Neat1:chr19:5832748-5833228:-1	Neat1	exon	no-junctions	FALSE	FALSE	0.243794	0.159118	1.8406e-14	1.82237e-12	0.79694
Eln:chr5:134725581-134726617:-1	Eln	intron;exon	across-junctions	FALSE	TRUE	0.368794	0.138856	2.19572e-14	2.15366e-12	-0.972685
Cfl1:chr19:5493399-5493693:1	Cfl1	UTR3	no-junctions	FALSE	FALSE	0.62766	0.805721	3.02528e-14	2.91287e-12	-0.26629
Abi1:chr2:22941118-22941736:-1	Abi1	UTR3	no-junctions	FALSE	FALSE	0.116135	0.124553	3.71596e-14	3.54537e-12	0.735069
Neat1:chr19:5834075-5834581:-1	Neat1	exon	no-junctions	FALSE	FALSE	0.368794	0.261025	3.94275e-14	3.72785e-12	0.627621
Eln:chr5:134725557-134725995:-1	Eln	intron;exon	no-junctions	FALSE	TRUE	0.366135	0.136472	4.0203e-14	3.76724e-12	-0.958621
Col5a2:chr1:45374321-45375233:-1	Col5a2	UTR3	no-junctions	TRUE	FALSE	0.45656	0.0923719	4.79399e-14	4.45247e-12	1.14349
Col15a1:chr4:47312556-47312767:1	Col15a1	UTR3	no-junctions	FALSE	FALSE	0.41578	0.527414	5.32664e-14	4.90378e-12	-0.43192
Pdia6:chr12:17283175-17283291:1	Pdia6	intron;exon	no-junctions	FALSE	FALSE	0.521277	0.584029	6.20047e-14	5.60982e-12	-0.412007
Lims2:chr18:31958169-31958619:1	Lims2	UTR3	no-junctions	FALSE	FALSE	0.225177	0.687128	8.42203e-14	7.38542e-12	0.350151
Sash1:chr10:8786356-8850542:-1	Sash1	intron;exon	across-junctions	FALSE	FALSE	0.289894	0.182956	8.4445e-14	7.38542e-12	0.715599
Abi1:chr2:22940929-22942087:-1	Abi1	UTR3	no-junctions	FALSE	FALSE	0.116135	0.126937	8.33359e-14	7.38542e-12	0.719224
Rbx1:chr15:81466433-81475340:1	Rbx1	UTR3	across-junctions	FALSE	FALSE	0.749113	0.746722	9.14025e-14	7.86286e-12	0.321381
Lims2:chr18:31957927-31958261:1	Lims2	UTR3	no-junctions	FALSE	FALSE	0.0478723	0.457092	9.07296e-14	7.86286e-12	-1.11434
Pakap:chr4:57567802-57648143:1	Pakap	UTR5;intron;exon	across-junctions	FALSE	FALSE	0.166667	0.120381	9.23445e-14	7.87931e-12	1.08819
Calm1:chr12:100202376-100203601:1	Calm1	UTR5;intron;exon	across-junctions	FALSE	FALSE	0.359043	0.556019	9.62273e-14	8.1444e-12	-0.479118
Ccnd3:chr17:47599061-47599337:1	Ccnd3	UTR3	no-junctions	FALSE	FALSE	0.193262	0.413588	1.16023e-13	9.74127e-12	-0.634153
Abi1:chr2:22940215-22940929:-1	Abi1	UTR3	no-junctions	FALSE	FALSE	0.202128	0.244934	1.31898e-13	1.09863e-11	0.600584
Fos:chr12:85476780-85476822:1	Fos	UTR3	no-junctions	FALSE	FALSE	0.414894	0.492849	1.48876e-13	1.23028e-11	-0.329403
Lrrc58:chr16:37883269-37883719:1	Lrrc58	UTR3	no-junctions	FALSE	FALSE	0.20656	0.305721	1.95216e-13	1.60062e-11	-0.848322
Tmed10:chr12:85340614-85340987:-1	Tmed10	exon	no-junctions	TRUE	TRUE	0.297872	0.337306	2.24393e-13	1.82559e-11	-0.632216
Sarnp:chr10:128848770-128877629:1	Sarnp	UTR3	across-junctions	TRUE	FALSE	0.656028	0.693683	2.31735e-13	1.87081e-11	0.323895
Smdt1:chr15:82345996-82346218:1	Smdt1	UTR5;intron;exon	no-junctions	FALSE	FALSE	0.430851	0.556019	3.10438e-13	2.46822e-11	-0.481253
Stx2:chr5:128984557-128984914:-1	Stx2	UTR3	no-junctions	FALSE	FALSE	0.0966312	0.222288	3.48914e-13	2.75328e-11	-0.764766
Fkbp1a:chr2:151561042-151561326:1	Fkbp1a	UTR3	no-junctions	FALSE	FALSE	0.494681	0.690703	4.02419e-13	3.12843e-11	-0.477587
Fus:chr7:127981152-127981356:1	Fus	intron;exon	no-junctions	FALSE	FALSE	0.187943	0.31764	4.71333e-13	3.63723e-11	-0.901322
Stx2:chr5:128996297-129008574:-1	Stx2	UTR3	across-junctions	FALSE	FALSE	0.0851064	0.120381	4.82677e-13	3.69759e-11	0.796466
Gm11361:chr13:28257755-28257971:1	Gm11361	exon	no-junctions	FALSE	FALSE	0.680851	0.786651	5.66455e-13	4.30793e-11	-0.289038
Tagln2:chr1:172506519-172506999:1	Tagln2	UTR3	no-junctions	FALSE	FALSE	0.574468	0.691299	7.05875e-13	5.29154e-11	-0.299683
Serf2:chr2:121449295-121449373:1	Serf2	UTR5;exon	no-junctions	FALSE	FALSE	0.210106	0.301549	1.02627e-12	7.63881e-11	-0.902316
Ccdc80:chr16:45127147-45127225:1	Ccdc80	intron;exon	no-junctions	FALSE	FALSE	0.504433	0.477354	1.16144e-12	8.58402e-11	-0.405485
Lamp2:chrX:38404975-38405521:-1	Lamp2	UTR3	no-junctions	FALSE	FALSE	0.601064	0.467223	1.51739e-12	1.1059e-10	0.398195
Fus:chr7:127980104-127981267:1	Fus	intron;exon	across-junctions	FALSE	FALSE	0.179078	0.311681	1.82587e-12	1.3125e-10	-0.921094
Ywhae:chr11:75764888-75765200:1	Ywhae	UTR3	no-junctions	FALSE	FALSE	0.396277	0.610846	2.01578e-12	1.42943e-10	-0.395797
Lmna:chr3:88483148-88484622:-1	Lmna	UTR3	across-junctions	FALSE	FALSE	0.621454	0.655542	2.22753e-12	1.56899e-10	-0.265003
Ldha:chr7:46854997-46855225:1	Ldha	UTR3	no-junctions	FALSE	FALSE	0.365248	0.441001	2.36353e-12	1.64273e-10	-0.445228
Actg1:chr11:120346227-120346818:-1	Actg1	UTR3	across-junctions	FALSE	FALSE	0.222518	0.280095	3.17403e-12	2.19154e-10	0.736198
Abi1:chr2:22940479-22940903:-1	Abi1	UTR3	no-junctions	FALSE	FALSE	0.159574	0.188319	3.46658e-12	2.34721e-10	0.626844
Lmna:chr3:88483138-88484166:-1	Lmna	UTR3	across-junctions	FALSE	FALSE	0.621454	0.655542	3.93202e-12	2.64529e-10	-0.261879
Aspn:chr13:49544488-49544608:1	Aspn	UTR5;exon	no-junctions	FALSE	FALSE	0.512411	0.287843	4.71552e-12	3.15219e-10	-0.677624
Cd34:chr1:194958700-194959198:1	Cd34	intron;exon	no-junctions	FALSE	FALSE	0.227837	0.300358	4.86392e-12	3.23081e-10	0.760099
Hspa5:chr2:34775751-34775985:1	Hspa5	exon	no-junctions	FALSE	FALSE	0.662234	0.68534	5.17016e-12	3.3913e-10	-0.296426
Plpp3:chr4:105208605-105219348:1	Plpp3	intron;exon	across-junctions	FALSE	FALSE	0.412234	0.539928	5.51347e-12	3.59403e-10	-0.405984
Psma3:chr12:70984465-70988434:1	Psma3	UTR3	across-junctions	FALSE	FALSE	0.394504	0.514899	6.15792e-12	3.98934e-10	-0.453689
Dstn:chr2:143942686-143942950:1	Dstn	UTR3	no-junctions	FALSE	FALSE	0.56117	0.605483	6.75059e-12	4.31997e-10	-0.319438
Plpp3:chr4:105209196-105209214:1	Plpp3	intron;exon	no-junctions	FALSE	FALSE	0.195922	0.309893	7.36808e-12	4.68655e-10	-0.652002
Ttc28:chr5:110892925-110943976:1	Ttc28	intron;exon	across-junctions	FALSE	FALSE	0.264184	0.137664	1.05099e-11	6.64468e-10	0.696951
Sash1:chr10:8786140-8886070:-1	Sash1	UTR5;intron;exon	across-junctions	FALSE	FALSE	0.423759	0.317044	1.62382e-11	1.0144e-09	0.443347
Sdc2:chr15:33027990-33032695:1	Sdc2	UTR3	across-junctions	FALSE	FALSE	0.56383	0.483313	1.70614e-11	1.05952e-09	0.400713
Ogn:chr13:49608994-49609474:1	Ogn	UTR5;intron;exon	no-junctions	FALSE	FALSE	0.553191	0.29261	2.0428e-11	1.2251e-09	0.495569
Arhgap6:chrX:168796712-169237532:1	Arhgap6	UTR5;intron;exon	across-junctions	FALSE	FALSE	0.284574	0.448749	2.44359e-11	1.4489e-09	-0.315592
Arhgap6:chrX:169036523-169246653:1	Arhgap6	UTR5;intron;exon	across-junctions	FALSE	FALSE	0.23227	0.25447	2.98694e-11	1.75128e-09	0.537831
Psma2:chr13:14616758-14620798:1	Psma2	intron;exon	across-junctions	FALSE	FALSE	0.35195	0.537545	3.14859e-11	1.8358e-09	-0.437259
Sri:chr5:8063231-8063376:1	Sri	intron;exon	no-junctions	FALSE	FALSE	0.24734	0.314064	4.11363e-11	2.35916e-09	-0.586204
Fus:chr7:127980090-127980318:1	Fus	intron;exon	no-junctions	FALSE	FALSE	0.0921986	0.178784	4.37111e-11	2.4932e-09	-1.01189
Fus:chr7:127972560-127976004:1	Fus	intron;exon	across-junctions	FALSE	FALSE	0.703014	0.648987	6.54775e-11	3.69696e-09	0.315925
Tmed9:chr13:55597044-55597296:1	Tmed9	UTR3	no-junctions	FALSE	FALSE	0.599291	0.661502	7.10403e-11	3.94481e-09	-0.293232
Itm2c:chr1:85907831-85908299:1	Itm2c	UTR3	no-junctions	FALSE	FALSE	0.546986	0.536353	8.15566e-11	4.50493e-09	-0.323686
Psma2:chr13:14619263-14620799:1	Psma2	intron;exon	across-junctions	FALSE	FALSE	0.345745	0.524434	1.04362e-10	5.73442e-09	-0.433311
Htra3:chr5:35661484-35662015:-1	Htra3	UTR3	no-junctions	FALSE	FALSE	0.244681	0.407032	1.61389e-10	8.77607e-09	-0.520191
Lrrc58:chr16:37888387-37888858:1	Lrrc58	UTR3	no-junctions	TRUE	FALSE	0.483156	0.392133	2.0712e-10	1.10341e-08	0.368808
Ndufa7:chr17:33829641-33838317:1	Ndufa7	UTR3	across-junctions	FALSE	FALSE	0.687943	0.688319	2.52714e-10	1.33951e-08	0.266987
Fus:chr7:127972585-127974509:1	Fus	intron;exon	across-junctions	FALSE	FALSE	0.697695	0.640644	2.8605e-10	1.50859e-08	0.314694
Ecm2:chr13:49532331-49532789:1	Ecm2	UTR3	no-junctions	TRUE	FALSE	0.163121	0.119785	3.10741e-10	1.63061e-08	-0.864515
Ywhah:chr5:33027283-33027604:1	Ywhah	UTR3	no-junctions	FALSE	FALSE	0.504433	0.551251	4.52586e-10	2.35143e-08	-0.282632
Tmed2:chr5:124549855-124550118:1	Tmed2	UTR3	no-junctions	FALSE	FALSE	0.557624	0.624553	4.76294e-10	2.46242e-08	-0.328016
4930523C07Rik:chr1:160075011-160075383:1	4930523C07Rik	UTR5;intron;exon	no-junctions	FALSE	FALSE	0.332447	0.221097	5.47466e-10	2.8165e-08	0.562838
Gpm6b:chrX:166385379-166385656:1	Gpm6b	UTR3	no-junctions	FALSE	FALSE	0.617908	0.479142	5.65582e-10	2.8955e-08	-0.323169
Mxra7:chr11:116804085-116828046:-1	Mxra7	UTR3	across-junctions	FALSE	FALSE	0.727837	0.479142	6.203e-10	3.14034e-08	0.253326
Ogn:chr13:49609028-49611439:1	Ogn	UTR5;intron;exon	across-junctions	FALSE	FALSE	0.568262	0.316448	6.22382e-10	3.14034e-08	0.461352
Pea15a:chr1:172196728-172197071:-1	Pea15a	UTR3	no-junctions	TRUE	FALSE	0.511525	0.606079	6.16795e-10	3.14034e-08	-0.260861
Sfrp1:chr8:23449172-23449632:1	Sfrp1	UTR3	no-junctions	FALSE	FALSE	0.471631	0.391538	6.58612e-10	3.30724e-08	-0.3905
Tpm4:chr8:72152257-72152764:1	Tpm4	UTR3	no-junctions	FALSE	FALSE	0.492908	0.705006	7.40923e-10	3.70285e-08	-0.280841
Nedd4:chr9:72740202-72747342:1	Nedd4	UTR3	across-junctions	FALSE	FALSE	0.64273	0.506555	7.48943e-10	3.7252e-08	0.34018
Pea15a:chr1:172197331-172197912:-1	Pea15a	UTR3	no-junctions	FALSE	FALSE	0.43617	0.376639	8.02967e-10	3.9564e-08	0.387221
Mndal:chr1:173857213-173857344:-1	Mndal	UTR3	no-junctions	TRUE	FALSE	0.148936	0.110846	8.9833e-10	4.32476e-08	0.95091
Ugdh:chr5:65413221-65413632:-1	Ugdh	UTR3	no-junctions	TRUE	FALSE	0.390957	0.648391	8.97524e-10	4.32476e-08	0.559151
Tnxb:chr17:34718797-34719067:1	Tnxb	intron;exon	no-junctions	FALSE	FALSE	0.0780142	0.401669	9.03988e-10	4.33213e-08	-0.824339
Fkbp9:chr6:56878717-56878956:1	Fkbp9	UTR3	no-junctions	FALSE	FALSE	0.29344	0.335518	9.50602e-10	4.52227e-08	-0.474731
Xbp1:chr11:5525208-5525529:1	Xbp1	UTR3	no-junctions	FALSE	FALSE	0.460106	0.598927	9.56594e-10	4.52227e-08	-0.3059
Phb2:chr6:124716343-124716950:1	Phb2	UTR3	across-junctions	TRUE	FALSE	0.550532	0.467223	1.63649e-09	7.56604e-08	0.370481
Nid1:chr13:13511575-13511869:1	Nid1	UTR3	no-junctions	FALSE	FALSE	0.420213	0.607867	1.71445e-09	7.89172e-08	-0.350254
Acaa2:chr18:74803974-74804101:1	Acaa2	intron;exon	no-junctions	FALSE	FALSE	0.0992908	0.231228	1.85089e-09	8.48257e-08	-0.824087
Celf2:chr2:7077151-7077709:-1	Celf2	intron;exon	no-junctions	TRUE	FALSE	0.0975177	0.171633	1.91038e-09	8.64199e-08	-0.866296
Timp2:chr11:118301785-118302279:-1	Timp2	UTR3	no-junctions	FALSE	FALSE	0.501773	0.668057	1.95378e-09	8.80038e-08	-0.323504
Postn:chr3:54371967-54373013:1	Postn	intron;exon	across-junctions	FALSE	FALSE	0.136525	0.0208582	1.98093e-09	8.88456e-08	-1.89488
H2afj:chr6:136808244-136808382:1	H2afj	UTR5;exon	no-junctions	FALSE	FALSE	0.253546	0.312872	2.26291e-09	1.01061e-07	-0.46712
Tmem167:chr13:90089723-90089771:1	Tmem167	UTR5;exon	no-junctions	FALSE	FALSE	0.117908	0.171037	2.32883e-09	1.03127e-07	-0.820275
Mndal:chr1:173871393-173872955:-1	Mndal	intron;exon	across-junctions	FALSE	FALSE	0.113475	0.079857	2.47925e-09	1.09327e-07	1.03073
Cd55:chr1:130439027-130439403:-1	Cd55	UTR3	no-junctions	TRUE	FALSE	0.236702	0.581645	2.55931e-09	1.11917e-07	-0.591
Tmem167:chr13:90089723-90089807:1	Tmem167	UTR5;intron;exon	no-junctions	FALSE	FALSE	0.12234	0.174613	2.58213e-09	1.12446e-07	-0.805638
Fkbp5:chr17:28399094-28399477:-1	Fkbp5	UTR3	no-junctions	TRUE	FALSE	0.337766	0.266985	2.79665e-09	1.21285e-07	0.54094
Rpl9-ps6:chr19:32466194-32466296:-1	Rpl9-ps6	exon	no-junctions	FALSE	FALSE	0.424645	0.529201	3.45007e-09	1.4779e-07	-0.34855
Phlda1:chr10:111507397-111507613:1	Phlda1	exon	no-junctions	FALSE	FALSE	0.153369	0.398689	3.51905e-09	1.49524e-07	-0.732543
Snu13:chr15:82041275-82041773:-1	Snu13	UTR3	no-junctions	FALSE	FALSE	0.554965	0.54708	3.6192e-09	1.53159e-07	0.267265
Sash1:chr10:8756519-8762428:-1	Sash1	UTR5;intron;exon	across-junctions	FALSE	FALSE	0.0531915	0.102503	3.81408e-09	1.60115e-07	-1.22975
Cald1:chr6:34685886-34686198:1	Cald1	UTR5;intron;exon	no-junctions	FALSE	FALSE	0.116135	0.0441001	3.94244e-09	1.648e-07	1.32304
Snx3:chr10:42534693-42534981:1	Snx3	UTR3	no-junctions	FALSE	FALSE	0.355496	0.471395	4.19575e-09	1.74049e-07	-0.368429
Dnaja1:chr4:40726009-40728164:1	Dnaja1	intron;exon	across-junctions	FALSE	FALSE	0.340426	0.301549	4.30995e-09	1.78082e-07	0.46076
Cpq:chr15:33497204-33497444:1	Cpq	intron;exon	no-junctions	FALSE	FALSE	0.341312	0.514899	4.62566e-09	1.90378e-07	-0.403902
Marcks:chr10:37134744-37135279:-1	Marcks	UTR3	no-junctions	FALSE	FALSE	0.422872	0.451728	5.38642e-09	2.1911e-07	-0.324661
Med28:chr5:45523387-45525200:1	Med28	UTR3	across-junctions	FALSE	FALSE	0.295213	0.396901	5.9103e-09	2.37657e-07	-0.465071
Bicc1:chr10:70922832-70923189:-1	Bicc1	UTR3	no-junctions	TRUE	FALSE	0.332447	0.359952	7.58215e-09	3.02565e-07	-0.473344
Psmd13:chr7:140897580-140898223:1	Psmd13	UTR3	across-junctions	FALSE	FALSE	0.108156	0.194875	8.34087e-09	3.29088e-07	-0.749704
Nid1:chr13:13511315-13511861:1	Nid1	UTR3	no-junctions	FALSE	FALSE	0.408688	0.596544	8.62461e-09	3.39009e-07	-0.341435
Tra2b:chr16:22245730-22246339:-1	Tra2b	UTR3	no-junctions	FALSE	FALSE	0.345745	0.382598	8.72468e-09	3.41663e-07	-0.407616
Gfpt2:chr11:49837909-49838257:1	Gfpt2	UTR3	no-junctions	FALSE	FALSE	0.156028	0.676996	9.82646e-09	3.81958e-07	-0.460195
Dynlt1b:chr17:6435921-6436296:1	Dynlt1b	UTR3	no-junctions	TRUE	FALSE	0.340426	0.40882	9.99855e-09	3.87213e-07	0.250534
Ankrd40:chr11:94341407-94341841:1	Ankrd40	UTR3	no-junctions	FALSE	FALSE	0.113475	0.121573	1.1894e-08	4.55577e-07	-0.727903
H1f0:chr15:79030060-79030504:1	H1f0	UTR3	no-junctions	TRUE	FALSE	0.554965	0.401669	1.31302e-08	5.01096e-07	0.461593
Dynlt1b:chr17:6434999-6435612:1	Dynlt1b	intron;exon	across-junctions	FALSE	FALSE	0.10727	0.234207	1.32133e-08	5.02442e-07	-0.669951
Ogn:chr13:49623855-49624089:1	Ogn	UTR3	no-junctions	FALSE	FALSE	0.613475	0.5	1.51988e-08	5.71725e-07	-0.318972
Fus:chr7:127973861-127974373:1	Fus	intron;exon	no-junctions	FALSE	FALSE	0.545213	0.459476	1.72045e-08	6.44862e-07	0.350064
Pcbp2:chr15:102490604-102490790:1	Pcbp2	intron;exon	no-junctions	FALSE	FALSE	0.35727	0.451728	1.84627e-08	6.89559e-07	-0.399056
Sdf4:chr4:156009124-156009836:1	Sdf4	intron;exon	across-junctions	FALSE	FALSE	0.450355	0.431466	2.03888e-08	7.58794e-07	-0.433033
Nfic:chr10:81396186-81396602:-1	Nfic	UTR3	no-junctions	FALSE	FALSE	0.390071	0.369487	2.18177e-08	8.09105e-07	-0.444271
Glipr2:chr4:43978480-43978735:1	Glipr2	UTR3	no-junctions	FALSE	FALSE	0.105496	0.312872	2.21097e-08	8.17048e-07	-0.658284
Tmbim6:chr15:99409395-99409683:1	Tmbim6	UTR3	no-junctions	FALSE	FALSE	0.467199	0.533969	2.41927e-08	8.90886e-07	-0.312305
Pcsk6:chr7:66049727-66049967:1	Pcsk6	UTR3	no-junctions	FALSE	FALSE	0.182624	0.652563	2.8156e-08	1.02248e-06	-0.45386
Sash1:chr10:8786337-8814254:-1	Sash1	intron;exon	across-junctions	FALSE	FALSE	0.199468	0.123957	3.42079e-08	1.23797e-06	0.679786
Sptbn1:chr11:30107578-30108088:-1	Sptbn1	UTR3	no-junctions	FALSE	FALSE	0.110816	0.067938	3.52029e-08	1.2696e-06	0.995355
Adcy7:chr8:88306621-88307343:1	Adcy7	intron;exon	no-junctions	FALSE	TRUE	0.366135	0.156138	3.5935e-08	1.29157e-06	0.435364
Il11ra1:chr4:41768146-41769101:1	Il11ra1	intron;exon	across-junctions	FALSE	FALSE	0.440603	0.342074	3.727e-08	1.33498e-06	-0.391849
Rasl11b:chr5:74195948-74196603:1	Rasl11b	intron;exon	no-junctions	FALSE	FALSE	0.169326	0.045888	3.77862e-08	1.34886e-06	-0.952932
Smoc2:chr17:14399323-14403631:1	Smoc2	UTR3	across-junctions	FALSE	FALSE	0.218085	0.24851	4.11718e-08	1.45979e-06	0.55679
Sar1a:chr10:61692641-61692907:1	Sar1a	UTR3	no-junctions	FALSE	FALSE	0.303191	0.393325	4.27115e-08	1.50929e-06	-0.410326
Tusc3:chr8:39157128-39165114:1	Tusc3	UTR3	across-junctions	TRUE	FALSE	0.522163	0.508939	4.36838e-08	1.53846e-06	0.344215
Lsp1:chr7:142490316-142490627:1	Lsp1	intron;exon	across-junctions	FALSE	FALSE	0.210106	0.343862	4.39569e-08	1.5429e-06	-0.530033
Bmp1:chr14:70474558-70474961:-1	Bmp1	UTR3	no-junctions	TRUE	FALSE	0.547872	0.601907	4.97911e-08	1.73032e-06	-0.320374
Tmem167:chr13:90098359-90098371:1	Tmem167	intron;exon	no-junctions	FALSE	FALSE	0.118794	0.169845	5.27471e-08	1.82393e-06	-0.746621
Asph:chr4:9583686-9639277:-1	Asph	UTR3	across-junctions	FALSE	FALSE	0.164894	0.128725	5.55199e-08	1.91043e-06	0.530326
Ndufa12:chr10:94199007-94199127:1	Ndufa12	UTR5;exon	no-junctions	FALSE	FALSE	0.182624	0.31466	5.75288e-08	1.96666e-06	-0.49907
Sntb2:chr8:107009767-107011472:1	Sntb2	UTR3	across-junctions	FALSE	FALSE	0.41844	0.34267	6.15918e-08	2.08518e-06	0.381263
Asph:chr4:9575193-9575703:-1	Asph	UTR3	no-junctions	FALSE	FALSE	0.0939716	0.159714	6.5228e-08	2.20118e-06	-0.654378
Ndufa12:chr10:94198991-94199165:1	Ndufa12	UTR5;intron;exon	no-junctions	FALSE	FALSE	0.184397	0.315852	7.01017e-08	2.35807e-06	-0.494141
Ahnak:chr19:9018630-9018768:1	Ahnak	UTR3	no-junctions	FALSE	FALSE	0.214539	0.424911	9.21335e-08	3.08927e-06	-0.474486
Anxa3:chr5:96838262-96838412:1	Anxa3	intron;exon	no-junctions	FALSE	FALSE	0.246454	0.404648	9.66085e-08	3.229e-06	-0.4161
Sdc2:chr15:33023696-33032736:1	Sdc2	UTR3	across-junctions	FALSE	FALSE	0.608156	0.5441	1.02667e-07	3.42061e-06	0.289887
Nid1:chr13:13510022-13510542:1	Nid1	UTR3	no-junctions	FALSE	FALSE	0.501773	0.551251	1.08548e-07	3.59372e-06	0.339443
Srrm2:chr17:23806899-23807115:1	Srrm2	UTR5;intron;exon	no-junctions	FALSE	FALSE	0.279255	0.321216	1.2195e-07	3.99958e-06	-0.468807
Anxa3:chr5:96834743-96845529:1	Anxa3	UTR5;intron;exon	across-junctions	FALSE	FALSE	0.328014	0.485697	1.27216e-07	4.14636e-06	-0.333789
Arpc3:chr5:122404173-122404287:1	Arpc3	intron;exon	no-junctions	FALSE	FALSE	0.339539	0.441597	1.2705e-07	4.14636e-06	-0.3972
Ebna1bp2:chr4:118623646-118626056:1	Ebna1bp2	UTR3	across-junctions	FALSE	FALSE	0.362589	0.395113	1.29306e-07	4.20143e-06	0.383682
Saraf:chr8:34170185-34170431:1	Saraf	UTR3	no-junctions	FALSE	FALSE	0.349291	0.366508	1.32541e-07	4.29326e-06	-0.375959
Plpp1:chr13:112866762-112867497:1	Plpp1	intron;exon	across-junctions	FALSE	FALSE	0.504433	0.381406	1.4099e-07	4.53892e-06	-0.327999
Smoc2:chr17:14399367-14399752:1	Smoc2	intron;exon	no-junctions	FALSE	FALSE	0.207447	0.234803	1.49704e-07	4.80473e-06	0.55095
Gdi2:chr13:3565153-3565455:1	Gdi2	UTR3	no-junctions	FALSE	FALSE	0.450355	0.564958	1.51406e-07	4.84453e-06	-0.277273
Tcf4:chr18:69682590-69683432:1	Tcf4	UTR3	across-junctions	FALSE	FALSE	0.616135	0.516091	1.5356e-07	4.89851e-06	0.26866
Smoc2:chr17:14399361-14401692:1	Smoc2	intron;exon	across-junctions	FALSE	FALSE	0.20922	0.239571	1.56323e-07	4.97154e-06	0.545093
Fkbp5:chr17:28429242-28441053:-1	Fkbp5	UTR3	across-junctions	FALSE	FALSE	0.124113	0.177592	1.81922e-07	5.73355e-06	-0.518571
Dnajc3:chr14:118970652-118972376:1	Dnajc3	intron;exon	across-junctions	FALSE	FALSE	0.349291	0.367104	1.98245e-07	6.22928e-06	-0.385017
Sh3pxd2b:chr11:32389538-32390864:1	Sh3pxd2b	intron;exon	no-junctions	TRUE	FALSE	0.135638	0.112038	2.03531e-07	6.37537e-06	0.716235
Fndc1:chr17:7738569-7738956:-1	Fndc1	UTR3	no-junctions	FALSE	FALSE	0.423759	0.509535	2.2645e-07	7.03135e-06	-0.339502
Ccdc80:chr16:45127152-45127200:1	Ccdc80	intron;exon	no-junctions	FALSE	FALSE	0.439716	0.396901	2.57238e-07	7.8939e-06	-0.334196
Zbtb20:chr16:43503628-43504120:1	Zbtb20	UTR5;intron;exon	no-junctions	FALSE	TRUE	0.170213	0.106675	2.61467e-07	8.00029e-06	0.876203
Sod3:chr5:52368874-52369156:1	Sod3	UTR3	no-junctions	FALSE	FALSE	0.318262	0.539928	2.6297e-07	8.02287e-06	-0.303429
Smoc2:chr17:14397567-14403647:1	Smoc2	UTR3	across-junctions	FALSE	FALSE	0.239362	0.280095	2.78175e-07	8.43771e-06	0.481117
Dnajc8:chr4:132553094-132553356:1	Dnajc8	UTR3	no-junctions	FALSE	FALSE	0.179078	0.261025	2.79038e-07	8.43949e-06	-0.529506
Fndc1:chr17:7788835-7827302:-1	Fndc1	UTR5;intron;exon	across-junctions	FALSE	FALSE	0.251773	0.18236	2.8414e-07	8.5691e-06	0.488474
Calr:chr8:84842665-84844564:-1	Calr	intron;exon	across-junctions	FALSE	FALSE	0.562943	0.441597	2.97559e-07	8.94807e-06	0.3045
Rsrp1:chr4:134926490-134926970:1	Rsrp1	intron;exon	no-junctions	FALSE	FALSE	0.414894	0.592968	3.05101e-07	9.09669e-06	-0.325517
Sdc2:chr15:33034056-33034370:1	Sdc2	UTR3	no-junctions	FALSE	FALSE	0.319149	0.426698	3.22961e-07	9.5748e-06	-0.421995
Fibin:chr2:110361279-110361757:-1	Fibin	UTR3	no-junctions	FALSE	FALSE	0.694149	0.277712	3.66492e-07	1.07741e-05	-0.289253
Dnajc3:chr14:118970659-118970797:1	Dnajc3	intron;exon	no-junctions	FALSE	FALSE	0.303191	0.328367	3.65473e-07	1.07741e-05	-0.416682
Tfpi:chr2:84434278-84444178:-1	Tfpi	UTR3	across-junctions	FALSE	FALSE	0.167553	0.213349	3.86617e-07	1.13023e-05	-0.556484
Calu:chr6:29376030-29376304:1	Calu	UTR3	no-junctions	FALSE	FALSE	0.406915	0.526222	4.2364e-07	1.2282e-05	-0.301189
Ugdh:chr5:65413492-65414142:-1	Ugdh	UTR3	no-junctions	FALSE	FALSE	0.10461	0.218713	4.47266e-07	1.28958e-05	0.904594
Lamp2:chrX:38455782-38456331:-1	Lamp2	UTR5;intron;exon	no-junctions	FALSE	FALSE	0.0611702	0.100119	5.1928e-07	1.48497e-05	-0.987912
Gas5:chr1:161037103-161037189:1	Gas5	intron;exon	no-junctions	FALSE	FALSE	0.446809	0.327771	5.38523e-07	1.52751e-05	0.351011
Lama4:chr10:38965979-39011249:1	Lama4	intron;exon	across-junctions	FALSE	FALSE	0.0948582	0.145411	5.59429e-07	1.58253e-05	0.787025
BC031181:chr18:75009239-75009551:1	BC031181	UTR3	no-junctions	FALSE	FALSE	0.179965	0.284863	5.6914e-07	1.60259e-05	-0.479465
Scn7a:chr2:66737330-66743901:-1	Scn7a	intron;exon	across-junctions	FALSE	FALSE	0.109043	0.0655542	5.69571e-07	1.60259e-05	0.793489
Spg21:chr9:65486812-65487083:1	Spg21	UTR3	no-junctions	FALSE	FALSE	0.196809	0.234803	5.79537e-07	1.62627e-05	-0.480471
Rtn4:chr11:29742389-29742467:1	Rtn4	UTR3	no-junctions	FALSE	FALSE	0.228723	0.376639	5.81855e-07	1.62842e-05	-0.357146
Etfb:chr7:43452767-43454550:1	Etfb	intron;exon	across-junctions	FALSE	FALSE	0.190603	0.311085	5.97619e-07	1.66809e-05	-0.514301
Nutf2:chr8:105878936-105879330:1	Nutf2	UTR3	no-junctions	TRUE	FALSE	0.468085	0.506555	6.05857e-07	1.6866e-05	0.29977
Ccni:chr5:93187407-93187884:-1	Ccni	intron;exon	no-junctions	FALSE	FALSE	0.164894	0.0923719	6.1367e-07	1.70383e-05	0.711119
P4ha1:chr10:59371401-59371539:1	P4ha1	UTR3	no-junctions	FALSE	FALSE	0.132979	0.172825	6.51655e-07	1.79977e-05	-0.66696
Timp3:chr10:86346529-86347177:1	Timp3	UTR3	no-junctions	FALSE	FALSE	0.177305	0.153159	6.67361e-07	1.83831e-05	0.609822
Scn7a:chr2:66737335-66742193:-1	Scn7a	intron;exon	across-junctions	FALSE	FALSE	0.101064	0.0601907	7.48689e-07	2.05156e-05	0.824504
Srp9:chr1:182128663-182131367:1	Srp9	intron;exon	across-junctions	FALSE	FALSE	0.170213	0.231824	7.58968e-07	2.06449e-05	-0.542331
Macf1:chr4:123349633-123350145:-1	Macf1	UTR3	no-junctions	FALSE	FALSE	0.236702	0.237783	7.59306e-07	2.06449e-05	-0.589247
Ptma:chr1:86529061-86529890:1	Ptma	UTR3	across-junctions	FALSE	FALSE	0.647163	0.687128	7.657e-07	2.07649e-05	-0.271449
Pls3:chrX:75785654-75786034:-1	Pls3	UTR3	no-junctions	TRUE	FALSE	0.704787	0.522646	7.79674e-07	2.10894e-05	0.270603
Tmem256:chr11:69838574-69838701:1	Tmem256	intron;exon	no-junctions	FALSE	FALSE	0.335993	0.452324	8.24416e-07	2.22423e-05	-0.352718
Sntb2:chr8:107001483-107001615:1	Sntb2	intron;exon	no-junctions	FALSE	FALSE	0.14539	0.206794	8.43629e-07	2.27023e-05	-0.593489
Lsp1:chr7:142490520-142490730:1	Lsp1	UTR3	no-junctions	FALSE	FALSE	0.26773	0.409416	9.23458e-07	2.47237e-05	-0.402567
Tmem167:chr13:90089722-90089752:1	Tmem167	UTR5;exon	no-junctions	FALSE	FALSE	0.0948582	0.138856	9.26001e-07	2.47287e-05	-0.764349
Lsp1:chr7:142490318-142490469:1	Lsp1	intron;exon	no-junctions	FALSE	FALSE	0.100177	0.195471	9.74465e-07	2.58258e-05	-0.720735
Cd248:chr19:5070020-5070254:1	Cd248	exon	no-junctions	FALSE	FALSE	0.037234	0.473182	1.00854e-06	2.66616e-05	-0.817969
Sdc2:chr15:33032936-33033267:1	Sdc2	UTR3	no-junctions	FALSE	TRUE	0.507092	0.576877	1.05019e-06	2.76235e-05	-0.284684
Fundc2:chrX:75391597-75394380:1	Fundc2	intron;exon	across-junctions	FALSE	FALSE	0.275709	0.357569	1.05866e-06	2.77766e-05	-0.36879
Slc44a1:chr4:53567347-53567878:1	Slc44a1	UTR3	no-junctions	FALSE	FALSE	0.294326	0.349821	1.06428e-06	2.78275e-05	0.34595
Macf1:chr4:123511776-123513907:-1	Macf1	intron;exon	across-junctions	FALSE	FALSE	0.164894	0.0649583	1.06591e-06	2.78275e-05	0.741312
Sdc2:chr15:33033441-33033621:1	Sdc2	UTR3	no-junctions	TRUE	FALSE	0.346631	0.263409	1.09656e-06	2.84159e-05	0.43553
Medag:chr5:149422544-149423050:1	Medag	intron;exon	no-junctions	FALSE	FALSE	0.158688	0.137664	1.10311e-06	2.85151e-05	0.648521
Eln:chr5:134728853-134729361:-1	Eln	intron;exon	no-junctions	FALSE	FALSE	0.199468	0.0512515	1.13333e-06	2.92243e-05	-0.900596
Ypel3:chr7:126780016-126780064:1	Ypel3	intron;exon	no-junctions	FALSE	FALSE	0.251773	0.258045	1.24425e-06	3.19277e-05	-0.453966
Bmp1:chr14:70486553-70487030:-1	Bmp1	UTR3	no-junctions	FALSE	FALSE	0.148936	0.100715	1.25966e-06	3.22442e-05	0.584249
Id2:chr12:25095079-25095309:-1	Id2	UTR3	no-junctions	FALSE	FALSE	0.101064	0.0822408	1.32387e-06	3.38054e-05	-0.912382
Aplp2:chr9:31150583-31151076:-1	Aplp2	UTR3	no-junctions	FALSE	FALSE	0.353723	0.222288	1.34112e-06	3.41628e-05	0.395281
Nr4a1:chr15:101274156-101274408:1	Nr4a1	UTR3	no-junctions	FALSE	FALSE	0.194149	0.262813	1.38597e-06	3.52198e-05	-0.395742
Macf1:chr4:123511782-123513148:-1	Macf1	intron;exon	across-junctions	FALSE	FALSE	0.164007	0.0643623	1.39838e-06	3.54493e-05	0.746821
Ddx39b:chr17:35252717-35253065:1	Ddx39b	intron;exon	across-junctions	FALSE	FALSE	0.204787	0.281883	1.51417e-06	3.82922e-05	-0.468152
Bad:chr19:6951442-6951899:1	Bad	UTR3	no-junctions	TRUE	FALSE	0.420213	0.420143	1.53055e-06	3.85207e-05	0.257669
Gm42418:chr17:39848316-39848788:1	Gm42418	exon	no-junctions	FALSE	TRUE	0.215426	0.305125	1.58449e-06	3.97827e-05	-0.534229
Atp2a2:chr5:122471795-122502225:-1	Atp2a2	UTR5;intron;exon	across-junctions	FALSE	FALSE	0.264184	0.190703	1.62054e-06	4.05257e-05	0.446114
Sulf1:chr1:12719234-12719814:1	Sulf1	UTR5;intron;exon	no-junctions	FALSE	FALSE	0.0762411	0.150179	1.6218e-06	4.05257e-05	-0.679628
Swt1:chr1:151411134-151412875:-1	Swt1	intron;exon	across-junctions	TRUE	FALSE	0.14539	0.107867	1.76106e-06	4.35903e-05	-0.701346
P4ha2:chr11:54131207-54131665:1	P4ha2	UTR3	no-junctions	TRUE	FALSE	0.273936	0.441001	1.77684e-06	4.38775e-05	0.270345
Zeb2:chr2:44987017-44987580:-1	Zeb2	UTR3	no-junctions	FALSE	FALSE	0.126773	0.193683	1.78453e-06	4.39638e-05	-0.640111
Cebpd:chr16:15889022-15889639:1	Cebpd	UTR3	no-junctions	FALSE	FALSE	0.246454	0.253278	1.79397e-06	4.399e-05	0.485595
Napa:chr7:16116459-16116748:1	Napa	UTR3	no-junctions	FALSE	FALSE	0.198582	0.282479	1.88747e-06	4.61749e-05	-0.434778
Mbnl2:chr14:120428973-120429232:1	Mbnl2	UTR3	no-junctions	FALSE	FALSE	0.260638	0.258641	1.96746e-06	4.76871e-05	-0.424664
Tm2d2:chr8:25022655-25022865:1	Tm2d2	UTR3	no-junctions	FALSE	FALSE	0.328901	0.381406	2.0183e-06	4.86944e-05	-0.32628
Rtn4:chr11:29742411-29742483:1	Rtn4	UTR3	no-junctions	FALSE	FALSE	0.24734	0.390942	2.13259e-06	5.10993e-05	-0.304775
Canx:chr11:50294394-50294916:-1	Canx	UTR3	no-junctions	FALSE	FALSE	0.401596	0.459476	2.16471e-06	5.17508e-05	-0.343263
Marcks:chr10:37136552-37138567:-1	Marcks	UTR5;intron;exon	across-junctions	FALSE	FALSE	0.439716	0.339094	2.21978e-06	5.29469e-05	0.362345
Ndufv3:chr17:31528226-31528484:1	Ndufv3	intron;exon	no-junctions	FALSE	FALSE	0.14805	0.0923719	2.33556e-06	5.55821e-05	0.724309
Arpc1a:chr5:145104693-145107123:1	Arpc1a	UTR3	across-junctions	FALSE	FALSE	0.18883	0.316448	2.45326e-06	5.79887e-05	-0.46755
Selenos:chr7:66080270-66080524:1	Selenos	UTR3	no-junctions	FALSE	FALSE	0.111702	0.045292	2.5096e-06	5.9187e-05	0.933843
Fus:chr7:127981227-127982112:1	Fus	UTR3	across-junctions	FALSE	FALSE	0.571809	0.606079	2.55492e-06	6.00065e-05	-0.308969
Cd47:chr16:49911215-49911221:1	Cd47	UTR3	no-junctions	FALSE	FALSE	0.0638298	0.177592	2.55578e-06	6.00065e-05	-0.794005
Prr13:chr15:102462154-102462418:1	Prr13	UTR3	no-junctions	FALSE	FALSE	0.299645	0.47795	2.72078e-06	6.35267e-05	-0.309231
Slc1a5:chr7:16797604-16797856:1	Slc1a5	UTR3	no-junctions	FALSE	FALSE	0.210106	0.314064	2.72387e-06	6.35267e-05	-0.430658
Nfix:chr8:84704711-84705148:-1	Nfix	UTR3	no-junctions	TRUE	FALSE	0.598404	0.538737	2.75229e-06	6.40473e-05	-0.351977
Ctnna1:chr18:35179707-35223626:1	Ctnna1	UTR3	across-junctions	FALSE	FALSE	0.227837	0.180572	2.78875e-06	6.47521e-05	0.496441
Rbm39:chr2:156174035-156174461:-1	Rbm39	UTR3	no-junctions	FALSE	FALSE	0.138298	0.0655542	3.04361e-06	7.03584e-05	0.817174
Lamtor3:chr3:137928345-137928834:1	Lamtor3	UTR3	no-junctions	FALSE	TRUE	0.452128	0.431466	3.20436e-06	7.37495e-05	0.29947
Tfpi:chr2:84440638-84441173:-1	Tfpi	UTR3	no-junctions	FALSE	FALSE	0.119681	0.161502	3.21382e-06	7.38052e-05	-0.627833
Clmp:chr9:40782418-40782742:1	Clmp	UTR3	no-junctions	FALSE	FALSE	0.203901	0.209774	3.38664e-06	7.74353e-05	-0.460173
Aplp2:chr9:31150583-31151953:-1	Aplp2	UTR3	across-junctions	FALSE	FALSE	0.356383	0.228248	3.40526e-06	7.76047e-05	0.372716
1810037I17Rik:chr3:122924303-122924437:1	1810037I17Rik	UTR5;exon	no-junctions	FALSE	FALSE	0.178191	0.278903	3.60808e-06	8.1434e-05	-0.460146
Ddx39b:chr17:35252712-35252922:1	Ddx39b	intron;exon	no-junctions	FALSE	FALSE	0.0682624	0.131704	3.64867e-06	8.21062e-05	-0.83292
Dnajb1:chr8:83611265-83611487:1	Dnajb1	UTR3	no-junctions	FALSE	FALSE	0.0939716	0.134088	3.65351e-06	8.21062e-05	-0.888282
Tmem167:chr13:90104922-90105591:1	Tmem167	UTR3	no-junctions	FALSE	FALSE	0.349291	0.237187	3.72843e-06	8.36108e-05	0.42621
Snx18:chr13:113593387-113594005:-1	Snx18	UTR3	no-junctions	FALSE	FALSE	0.300532	0.354589	3.80173e-06	8.48918e-05	0.330126
Dnaja1:chr4:40723818-40728237:1	Dnaja1	intron;exon	across-junctions	FALSE	FALSE	0.463652	0.429082	3.83833e-06	8.5346e-05	0.287313
Paip2:chr18:35616544-35616766:1	Paip2	UTR3	no-junctions	FALSE	FALSE	0.215426	0.262813	3.99915e-06	8.82277e-05	-0.462669
Ubxn1:chr19:8871511-8874118:1	Ubxn1	UTR5;intron;exon	across-junctions	FALSE	FALSE	0.193262	0.283671	4.00156e-06	8.82277e-05	-0.492908
Rora:chr9:69379204-69379408:1	Rora	UTR3	no-junctions	FALSE	FALSE	0.114362	0.163886	4.35949e-06	9.54721e-05	-0.658322
Tek:chr4:94874300-94874587:1	Tek	UTR3	no-junctions	FALSE	FALSE	0.0443262	0.186532	4.4399e-06	9.68748e-05	-0.857559
Tax1bp3:chr11:73181392-73181667:1	Tax1bp3	UTR3	no-junctions	FALSE	FALSE	0.24734	0.375447	4.46688e-06	9.70599e-05	-0.356905
Add3:chr19:53246470-53246670:1	Add3	UTR3	no-junctions	FALSE	FALSE	0.0682624	0.134684	4.46521e-06	9.70599e-05	-0.81346
Col14a1:chr15:55307932-55344930:1	Col14a1	UTR5;intron;exon	across-junctions	FALSE	FALSE	0.305851	0.165673	4.54017e-06	9.84485e-05	0.484398
Copz2:chr11:96855256-96855370:1	Copz2	intron;exon	no-junctions	FALSE	FALSE	0.224291	0.26758	4.57834e-06	9.90714e-05	-0.444924
Fyn:chr10:39370171-39512110:1	Fyn	UTR5;intron;exon	across-junctions	FALSE	FALSE	0.20922	0.284267	4.61868e-06	9.97388e-05	0.480537
Cope:chr8:70308481-70308541:1	Cope	UTR3	no-junctions	FALSE	FALSE	0.155142	0.222884	4.65102e-06	0.000100231	-0.555186
Sulf1:chr1:12719537-12720257:1	Sulf1	UTR5;intron;exon	no-junctions	FALSE	FALSE	0.112589	0.175805	4.71007e-06	0.000101295	-0.529266
Stim2:chr5:54119174-54119948:1	Stim2	UTR3	no-junctions	FALSE	FALSE	0.162234	0.140644	4.86126e-06	0.00010412	-0.568776
Nptn:chr9:58640587-58652500:1	Nptn	UTR3	across-junctions	FALSE	FALSE	0.233156	0.296186	4.93103e-06	0.0001054	-0.443196
Gars:chr6:55076929-55077632:1	Gars	intron;exon	across-junctions	FALSE	FALSE	0.0833333	0.148391	4.95155e-06	0.000105623	-0.669941
Stx4a:chr7:127846037-127848456:1	Stx4a	UTR3	across-junctions	FALSE	FALSE	0.166667	0.346841	5.1811e-06	0.000110295	-0.420705
Txndc15:chr13:55725630-55725840:1	Txndc15	intron;exon	no-junctions	FALSE	FALSE	0.239362	0.279499	5.67747e-06	0.000120131	-0.39908
Gxylt2:chr6:100804321-100805538:1	Gxylt2	UTR3	no-junctions	FALSE	FALSE	0.31117	0.0560191	5.67571e-06	0.000120131	0.653028
Lama2:chr10:27266563-27328283:-1	Lama2	intron;exon	across-junctions	TRUE	FALSE	0.31117	0.215733	5.78598e-06	0.000122181	0.57394
Stk38:chr17:28970880-28971242:-1	Stk38	UTR3	no-junctions	TRUE	FALSE	0.171099	0.231824	5.8193e-06	0.000122638	-0.494303
Dpt:chr1:164823095-164823481:1	Dpt	UTR3	no-junctions	FALSE	FALSE	0.427305	0.496424	5.95688e-06	0.000125286	0.320738
Ppid:chr3:79591362-79600379:1	Ppid	UTR3	across-junctions	FALSE	FALSE	0.100177	0.14124	6.05395e-06	0.000126819	-0.689975
Sft2d1:chr17:8327104-8327442:1	Sft2d1	UTR3	no-junctions	TRUE	FALSE	0.286348	0.265197	6.05065e-06	0.000126819	0.415161
Lrpap1:chr5:35091501-35091839:-1	Lrpap1	UTR3	no-junctions	TRUE	FALSE	0.124113	0.126341	6.51005e-06	0.000135293	-0.683066
Zmat5:chr11:4728642-4737669:1	Zmat5	UTR3	across-junctions	FALSE	FALSE	0.344858	0.320024	6.81258e-06	0.000140192	0.26012
Sulf1:chr1:12859910-12860462:1	Sulf1	UTR3	no-junctions	FALSE	FALSE	0.315603	0.396305	6.8057e-06	0.000140192	0.338964
Tubb6:chr18:67402082-67402394:1	Tubb6	UTR3	no-junctions	FALSE	FALSE	0.212766	0.486293	7.18592e-06	0.00014701	-0.317552
Mmp14:chr14:54440625-54440853:1	Mmp14	UTR3	no-junctions	FALSE	FALSE	0.287234	0.315852	7.18243e-06	0.00014701	-0.333911
Sdf2:chr11:78254835-78255113:1	Sdf2	intron;exon	no-junctions	FALSE	FALSE	0.29078	0.330155	7.62919e-06	0.000155775	-0.338695
Medag:chr5:149422077-149427469:1	Medag	UTR5;intron;exon	across-junctions	FALSE	FALSE	0.298759	0.304529	8.34497e-06	0.000169074	0.374206
Glt8d1:chr14:31001937-31002412:1	Glt8d1	UTR5;intron;exon	no-junctions	FALSE	FALSE	0.153369	0.0774732	8.39329e-06	0.000169726	0.652191
Cald1:chr6:34775026-34775473:1	Cald1	UTR3	no-junctions	TRUE	FALSE	0.376773	0.441597	8.84292e-06	0.000178474	-0.476631
Loxl2:chr14:69695136-69695834:1	Loxl2	UTR3	no-junctions	TRUE	FALSE	0.375	0.496424	9.31138e-06	0.000186851	-0.286978
Tpst1:chr5:130135187-130135295:1	Tpst1	UTR3	no-junctions	FALSE	FALSE	0.120567	0.234207	9.34473e-06	0.000187162	-0.533663
Aspn:chr13:49557298-49566453:1	Aspn	intron;exon	across-junctions	FALSE	FALSE	0.596631	0.266985	9.83812e-06	0.000196669	-0.328407
Sulf1:chr1:12860571-12861192:1	Sulf1	UTR3	no-junctions	TRUE	FALSE	0.20656	0.246722	1.00437e-05	0.000200167	0.482836
Rsrp1:chr4:134926659-134926881:1	Rsrp1	intron;exon	no-junctions	FALSE	FALSE	0.291667	0.433254	1.01126e-05	0.00020086	-0.367867
Map2k2:chr10:81119517-81119794:1	Map2k2	UTR3	no-junctions	FALSE	FALSE	0.136525	0.236591	1.0204e-05	0.000201617	-0.538426
Adamts2:chr11:50804079-50804321:1	Adamts2	UTR3	no-junctions	FALSE	TRUE	0.462766	0.200834	1.02201e-05	0.000201617	0.381148
Wasf2:chr4:133199304-133199756:1	Wasf2	UTR3	no-junctions	FALSE	FALSE	0.203014	0.24851	1.09037e-05	0.000213497	-0.558783
Anapc5:chr5:122805789-122806311:-1	Anapc5	intron;exon	no-junctions	FALSE	FALSE	0.218085	0.147795	1.10582e-05	0.00021612	0.509259
C1qtnf7:chr5:43615951-43616201:1	C1qtnf7	exon	no-junctions	FALSE	FALSE	0.161348	0.253874	1.12621e-05	0.000219315	-0.468896
Pttg1ip:chr10:77598085-77598354:1	Pttg1ip	UTR3	no-junctions	FALSE	FALSE	0.242908	0.337902	1.12955e-05	0.000219315	-0.366055
Hmcn2:chr2:31460161-31460359:1	Hmcn2	UTR3	no-junctions	FALSE	FALSE	0.00886525	0.14124	1.13054e-05	0.000219315	-1.58862
Rbbp7:chrX:162777742-162777880:1	Rbbp7	intron;exon	no-junctions	FALSE	FALSE	0.128546	0.1764	1.14573e-05	0.000221853	-0.587931
Cd55:chr1:130446592-130447111:-1	Cd55	UTR3	no-junctions	FALSE	FALSE	0.315603	0.514303	1.1744e-05	0.000225956	0.286552
Arl6ip5:chr6:97232682-97232934:1	Arl6ip5	UTR3	no-junctions	FALSE	FALSE	0.369681	0.530989	1.17191e-05	0.000225956	-0.271147
Tfpi:chr2:84432855-84433182:-1	Tfpi	UTR3	no-junctions	TRUE	FALSE	0.265071	0.188319	1.17553e-05	0.000225956	0.412132
Macf1:chr4:123350293-123351097:-1	Macf1	UTR3	no-junctions	FALSE	FALSE	0.0948582	0.107867	1.17288e-05	0.000225956	-0.767218
Oaz2:chr9:65689667-65689883:1	Oaz2	UTR3	no-junctions	FALSE	FALSE	0.166667	0.202026	1.19522e-05	0.000229321	-0.482125
Mir100hg:chr9:41405450-41530155:1	Mir100hg	intron;exon	across-junctions	FALSE	TRUE	0.396277	0.244338	1.21855e-05	0.00023337	0.432477
C1d:chr11:17266535-17266854:1	C1d	UTR3	no-junctions	FALSE	FALSE	0.285461	0.290226	1.25067e-05	0.000237786	-0.356572
Leprot:chr4:101658707-101658953:1	Leprot	UTR3	no-junctions	FALSE	FALSE	0.211879	0.257449	1.26101e-05	0.000239317	-0.412204
Svbp:chr4:119195792-119196122:1	Svbp	UTR5;intron;exon	no-junctions	FALSE	FALSE	0.18883	0.200238	1.26515e-05	0.00023967	-0.484591
Lama2:chr10:27350016-27369358:-1	Lama2	intron;exon	across-junctions	FALSE	FALSE	0.136525	0.0673421	1.27351e-05	0.000240819	0.783076
Hectd1:chr12:51743722-51744106:-1	Hectd1	UTR3	no-junctions	FALSE	FALSE	0.156028	0.175805	1.31278e-05	0.000246469	-0.510878
H1f0:chr15:79028504-79029740:1	H1f0	UTR3	no-junctions	FALSE	FALSE	0.218972	0.192491	1.35679e-05	0.000253372	-0.294412
Lpl:chr8:68906216-68906582:1	Lpl	UTR3	no-junctions	TRUE	FALSE	0.281028	0.508939	1.36592e-05	0.000254625	-0.335846
Pdgfrl:chr8:40988773-40990378:1	Pdgfrl	intron;exon	across-junctions	FALSE	FALSE	0.496454	0.142431	1.37077e-05	0.000255076	-0.362877
Hadhb:chr5:30184027-30184153:1	Hadhb	UTR3	no-junctions	FALSE	FALSE	0.124113	0.167461	1.42313e-05	0.000263417	-0.55013
Tfpi:chr2:84432855-84434319:-1	Tfpi	UTR3	across-junctions	TRUE	FALSE	0.26773	0.190107	1.42261e-05	0.000263417	0.403948
Col3a1:chr1:45349270-45349706:1	Col3a1	UTR3	no-junctions	TRUE	FALSE	0.653369	0.359356	1.44344e-05	0.000266707	-0.293395
Ptov1:chr7:44863195-44863377:-1	Ptov1	UTR3	no-junctions	FALSE	FALSE	0.20922	0.230036	1.50323e-05	0.000276841	-0.44045
Glul:chr1:153909075-153909327:1	Glul	UTR3	no-junctions	FALSE	FALSE	0.16578	0.446365	1.51315e-05	0.000278118	-0.409676
Phb:chr11:95675149-95678081:1	Phb	intron;exon	across-junctions	FALSE	FALSE	0.135638	0.213349	1.55017e-05	0.000283433	-0.52855
Pcolce2:chr9:95686661-95692917:1	Pcolce2	intron;exon	across-junctions	FALSE	FALSE	0.303191	0.469011	1.55391e-05	0.000283622	-0.298751
Medag:chr5:149412221-149427476:1	Medag	UTR5;intron;exon	across-junctions	FALSE	FALSE	0.363475	0.38975	1.56587e-05	0.000285309	0.304842
Rhoj:chr12:75391625-75400244:1	Rhoj	UTR3	across-junctions	FALSE	FALSE	0.379433	0.485101	1.57621e-05	0.000286199	0.294464
Gxylt2:chr6:100798132-100805325:1	Gxylt2	UTR3	across-junctions	FALSE	FALSE	0.339539	0.0655542	1.60606e-05	0.000291117	0.570513
Mir100hg:chr9:41579787-41580231:1	Mir100hg	intron;exon	no-junctions	FALSE	FALSE	0.14539	0.155542	1.64502e-05	0.000297664	-0.635159
Rpn2:chr2:157320095-157321774:1	Rpn2	intron;exon	across-junctions	FALSE	FALSE	0.279255	0.330751	1.65409e-05	0.000297765	-0.395378
Aplp2:chr9:31210596-31211103:-1	Aplp2	intron;exon	no-junctions	FALSE	FALSE	0.0975177	0.134684	1.6853e-05	0.000302863	-0.725384
Rora:chr9:69379140-69379415:1	Rora	UTR3	no-junctions	FALSE	FALSE	0.126773	0.172825	1.71097e-05	0.000306952	-0.59229
Dnaja1:chr4:40727667-40727954:1	Dnaja1	intron;exon	no-junctions	FALSE	FALSE	0.172872	0.141836	1.78213e-05	0.000319171	0.560851
Pls3:chrX:75804995-75875182:-1	Pls3	UTR5;intron;exon	across-junctions	FALSE	FALSE	0.355496	0.250298	1.78795e-05	0.000319668	-0.256546
Arl6ip5:chr6:97232595-97232937:1	Arl6ip5	UTR3	no-junctions	FALSE	FALSE	0.378546	0.541716	1.80613e-05	0.000322369	-0.260477
H1f0:chr15:79028600-79029104:1	H1f0	UTR5;exon	no-junctions	FALSE	FALSE	0.124113	0.117998	1.8192e-05	0.00032415	-0.518801
Eif5:chr12:111539626-111540613:1	Eif5	UTR3	across-junctions	TRUE	FALSE	0.507979	0.474374	1.83123e-05	0.000325742	0.25272
4930523C07Rik:chr1:160070703-160075403:1	4930523C07Rik	UTR5;intron;exon	across-junctions	FALSE	FALSE	0.386525	0.296782	1.84971e-05	0.000327918	0.33195
Psma5:chr3:108267965-108268181:1	Psma5	intron;exon	no-junctions	FALSE	FALSE	0.160461	0.216925	1.84913e-05	0.000327918	-0.507673
Glipr2:chr4:43977558-43978152:1	Glipr2	UTR3	no-junctions	FALSE	FALSE	0.0842199	0.115018	1.91519e-05	0.000338382	0.75694
Sh3pxd2b:chr11:32427192-32427725:1	Sh3pxd2b	UTR3	no-junctions	FALSE	FALSE	0.0629433	0.133492	2.19553e-05	0.000385964	-0.697909
Ddx6:chr9:44640278-44640731:1	Ddx6	UTR3	no-junctions	TRUE	FALSE	0.157801	0.202622	2.25822e-05	0.00039566	-0.431902
Herpud1:chr8:94394713-94394983:1	Herpud1	UTR3	no-junctions	FALSE	FALSE	0.340426	0.425507	2.30709e-05	0.000403549	-0.268966
Ccdc80:chr16:45127738-45127894:1	Ccdc80	UTR3	no-junctions	FALSE	FALSE	0.303191	0.151967	2.4192e-05	0.000421053	0.495831
Ube2d3:chr3:135465483-135465621:1	Ube2d3	UTR3	no-junctions	FALSE	FALSE	0.283688	0.364124	2.44601e-05	0.000425015	-0.350796
Sec61a1:chr6:88513700-88514189:-1	Sec61a1	intron;exon	no-junctions	TRUE	FALSE	0.198582	0.159714	2.51947e-05	0.000436335	0.448358
Copz2:chr11:96855238-96855316:1	Copz2	intron;exon	no-junctions	FALSE	FALSE	0.195922	0.234803	2.56091e-05	0.000442779	-0.445915
Msn:chrX:96167869-96168211:1	Msn	UTR3	no-junctions	FALSE	FALSE	0.221631	0.297974	2.84687e-05	0.000488999	-0.396913
Actr2:chr11:20064453-20080288:-1	Actr2	UTR3	across-junctions	FALSE	FALSE	0.126773	0.100715	2.92475e-05	0.000500737	0.648
Kdelr3:chr15:79527082-79527373:1	Kdelr3	UTR3	no-junctions	FALSE	FALSE	0.390957	0.370679	3.08159e-05	0.000525875	-0.257146
Ctnna1:chr18:35254124-35254419:1	Ctnna1	UTR3	no-junctions	FALSE	FALSE	0.182624	0.259833	3.10933e-05	0.000529747	-0.43903
Ggh:chr4:20063980-20064064:1	Ggh	intron;exon	no-junctions	FALSE	FALSE	0.16844	0.207986	3.13739e-05	0.000533661	-0.480542
Bin1:chr18:32435100-32435340:1	Bin1	UTR3	no-junctions	FALSE	FALSE	0.0664894	0.224672	3.18784e-05	0.00054049	-0.62468
Rrbp1:chr2:143947395-143947741:-1	Rrbp1	UTR3	no-junctions	FALSE	FALSE	0.505319	0.470799	3.2985e-05	0.00055835	-0.28428
Nudt18:chr14:70579834-70580357:1	Nudt18	UTR3	no-junctions	FALSE	FALSE	0.24734	0.221692	3.31018e-05	0.000559426	0.30152
Rbbp7:chrX:162777732-162778403:1	Rbbp7	UTR3	across-junctions	FALSE	FALSE	0.22961	0.27056	3.32523e-05	0.000561066	-0.399201
Igsf8:chr1:172318705-172319319:1	Igsf8	intron;exon	across-junctions	FALSE	FALSE	0.169326	0.241359	3.39712e-05	0.000572276	-0.466882
9530068E07Rik:chr11:52408057-52408327:1	9530068E07Rik	UTR3	no-junctions	FALSE	FALSE	0.31117	0.360548	3.4393e-05	0.000577527	-0.316125
BC004004:chr17:29308282-29308554:1	BC004004	UTR3	no-junctions	FALSE	TRUE	0.162234	0.207986	3.4743e-05	0.000582472	-0.603123
Psmc5:chr11:106262054-106262420:1	Psmc5	intron;exon	across-junctions	FALSE	FALSE	0.18883	0.287247	3.52638e-05	0.000590261	-0.395766
Tcf4:chr18:69681539-69681689:1	Tcf4	UTR3	no-junctions	FALSE	FALSE	0.162234	0.191895	3.74342e-05	0.000622617	-0.517772
Ube2d3:chr3:135465409-135465668:1	Ube2d3	UTR3	no-junctions	FALSE	FALSE	0.384752	0.461859	3.73975e-05	0.000622617	-0.272175
Psmb2:chr4:126686999-126687144:1	Psmb2	intron;exon	no-junctions	FALSE	FALSE	0.196809	0.283075	3.76614e-05	0.000624418	-0.372242
Psmb2:chr4:126687008-126687098:1	Psmb2	intron;exon	no-junctions	FALSE	FALSE	0.196809	0.283075	3.76614e-05	0.000624418	-0.372242
Nfix:chr8:84708592-84709096:-1	Nfix	UTR3	no-junctions	FALSE	TRUE	0.405142	0.234207	3.88369e-05	0.000642096	0.334526
Nfib:chr4:82296554-82328006:-1	Nfib	UTR3	across-junctions	FALSE	FALSE	0.268617	0.171633	3.9258e-05	0.000647818	0.424277
Itgb1:chr8:128732738-128732744:1	Itgb1	UTR3	no-junctions	FALSE	FALSE	0.109929	0.135876	4.00018e-05	0.000658023	-0.641592
Eif3a:chr19:60761777-60762281:-1	Eif3a	UTR3	no-junctions	TRUE	FALSE	0.257092	0.268176	4.02597e-05	0.00066123	-0.398872
Tmco1:chr1:167330144-167330392:1	Tmco1	UTR3	no-junctions	FALSE	FALSE	0.197695	0.263409	4.06759e-05	0.00066687	-0.419062
Rbm8a:chr3:96630448-96630904:1	Rbm8a	UTR5;intron;exon	across-junctions	FALSE	FALSE	0.148936	0.219905	4.10898e-05	0.00067171	-0.485342
Hspa5:chr2:34772276-34773262:1	Hspa5	UTR3	across-junctions	FALSE	FALSE	0.268617	0.292014	4.26157e-05	0.000693413	-0.374444
Eif5:chr12:111539399-111539669:1	Eif5	UTR5;intron;exon	no-junctions	FALSE	FALSE	0.203014	0.27354	4.48634e-05	0.000728857	-0.422318
Vbp1:chrX:75534265-75534566:1	Vbp1	UTR3	no-junctions	FALSE	FALSE	0.150709	0.211561	4.52347e-05	0.000732621	-0.452065
Tmem167:chr13:90089715-90098396:1	Tmem167	UTR5;intron;exon	across-junctions	FALSE	FALSE	0.228723	0.249702	4.5392e-05	0.000734035	-0.421278
Snx21:chr2:164787170-164787684:1	Snx21	UTR3	no-junctions	FALSE	FALSE	0.12766	0.0935638	4.56198e-05	0.000735554	0.672569
Fbn1:chr2:125300959-125301350:-1	Fbn1	UTR3	no-junctions	FALSE	FALSE	0.369681	0.441001	4.6244e-05	0.000740963	-0.27733
Calm2:chr17:87446752-87446902:-1	Calm2	UTR5;intron;exon	no-junctions	FALSE	TRUE	0.222518	0.242551	4.70369e-05	0.000751374	-0.415944
Tm9sf3:chr19:41210844-41211220:-1	Tm9sf3	UTR3	no-junctions	TRUE	FALSE	0.103723	0.138856	4.83925e-05	0.000771854	-0.639279
Antxr1:chr6:87204312-87242644:-1	Antxr1	UTR3	across-junctions	FALSE	FALSE	0.181738	0.118594	4.86975e-05	0.000775539	0.490916
Egr1:chr18:34861169-34861319:1	Egr1	UTR5;exon	no-junctions	FALSE	FALSE	0.144504	0.176996	4.87893e-05	0.000775823	-0.535371
Cd164:chr10:41530609-41531048:1	Cd164	UTR3	no-junctions	TRUE	FALSE	0.388298	0.50298	4.99171e-05	0.000792557	0.266666
Slc44a1:chr4:53621842-53622106:1	Slc44a1	UTR3	no-junctions	FALSE	FALSE	0.0824468	0.179976	5.08599e-05	0.000806306	-0.600247
Ywhaz:chr15:36775452-36793501:-1	Ywhaz	UTR5;intron;exon	across-junctions	FALSE	FALSE	0.207447	0.15733	5.18373e-05	0.000820563	0.482562
Tpm3-rs7:chr14:113315556-113316156:1	Tpm3-rs7	UTR3	no-junctions	FALSE	FALSE	0.0780142	0.114422	5.21206e-05	0.000823804	-0.704818
Timp3:chr10:86346915-86347629:1	Timp3	UTR3	no-junctions	FALSE	FALSE	0.137411	0.117998	5.42869e-05	0.000852907	0.593084
Glrx3:chr7:137459449-137462973:1	Glrx3	UTR3	across-junctions	FALSE	FALSE	0.18617	0.252682	5.52366e-05	0.000866471	-0.350256
Timp3:chr10:86303956-86304444:1	Timp3	intron;exon	no-junctions	FALSE	FALSE	0.0753546	0.147199	5.53154e-05	0.000866471	-0.730518
Cfh:chr1:140112430-140120125:-1	Cfh	intron;exon	across-junctions	FALSE	FALSE	0.711879	0.398689	5.61414e-05	0.000878098	0.260947
Map2k2:chr10:81119569-81119767:1	Map2k2	UTR3	no-junctions	FALSE	FALSE	0.132979	0.227056	5.82009e-05	0.000904917	-0.501727
Ggh:chr4:20058118-20064086:1	Ggh	intron;exon	across-junctions	FALSE	FALSE	0.236702	0.275328	5.81344e-05	0.000904917	-0.383851
Mbnl1:chr3:60529715-60604035:1	Mbnl1	UTR5;intron;exon	across-junctions	FALSE	FALSE	0.230496	0.153159	5.80263e-05	0.000904917	0.489852
Cdc16:chr8:13781338-13781494:1	Cdc16	intron;exon	no-junctions	FALSE	FALSE	0.0868794	0.112634	5.81083e-05	0.000904917	-0.628325
Akap13:chr7:75754150-75754609:1	Akap13	UTR3	no-junctions	TRUE	FALSE	0.244681	0.283671	5.87219e-05	0.000911666	-0.371974
Loxl1:chr9:58287738-58288094:-1	Loxl1	UTR3	no-junctions	TRUE	FALSE	0.349291	0.283671	6.16422e-05	0.000954181	-0.3841
Ppic:chr18:53406674-53407060:-1	Ppic	UTR3	no-junctions	FALSE	FALSE	0.121454	0.0673421	6.17841e-05	0.000954969	-0.716914
Errfi1:chr4:150855683-150856217:1	Errfi1	intron;exon	no-junctions	FALSE	FALSE	0.131206	0.165673	6.44848e-05	0.000990875	0.50989
Nsfl1c:chr2:151509468-151509660:1	Nsfl1c	intron;exon	no-junctions	FALSE	FALSE	0.106383	0.162098	6.56678e-05	0.00100758	-0.564084
Akap12:chr10:4266380-4313909:1	Akap12	UTR5;intron;exon	across-junctions	FALSE	FALSE	0.130319	0.258045	6.81136e-05	0.00104358	-0.704647
H3f3a:chr1:180809582-180810350:-1	H3f3a	intron;exon	no-junctions	FALSE	FALSE	0.112589	0.140048	6.85506e-05	0.00104874	-0.560999
Sash1:chr10:8814071-8886070:-1	Sash1	UTR5;intron;exon	across-junctions	FALSE	FALSE	0.317376	0.25447	7.07879e-05	0.00107982	0.31849
Sf3b6:chr12:4820571-4820673:1	Sf3b6	intron;exon	no-junctions	FALSE	FALSE	0.130319	0.193683	7.29741e-05	0.00110858	-0.516068
Mtdh:chr15:34082856-34083127:1	Mtdh	UTR5;exon	no-junctions	FALSE	FALSE	0.216312	0.25447	7.35225e-05	0.00111345	-0.383303
Aspn:chr13:49557323-49563898:1	Aspn	intron;exon	across-junctions	FALSE	FALSE	0.58156	0.249702	7.36346e-05	0.00111354	-0.30942
Tcf4:chr18:69683090-69683870:1	Tcf4	UTR3	no-junctions	FALSE	FALSE	0.412234	0.302741	7.59638e-05	0.00114382	0.310776
Tmem100:chr11:90035825-90036143:1	Tmem100	UTR3	no-junctions	FALSE	FALSE	0.070922	0.427294	7.67418e-05	0.00115388	-0.455444
Kras:chr6:145219396-145219894:-1	Kras	UTR3	no-junctions	FALSE	FALSE	0.181738	0.252086	7.87633e-05	0.00118089	-0.40971
Fbln2:chr6:91213792-91214272:1	Fbln2	intron;exon	no-junctions	FALSE	FALSE	0.0691489	0.103695	8.07779e-05	0.00120764	0.809971
Akap12:chr10:4313766-4353885:1	Akap12	UTR5;intron;exon	across-junctions	FALSE	FALSE	0.268617	0.293206	8.1267e-05	0.00121213	0.5078
Crispld2:chr8:120051028-120051136:1	Crispld2	UTR3	no-junctions	FALSE	FALSE	0.14273	0.17938	8.21757e-05	0.00122158	-0.495017
Maff:chr15:79358428-79358676:1	Maff	UTR3	no-junctions	FALSE	FALSE	0.138298	0.151967	8.30002e-05	0.00123035	-0.427369
Aldh1a1:chr19:20642853-20643081:1	Aldh1a1	UTR3	no-junctions	FALSE	FALSE	0.251773	0.249106	8.46266e-05	0.00125269	-0.335253
Thy1:chr9:44047944-44048214:1	Thy1	UTR3	no-junctions	FALSE	FALSE	0.035461	0.275328	8.67606e-05	0.00128066	-0.700497
Riok3:chr18:12156239-12156781:1	Riok3	UTR3	no-junctions	FALSE	FALSE	0.174645	0.203218	8.71346e-05	0.00128438	-0.337596
Tmem214:chr5:30876780-30877088:1	Tmem214	UTR3	no-junctions	FALSE	FALSE	0.102837	0.128725	8.76653e-05	0.00128963	-0.549194
Psmd2:chr16:20662062-20662697:1	Psmd2	UTR3	across-junctions	FALSE	FALSE	0.132092	0.17938	8.88661e-05	0.00130258	-0.509467
Adcy7:chr8:88329531-88329962:1	Adcy7	UTR3	no-junctions	FALSE	FALSE	0.318262	0.200834	9.25292e-05	0.00134874	-0.355549
Tsen34:chr7:3695433-3695715:1	Tsen34	UTR3	no-junctions	FALSE	FALSE	0.128546	0.189511	9.27215e-05	0.00134967	-0.504164
Pdia3:chr2:121432304-121434026:1	Pdia3	UTR3	across-junctions	FALSE	FALSE	0.289894	0.277116	9.32084e-05	0.001353	-0.359408
Cyth3:chr5:143624969-143625467:1	Cyth3	intron;exon	no-junctions	FALSE	FALSE	0.223404	0.127533	9.37568e-05	0.00135909	0.454679
Anxa3:chr5:96825441-96825973:1	Anxa3	UTR3	no-junctions	FALSE	FALSE	0.110816	0.113826	9.67858e-05	0.0013972	0.708862
Copa:chr1:172121656-172121976:1	Copa	UTR3	no-junctions	FALSE	FALSE	0.238475	0.29559	9.7264e-05	0.00140218	-0.341119
Plat:chr8:22782074-22782479:1	Plat	UTR3	no-junctions	FALSE	FALSE	0.339539	0.279499	9.76426e-05	0.00140571	-0.283833
Ddb1:chr19:10629196-10629406:1	Ddb1	UTR3	no-junctions	FALSE	FALSE	0.0975177	0.133492	9.82958e-05	0.00141317	-0.573109
Parva:chr7:112588417-112589130:1	Parva	UTR3	no-junctions	FALSE	FALSE	0.160461	0.114422	9.87076e-05	0.00141715	0.509594
Htra1:chr7:130984966-130985273:1	Htra1	UTR3	no-junctions	FALSE	FALSE	0.137411	0.351609	9.90382e-05	0.00141995	-0.375806
Sf3b6:chr12:4820561-4820783:1	Sf3b6	intron;exon	no-junctions	FALSE	FALSE	0.195035	0.264601	9.93506e-05	0.00142249	-0.40279
Tsc22d3:chrX:140540181-140540709:-1	Tsc22d3	UTR3	no-junctions	FALSE	FALSE	0.245567	0.283671	0.000100834	0.00144176	-0.367734
Atf4:chr15:80256891-80257161:1	Atf4	exon	no-junctions	FALSE	FALSE	0.243794	0.396901	0.000101594	0.00145066	-0.296895
Srebf2:chr15:82173415-82173991:1	Srebf2	intron;exon	no-junctions	FALSE	FALSE	0.113475	0.0929678	0.000102961	0.00146618	0.452448
Dnajc3:chr14:118976780-118978242:1	Dnajc3	UTR3	across-junctions	FALSE	FALSE	0.173759	0.105483	0.00010596	0.00150277	0.565631
Srebf2:chr15:82204955-82205379:1	Srebf2	UTR3	no-junctions	TRUE	FALSE	0.0664894	0.106079	0.000106795	0.00151257	-0.551053
Psma5:chr3:108267610-108268372:1	Psma5	intron;exon	no-junctions	FALSE	FALSE	0.190603	0.249702	0.000108671	0.00153706	-0.409334
Mxra7:chr11:116803545-116803893:-1	Mxra7	UTR3	no-junctions	FALSE	FALSE	0.433511	0.279499	0.000109308	0.00154349	-0.293695
Swt1:chr1:151411077-151422097:-1	Swt1	intron;exon	across-junctions	FALSE	FALSE	0.197695	0.13826	0.000110154	0.00154859	-0.453977
Ube2a:chrX:36883754-36884222:1	Ube2a	UTR3	no-junctions	TRUE	FALSE	0.16844	0.114422	0.000110394	0.00154891	0.51549
Kif5b:chr18:6201002-6201394:-1	Kif5b	UTR3	no-junctions	TRUE	FALSE	0.180851	0.271752	0.000112131	0.00156909	-0.414381
Vdac1:chr11:52388717-52389043:1	Vdac1	UTR3	no-junctions	FALSE	FALSE	0.268617	0.326579	0.000112565	0.00156944	-0.29441
Copb2:chr9:98587143-98587503:1	Copb2	intron;exon	no-junctions	FALSE	FALSE	0.10195	0.128129	0.000112605	0.00156944	-0.597609
Lmo2:chr2:103981416-103981878:1	Lmo2	UTR3	no-junctions	TRUE	FALSE	0.116135	0.185936	0.000113192	0.00157553	0.316564
Ttc14:chr3:33808805-33809441:1	Ttc14	UTR3	no-junctions	FALSE	FALSE	0.108156	0.0953516	0.0001142	0.00158535	-0.615457
Ctsa:chr2:164838814-164839173:1	Ctsa	intron;exon	across-junctions	FALSE	FALSE	0.167553	0.165673	0.000118913	0.00164642	-0.490918
Ogt:chrX:101652183-101652495:1	Ogt	intron;exon	no-junctions	FALSE	FALSE	0.365248	0.344458	0.000119721	0.00165543	-0.268341
Pkd1:chr17:24595744-24596164:1	Pkd1	UTR3	no-junctions	FALSE	FALSE	0.210106	0.225268	0.000122041	0.00168529	-0.381305
Tcf4:chr18:69681536-69681740:1	Tcf4	UTR3	no-junctions	FALSE	FALSE	0.258865	0.281287	0.000122596	0.00169072	-0.375587
Tapbp:chr17:33928642-33928900:1	Tapbp	UTR3	no-junctions	FALSE	FALSE	0.259752	0.402265	0.000123778	0.00170479	-0.2925
Lmo2:chr2:103981164-103981513:1	Lmo2	UTR3	no-junctions	FALSE	FALSE	0.0345745	0.112634	0.000124665	0.001711	-0.749025
Rab5if:chr2:156873017-156873132:1	Rab5if	UTR3	no-junctions	FALSE	FALSE	0.156028	0.188319	0.000131447	0.00179393	-0.444081
Angptl2:chr2:33246985-33247357:1	Angptl2	UTR3	no-junctions	FALSE	FALSE	0.29078	0.337306	0.000132874	0.00181106	-0.280122
Parva:chr7:112591252-112591692:1	Parva	UTR3	no-junctions	TRUE	FALSE	0.288121	0.340882	0.000133376	0.00181553	-0.260195
Pkd2:chr5:104505206-104505458:1	Pkd2	UTR3	no-junctions	FALSE	FALSE	0.189716	0.179976	0.000140764	0.00190622	-0.417441
Uqcrc2:chr7:120653955-120656109:1	Uqcrc2	intron;exon	across-junctions	FALSE	FALSE	0.12234	0.152563	0.000143356	0.00193632	-0.539033
Zcchc9:chr13:91805925-91807705:-1	Zcchc9	UTR5;intron;exon	across-junctions	FALSE	FALSE	0.176418	0.209178	0.000144333	0.00193954	-0.329281
Sf3a3:chr4:124715613-124722151:1	Sf3a3	intron;exon	across-junctions	FALSE	FALSE	0.507979	0.477354	0.000144227	0.00193954	0.258184
Zcchc9:chr13:91796533-91796891:-1	Zcchc9	UTR3	no-junctions	TRUE	FALSE	0.221631	0.175209	0.000144096	0.00193954	0.325242
Ptpra:chr2:130549657-130549831:1	Ptpra	intron;exon	no-junctions	FALSE	FALSE	0.0629433	0.11621	0.000144334	0.00193954	-0.715914
Sept11:chr5:93174463-93175081:1	2011-09-01	UTR3	no-junctions	FALSE	FALSE	0.234929	0.178188	0.0001512	0.00201632	-0.427383
Psmd11:chr11:80469752-80470627:1	Psmd11	UTR3	across-junctions	FALSE	FALSE	0.184397	0.228844	0.000151709	0.00202055	-0.42488
Ngf:chr3:102520349-102520631:1	Ngf	exon	no-junctions	FALSE	FALSE	0.0585106	0.242551	0.000153184	0.0020376	-0.562927
Col14a1:chr15:55329108-55341871:1	Col14a1	UTR5;intron;exon	across-junctions	FALSE	FALSE	0.257979	0.137664	0.000154454	0.0020519	0.534322
Tpm4:chr8:72136884-72137382:1	Tpm4	intron;exon	no-junctions	FALSE	FALSE	0.156915	0.17938	0.000155444	0.00206244	0.570103
Ube2r2:chr4:41190540-41190925:1	Ube2r2	UTR3	no-junctions	FALSE	FALSE	0.164007	0.238379	0.000155864	0.00206539	-0.419222
Clcc1:chr3:108676650-108676906:1	Clcc1	intron;exon	no-junctions	FALSE	FALSE	0.0868794	0.114422	0.000157086	0.00207896	-0.559085
Lama4:chr10:39105122-39105188:1	Lama4	intron;exon	no-junctions	FALSE	FALSE	0.0283688	0.134088	0.000157381	0.00208025	-0.922433
Hspa4:chr11:53259814-53260147:-1	Hspa4	UTR3	no-junctions	TRUE	FALSE	0.154255	0.150179	0.000157766	0.00208271	-0.387779
Snrk:chr9:122167596-122168096:1	Snrk	UTR3	no-junctions	FALSE	FALSE	0.20922	0.234803	0.000158646	0.00209169	0.345365
Vps41:chr13:18811595-18838851:1	Vps41	intron;exon	across-junctions	FALSE	FALSE	0.116135	0.0721097	0.00016268	0.00214219	0.595634
Tcf4:chr18:69683789-69684687:1	Tcf4	UTR3	no-junctions	FALSE	FALSE	0.273936	0.293206	0.000164483	0.00216052	-0.364444
Nfkbiz:chr16:55819125-55819653:-1	Nfkbiz	intron;exon	no-junctions	FALSE	FALSE	0.291667	0.293206	0.000166589	0.00217737	0.324617
H3f3a:chr1:180809707-180810201:-1	H3f3a	intron;exon	no-junctions	FALSE	TRUE	0.108156	0.133492	0.000166596	0.00217737	-0.54759
Ppp1r2:chr16:31253976-31254528:-1	Ppp1r2	UTR3	no-junctions	FALSE	FALSE	0.312057	0.349821	0.000166905	0.0021787	-0.304173
Bmp1:chr14:70486547-70490153:-1	Bmp1	UTR3	across-junctions	FALSE	FALSE	0.201241	0.160906	0.000167462	0.00218325	0.353005
Ankrd11:chr8:122895632-122896144:-1	Ankrd11	UTR3	no-junctions	FALSE	FALSE	0.195035	0.115018	0.000171291	0.00222763	0.529794
Dcun1d5:chr9:7203102-7205343:1	Dcun1d5	intron;exon	across-junctions	FALSE	FALSE	0.22695	0.257449	0.000172379	0.002239	-0.369946
Wasl:chr6:24613805-24614165:-1	Wasl	UTR3	no-junctions	TRUE	FALSE	0.135638	0.164482	0.000173094	0.00224551	-0.521357
Serf1:chr13:100108159-100114306:1	Serf1	UTR3	across-junctions	FALSE	FALSE	0.458333	0.260429	0.00017537	0.00226943	0.313507
Acaa2:chr18:74803984-74804056:1	Acaa2	intron;exon	no-junctions	FALSE	FALSE	0.0647163	0.146603	0.000177276	0.00229127	-0.70296
Akap12:chr10:4359052-4359470:1	Akap12	UTR3	no-junctions	TRUE	FALSE	0.260638	0.431466	0.000177839	0.00229572	-0.307976
Lama4:chr10:39105116-39105218:1	Lama4	intron;exon	no-junctions	FALSE	FALSE	0.0478723	0.18534	0.000179081	0.00230608	-0.711745
Numbl:chr7:27281543-27281747:1	Numbl	UTR3	no-junctions	FALSE	FALSE	0.054078	0.100119	0.000179044	0.00230608	-0.705724
Ssr2:chr3:88583702-88587030:1	Ssr2	intron;exon	across-junctions	FALSE	FALSE	0.141844	0.130513	0.000184695	0.00236965	-0.503221
Serbp1:chr6:67272767-67273001:1	Serbp1	UTR3	no-junctions	FALSE	FALSE	0.10461	0.16031	0.000185676	0.00237933	-0.573276
Sh3kbp1:chrX:159973322-159973833:1	Sh3kbp1	UTR3	no-junctions	FALSE	FALSE	0.0664894	0.168653	0.000191904	0.00245315	-0.58723
Snx21:chr2:164792181-164792415:1	Snx21	UTR3	no-junctions	FALSE	FALSE	0.0780142	0.131704	0.000192878	0.0024626	-0.558589
Chst12:chr5:140524572-140524824:1	Chst12	exon	no-junctions	FALSE	FALSE	0.146277	0.176996	0.000195616	0.00249452	-0.421932
Tek:chr4:94739343-94781287:1	Tek	UTR5;intron;exon	across-junctions	FALSE	FALSE	0.134752	0.225864	0.00019602	0.00249664	0.4032
Akap13:chr7:75754009-75754220:1	Akap13	UTR3	no-junctions	FALSE	FALSE	0.0718085	0.103695	0.000197838	0.0025137	-0.671264
Ugdh:chr5:65426788-65427646:-1	Ugdh	UTR5;intron;exon	no-junctions	FALSE	FALSE	0.0682624	0.22348	0.000197818	0.0025137	-0.486461
Pkd2:chr5:104505104-104505434:1	Pkd2	UTR3	no-junctions	FALSE	FALSE	0.163121	0.158522	0.00019821	0.00251538	-0.444065
Ugdh:chr5:65426817-65427957:-1	Ugdh	UTR5;intron;exon	no-junctions	FALSE	FALSE	0.0682624	0.22348	0.000201265	0.00254798	-0.484942
Lsm4:chr8:70677921-70678114:1	Lsm4	intron;exon	no-junctions	FALSE	FALSE	0.170213	0.292014	0.000201962	0.00255372	-0.394123
Ube2r2:chr4:41136092-41189337:1	Ube2r2	intron;exon	across-junctions	FALSE	FALSE	0.214539	0.193087	0.000202777	0.00256094	0.380856
Bnip2:chr9:70006990-70007494:1	Bnip2	UTR3	no-junctions	FALSE	FALSE	0.321809	0.263409	0.000206498	0.00259792	0.333161
Uchl3:chr14:101666957-101667131:1	Uchl3	intron;exon	no-junctions	FALSE	FALSE	0.0664894	0.130513	0.00021607	0.00271251	-0.641222
Snx18:chr13:113594590-113617082:-1	Snx18	UTR3	across-junctions	FALSE	FALSE	0.144504	0.263409	0.000221822	0.0027752	-0.446058
Rnf20:chr4:49656433-49656887:1	Rnf20	UTR3	no-junctions	FALSE	FALSE	0.110816	0.108462	0.000221857	0.0027752	-0.501502
Pdlim3:chr8:45903199-45903727:1	Pdlim3	intron;exon	no-junctions	FALSE	FALSE	0.137411	0.00774732	0.0002262	0.00281944	1.24095
Psmd11:chr11:80471595-80471708:1	Psmd11	UTR3	no-junctions	FALSE	FALSE	0.123227	0.0703218	0.000230075	0.00286434	0.646529
Ogn:chr13:49623847-49624021:1	Ogn	UTR3	no-junctions	FALSE	FALSE	0.473404	0.361144	0.000233762	0.00290679	-0.324112
Add3:chr19:53246613-53247180:1	Add3	UTR3	no-junctions	FALSE	FALSE	0.367021	0.470203	0.000242223	0.00300489	-0.257449
Fgl2:chr5:21377933-21378374:1	Fgl2	UTR3	no-junctions	TRUE	FALSE	0.429965	0.165673	0.000246836	0.00305129	-0.309638
Snrnp70:chr7:45391232-45391810:-1	Snrnp70	intron;exon	no-junctions	FALSE	FALSE	0.12766	0.0864124	0.00024661	0.00305129	0.615332
Srp9:chr1:182131937-182132407:1	Srp9	UTR3	no-junctions	TRUE	FALSE	0.397163	0.313468	0.00025242	0.00311605	0.26446
Crispld2:chr8:120051069-120051141:1	Crispld2	UTR3	no-junctions	FALSE	FALSE	0.143617	0.175209	0.000252669	0.00311605	-0.465268
Slmap:chr14:26413168-26413517:-1	Slmap	UTR3	no-junctions	TRUE	FALSE	0.106383	0.11621	0.000253884	0.00312004	-0.54649
Paics:chr5:76966937-76967081:1	Paics	UTR3	no-junctions	FALSE	FALSE	0.0868794	0.128725	0.000255599	0.00313744	-0.556573
Nutf2:chr8:105876474-105878941:1	Nutf2	UTR3	across-junctions	FALSE	FALSE	0.159574	0.262217	0.000258084	0.00316425	-0.31289
Sept11:chr5:93175992-93176447:1	2011-09-01	UTR3	no-junctions	FALSE	FALSE	0.336879	0.156138	0.000262285	0.003212	0.371839
Rragc:chr4:123936275-123936635:1	Rragc	UTR3	no-junctions	FALSE	FALSE	0.125887	0.169249	0.000265306	0.00324521	-0.437805
Nutf2:chr8:105878775-105878895:1	Nutf2	intron;exon	no-junctions	FALSE	FALSE	0.0930851	0.169249	0.000268017	0.00327455	-0.456658
Cyth3:chr5:143709633-143709887:1	Cyth3	UTR3	no-junctions	FALSE	FALSE	0.180851	0.174017	0.000279546	0.00340352	-0.453612
Efcab14:chr4:115762295-115774193:1	Efcab14	UTR3	across-junctions	FALSE	TRUE	0.196809	0.169845	0.00028335	0.00343495	0.281825
Cnih4:chr1:181150917-181151097:1	Cnih4	UTR5;intron;exon	no-junctions	FALSE	FALSE	0.0638298	0.117402	0.000283437	0.00343495	-0.641656
Efcab14:chr4:115776876-115777327:1	Efcab14	UTR3	no-junctions	TRUE	FALSE	0.105496	0.150179	0.000301608	0.00365095	-0.43913
Myh10:chr11:68785353-68790384:1	Myh10	intron;exon	across-junctions	FALSE	FALSE	0.12234	0.0733015	0.000302196	0.00365386	0.544392
Parva:chr7:112579744-112589227:1	Parva	UTR3	across-junctions	FALSE	FALSE	0.178191	0.135876	0.000320328	0.00385302	0.42984
Vasn:chr16:4650120-4650406:1	Vasn	UTR3	no-junctions	FALSE	FALSE	0.0992908	0.179976	0.000320504	0.00385302	-0.47472
Medag:chr5:149430170-149430735:1	Medag	UTR3	no-junctions	FALSE	FALSE	0.291667	0.418951	0.000322823	0.00387646	-0.282783
Cbx5:chr15:103191544-103191948:-1	Cbx5	UTR3	no-junctions	TRUE	FALSE	0.237589	0.265793	0.000331136	0.00396268	-0.517413
Gas1:chr13:60175216-60175486:-1	Gas1	UTR3	no-junctions	FALSE	FALSE	0.419326	0.32062	0.000337706	0.00402296	0.257597
Sirt2:chr7:28787796-28788258:1	Sirt2	UTR3	no-junctions	FALSE	FALSE	0.190603	0.240763	0.000337583	0.00402296	-0.37305
Ubxn4:chr1:128252165-128256203:1	Ubxn4	UTR5;intron;exon	across-junctions	FALSE	FALSE	0.187943	0.188319	0.000339382	0.00403377	-0.422359
Rock1:chr18:10150185-10181638:-1	Rock1	UTR5;intron;exon	across-junctions	FALSE	FALSE	0.134752	0.185936	0.000345067	0.00408745	-0.488321
Dctn4:chr18:60558308-60558766:1	Dctn4	UTR3	no-junctions	TRUE	FALSE	0.113475	0.131108	0.000345035	0.00408745	-0.519738
Clptm1l:chr13:73620005-73620191:1	Clptm1l	UTR3	no-junctions	FALSE	FALSE	0.139184	0.195471	0.000345806	0.00409158	-0.415799
Rhoj:chr12:75400335-75400644:1	Rhoj	UTR3	no-junctions	FALSE	FALSE	0.212766	0.40882	0.000348336	0.00411688	-0.381225
Slc35a2:chrX:7893535-7894122:1	Slc35a2	UTR3	no-junctions	FALSE	FALSE	0.113475	0.120977	0.000355481	0.00418248	-0.513458
Clpp:chr17:56992986-56996188:1	Clpp	UTR3	across-junctions	FALSE	FALSE	0.342199	0.341478	0.000356566	0.00419055	0.339494
Fosb:chr7:19302696-19303039:-1	Fosb	UTR3	no-junctions	TRUE	FALSE	0.238475	0.259237	0.000358241	0.00420553	-0.303113
Jam2:chr16:84825490-84825928:1	Jam2	UTR3	no-junctions	TRUE	FALSE	0.123227	0.108462	0.000361412	0.00423801	-0.474329
Copz1:chr15:103299204-103299510:1	Copz1	UTR3	no-junctions	FALSE	FALSE	0.196809	0.271752	0.000366092	0.00427855	-0.326022
Sfrp1:chr8:23447508-23448024:1	Sfrp1	UTR3	no-junctions	FALSE	FALSE	0.450355	0.334327	0.000376812	0.00438916	-0.27177
Prkar1a:chr11:109668687-109669269:1	Prkar1a	UTR3	no-junctions	FALSE	FALSE	0.367021	0.371275	0.000379256	0.00441274	-0.278269
Mdfic:chr6:15801720-15802169:1	Mdfic	UTR3	no-junctions	FALSE	FALSE	0.237589	0.169249	0.000379987	0.00441635	-0.33837
Pde1a:chr2:79901370-79901882:-1	Pde1a	intron;exon	no-junctions	FALSE	FALSE	0.106383	0.0715137	0.000381308	0.00442679	0.638985
Heg1:chr16:33722464-33722958:1	Heg1	intron;exon	no-junctions	FALSE	TRUE	0.143617	0.171633	0.000392726	0.00453434	0.431553
Cct3:chr3:88320522-88320792:1	Cct3	intron;exon	no-junctions	FALSE	FALSE	0.132092	0.198451	0.000392731	0.00453434	-0.429578
Mesd:chr7:83898495-83898818:1	Mesd	UTR3	no-junctions	FALSE	FALSE	0.183511	0.242551	0.000396506	0.0045729	-0.351226
Brk1:chr6:113616720-113616882:1	Brk1	UTR3	no-junctions	FALSE	FALSE	0.272163	0.196067	0.000397006	0.00457363	0.377167
Ap3b1:chr13:94565778-94566317:1	Ap3b1	UTR3	no-junctions	TRUE	FALSE	0.146277	0.128725	0.000397787	0.0045776	-0.47499
Ttc28:chr5:111288862-111289411:1	Ttc28	UTR3	no-junctions	FALSE	FALSE	0.129433	0.137068	0.000398916	0.00458557	-0.485997
Fstl1:chr16:37815497-37816277:1	Fstl1	intron;exon	no-junctions	FALSE	FALSE	0.327128	0.213945	0.000399934	0.00458722	0.455723
Rora:chr9:69376757-69379042:1	Rora	UTR3	across-junctions	FALSE	FALSE	0.223404	0.165077	0.000403985	0.00462863	0.411742
Lsm4:chr8:70677951-70678221:1	Lsm4	intron;exon	no-junctions	FALSE	FALSE	0.190603	0.31466	0.000406387	0.00465107	-0.347577
Snu13:chr15:82041907-82042427:-1	Snu13	UTR3	no-junctions	FALSE	FALSE	0.297872	0.38379	0.000416021	0.00475097	-0.261824
Krcc1:chr6:71284701-71284911:1	Krcc1	UTR3	no-junctions	FALSE	FALSE	0.0700355	0.125149	0.000419317	0.00477821	-0.748289
Slc43a3:chr2:84950384-84950954:1	Slc43a3	intron;exon	no-junctions	FALSE	FALSE	0.0558511	0.178188	0.000419316	0.00477821	-0.634049
4930523C07Rik:chr1:160044382-160045669:1	4930523C07Rik	UTR5;intron;exon	no-junctions	FALSE	FALSE	0.178191	0.211561	0.000420942	0.00479153	-0.392324
Osbpl9:chr4:109101848-109102530:-1	Osbpl9	UTR3	no-junctions	FALSE	FALSE	0.0735816	0.1323	0.000425448	0.00483757	-0.589962
Rbm8a:chr3:96630854-96630902:1	Rbm8a	intron;exon	no-junctions	FALSE	FALSE	0.129433	0.185936	0.000431589	0.00488095	-0.459874
Rap1gds1:chr3:138963857-139015685:-1	Rap1gds1	UTR3	across-junctions	FALSE	FALSE	0.179965	0.107271	0.000431281	0.00488095	0.312331
Stx5a:chr19:8755015-8755256:1	Stx5a	UTR3	no-junctions	FALSE	FALSE	0.138298	0.148987	0.000438756	0.00494601	-0.469245
Psmc2:chr5:21803037-21803199:1	Psmc2	intron;exon	no-junctions	FALSE	FALSE	0.181738	0.228844	0.000443986	0.00499425	-0.363485
Hnrnpr:chr4:136339965-136340325:1	Hnrnpr	UTR3	no-junctions	FALSE	FALSE	0.16844	0.178784	0.000452233	0.00507613	-0.409184
Sept8:chr11:53549146-53549565:1	2008-09-01	UTR3	no-junctions	TRUE	FALSE	0.0939716	0.252682	0.000460671	0.00515981	-0.465285
Rap1gds1:chr3:138925902-138926319:-1	Rap1gds1	UTR3	no-junctions	TRUE	FALSE	0.115248	0.117998	0.000466864	0.00521249	-0.426078
Psmd11:chr11:80469770-80469914:1	Psmd11	UTR3	no-junctions	FALSE	FALSE	0.120567	0.159118	0.000468469	0.00521931	-0.500118
Otub1:chr19:7198762-7199500:-1	Otub1	UTR3	across-junctions	FALSE	FALSE	0.159574	0.205602	0.000469513	0.00522539	-0.297933
Nptn:chr9:58651843-58652443:1	Nptn	UTR3	no-junctions	FALSE	FALSE	0.157801	0.202622	0.000472729	0.00525062	-0.436909
Lamtor1:chr7:101911275-101911492:1	Lamtor1	UTR3	no-junctions	FALSE	FALSE	0.148936	0.177592	0.000475671	0.00527156	-0.39634
Col1a1:chr11:94950299-94950885:1	Col1a1	intron;exon	across-junctions	FALSE	FALSE	0.341312	0.155542	0.000482714	0.00533834	-0.365646
Glud1:chr14:34344309-34344501:1	Glud1	UTR3	no-junctions	FALSE	FALSE	0.103723	0.197855	0.000482565	0.00533834	-0.498539
Sar1b:chr11:51791289-51791538:1	Sar1b	UTR3	no-junctions	FALSE	FALSE	0.18617	0.236591	0.000484811	0.00535589	-0.33542
Oxct1:chr15:4101773-4128890:1	Oxct1	intron;exon	across-junctions	FALSE	FALSE	0.130319	0.110846	0.000485778	0.00536092	-0.551158
Otub1:chr19:7198202-7198572:-1	Otub1	UTR3	no-junctions	TRUE	FALSE	0.174645	0.14124	0.000486729	0.00536578	0.352429
Ppp4r2:chr6:100867544-100868095:1	Ppp4r2	UTR3	no-junctions	FALSE	FALSE	0.118794	0.178188	0.000498263	0.00547568	-0.335073
Cwc15:chr9:14510440-14510569:1	Cwc15	UTR3	no-junctions	TRUE	FALSE	0.126773	0.0876043	0.000499815	0.00548699	0.571587
Lmna:chr3:88481797-88482565:-1	Lmna	UTR3	across-junctions	FALSE	FALSE	0.342199	0.252086	0.000500972	0.00548733	0.483272
Abhd16a:chr17:35102121-35102353:1	Abhd16a	UTR3	across-junctions	FALSE	FALSE	0.118794	0.171633	0.000500459	0.00548733	-0.435802
Mfap1b:chr2:121466816-121469934:-1	Mfap1b	intron;exon	across-junctions	FALSE	FALSE	0.116135	0.0661502	0.00050461	0.00551654	0.614484
Mrpl36:chr13:73331323-73331824:1	Mrpl36	UTR3	no-junctions	FALSE	FALSE	0.203014	0.243147	0.000508033	0.00554403	-0.289267
Crk:chr11:75705456-75705694:1	Crk	UTR3	no-junctions	FALSE	FALSE	0.0656028	0.130513	0.000508181	0.00554403	-0.562756
Vapb:chr2:173778717-173779005:1	Vapb	UTR3	no-junctions	FALSE	FALSE	0.257092	0.325983	0.000521139	0.00565907	-0.268233
Srpx2:chrX:133908426-133908678:1	Srpx2	UTR5;exon	no-junctions	FALSE	FALSE	0.241135	0.129321	0.000519948	0.00565907	-0.536248
Fmod:chr1:134047707-134048250:1	Fmod	UTR3	no-junctions	FALSE	FALSE	0.578014	0.0363528	0.000521027	0.00565907	-0.347324
Palm:chr10:79820273-79820525:1	Palm	UTR3	no-junctions	FALSE	FALSE	0.14539	0.23242	0.000525289	0.00569515	-0.371063
Fmod:chr1:134047471-134047801:1	Fmod	UTR3	no-junctions	FALSE	FALSE	0.363475	0.00297974	0.000526082	0.00569786	1.61441
Pafah1b1:chr11:74699438-74724509:-1	Pafah1b1	UTR5;intron;exon	across-junctions	FALSE	FALSE	0.281915	0.247318	0.000527495	0.0057014	0.325468
Fstl1:chr16:37815666-37816191:1	Fstl1	intron;exon	no-junctions	FALSE	FALSE	0.324468	0.210369	0.000527187	0.0057014	0.456426
1110004F10Rik:chr7:116103290-116104782:1	1110004F10Rik	UTR3	across-junctions	FALSE	FALSE	0.249113	0.304529	0.000531378	0.00573156	-0.309384
Cetn3:chr13:81786800-81792045:1	Cetn3	UTR3	across-junctions	FALSE	FALSE	0.258865	0.262813	0.00053333	0.00574671	-0.332577
Phb:chr11:95680315-95680773:1	Phb	UTR3	no-junctions	TRUE	FALSE	0.265957	0.22944	0.000540463	0.00581378	0.365544
Unc93b1:chr19:3948691-3948960:1	Unc93b1	UTR3	no-junctions	FALSE	FALSE	0.0505319	0.100715	0.000540662	0.00581378	-0.667675
Kmt2e:chr5:23478393-23478962:1	Kmt2e	intron;exon	no-junctions	FALSE	FALSE	0.132092	0.137664	0.000544605	0.00584913	-0.493815
Psmd1:chr1:86118488-86118579:1	Psmd1	UTR3	no-junctions	FALSE	FALSE	0.0691489	0.109058	0.000555804	0.0059522	-0.631642
Tpm3:chr3:90086406-90087840:1	Tpm3	UTR5;intron;exon	across-junctions	FALSE	FALSE	0.140957	0.09118	0.000560547	0.00599688	0.670225
Tmbim6:chr15:99405836-99408681:1	Tmbim6	UTR3	across-junctions	FALSE	FALSE	0.413121	0.352205	0.000565586	0.00604463	0.261202
Acbd3:chr1:180726186-180736766:1	Acbd3	intron;exon	across-junctions	FALSE	FALSE	0.150709	0.0989273	0.00056776	0.00606169	0.372597
Acbd3:chr1:180752540-180754204:1	Acbd3	UTR3	no-junctions	FALSE	FALSE	0.129433	0.133492	0.000568761	0.0060662	-0.369018
Hook3:chr8:26021421-26021797:-1	Hook3	UTR3	no-junctions	TRUE	FALSE	0.112589	0.138856	0.00057209	0.00609552	-0.647599
Sptbn1:chr11:30110644-30113051:-1	Sptbn1	intron;exon	across-junctions	FALSE	FALSE	0.289007	0.290226	0.000574445	0.00610598	0.29294
Mrps14:chr1:160199884-160200071:1	Mrps14	UTR3	no-junctions	TRUE	FALSE	0.137411	0.079261	0.000574368	0.00610598	0.572963
Zbtb20:chr16:43629985-43630524:1	Zbtb20	UTR3	no-junctions	FALSE	FALSE	0.181738	0.144815	0.000581121	0.00615426	0.464408
Rtn4:chr11:29742473-29742985:1	Rtn4	UTR3	no-junctions	FALSE	FALSE	0.808511	0.843266	0.000584434	0.00617688	0.260334
Med21:chr6:146649117-146650164:1	Med21	UTR3	across-junctions	FALSE	FALSE	0.102837	0.132896	0.00058896	0.00621845	-0.532694
Ube2d2a:chr18:35805753-35806041:1	Ube2d2a	UTR3	no-junctions	FALSE	FALSE	0.176418	0.240763	0.000602962	0.00634077	-0.397385
Mesd:chr7:83895462-83897956:1	Mesd	UTR3	across-junctions	FALSE	FALSE	0.119681	0.0846246	0.000603828	0.00634351	0.557644
Tmbim1:chr1:74303224-74303710:-1	Tmbim1	UTR5;intron;exon	no-junctions	TRUE	FALSE	0.129433	0.149583	0.000614438	0.00643566	0.441371
Pls3:chrX:75873209-75873739:-1	Pls3	intron;exon	no-junctions	TRUE	FALSE	0.172872	0.117402	0.00061561	0.0064415	-0.369356
Eny2:chr15:44428125-44429623:1	Eny2	UTR5;intron;exon	across-junctions	FALSE	FALSE	0.175532	0.243147	0.000619122	0.00645251	-0.375734
Akap12:chr10:4358845-4359086:1	Akap12	UTR3	no-junctions	TRUE	FALSE	0.0771277	0.184148	0.000618141	0.00645251	-0.722369
Gxylt2:chr6:100806001-100806307:1	Gxylt2	UTR3	no-junctions	FALSE	FALSE	0.131206	0.045888	0.00062501	0.00650097	-0.696493
Arf4:chr14:26638820-26639346:1	Arf4	intron;exon	no-junctions	FALSE	FALSE	0.124113	0.0768772	0.000627299	0.00651187	0.762484
Upf3a:chr8:13798144-13798306:1	Upf3a	intron;exon	no-junctions	FALSE	FALSE	0.0842199	0.104291	0.000630573	0.00653939	-0.569114
Bccip:chr7:133719083-133720769:1	Bccip	intron;exon	across-junctions	FALSE	FALSE	0.288121	0.316448	0.000635211	0.00656802	-0.285279
Ppp4r2:chr6:100865099-100866348:1	Ppp4r2	intron;exon	across-junctions	FALSE	FALSE	0.103723	0.0923719	0.000634928	0.00656802	0.496396
Tm7sf3:chr6:146603424-146603945:-1	Tm7sf3	UTR3	no-junctions	FALSE	FALSE	0.278369	0.11919	0.000642181	0.00663355	0.348748
Srpr:chr9:35211146-35211344:1	Srpr	UTR5;intron;exon	no-junctions	FALSE	FALSE	0.109043	0.133492	0.000644126	0.00664058	-0.507833
Ddx42:chr11:106248324-106249139:1	Ddx42	UTR3	no-junctions	FALSE	FALSE	0.0992908	0.106079	0.000648208	0.00667609	-0.625668
Cul1:chr6:47524500-47525670:1	Cul1	UTR3	across-junctions	FALSE	FALSE	0.0868794	0.113826	0.000651273	0.00670109	-0.562485
Hmox1:chr8:75099910-75100211:1	Hmox1	UTR3	no-junctions	FALSE	FALSE	0.10727	0.174017	0.000663179	0.00680358	-0.398579
Naca:chr10:128046109-128046301:1	Naca	intron;exon	no-junctions	FALSE	FALSE	0.146277	0.206198	0.000664861	0.00681417	-0.409237
Eno1:chr4:150247806-150247920:1	Eno1	intron;exon	no-junctions	FALSE	FALSE	0.173759	0.234207	0.000667632	0.0068359	-0.404189
Tm2d3:chr7:65697658-65697856:1	Tm2d3	UTR3	no-junctions	FALSE	FALSE	0.103723	0.123957	0.000676352	0.0069117	-0.518685
Zfp385a:chr15:103314188-103315418:-1	Zfp385a	UTR3	no-junctions	FALSE	FALSE	0.0230496	0.104291	0.000679796	0.00694014	1.08122
St13:chr15:81363669-81364051:-1	St13	UTR3	no-junctions	TRUE	FALSE	0.364362	0.340286	0.000681316	0.00694393	0.258577
Sarnp:chr10:128848197-128848355:1	Sarnp	intron;exon	no-junctions	FALSE	FALSE	0.0842199	0.156138	0.000681491	0.00694393	-0.528504
C1ra:chr6:124522497-124522731:1	C1ra	exon	no-junctions	FALSE	FALSE	0.216312	0.290822	0.000683038	0.00695294	-0.303294
Slc1a5:chr7:16786731-16787247:1	Slc1a5	intron;exon	no-junctions	FALSE	TRUE	0.139184	0.122169	0.000687228	0.00698882	0.472368
H13:chr2:152700163-152700319:1	H13	intron;exon	no-junctions	FALSE	FALSE	0.137411	0.193087	0.000691743	0.00702792	-0.427645
Samm50:chr15:84207797-84210561:1	Samm50	intron;exon	across-junctions	FALSE	FALSE	0.136525	0.198451	0.000696769	0.00707214	-0.389414
Tpm3:chr3:90099671-90100163:1	Tpm3	UTR3	no-junctions	FALSE	FALSE	0.115248	0.153159	0.000697961	0.00707739	-0.492888
Scn7a:chr2:66673425-66673799:-1	Scn7a	UTR3	no-junctions	TRUE	FALSE	0.333333	0.402265	0.000707722	0.00716944	-0.34668
Plxdc2:chr2:16751174-16751246:1	Plxdc2	intron;exon	no-junctions	FALSE	FALSE	0.16844	0.241955	0.000711293	0.00719173	-0.369419
Vma21:chrX:71822535-71823041:1	Vma21	UTR3	no-junctions	FALSE	FALSE	0.0576241	0.104887	0.000711138	0.00719173	-0.65224
Macf1:chr4:123511199-123511979:-1	Macf1	intron;exon	no-junctions	FALSE	FALSE	0.100177	0.0405244	0.000713519	0.0072073	0.758308
Zeb2:chr2:45022103-45022501:-1	Zeb2	intron;exon	no-junctions	FALSE	TRUE	0.18617	0.156138	0.000720585	0.00726469	0.42644
Rhob:chr12:8498046-8498456:-1	Rhob	UTR3	no-junctions	FALSE	FALSE	0.249113	0.297378	0.000720508	0.00726469	-0.322787
Akap13:chr7:75753935-75754217:1	Akap13	UTR3	no-junctions	FALSE	FALSE	0.0735816	0.101907	0.000725725	0.00730248	-0.609102
Gm16286:chr18:80212071-80212335:1	Gm16286	UTR3	no-junctions	FALSE	FALSE	0.105496	0.162694	0.000752608	0.00753686	-0.452272
Fosb:chr7:19308907-19309411:-1	Fosb	intron;exon	no-junctions	FALSE	FALSE	0.164894	0.169845	0.000753564	0.00753923	0.303359
Cd2ap:chr17:42820572-42829953:-1	Cd2ap	intron;exon	across-junctions	FALSE	FALSE	0.103723	0.0697259	0.000754835	0.00754476	0.485995
Ptpra:chr2:130549649-130552214:1	Ptpra	intron;exon	across-junctions	FALSE	FALSE	0.087766	0.146007	0.000755601	0.00754522	-0.539987
Igf1:chr10:87936588-87937042:1	Igf1	UTR3	no-junctions	FALSE	FALSE	0.432624	0.183552	0.000780292	0.00777656	0.30569
Mapre2:chr18:23891877-23892448:1	Mapre2	UTR3	no-junctions	FALSE	FALSE	0.150709	0.149583	0.000780991	0.00777656	0.298867
Pofut2:chr10:77268838-77269218:1	Pofut2	UTR3	no-junctions	FALSE	FALSE	0.231383	0.238379	0.000789493	0.00785377	-0.309123
Camk2d:chr3:126684596-126767804:1	Camk2d	intron;exon	across-junctions	FALSE	TRUE	0.302305	0.192491	0.000790284	0.0078542	0.311862
Dazap2:chr15:100620106-100620310:1	Dazap2	UTR3	no-junctions	FALSE	FALSE	0.10727	0.164482	0.000792498	0.00786774	-0.472561
Ube2g2:chr10:77645313-77645637:1	Ube2g2	UTR3	no-junctions	FALSE	FALSE	0.140957	0.27056	0.000793146	0.00786774	-0.347414
Add1:chr5:34605895-34613437:1	Add1	intron;exon	across-junctions	FALSE	FALSE	0.171099	0.160906	0.000806019	0.00798035	0.393103
Rela:chr19:5647494-5647746:1	Rela	UTR3	no-junctions	FALSE	FALSE	0.0868794	0.150179	0.000817316	0.00807696	-0.619934
Phb:chr11:95675199-95675677:1	Phb	intron;exon	across-junctions	FALSE	FALSE	0.0992908	0.151967	0.000818806	0.00808407	-0.497701
Ppfibp1:chr6:147031559-147032025:1	Ppfibp1	UTR3	no-junctions	TRUE	FALSE	0.281915	0.172825	0.00083022	0.00818137	0.251689
Gxylt2:chr6:100810232-100810913:1	Gxylt2	UTR3	no-junctions	FALSE	FALSE	0.299645	0.104887	0.000829646	0.00818137	-0.402296
Eif4e2:chr1:87239670-87240426:1	Eif4e2	UTR3	no-junctions	FALSE	FALSE	0.0868794	0.103695	0.000838045	0.00824797	-0.558926
Lamtor3:chr3:137928160-137928352:1	Lamtor3	UTR3	no-junctions	FALSE	FALSE	0.137411	0.20441	0.000843482	0.00828053	-0.346278
Flot2:chr11:78059783-78060047:1	Flot2	UTR3	no-junctions	FALSE	FALSE	0.070922	0.128725	0.000844228	0.00828053	-0.541215
Plac9a:chr14:25902789-25902967:-1	Plac9a	UTR5;exon	no-junctions	FALSE	FALSE	0.150709	0.281883	0.000845052	0.00828088	0.420245
Phb2:chr6:124715025-124715979:1	Phb2	intron;exon	across-junctions	FALSE	FALSE	0.242021	0.286055	0.000850187	0.00832342	-0.325768
Klc1:chr12:111806002-111806026:1	Klc1	intron;exon	no-junctions	FALSE	FALSE	0.052305	0.113826	0.00085546	0.00836724	-0.674244
Phb2:chr6:124715562-124715646:1	Phb2	intron;exon	no-junctions	FALSE	FALSE	0.14805	0.188915	0.000860234	0.0083983	-0.435288
Sec62:chr3:30819362-30819710:1	Sec62	UTR3	no-junctions	FALSE	FALSE	0.241135	0.22944	0.000867651	0.00845497	-0.342224
Chmp5:chr4:40964542-40964937:1	Chmp5	UTR3	no-junctions	FALSE	FALSE	0.248227	0.313468	0.000875883	0.00852395	-0.281359
Ttc28:chr5:111288334-111289072:1	Ttc28	UTR3	no-junctions	FALSE	TRUE	0.136525	0.142431	0.000884461	0.00857894	-0.473547
Csnk1a1:chr18:61587583-61587943:1	Csnk1a1	UTR3	no-junctions	FALSE	FALSE	0.231383	0.255066	0.000907679	0.00877172	-0.338246
Klf13:chr7:63886351-63886809:-1	Klf13	UTR3	no-junctions	TRUE	FALSE	0.504433	0.404648	0.000913582	0.00881254	0.28312
Ppfibp1:chr6:146990577-146998401:1	Ppfibp1	intron;exon	across-junctions	FALSE	FALSE	0.166667	0.147199	0.000926993	0.0089255	-0.340213
Gabarapl1:chr6:129541705-129541951:1	Gabarapl1	UTR3	no-junctions	FALSE	FALSE	0.174645	0.191895	0.000933962	0.00898436	-0.363813
Cct4:chr11:23002135-23002292:1	Cct4	intron;exon	no-junctions	FALSE	FALSE	0.273936	0.325983	0.000939087	0.00902538	-0.282935
Zbtb38:chr9:96731472-96752551:-1	Zbtb38	UTR5;intron;exon	across-junctions	FALSE	FALSE	0.170213	0.112038	0.000942789	0.00905267	-0.525929
Fibin:chr2:110361913-110362524:-1	Fibin	UTR3	no-junctions	FALSE	FALSE	0.490248	0.090584	0.000959983	0.00920093	0.378097
Basp1:chr15:25364010-25364521:-1	Basp1	UTR3	no-junctions	TRUE	FALSE	0.0842199	0.202026	0.000959675	0.00920093	0.402065
Fuca1:chr4:135934676-135934736:1	Fuca1	intron;exon	no-junctions	FALSE	FALSE	0.119681	0.153754	0.000967775	0.00926715	-0.445078
Serbp1:chr6:67277748-67277802:1	Serbp1	UTR3	no-junctions	FALSE	FALSE	0.14805	0.215137	0.000976608	0.0093262	-0.480957
Mydgf:chr17:56175744-56176113:-1	Mydgf	UTR3	no-junctions	FALSE	FALSE	0.089539	0.120381	0.000982127	0.00937038	-0.632553
Arl8a:chr1:135155656-135155854:1	Arl8a	UTR3	no-junctions	FALSE	FALSE	0.0762411	0.125745	0.000984396	0.0093835	-0.512979
Pum1:chr4:130701013-130719430:1	Pum1	intron;exon	across-junctions	FALSE	FALSE	0.157801	0.101311	0.00098959	0.00942445	0.444174
Rps19bp1:chr15:80260904-80264315:-1	Rps19bp1	UTR3	across-junctions	FALSE	FALSE	0.110816	0.146007	0.000994691	0.00946444	-0.407947
Abi3bp:chr16:56689689-56690135:1	Abi3bp	UTR3	no-junctions	TRUE	FALSE	0.405142	0.241955	0.00101049	0.00957137	-0.273629
C1ra:chr6:124522393-124522735:1	C1ra	exon	no-junctions	FALSE	FALSE	0.231383	0.297974	0.00102336	0.00968454	-0.282022
Glrx2:chr1:143739472-143745124:1	Glrx2	UTR3	across-junctions	FALSE	FALSE	0.148936	0.1764	0.00103378	0.00975888	-0.403972
Bri3:chr5:144255803-144255833:1	Bri3	intron;exon	no-junctions	FALSE	FALSE	0.136525	0.16329	0.001034	0.00975888	-0.492139
Gnb1:chr4:155555049-155557259:1	Gnb1	intron;exon	across-junctions	FALSE	FALSE	0.133865	0.210369	0.00104152	0.00980332	-0.37734
Msl1:chr11:98800135-98804477:1	Msl1	UTR3	across-junctions	FALSE	FALSE	0.0939716	0.109058	0.001041	0.00980332	-0.478389
Txndc11:chr16:11105886-11116914:-1	Txndc11	UTR3	across-junctions	FALSE	FALSE	0.158688	0.126341	0.00104644	0.00983204	0.333288
Itgb1:chr8:128724155-128724521:1	Itgb1	UTR3	no-junctions	FALSE	FALSE	0.12766	0.0774732	0.00104951	0.00985103	0.5789
Prkcsh:chr9:22012807-22013058:1	Prkcsh	intron;exon	across-junctions	FALSE	FALSE	0.114362	0.143623	0.00105788	0.00990403	-0.446058
Swt1:chr1:151426978-151427479:-1	Swt1	intron;exon	no-junctions	FALSE	FALSE	0.125	0.0655542	0.00107681	0.0100634	0.470088
Psmd1:chr1:86116551-86118612:1	Psmd1	UTR3	across-junctions	FALSE	FALSE	0.113475	0.159714	0.00109513	0.0102083	-0.459461
Sf3b6:chr12:4817602-4817884:1	Sf3b6	UTR5;intron;exon	no-junctions	FALSE	FALSE	0.0966312	0.143623	0.00109524	0.0102083	-0.516645
Wdr33:chr18:31833545-31833719:1	Wdr33	intron;exon	no-junctions	FALSE	FALSE	0.0762411	0.103695	0.00109484	0.0102083	-0.526182
Pkig:chr2:163725524-163725776:1	Pkig	UTR3	no-junctions	FALSE	FALSE	0.193262	0.231824	0.00110599	0.0102914	-0.310768
Jun:chr4:95050614-95050914:-1	Jun	exon	no-junctions	FALSE	FALSE	0.120567	0.151371	0.00110632	0.0102914	-0.550544
Ech1:chr7:28831193-28831421:1	Ech1	intron;exon	across-junctions	FALSE	FALSE	0.167553	0.212753	0.0011071	0.0102914	-0.388335
Selenop:chr15:3279247-3279776:1	Selenop	UTR3	no-junctions	FALSE	FALSE	0.141844	0.13528	0.00111538	0.0103409	-0.461652
Tns2:chr15:102115835-102115961:1	Tns2	intron;exon	no-junctions	FALSE	FALSE	0.0381206	0.123957	0.00111444	0.0103409	-0.693965
Edem1:chr6:108858867-108859356:1	Edem1	UTR3	no-junctions	FALSE	FALSE	0.125887	0.15733	0.00112914	0.0104207	-0.321834
Medag:chr5:149431200-149431255:1	Medag	UTR3	no-junctions	FALSE	FALSE	0.0948582	0.168057	0.00112995	0.0104207	-0.505424
Snrpc:chr17:27845152-27847977:1	Snrpc	intron;exon	across-junctions	FALSE	FALSE	0.162234	0.189511	0.00113212	0.0104316	-0.442444
Trp53:chr11:69591321-69591441:1	Trp53	UTR3	no-junctions	FALSE	FALSE	0.10195	0.142431	0.00113798	0.0104672	-0.455399
Stc2:chr11:31359937-31360525:-1	Stc2	UTR3	no-junctions	FALSE	FALSE	0.189716	0.0542312	0.00113779	0.0104672	0.452032
Errfi1:chr4:150855221-150855783:1	Errfi1	UTR5;intron;exon	no-junctions	FALSE	FALSE	0.125887	0.179976	0.00114102	0.010486	0.429959
Zfp771:chr7:127254128-127254440:1	Zfp771	exon	no-junctions	FALSE	FALSE	0.129433	0.153754	0.00114835	0.0105349	-0.393551
Cd47:chr16:49895347-49895443:1	Cd47	intron;exon	no-junctions	FALSE	FALSE	0.0638298	0.14124	0.00114799	0.0105349	-0.584925
Thbs3:chr3:89225248-89226344:1	Thbs3	UTR3	across-junctions	FALSE	FALSE	0.149823	0.146007	0.00115187	0.0105487	-0.393415
Gnb1:chr4:155558818-155559269:1	Gnb1	UTR3	no-junctions	TRUE	FALSE	0.523936	0.581049	0.00115718	0.0105723	0.25628
Edem1:chr6:108854298-108855839:1	Edem1	UTR3	across-junctions	FALSE	FALSE	0.130319	0.107867	0.00115737	0.0105723	0.378706
Qk:chr17:10210103-10210616:-1	Qk	UTR3	no-junctions	FALSE	FALSE	0.109043	0.159714	0.00116766	0.0106358	-0.456209
Akap12:chr10:4353403-4354699:1	Akap12	exon	no-junctions	FALSE	FALSE	0.10195	0.0983313	0.00116846	0.0106358	0.550509
Dnajc3:chr14:118981240-118981697:1	Dnajc3	UTR3	no-junctions	TRUE	FALSE	0.256206	0.255662	0.00117198	0.0106579	-0.313407
Spty2d1:chr7:46990396-46991228:-1	Spty2d1	UTR3	no-junctions	FALSE	FALSE	0.109043	0.104291	0.00117293	0.0106579	-0.466962
Pmp22:chr11:63151086-63158577:1	Pmp22	UTR3	across-junctions	FALSE	FALSE	0.24734	0.239571	0.001186	0.0107674	0.370669
Mapre2:chr18:23893360-23893861:1	Mapre2	UTR3	no-junctions	TRUE	FALSE	0.0585106	0.100119	0.00119637	0.0108521	-0.578694
Txndc11:chr16:11074911-11075246:-1	Txndc11	UTR3	no-junctions	TRUE	FALSE	0.138298	0.148987	0.00119751	0.0108531	-0.407147
Prkar1a:chr11:109665832-109666688:1	Prkar1a	intron;exon	across-junctions	FALSE	FALSE	0.164007	0.195471	0.00120624	0.0109228	-0.467533
Copg1:chr6:87909633-87910115:1	Copg1	intron;exon	across-junctions	FALSE	FALSE	0.126773	0.145411	0.00122192	0.0110317	-0.438331
Yif1a:chr19:5091342-5091462:1	Yif1a	UTR3	no-junctions	FALSE	FALSE	0.0957447	0.132896	0.00122177	0.0110317	-0.477333
Eif5:chr12:111539362-111539833:1	Eif5	UTR5;intron;exon	across-junctions	FALSE	FALSE	0.316489	0.375447	0.00122503	0.0110453	-0.255722
Rcn1:chr2:105387264-105387764:-1	Rcn1	UTR3	no-junctions	FALSE	FALSE	0.263298	0.242551	0.00124483	0.0111882	-0.297876
Comp:chr8:70381625-70381884:1	Comp	intron;exon	no-junctions	FALSE	FALSE	0.703014	0.0464839	0.00124623	0.0111884	0.318069
Ppp1cb:chr5:32492086-32492380:1	Ppp1cb	UTR3	no-junctions	FALSE	FALSE	0.212766	0.258641	0.0012525	0.0112199	-0.296076
Col5a1:chr2:28036852-28037170:1	Col5a1	UTR3	no-junctions	FALSE	FALSE	0.228723	0.219309	0.00125295	0.0112199	-0.31799
Klc1:chr12:111806005-111806017:1	Klc1	intron;exon	no-junctions	FALSE	FALSE	0.0452128	0.102503	0.00128609	0.0114971	-0.697283
Hprt:chrX:53020990-53021287:1	Hprt	UTR3	no-junctions	FALSE	FALSE	0.156915	0.209178	0.00129476	0.0115549	-0.351231
Nip7:chr8:107058290-107058686:1	Nip7	UTR3	no-junctions	FALSE	FALSE	0.102837	0.144815	0.00129382	0.0115549	-0.415033
Copa:chr1:172092217-172092753:1	Copa	UTR3	no-junctions	FALSE	FALSE	0.203014	0.150775	0.00130303	0.0116089	0.390042
Ssrp1:chr2:85046288-85046705:1	Ssrp1	intron;exon	across-junctions	FALSE	FALSE	0.102837	0.144815	0.00130531	0.0116193	-0.463088
Mark3:chr12:111574921-111618506:1	Mark3	UTR3	across-junctions	FALSE	FALSE	0.171099	0.133492	0.00131475	0.0116935	0.344986
Ebf1:chr11:45006517-45007141:1	Ebf1	UTR3	no-junctions	FALSE	FALSE	0.132092	0.262217	0.00132099	0.0117192	-0.39198
Dync1i2:chr2:71260748-71262917:1	Dync1i2	UTR3	across-junctions	FALSE	FALSE	0.130319	0.178784	0.00134063	0.0118834	-0.432911
Csrp1:chr1:135751542-135751824:1	Csrp1	UTR3	no-junctions	FALSE	FALSE	0.185284	0.219309	0.00134314	0.0118956	-0.31415
Sfpq:chr4:127029798-127030380:1	Sfpq	UTR3	no-junctions	FALSE	FALSE	0.201241	0.279499	0.00134947	0.0119416	-0.320809
Tpst2:chr5:112311653-112314954:1	Tpst2	UTR3	across-junctions	FALSE	FALSE	0.0859929	0.147199	0.00135507	0.0119709	-0.520267
Fndc3a:chr14:72537946-72538311:-1	Fndc3a	UTR3	no-junctions	TRUE	FALSE	0.162234	0.194875	0.00140473	0.0123992	-0.397208
Sirpa:chr2:129631620-129631836:1	Sirpa	UTR3	no-junctions	FALSE	FALSE	0.0301418	0.127533	0.00141525	0.0124816	-0.715393
Mrc2:chr11:105350516-105350744:1	Mrc2	UTR3	no-junctions	FALSE	FALSE	0.137411	0.153754	0.00142438	0.0125214	-0.396535
Lysmd2:chr9:75637178-75637352:1	Lysmd2	UTR3	no-junctions	FALSE	FALSE	0.121454	0.133492	0.00142475	0.0125214	-0.427637
Clmp:chr9:40772293-40781308:1	Clmp	intron;exon	across-junctions	FALSE	FALSE	0.219858	0.13528	0.00142574	0.0125214	0.387566
Col15a1:chr4:47311983-47312498:1	Col15a1	UTR3	no-junctions	FALSE	FALSE	0.245567	0.186532	0.00143025	0.01255	0.371221
Aida:chr1:183322947-183323235:1	Aida	UTR3	no-junctions	FALSE	FALSE	0.100177	0.190107	0.00143139	0.01255	-0.403606
Nktr:chr9:121727466-121727979:1	Nktr	intron;exon	no-junctions	FALSE	FALSE	0.119681	0.165077	0.00143493	0.0125601	-0.443767
Igsf8:chr1:172318675-172318945:1	Igsf8	exon	no-junctions	FALSE	FALSE	0.129433	0.185936	0.00144467	0.0126243	-0.4396
Hacd2:chr16:35099723-35101960:1	Hacd2	intron;exon	across-junctions	FALSE	FALSE	0.0629433	0.110846	0.00144371	0.0126243	-0.574449
Sntb2:chr8:107001598-107001760:1	Sntb2	intron;exon	no-junctions	FALSE	FALSE	0.289894	0.326579	0.00144925	0.0126538	-0.263658
Mtch2:chr2:90859457-90859535:1	Mtch2	UTR3	no-junctions	FALSE	FALSE	0.0921986	0.146007	0.0014614	0.0127493	-0.46277
Crispld2:chr8:120051620-120051762:1	Crispld2	UTR3	no-junctions	FALSE	TRUE	0.128546	0.0882002	0.0014771	0.0128648	0.54037
Chd9:chr8:90891238-90891496:1	Chd9	intron;exon	no-junctions	FALSE	FALSE	0.161348	0.209774	0.00148713	0.0129415	-0.469792
Qpct:chr17:79081795-79089816:1	Qpct	UTR3	across-junctions	FALSE	FALSE	0.204787	0.501788	0.00149235	0.0129761	-0.262132
Lamb2:chr9:108489731-108490082:1	Lamb2	intron;exon	across-junctions	FALSE	FALSE	0.196809	0.241359	0.0014965	0.0130014	-0.306709
Mprip:chr11:59775596-59775823:1	Mprip	UTR3	no-junctions	FALSE	FALSE	0.0904255	0.135876	0.00149779	0.0130019	-0.499928
Riok3:chr18:12150641-12151109:1	Riok3	intron;exon	no-junctions	FALSE	FALSE	0.143617	0.104291	0.00149903	0.0130019	0.454306
Hnrnpl:chr7:28816411-28817059:1	Hnrnpl	intron;exon	no-junctions	FALSE	FALSE	0.124113	0.0804529	0.00151179	0.0130909	0.532158
Son:chr16:91678600-91679221:1	Son	UTR3	no-junctions	TRUE	FALSE	0.224291	0.233015	0.00153938	0.0133079	-0.329651
Dusp11:chr6:85947295-85950517:-1	Dusp11	UTR3	across-junctions	FALSE	FALSE	0.265071	0.161502	0.00156544	0.0135158	0.310201
Tmem248:chr5:130243214-130243746:1	Tmem248	UTR3	no-junctions	FALSE	FALSE	0.162234	0.1764	0.0015685	0.0135262	-0.338406
Hspa4:chr11:53275193-53300151:-1	Hspa4	intron;exon	across-junctions	FALSE	FALSE	0.429965	0.293802	0.00157249	0.0135495	0.384265
Arpc3:chr5:122404108-122404174:1	Arpc3	intron;exon	no-junctions	FALSE	FALSE	0.213652	0.257449	0.0015774	0.0135807	-0.33505
Nudcd3:chr11:6105916-6106435:-1	Nudcd3	UTR3	no-junctions	FALSE	FALSE	0.123227	0.140048	0.00158808	0.0136502	-0.439999
Abtb1:chr6:88835914-88836253:-1	Abtb1	UTR3	no-junctions	TRUE	FALSE	0.126773	0.079857	0.00158954	0.0136516	0.527375
Serbp1:chr6:67271777-67273011:1	Serbp1	UTR3	across-junctions	FALSE	FALSE	0.170213	0.227056	0.00159597	0.0136857	-0.374653
Nrbp1:chr5:31250997-31251159:1	Nrbp1	UTR3	no-junctions	FALSE	FALSE	0.0966312	0.122765	0.00159612	0.0136857	-0.476604
Zbtb20:chr16:43623299-43623569:1	Zbtb20	UTR3	no-junctions	FALSE	FALSE	0.204787	0.289035	0.00159766	0.0136877	-0.338099
Dcun1d5:chr9:7203442-7203610:1	Dcun1d5	intron;exon	no-junctions	FALSE	FALSE	0.143617	0.165673	0.00161679	0.0138403	-0.417652
Scara5:chr14:65764164-65764440:1	Scara5	UTR3	no-junctions	FALSE	FALSE	0.0221631	0.519666	0.00164796	0.0140957	-0.713543
Rbms1:chr2:60880707-60881199:-1	Rbms1	UTR5;intron;exon	no-junctions	FALSE	FALSE	0.0815603	0.140644	0.00165474	0.0141306	-0.504024
Zmat5:chr11:4728555-4732075:1	Zmat5	intron;exon	across-junctions	FALSE	FALSE	0.087766	0.126937	0.00166551	0.0141764	-0.47351
Sept7:chr9:25307425-25308013:1	2007-09-01	UTR3	no-junctions	FALSE	FALSE	0.0815603	0.102503	0.00166525	0.0141764	-0.621524
Lamtor3:chr3:137928188-137928374:1	Lamtor3	UTR3	no-junctions	FALSE	FALSE	0.161348	0.23242	0.00167163	0.014217	-0.284886
Nrd1:chr4:109059842-109061245:1	Nrd1	UTR3	across-junctions	FALSE	FALSE	0.130319	0.169249	0.00169018	0.014343	-0.339816
Nrd1:chr4:109000662-109013917:1	Nrd1	UTR5;intron;exon	across-junctions	FALSE	FALSE	0.158688	0.13826	0.00169055	0.014343	0.337373
Ehd1:chr19:6299637-6300096:1	Ehd1	UTR3	no-junctions	FALSE	FALSE	0.14273	0.238379	0.00170671	0.0144403	-0.406405
Immp1l:chr2:105930691-105933352:1	Immp1l	UTR5;intron;exon	across-junctions	FALSE	FALSE	0.158688	0.197855	0.00170752	0.0144403	-0.352337
Phb:chr11:95675552-95675642:1	Phb	intron;exon	no-junctions	FALSE	FALSE	0.0673759	0.107867	0.001705	0.0144403	-0.576021
Pafah1b1:chr11:74677429-74679715:-1	Pafah1b1	UTR3	across-junctions	FALSE	FALSE	0.305851	0.346246	0.00170902	0.0144413	-0.25927
Egr1:chr18:34860903-34861749:1	Egr1	UTR5;intron;exon	no-junctions	FALSE	FALSE	0.302305	0.317044	0.00171197	0.0144547	-0.27494
Dctn4:chr18:60546489-60546783:1	Dctn4	intron;exon	no-junctions	FALSE	FALSE	0.151596	0.0995232	0.00172124	0.0145096	0.413296
Emp2:chr16:10281749-10282084:-1	Emp2	UTR3	no-junctions	FALSE	FALSE	0.192376	0.187128	0.00172309	0.0145135	-0.3567
Uqcrc2:chr7:120653943-120654111:1	Uqcrc2	intron;exon	no-junctions	FALSE	FALSE	0.100177	0.122765	0.00173111	0.0145577	-0.504723
Tmem159:chr7:120120277-120120542:1	Tmem159	UTR3	no-junctions	FALSE	FALSE	0.18617	0.27652	0.00175054	0.0146976	-0.292256
Sarnp:chr10:128846479-128848379:1	Sarnp	intron;exon	across-junctions	FALSE	FALSE	0.10461	0.179976	0.00176386	0.0147857	-0.439005
Sntb2:chr8:107001494-107001572:1	Sntb2	intron;exon	no-junctions	FALSE	FALSE	0.10195	0.143623	0.00176349	0.0147857	-0.473822
Serpine1:chr5:137061504-137061901:-1	Serpine1	UTR3	no-junctions	FALSE	FALSE	0.25	0.140048	0.00177669	0.0148458	-0.47546
Fyn:chr10:39563737-39563967:1	Fyn	intron;exon	no-junctions	FALSE	FALSE	0.0656028	0.169249	0.00179384	0.0149772	-0.505393
Eng:chr2:32681475-32681751:1	Eng	UTR3	no-junctions	FALSE	FALSE	0.195035	0.259237	0.00182745	0.0152215	-0.299953
Mpc1:chr17:8297109-8297259:1	Mpc1	UTR3	no-junctions	FALSE	FALSE	0.245567	0.305721	0.00183474	0.0152701	-0.256083
Ankrd40:chr11:94339499-94339986:1	Ankrd40	UTR3	no-junctions	FALSE	FALSE	0.129433	0.0655542	0.00183855	0.0152897	0.456094
Uba1:chrX:20681880-20681995:1	Uba1	intron;exon	no-junctions	FALSE	FALSE	0.0629433	0.115018	0.00184794	0.0153556	-0.559286
Poglut3:chr9:53401168-53401867:1	Poglut3	UTR3	no-junctions	FALSE	FALSE	0.228723	0.272944	0.00190556	0.0157834	-0.313722
Set:chr2:30071154-30071406:1	Set	UTR3	no-junctions	TRUE	TRUE	0.281028	0.200238	0.00190694	0.0157834	0.317843
Bzw1:chr1:58401019-58401563:1	Bzw1	UTR3	across-junctions	FALSE	FALSE	0.105496	0.0733015	0.00190608	0.0157834	0.558139
Dync1h1:chr12:110601733-110614305:1	Dync1h1	intron;exon	across-junctions	FALSE	FALSE	0.176418	0.147199	0.0019389	0.0160226	0.407745
Etfa:chr9:55464839-55486832:-1	Etfa	intron;exon	across-junctions	FALSE	FALSE	0.12234	0.109654	0.00195798	0.0161549	0.487012
Trappc3:chr4:126275152-126275518:1	Trappc3	UTR3	no-junctions	FALSE	FALSE	0.221631	0.255066	0.00199794	0.0164716	-0.273201
Zeb2:chr2:45017260-45023221:-1	Zeb2	intron;exon	across-junctions	FALSE	FALSE	0.276596	0.240167	0.00200019	0.0164773	0.338346
Serbp1:chr6:67284055-67284367:1	Serbp1	UTR3	no-junctions	FALSE	FALSE	0.349291	0.287843	0.00200899	0.0165367	0.308949
Pgrmc1:chrX:36604497-36605631:1	Pgrmc1	UTR3	no-junctions	FALSE	FALSE	0.173759	0.190703	0.00201249	0.0165526	-0.367777
Poglut3:chr9:53399844-53400612:1	Poglut3	UTR3	no-junctions	FALSE	FALSE	0.106383	0.0744934	0.00201937	0.0165907	0.569266
Sfxn1:chr13:54093817-54093967:1	Sfxn1	intron;exon	no-junctions	FALSE	FALSE	0.0230496	0.107867	0.00202029	0.0165907	-0.849889
Cct3:chr3:88320526-88321051:1	Cct3	intron;exon	across-junctions	FALSE	FALSE	0.185284	0.265197	0.00202969	0.0166549	-0.292692
Calcrl:chr2:84330626-84331026:-1	Calcrl	UTR3	no-junctions	TRUE	FALSE	0.109929	0.274732	0.0020463	0.0167781	-0.360191
Immp1l:chr2:105930702-105936994:1	Immp1l	UTR5;intron;exon	across-junctions	FALSE	FALSE	0.167553	0.205602	0.0020565	0.0168397	-0.337209
Tmem167:chr13:90104696-90105098:1	Tmem167	UTR3	no-junctions	FALSE	FALSE	0.384752	0.284863	0.00205702	0.0168397	0.257887
Ntan1:chr16:13834630-13834864:1	Ntan1	intron;exon	no-junctions	FALSE	FALSE	0.289007	0.314064	0.0020731	0.0169317	-0.271865
Parva:chr7:112591026-112591296:1	Parva	UTR3	no-junctions	FALSE	FALSE	0.0868794	0.125149	0.0020851	0.0170133	-0.502204
Brk1:chr6:113616746-113616950:1	Brk1	UTR3	no-junctions	TRUE	FALSE	0.234929	0.171037	0.00213254	0.0173228	0.355344
Tusc3:chr8:39130729-39130861:1	Tusc3	UTR3	no-junctions	FALSE	FALSE	0.184397	0.26758	0.0021616	0.0175317	-0.281271
Mff:chr1:82751914-82751938:1	Mff	UTR3	no-junctions	FALSE	FALSE	0.0718085	0.104887	0.00220461	0.0178392	-0.545623
Zbtb20:chr16:43638564-43638978:1	Zbtb20	UTR3	no-junctions	FALSE	TRUE	0.132979	0.18534	0.00221263	0.0178903	-0.416699
Timp3:chr10:86345679-86346310:1	Timp3	UTR3	no-junctions	FALSE	FALSE	0.14539	0.138856	0.00226264	0.0182806	0.487479
1810058I24Rik:chr6:35261650-35262019:1	1810058I24Rik	UTR3	no-junctions	FALSE	FALSE	0.125887	0.106675	0.0022671	0.0183025	-0.455354
Phlda1:chr10:111508458-111508607:1	Phlda1	UTR3	no-junctions	FALSE	FALSE	0.198582	0.311681	0.0022701	0.0183126	0.287816
Pkd1:chr17:24582789-24583635:1	Pkd1	intron;exon	no-junctions	FALSE	FALSE	0.190603	0.115018	0.00227544	0.0183275	0.480352
Tmem60:chr5:20886097-20886545:1	Tmem60	UTR5;intron;exon	no-junctions	FALSE	FALSE	0.157801	0.168653	0.00228532	0.0183888	-0.320129
Rtn4:chr11:29706810-29707326:1	Rtn4	intron;exon	no-junctions	FALSE	FALSE	0.180851	0.185936	0.00228656	0.0183888	0.497943
Glud1:chr14:34311005-34321862:1	Glud1	intron;exon	across-junctions	FALSE	FALSE	0.207447	0.243743	0.00229354	0.0184168	0.299634
Cops6:chr5:138163095-138163352:1	Cops6	intron;exon	across-junctions	FALSE	FALSE	0.140071	0.198451	0.00229742	0.0184338	-0.356599
Tpcn1:chr5:120534153-120534545:-1	Tpcn1	UTR3	no-junctions	TRUE	FALSE	0.100177	0.210369	0.00230752	0.0184865	-0.284983
Rab5a:chr17:53507048-53507276:1	Rab5a	UTR3	no-junctions	FALSE	FALSE	0.111702	0.149583	0.00234237	0.0187372	-0.414471
Ddx50:chr10:62650260-62650737:-1	Ddx50	intron;exon	no-junctions	FALSE	FALSE	0.328901	0.253278	0.0023581	0.0188486	0.267146
Tm9sf3:chr19:41214288-41215038:-1	Tm9sf3	UTR3	no-junctions	FALSE	FALSE	0.298759	0.240763	0.00244975	0.0193893	0.275737
Arntl:chr7:113313487-113313745:1	Arntl	UTR3	no-junctions	FALSE	FALSE	0.141844	0.108462	0.00245477	0.0194144	-0.442997
Bzw1:chr1:58405843-58406222:1	Bzw1	UTR3	no-junctions	FALSE	FALSE	0.152482	0.196663	0.00246564	0.0194856	-0.367926
Tpcn1:chr5:120582822-120583311:-1	Tpcn1	intron;exon	no-junctions	FALSE	FALSE	0.0780142	0.110846	0.00247506	0.0195453	0.452458
Atp2a2:chr5:122453513-122453908:-1	Atp2a2	UTR3	no-junctions	TRUE	FALSE	0.162234	0.186532	0.00247716	0.0195472	-0.381891
Tpm3-rs7:chr14:113314851-113315139:1	Tpm3-rs7	exon	no-junctions	FALSE	FALSE	0.109043	0.0721097	0.00248885	0.0195953	0.490331
Tpm3-rs7:chr14:113314831-113315221:1	Tpm3-rs7	exon	no-junctions	FALSE	FALSE	0.109043	0.0721097	0.00248885	0.0195953	0.490331
Clic4:chr4:135214335-135214832:-1	Clic4	UTR3	no-junctions	FALSE	FALSE	0.171099	0.284863	0.00251447	0.0197526	-0.288463
G3bp1:chr11:55499592-55499970:1	G3bp1	UTR3	no-junctions	FALSE	FALSE	0.27305	0.334327	0.0025577	0.0200471	-0.259278
Rab3il1:chr19:10034815-10035091:1	Rab3il1	UTR3	no-junctions	FALSE	FALSE	0.0921986	0.167461	0.00257673	0.0201511	-0.411505
Pnp:chr14:50951390-50951624:1	Pnp	UTR3	no-junctions	FALSE	FALSE	0.162234	0.210369	0.00258	0.0201617	-0.319179
Canx:chr11:50297088-50297712:-1	Canx	intron;exon	no-junctions	FALSE	FALSE	0.16844	0.126341	0.00260018	0.0203043	0.383301
Sash1:chr10:8756542-8784442:-1	Sash1	UTR5;intron;exon	across-junctions	FALSE	FALSE	0.105496	0.127533	0.00262651	0.0204642	-0.479984
Smad1:chr8:79372013-79399406:-1	Smad1	UTR5;intron;exon	across-junctions	FALSE	FALSE	0.114362	0.129321	0.00263062	0.020481	-0.478871
Clpp:chr17:56992814-56993006:1	Clpp	intron;exon	no-junctions	FALSE	FALSE	0.0744681	0.123361	0.00263423	0.0204939	-0.39293
Fkbp5:chr17:28436997-28441427:-1	Fkbp5	UTR3	across-junctions	FALSE	FALSE	0.0948582	0.131108	0.00267772	0.0207659	-0.347779
Htra3:chr5:35668154-35671225:-1	Htra3	UTR5;intron;exon	across-junctions	FALSE	FALSE	0.14805	0.13528	0.00269789	0.0208651	0.523671
Dhx30:chr9:110084320-110084643:-1	Dhx30	UTR3	no-junctions	TRUE	FALSE	0.132092	0.126341	0.00274359	0.0211721	-0.486386
Ssrp1:chr2:85046188-85046755:1	Ssrp1	UTR3	across-junctions	TRUE	FALSE	0.162234	0.210965	0.00275763	0.0212491	-0.326258
Canx:chr11:50297096-50299393:-1	Canx	intron;exon	across-junctions	FALSE	FALSE	0.233156	0.17938	0.00276315	0.0212499	0.305829
Srsf3:chr17:29041589-29041643:1	Srsf3	UTR3	no-junctions	FALSE	FALSE	0.108156	0.178188	0.00276786	0.0212499	-0.430471
Efhd1:chr1:87310189-87310459:1	Efhd1	UTR3	no-junctions	FALSE	FALSE	0.037234	0.486889	0.0027819	0.0213422	-0.51332
Cd164:chr10:41530455-41530665:1	Cd164	UTR3	no-junctions	FALSE	FALSE	0.119681	0.240763	0.00279936	0.0214448	-0.306371
Ube2j2:chr4:155957086-155957320:1	Ube2j2	exon	no-junctions	FALSE	FALSE	0.14805	0.194875	0.00281914	0.0215686	-0.330894
Hp1bp3:chr4:138242730-138243230:1	Hp1bp3	UTR3	no-junctions	FALSE	FALSE	0.319149	0.287843	0.00281964	0.0215686	-0.417613
Ptpra:chr2:130504112-130535468:1	Ptpra	intron;exon	across-junctions	FALSE	FALSE	0.262411	0.250894	0.00282997	0.0216004	0.28539
Csnk1a1:chr18:61587767-61587893:1	Csnk1a1	UTR3	no-junctions	FALSE	FALSE	0.140071	0.162098	0.00282875	0.0216004	-0.407816
Tpm3:chr3:90086412-90088539:1	Tpm3	UTR5;intron;exon	across-junctions	FALSE	FALSE	0.14539	0.101311	0.00283591	0.0216143	0.573756
Itih5:chr2:10251232-10251329:1	Itih5	intron;exon	no-junctions	FALSE	FALSE	0.10727	0.106675	0.00284327	0.0216547	-0.446141
Dbndd2:chr2:164490120-164490390:1	Dbndd2	UTR3	no-junctions	FALSE	FALSE	0.0576241	0.131108	0.00286311	0.0217741	-0.495404
Luc7l3:chr11:94291050-94291581:-1	Luc7l3	UTR3	no-junctions	TRUE	FALSE	0.187943	0.193087	0.0028777	0.0218534	-0.333159
Ubald2:chr11:116438038-116438629:1	Ubald2	UTR3	no-junctions	FALSE	FALSE	0.259752	0.219309	0.00288686	0.0219072	-0.263454
Sod1:chr16:90222775-90222925:1	Sod1	intron;exon	no-junctions	FALSE	FALSE	0.152482	0.225864	0.00292823	0.0221453	-0.356834
Olfml2b:chr1:170682114-170682451:1	Olfml2b	UTR3	no-junctions	FALSE	FALSE	0.274823	0.193683	0.00292706	0.0221453	-0.256663
Sspn:chr6:145964795-145965223:1	Sspn	UTR3	no-junctions	TRUE	FALSE	0.230496	0.17938	0.00293151	0.0221499	-0.279645
Gpr180:chr14:118162602-118162874:1	Gpr180	UTR3	no-junctions	FALSE	FALSE	0.125887	0.124553	0.00293658	0.0221542	-0.38151
Pnpla8:chr12:44312088-44312554:1	Pnpla8	UTR3	no-junctions	FALSE	FALSE	0.156028	0.11025	0.00294053	0.0221542	0.398239
Ube2h:chr6:30211289-30211655:-1	Ube2h	UTR3	no-junctions	TRUE	FALSE	0.163121	0.165673	0.00294023	0.0221542	-0.356167
Rbm22:chr18:60572032-60572374:1	Rbm22	UTR3	no-junctions	FALSE	FALSE	0.0966312	0.115018	0.00293653	0.0221542	-0.42819
Mrps14:chr1:160199875-160200001:1	Mrps14	UTR3	no-junctions	FALSE	FALSE	0.135638	0.0852205	0.00294553	0.022176	0.486771
Efemp1:chr11:28926129-28926339:1	Efemp1	UTR3	no-junctions	FALSE	FALSE	0.00797872	0.352205	0.00296345	0.022279	-1.0218
Ogdh:chr11:6355866-6356243:1	Ogdh	UTR3	no-junctions	FALSE	FALSE	0.0992908	0.146007	0.00299903	0.022488	-0.394656
Rab5a:chr17:53507011-53507321:1	Rab5a	UTR3	no-junctions	FALSE	FALSE	0.179965	0.227652	0.00301991	0.0226062	-0.296923
Ppa1:chr10:61667550-61670472:1	Ppa1	intron;exon	across-junctions	FALSE	FALSE	0.115248	0.188915	0.00302785	0.0226496	-0.42482
Ankrd40:chr11:94338444-94340016:1	Ankrd40	UTR3	across-junctions	FALSE	FALSE	0.138298	0.0727056	0.00310408	0.0231373	0.404012
Il17d:chr14:57542437-57542827:1	Il17d	UTR3	no-junctions	FALSE	FALSE	0.195922	0.219905	0.00311587	0.0231758	-0.271755
Fam114a1:chr5:65015273-65030222:1	Fam114a1	intron;exon	across-junctions	FALSE	FALSE	0.239362	0.163886	0.00312808	0.0232502	0.326109
Krit1:chr5:3803677-3803995:1	Krit1	intron;exon	no-junctions	FALSE	FALSE	0.132979	0.159118	0.00313473	0.0232831	-0.402443
Srpx2:chrX:133931250-133931408:1	Srpx2	intron;exon	no-junctions	FALSE	FALSE	0.284574	0.15435	0.00314285	0.0233269	-0.313482
Lrrc59:chr11:94644552-94644866:1	Lrrc59	UTR3	no-junctions	FALSE	FALSE	0.126773	0.228844	0.00315055	0.0233556	-0.312004
Slc48a1:chr15:97792229-97792692:1	Slc48a1	UTR3	no-junctions	TRUE	FALSE	0.118794	0.114422	0.00321052	0.0237452	-0.431338
Ntmt1:chr2:30822382-30822658:1	Ntmt1	UTR3	no-junctions	FALSE	FALSE	0.102837	0.146603	0.00322038	0.0237679	-0.388259
Mdfic:chr6:15740810-15770670:1	Mdfic	UTR3	across-junctions	FALSE	FALSE	0.115248	0.045292	0.00322319	0.0237714	0.536384
Emc7:chr2:112464716-112464812:1	Emc7	intron;exon	no-junctions	FALSE	FALSE	0.12234	0.178188	0.00322539	0.0237714	-0.381102
Prg4:chr1:150455630-150466165:-1	Prg4	UTR5;intron;exon	across-junctions	FALSE	FALSE	0.219858	0.0840286	0.00323161	0.0238005	-0.251642
Ptbp1:chr10:79863681-79864035:1	Ptbp1	UTR3	no-junctions	FALSE	FALSE	0.0921986	0.169249	0.00323538	0.0238116	-0.395333
Snrnp40:chr4:130388536-130389636:1	Snrnp40	UTR3	across-junctions	FALSE	FALSE	0.125887	0.143027	0.00325693	0.0239392	-0.40189
Cbr3:chr16:93690345-93690621:1	Cbr3	UTR3	no-junctions	FALSE	FALSE	0.116135	0.176996	0.00325728	0.0239392	-0.34424
Pycr2:chr1:180907462-180907696:1	Pycr2	UTR3	no-junctions	FALSE	FALSE	0.0744681	0.109058	0.00328393	0.0241182	-0.472822
Pkd2:chr5:104489211-104495086:1	Pkd2	intron;exon	across-junctions	FALSE	FALSE	0.129433	0.0709178	0.00330059	0.024199	0.528991
Qk:chr17:10208524-10209090:-1	Qk	UTR3	no-junctions	FALSE	FALSE	0.140071	0.124553	0.00330112	0.024199	0.405567
Tspan17:chr13:54796302-54796596:1	Tspan17	UTR3	no-junctions	FALSE	FALSE	0.113475	0.143027	0.00336639	0.0246033	-0.388171
Tmem208:chr8:105328296-105328548:1	Tmem208	UTR3	no-junctions	FALSE	FALSE	0.185284	0.221097	0.0033651	0.0246033	-0.31846
Yif1a:chr19:5091353-5091419:1	Yif1a	UTR3	no-junctions	FALSE	FALSE	0.0904255	0.125149	0.00338769	0.0247417	-0.450664
Lsp1:chr7:142471757-142472087:1	Lsp1	UTR5;intron;exon	no-junctions	FALSE	FALSE	0.189716	0.218713	0.00341352	0.0248957	0.302579
Nfib:chr4:82295632-82296229:-1	Nfib	UTR3	no-junctions	FALSE	FALSE	0.146277	0.15733	0.00342863	0.0249885	-0.400501
Naa20:chr2:145915497-145915958:1	Naa20	UTR3	across-junctions	FALSE	FALSE	0.174645	0.196663	0.0034323	0.0249979	-0.34867
Tmem123:chr9:7793688-7793958:1	Tmem123	UTR3	no-junctions	FALSE	FALSE	0.113475	0.188319	0.00343502	0.0250004	-0.366149
Bub3:chr7:131568197-131568623:1	Bub3	UTR3	across-junctions	FALSE	FALSE	0.171986	0.218713	0.00343993	0.0250188	-0.313114
Itpa:chr2:130680978-130681235:1	Itpa	UTR3	no-junctions	FALSE	FALSE	0.0780142	0.125745	0.0034547	0.0250914	-0.439451
Atl3:chr19:7538140-7538702:1	Atl3	UTR3	no-junctions	FALSE	FALSE	0.0664894	0.106675	0.00345417	0.0250914	-0.476796
Gpc6:chr14:117974917-117975539:1	Gpc6	UTR3	no-junctions	TRUE	FALSE	0.18617	0.0709178	0.0035659	0.0258632	0.567862
Papola:chr12:105838482-105838944:1	Papola	UTR3	no-junctions	TRUE	TRUE	0.192376	0.231228	0.00357149	0.0258859	-0.39061
Gtf2b:chr3:142781373-142783222:1	Gtf2b	intron;exon	across-junctions	FALSE	FALSE	0.100177	0.115614	0.00358561	0.0259524	-0.450024
Etf1:chr18:34906012-34913559:-1	Etf1	intron;exon	across-junctions	FALSE	FALSE	0.121454	0.112634	0.00358889	0.0259583	0.461229
Rpl15:chr14:18267823-18268137:-1	Rpl15	UTR3	no-junctions	TRUE	FALSE	0.374113	0.289631	0.00362077	0.0261348	0.348695
Cmip:chr8:117453836-117459430:1	Cmip	UTR3	across-junctions	FALSE	TRUE	0.117908	0.159118	0.0036313	0.0261928	-0.353045
Mff:chr1:82735360-82751800:1	Mff	UTR3	across-junctions	FALSE	FALSE	0.148936	0.115018	0.00363665	0.0262134	0.412261
Lrp10:chr14:54469636-54469898:1	Lrp10	UTR3	no-junctions	FALSE	FALSE	0.146277	0.176996	0.00365349	0.0262944	-0.340143
Epn2:chr11:61517249-61517586:-1	Epn2	UTR3	no-junctions	FALSE	FALSE	0.0806738	0.130513	0.00365541	0.0262944	-0.43008
Camk2d:chr3:126597477-126599479:1	Camk2d	intron;exon	across-junctions	FALSE	TRUE	0.126773	0.120977	0.00366271	0.0263289	-0.430205
Eif4g1:chr16:20692254-20692500:1	Eif4g1	UTR3	no-junctions	FALSE	FALSE	0.101064	0.156734	0.0036844	0.0264485	-0.42525
Sfxn1:chr13:54104753-54106800:1	Sfxn1	UTR3	across-junctions	FALSE	TRUE	0.0957447	0.185936	0.00370355	0.0265679	0.425989
Gm42418:chr17:39847769-39848213:1	Gm42418	exon	no-junctions	FALSE	FALSE	0.323582	0.296782	0.00373987	0.02681	0.254685
Mrpl51:chr6:125191995-125192594:1	Mrpl51	UTR5;intron;exon	across-junctions	FALSE	FALSE	0.226064	0.272944	0.00375356	0.0268898	-0.260972
Ebf1:chr11:45004714-45005244:1	Ebf1	UTR3	no-junctions	TRUE	FALSE	0.221631	0.285459	0.00382118	0.0273144	0.283333
Ebna1bp2:chr4:118623598-118623653:1	Ebna1bp2	intron;exon	no-junctions	FALSE	FALSE	0.0487589	0.100715	0.00382323	0.0273144	-0.539843
Ccn1:chr3:145647355-145647661:-1	Ccn1	UTR3	no-junctions	FALSE	FALSE	0.136525	0.0846246	0.00382828	0.0273318	-0.562316
Uqcrc1:chr9:108947576-108947846:1	Uqcrc1	intron;exon	no-junctions	FALSE	FALSE	0.146277	0.198451	0.00385327	0.0274729	-0.360268
Ccn1:chr3:145648046-145648666:-1	Ccn1	intron;exon	no-junctions	FALSE	TRUE	0.557624	0.303337	0.00385894	0.0274759	0.294048
Tnfaip6:chr2:52056011-52056319:1	Tnfaip6	UTR3	no-junctions	FALSE	FALSE	0.130319	0.238379	0.00385893	0.0274759	-0.295417
P4ha2:chr11:54129435-54131219:1	P4ha2	intron;exon	across-junctions	FALSE	FALSE	0.0558511	0.159118	0.00391839	0.0278238	-0.473931
Irf2:chr8:46739732-46739877:1	Irf2	UTR5;intron;exon	no-junctions	FALSE	FALSE	0.0851064	0.11323	0.00391834	0.0278238	-0.477134
Srpk2:chr5:23615992-23616480:-1	Srpk2	UTR5;intron;exon	no-junctions	FALSE	FALSE	0.133865	0.113826	0.0039517	0.028015	-0.404345
Sarnp:chr10:128848745-128848805:1	Sarnp	intron;exon	no-junctions	FALSE	FALSE	0.0797872	0.140644	0.00395333	0.028015	-0.474571
Kif5b:chr18:6214509-6216911:-1	Kif5b	intron;exon	across-junctions	FALSE	FALSE	0.238475	0.227056	0.00399268	0.0282748	0.30141
Dync1h1:chr12:110665961-110666387:1	Dync1h1	intron;exon	across-junctions	FALSE	FALSE	0.089539	0.129917	0.00405741	0.0286944	-0.462374
Serbp1:chr6:67271189-67273058:1	Serbp1	UTR3	across-junctions	FALSE	FALSE	0.191489	0.246722	0.00417419	0.0294805	-0.320176
4930523C07Rik:chr1:160044601-160044829:1	4930523C07Rik	UTR5;intron;exon	no-junctions	FALSE	FALSE	0.156915	0.178784	0.00428629	0.0301158	-0.353746
Sys1:chr2:164464332-164464494:1	Sys1	intron;exon	no-junctions	FALSE	FALSE	0.0913121	0.134684	0.00428709	0.0301158	-0.417376
Mapk3:chr7:126765209-126765401:1	Mapk3	UTR3	no-junctions	FALSE	FALSE	0.0859929	0.145411	0.00429215	0.0301312	-0.434376
Tnks2:chr19:36892446-36892957:1	Tnks2	UTR3	no-junctions	FALSE	FALSE	0.120567	0.134684	0.00432298	0.0303071	-0.358844
Plscr3:chr11:69850327-69850720:1	Plscr3	UTR3	no-junctions	FALSE	FALSE	0.203014	0.185936	0.00433501	0.0303486	-0.270667
Nsfl1c:chr2:151506184-151510909:1	Nsfl1c	intron;exon	across-junctions	FALSE	FALSE	0.135638	0.181168	0.00433578	0.0303486	-0.357059
Hnrnpl:chr7:28821180-28821888:1	Hnrnpl	UTR3	across-junctions	FALSE	FALSE	0.112589	0.134684	0.00434888	0.0303872	-0.410919
Plaat3:chr19:7578942-7578996:1	Plaat3	intron;exon	no-junctions	FALSE	FALSE	0.0487589	0.115614	0.00439852	0.0307136	-0.549339
Gsta3:chr1:21262780-21262840:1	Gsta3	intron;exon	no-junctions	FALSE	FALSE	0.0257092	0.142431	0.00443941	0.0309579	-0.715803
Tmem167:chr13:90104767-90104977:1	Tmem167	UTR3	no-junctions	FALSE	FALSE	0.225177	0.159714	0.00444583	0.030982	0.33793
Pigk:chr3:152788556-152789091:1	Pigk	UTR3	no-junctions	FALSE	FALSE	0.116135	0.126341	0.00445294	0.031011	-0.487842
Reep3:chr10:67013602-67034656:-1	Reep3	UTR3	across-junctions	FALSE	FALSE	0.166667	0.122765	0.00448496	0.0312133	0.369044
Canx:chr11:50297094-50300954:-1	Canx	intron;exon	across-junctions	FALSE	FALSE	0.237589	0.184148	0.00451971	0.0314343	0.28492
Zyx:chr6:42357823-42357963:1	Zyx	UTR3	no-junctions	FALSE	FALSE	0.123227	0.236591	0.00455813	0.0316805	-0.334427
Dlg1:chr16:31771740-31791973:1	Dlg1	intron;exon	across-junctions	FALSE	FALSE	0.109929	0.0816448	0.00456533	0.0316991	0.375903
Srsf7:chr17:80200080-80200443:-1	Srsf7	UTR3	no-junctions	TRUE	FALSE	0.265957	0.24553	0.00457456	0.0317317	0.304881
Ppil2:chr16:17086555-17087138:-1	Ppil2	UTR3	no-junctions	TRUE	FALSE	0.185284	0.190107	0.00458435	0.0317786	-0.265986
Tnpo1:chr13:98843812-98844610:-1	Tnpo1	UTR3	no-junctions	FALSE	FALSE	0.102837	0.0828367	0.00459582	0.0318371	0.442574
Klhl24:chr16:20128781-20129221:1	Klhl24	UTR3	no-junctions	FALSE	FALSE	0.109929	0.0834327	0.00472186	0.0326455	-0.421446
Rab7b:chr1:131712038-131712386:1	Rab7b	UTR3	no-junctions	FALSE	FALSE	0.054078	0.106675	0.00473451	0.0326899	-0.50691
Ssu72:chr4:155731315-155731447:1	Ssu72	intron;exon	no-junctions	FALSE	FALSE	0.132092	0.172825	0.00475993	0.0328438	-0.356448
Srsf6:chr2:162934598-162934862:1	Srsf6	UTR3	no-junctions	FALSE	FALSE	0.205674	0.216925	0.00479714	0.0330138	-0.298148
Sqor:chr2:122807551-122807961:1	Sqor	UTR3	across-junctions	FALSE	FALSE	0.0531915	0.112038	0.00480995	0.0330586	-0.541168
Prnp:chr2:131937248-131937742:1	Prnp	UTR3	no-junctions	FALSE	FALSE	0.18617	0.165077	0.00481623	0.0330801	0.323232
Anp32a:chr9:62377813-62378299:1	Anp32a	UTR3	no-junctions	FALSE	TRUE	0.260638	0.212157	0.00486421	0.0333597	0.299017
Nfix:chr8:84705920-84706706:-1	Nfix	UTR3	no-junctions	FALSE	FALSE	0.16844	0.144219	0.00486648	0.0333597	-0.406304
Ltbp3:chr19:5757900-5758146:1	Ltbp3	UTR3	no-junctions	FALSE	FALSE	0.180851	0.0995232	0.00496426	0.0338971	-0.382659
Ssb:chr2:69870688-69870737:1	Ssb	UTR3	no-junctions	FALSE	FALSE	0.0833333	0.102503	0.0049814	0.0339259	-0.527703
Dlg1:chr16:31872916-31873433:1	Dlg1	UTR3	no-junctions	FALSE	FALSE	0.0815603	0.101311	0.00497916	0.0339259	-0.421986
Cmas:chr6:142775110-142775326:1	Cmas	intron;exon	no-junctions	FALSE	FALSE	0.0930851	0.104291	0.00497813	0.0339259	-0.420726
Trim35:chr14:66297383-66297785:1	Trim35	intron;exon	no-junctions	FALSE	FALSE	0.171099	0.241359	0.00500529	0.0340538	-0.303266
Rit1:chr3:88726190-88729287:1	Rit1	UTR3	across-junctions	FALSE	FALSE	0.134752	0.169845	0.00500668	0.0340538	-0.32253
Rdx:chr9:52067326-52068156:1	Rdx	intron;exon	across-junctions	FALSE	FALSE	0.196809	0.193683	0.0050186	0.0340687	-0.32336
Glg1:chr8:111165486-111177947:-1	Glg1	UTR3	across-junctions	FALSE	FALSE	0.100177	0.0482718	0.00501503	0.0340687	0.587582
Clint1:chr11:45910163-45910625:1	Clint1	UTR3	no-junctions	FALSE	FALSE	0.225177	0.252682	0.00501559	0.0340687	-0.253932
Akap12:chr10:4353029-4354054:1	Akap12	UTR5;intron;exon	no-junctions	FALSE	FALSE	0.125	0.137068	0.00502365	0.0340809	0.416093
Vma21:chrX:71821973-71822531:1	Vma21	UTR3	no-junctions	FALSE	FALSE	0.0833333	0.130513	0.00507149	0.0343833	-0.445593
Kras:chr6:145220595-145234422:-1	Kras	UTR3	across-junctions	FALSE	FALSE	0.23227	0.227652	0.00515422	0.0348583	0.262189
Csnk2a1:chr2:152250390-152254349:1	Csnk2a1	UTR5;intron;exon	across-junctions	FALSE	FALSE	0.22695	0.18236	0.00516688	0.0349018	0.288052
B3gnt8:chr7:25628871-25629105:1	B3gnt8	exon	no-junctions	FALSE	FALSE	0.0975177	0.184148	0.00516792	0.0349018	-0.364331
Mlec:chr5:115142981-115143336:-1	Mlec	UTR3	no-junctions	TRUE	FALSE	0.198582	0.197855	0.00520553	0.0351249	-0.255501
Glyr1:chr16:5029369-5049102:-1	Glyr1	intron;exon	across-junctions	FALSE	FALSE	0.110816	0.0899881	0.00523035	0.0352553	0.406799
Camk2d:chr3:126599099-126599441:1	Camk2d	intron;exon	no-junctions	TRUE	TRUE	0.108156	0.103099	0.00527657	0.035544	-0.455557
Rbfox2:chr15:77078990-77079338:-1	Rbfox2	UTR3	no-junctions	TRUE	FALSE	0.167553	0.168057	0.00529281	0.0356077	-0.41659
Rora:chr9:69375378-69379079:1	Rora	UTR3	across-junctions	FALSE	FALSE	0.296986	0.235995	0.00531735	0.0357499	0.259166
Ctnna1:chr18:35253377-35254355:1	Ctnna1	UTR3	no-junctions	TRUE	FALSE	0.12766	0.180572	0.00534507	0.0359133	-0.370453
Yipf1:chr4:107345086-107345242:1	Yipf1	intron;exon	no-junctions	FALSE	FALSE	0.155142	0.160906	0.00538611	0.0360966	-0.351582
Dlc1:chr8:36567751-36568104:-1	Dlc1	UTR3	no-junctions	TRUE	FALSE	0.128546	0.135876	0.00538352	0.0360966	-0.474979
Krit1:chr5:3803778-3803994:1	Krit1	intron;exon	no-junctions	FALSE	FALSE	0.131206	0.153754	0.0054078	0.0362188	-0.384362
Tpm4:chr8:72138526-72146634:1	Tpm4	UTR5;intron;exon	across-junctions	FALSE	FALSE	0.132979	0.16329	0.00547995	0.0366552	0.414442
Sar1a:chr10:61689715-61691491:1	Sar1a	UTR3	across-junctions	FALSE	FALSE	0.224291	0.174017	0.0054904	0.0366784	0.377778
Dynlt3:chrX:9654964-9655666:-1	Dynlt3	UTR3	no-junctions	FALSE	FALSE	0.140957	0.108462	0.00549651	0.0366959	0.366608
Xist:chrX:103463514-103463898:-1	Xist	intron;exon	no-junctions	FALSE	FALSE	0.22695	0.140048	0.00554472	0.0369941	-0.330068
Bad:chr19:6951388-6951436:1	Bad	UTR3	no-junctions	FALSE	FALSE	0.0673759	0.112038	0.00556075	0.0370776	-0.496945
Colec12:chr18:9877911-9878462:1	Colec12	UTR3	no-junctions	FALSE	FALSE	0.198582	0.156734	0.0056215	0.0374588	-0.314054
Oxct1:chr15:4147542-4154000:1	Oxct1	UTR3	across-junctions	FALSE	TRUE	0.343085	0.1764	0.00566919	0.0377287	0.255196
Add1:chr5:34631682-34631904:1	Add1	UTR3	no-junctions	FALSE	FALSE	0.089539	0.153159	0.00570864	0.0379431	-0.399608
Bok:chr1:93695107-93695377:1	Bok	UTR3	no-junctions	FALSE	FALSE	0.0443262	0.156734	0.00573877	0.0381192	-0.461673
Cd164:chr10:41530388-41530640:1	Cd164	UTR3	no-junctions	FALSE	FALSE	0.101064	0.205602	0.00574747	0.0381346	-0.317667
Hsd17b4:chr18:50183136-50191803:1	Hsd17b4	intron;exon	across-junctions	FALSE	FALSE	0.0975177	0.106079	0.00574835	0.0381346	-0.440454
P4ha2:chr11:54131187-54131199:1	P4ha2	intron;exon	no-junctions	FALSE	FALSE	0.0336879	0.105483	0.00575288	0.0381406	-0.608176
Gnb1:chr4:155557145-155557355:1	Gnb1	UTR3	no-junctions	FALSE	FALSE	0.154255	0.220501	0.00579469	0.038345	-0.29086
Pde4b:chr4:102605371-102605882:1	Pde4b	UTR3	no-junctions	FALSE	FALSE	0.149823	0.106675	0.0057944	0.038345	0.315791
Plaat3:chr19:7578933-7579024:1	Plaat3	intron;exon	no-junctions	FALSE	FALSE	0.0700355	0.151967	0.00581079	0.038379	-0.433525
Lrrc59:chr11:94643417-94643989:1	Lrrc59	UTR3	no-junctions	FALSE	FALSE	0.120567	0.115614	0.00581552	0.0383861	0.548761
Lama2:chr10:27118676-27139121:-1	Lama2	intron;exon	across-junctions	FALSE	FALSE	0.182624	0.122765	0.00582987	0.0384566	0.374317
Ap2a2:chr7:141602664-141603295:1	Ap2a2	intron;exon	no-junctions	FALSE	TRUE	0.144504	0.115018	0.00587584	0.0386869	0.390937
Fam102b:chr3:108992589-109027375:-1	Fam102b	UTR5;intron;exon	across-junctions	FALSE	FALSE	0.102837	0.0953516	0.0058814	0.0386992	0.439163
Oxnad1:chr14:32102543-32102771:1	Oxnad1	UTR3	no-junctions	FALSE	FALSE	0.0824468	0.167461	0.00590981	0.0387889	-0.421764
Mbnl2:chr14:120275669-120276458:1	Mbnl2	UTR5;intron;exon	no-junctions	FALSE	FALSE	0.371454	0.243743	0.00594911	0.0389529	0.305705
Ak1:chr2:32634387-32634699:1	Ak1	UTR3	no-junctions	FALSE	FALSE	0.167553	0.173421	0.00601529	0.0392847	-0.28778
Fyn:chr10:39563787-39563991:1	Fyn	UTR3	no-junctions	FALSE	FALSE	0.0824468	0.197855	0.00601213	0.0392847	-0.38744
Camk2d:chr3:126843206-126843832:1	Camk2d	UTR3	no-junctions	TRUE	FALSE	0.187057	0.103099	0.0060314	0.0393654	0.388842
Cdkn1b:chr6:134921041-134924447:1	Cdkn1b	UTR3	across-junctions	FALSE	FALSE	0.132092	0.079857	0.00604129	0.0394054	0.401135
Mrpl21:chr19:3283120-3283561:1	Mrpl21	intron;exon	no-junctions	FALSE	FALSE	0.0806738	0.107271	0.00605445	0.0394667	-0.475008
Arl2bp:chr8:94673733-94674033:1	Arl2bp	UTR3	no-junctions	FALSE	FALSE	0.108156	0.142431	0.00610446	0.0397187	-0.397105
Hnrnpdl:chr5:100033577-100033959:-1	Hnrnpdl	UTR3	no-junctions	TRUE	FALSE	0.195035	0.172825	0.00609706	0.0397187	0.294117
Zeb1:chr18:5705523-5706033:1	Zeb1	intron;exon	no-junctions	FALSE	FALSE	0.147163	0.173421	0.00616198	0.0400433	0.351439
Rassf1:chr9:107561622-107561862:1	Rassf1	UTR3	no-junctions	FALSE	FALSE	0.102837	0.123957	0.00620799	0.0402675	-0.40408
Nucb2:chr7:116533058-116533118:1	Nucb2	UTR3	no-junctions	FALSE	FALSE	0.121454	0.110846	0.00624611	0.0404398	-0.417351
Rock2:chr12:16944060-16944675:1	Rock2	intron;exon	no-junctions	FALSE	FALSE	0.101064	0.0941597	0.00625144	0.0404494	0.553615
Zwint:chr10:72674300-72674580:1	Zwint	UTR3	no-junctions	FALSE	FALSE	0.070922	0.100119	0.0063029	0.0407321	-0.45175
Zfhx3:chr8:108958209-108958747:1	Zfhx3	UTR3	no-junctions	FALSE	FALSE	0.108156	0.0476758	0.00632808	0.0408103	0.548477
Rora:chr9:69374118-69379063:1	Rora	UTR3	across-junctions	FALSE	FALSE	0.297872	0.239571	0.00633055	0.0408103	0.251835
Srsf4:chr4:131901055-131901308:1	Srsf4	UTR3	no-junctions	FALSE	FALSE	0.0780142	0.110846	0.00632898	0.0408103	-0.439823
Mrpl50:chr4:49513899-49514426:-1	Mrpl50	UTR3	no-junctions	FALSE	FALSE	0.151596	0.114422	0.00635418	0.0409375	0.285296
Tob1:chr11:94214827-94215121:1	Tob1	UTR3	no-junctions	FALSE	FALSE	0.0576241	0.107271	0.00636268	0.0409671	-0.487622
Cxxc1:chr18:74220792-74221108:1	Cxxc1	intron;exon	across-junctions	FALSE	FALSE	0.0815603	0.118594	0.00641843	0.0413007	-0.421013
Smim14:chr5:65446844-65447209:-1	Smim14	UTR3	no-junctions	TRUE	FALSE	0.14539	0.208582	0.00644962	0.0414759	-0.340613
Mrpl50:chr4:49512596-49512982:-1	Mrpl50	UTR3	no-junctions	TRUE	FALSE	0.113475	0.122765	0.00647549	0.0416168	-0.320323
Foxp1:chr6:99016465-99076116:-1	Foxp1	UTR5;intron;exon	across-junctions	FALSE	FALSE	0.197695	0.11621	0.00652075	0.0418308	-0.333284
Gtpbp4:chr13:8977162-8990898:-1	Gtpbp4	UTR3	across-junctions	FALSE	FALSE	0.179965	0.146603	0.00651902	0.0418308	0.256081
Sfpq:chr4:127023212-127026820:1	Sfpq	intron;exon	across-junctions	FALSE	FALSE	0.174645	0.166865	0.0065447	0.0419588	0.373287
Kif5b:chr18:6214400-6220367:-1	Kif5b	intron;exon	across-junctions	TRUE	FALSE	0.251773	0.240167	0.00660402	0.0423133	0.275077
Rnft1:chr11:86495813-86496187:1	Rnft1	UTR3	no-junctions	TRUE	FALSE	0.184397	0.18236	0.00662796	0.0424408	-0.275879
Uchl3:chr14:101690567-101696125:1	Uchl3	UTR3	across-junctions	TRUE	FALSE	0.213652	0.227056	0.00663676	0.0424712	0.251126
Pias1:chr9:62892915-62919725:-1	Pias1	intron;exon	across-junctions	FALSE	FALSE	0.126773	0.079857	0.00665835	0.0425574	0.344906
Map2k3:chr11:60952148-60952388:1	Map2k3	UTR3	no-junctions	FALSE	FALSE	0.0602837	0.106675	0.00667372	0.0426298	-0.468951
Rabl6:chr2:25583018-25583347:-1	Rabl6	UTR3	no-junctions	FALSE	FALSE	0.118794	0.116806	0.00673018	0.042886	-0.393258
Cd47:chr16:49895339-49895519:1	Cd47	intron;exon	no-junctions	FALSE	FALSE	0.0815603	0.160906	0.00675763	0.0430348	-0.439746
Safb:chr17:56593614-56598973:1	Safb	intron;exon	across-junctions	FALSE	FALSE	0.14273	0.133492	0.00676195	0.0430362	0.379083
Smim10l1:chr6:133105622-133106372:1	Smim10l1	UTR3	no-junctions	FALSE	FALSE	0.210993	0.231824	0.00679735	0.0431829	-0.281405
Ssu72:chr4:155731304-155731941:1	Ssu72	intron;exon	across-junctions	FALSE	FALSE	0.18617	0.227056	0.00685085	0.0434293	-0.272876
Frg1:chr8:41399585-41414902:-1	Frg1	intron;exon	across-junctions	FALSE	FALSE	0.0966312	0.121573	0.00685268	0.0434293	-0.479025
Sfrp1:chr8:23446222-23446420:1	Sfrp1	exon	no-junctions	FALSE	FALSE	0.219858	0.102503	0.00706493	0.0446934	0.343531
Rhoj:chr12:75308814-75309102:1	Rhoj	UTR5;intron;exon	no-junctions	FALSE	FALSE	0.126773	0.259237	0.0070949	0.044856	-0.436091
Ubap2l:chr3:90006131-90006662:-1	Ubap2l	UTR3	no-junctions	FALSE	FALSE	0.111702	0.129917	0.00711462	0.044927	-0.399088
Snrpd1:chr18:10623615-10623753:1	Snrpd1	intron;exon	no-junctions	FALSE	FALSE	0.130319	0.180572	0.00712836	0.0449592	-0.39158
Lims1:chr10:58413941-58416666:1	Lims1	intron;exon	across-junctions	FALSE	FALSE	0.114362	0.150775	0.00717837	0.0452203	-0.391982
Tsc22d3:chrX:140539910-140540151:-1	Tsc22d3	UTR3	no-junctions	FALSE	FALSE	0.100177	0.124553	0.00723672	0.0455332	-0.497348
Tsc22d4:chr5:137759151-137759373:1	Tsc22d4	UTR3	no-junctions	FALSE	FALSE	0.10727	0.100715	0.00735487	0.0462489	-0.386692
Pbx1:chr1:168427804-168431746:-1	Pbx1	UTR5;intron;exon	across-junctions	FALSE	FALSE	0.170213	0.079261	0.00743759	0.046741	0.395072
mt-Nd5:chrM:12738-12858:1	mt-Nd5	exon	no-junctions	FALSE	FALSE	0.192376	0.152563	0.00744525	0.0467612	0.345019
Chrac1:chr15:73093500-73093675:1	Chrac1	UTR3	no-junctions	FALSE	FALSE	0.128546	0.166865	0.00751617	0.047122	-0.33072
Eif4a1:chr11:69669798-69670320:-1	Eif4a1	UTR3	no-junctions	FALSE	FALSE	0.12766	0.115018	0.00753029	0.0471823	0.480261
Cnep1r1:chr8:88133769-88134106:1	Cnep1r1	UTR3	no-junctions	FALSE	FALSE	0.109043	0.13826	0.00755917	0.0472742	-0.36529
Fgl2:chr5:21375598-21376354:1	Fgl2	UTR3	no-junctions	FALSE	FALSE	0.43617	0.108462	0.00756298	0.0472742	0.256093
Poglut3:chr9:53400827-53401493:1	Poglut3	UTR3	no-junctions	FALSE	FALSE	0.172872	0.206794	0.00764414	0.0476963	-0.344236
Creb3l2:chr6:37354750-37363997:-1	Creb3l2	intron;exon	across-junctions	FALSE	FALSE	0.269504	0.142431	0.00765591	0.0477414	0.267829
Timp3:chr10:86348452-86348656:1	Timp3	UTR3	no-junctions	FALSE	FALSE	0.109929	0.184744	0.00768201	0.0478757	-0.383618
Hist1h1c:chr13:23739711-23739985:1	Hist1h1c	UTR3	no-junctions	FALSE	FALSE	0.159574	0.135876	0.00770603	0.0479969	-0.254403
Rab3d:chr9:21908946-21909469:-1	Rab3d	UTR3	no-junctions	FALSE	FALSE	0.144504	0.126341	0.00774073	0.0481844	0.251578
Svil:chr18:5118783-5119299:1	Svil	UTR3	no-junctions	TRUE	FALSE	0.190603	0.117402	0.00777413	0.048335	-0.342058
Emc7:chr2:112464707-112467015:1	Emc7	intron;exon	across-junctions	FALSE	FALSE	0.199468	0.264601	0.00778382	0.0483666	-0.256558
Itgb1:chr8:128724128-128726200:1	Itgb1	UTR3	across-junctions	FALSE	FALSE	0.140957	0.0917759	0.00787288	0.0488621	0.434931
Nfix:chr8:84705789-84707209:-1	Nfix	UTR3	no-junctions	FALSE	FALSE	0.171986	0.145411	0.00787241	0.0488621	-0.383056
Cbx5:chr15:103198832-103199361:-1	Cbx5	UTR3	no-junctions	FALSE	FALSE	0.10727	0.0613826	0.00805306	0.0498429	0.506858
Dph3:chr14:32080566-32080910:-1	Dph3	UTR3	no-junctions	TRUE	FALSE	0.0842199	0.106079	0.00805464	0.0498429	-0.46114

## Sheet: TAC DTU
Peak	gene_name	genomic_feature(s)	Junctions	pA_motif	pA_stretch	population1_pct	population2_pct	pvalue	padj	Log2_fold_change
Rpl14:chr9:120571444-120573612:1	Rpl14	UTR5;intron;exon	across-junctions	FALSE	FALSE	0.655789	0.417124	1.87111e-79	1.03397e-75	1.37572
Dcn:chr10:97517745-97518143:1	Dcn	UTR3	no-junctions	TRUE	FALSE	1	1	5.36418e-65	1.48212e-61	-0.512493
Dcn:chr10:97479609-97495233:1	Dcn	UTR5;intron;exon	across-junctions	FALSE	FALSE	0.724211	0.479693	5.12124e-48	8.17459e-45	1.22566
Dcn:chr10:97479609-97506656:1	Dcn	UTR5;intron;exon	across-junctions	FALSE	FALSE	0.745263	0.493963	5.91719e-48	8.17459e-45	1.19114
Cfh:chr1:140085785-140086294:-1	Cfh	UTR3	no-junctions	FALSE	FALSE	0.971579	0.78595	3.13238e-47	3.46191e-44	-0.897903
Serpine1:chr5:137061504-137061901:-1	Serpine1	UTR3	no-junctions	FALSE	FALSE	0.490526	0.0329308	9.52827e-40	8.77554e-37	2.7503
Serpine1:chr5:137070101-137070619:-1	Serpine1	intron;exon	no-junctions	FALSE	FALSE	0.183158	0.0889133	2.60778e-32	2.05865e-29	-1.19145
Sash1:chr10:8722219-8722867:-1	Sash1	UTR3	no-junctions	TRUE	FALSE	0.12	0.186608	3.03942e-32	2.09948e-29	-1.77327
Lamp1:chr8:13159224-13167370:1	Lamp1	UTR5;intron;exon	across-junctions	FALSE	FALSE	0.329474	0.079034	5.86235e-30	3.59948e-27	1.74609
Sparc:chr11:55395378-55398678:-1	Sparc	UTR3	across-junctions	FALSE	FALSE	0.909474	0.720088	9.36784e-26	4.79289e-23	0.317157
Sparc:chr11:55394500-55394868:-1	Sparc	UTR3	no-junctions	TRUE	FALSE	0.930526	0.746432	9.54068e-26	4.79289e-23	-0.376027
Plac9a:chr14:25887987-25888347:-1	Plac9a	UTR3	no-junctions	FALSE	FALSE	0.5	0.742042	9.32162e-25	3.9624e-22	-0.57809
Npc2:chr12:84756400-84756941:-1	Npc2	UTR3	no-junctions	FALSE	FALSE	0.711579	0.485181	1.23346e-24	4.86865e-22	-0.407534
Myl6:chr10:128491693-128491789:-1	Myl6	UTR3	no-junctions	FALSE	FALSE	0.766316	0.500549	3.27694e-24	1.13177e-21	0.51629
Rpl14:chr9:120574094-120574472:1	Rpl14	UTR3	no-junctions	FALSE	FALSE	0.903158	0.922064	6.43194e-23	1.87068e-20	-0.298031
Ptma:chr1:86529061-86529890:1	Ptma	UTR3	across-junctions	FALSE	FALSE	0.508421	0.244786	5.7032e-22	1.57579e-19	0.944475
Ahnak:chr19:9018754-9019266:1	Ahnak	UTR3	no-junctions	FALSE	FALSE	0.68	0.671789	1.17406e-21	3.08944e-19	-0.27922
Ptms:chr6:124913681-124914057:-1	Ptms	UTR3	no-junctions	TRUE	FALSE	0.558947	0.468716	2.60625e-20	6.54642e-18	-0.509948
Mxra7:chr11:116804085-116828046:-1	Mxra7	UTR3	across-junctions	FALSE	FALSE	0.72	0.245884	5.3914e-19	1.29534e-16	0.719263
Lama2:chr10:26981189-26984508:-1	Lama2	UTR3	across-junctions	FALSE	FALSE	0.247368	0.264544	1.36815e-18	3.02415e-16	-0.90208
Serpine1:chr5:137069725-137070180:-1	Serpine1	intron;exon	no-junctions	FALSE	FALSE	0.110526	0.0570801	1.36759e-18	3.02415e-16	-1.37129
Actg1:chr11:120345690-120346040:-1	Actg1	UTR3	no-junctions	TRUE	FALSE	0.812632	0.91438	2.71161e-18	5.76321e-16	-0.259129
Actg1:chr11:120346227-120346818:-1	Actg1	UTR3	across-junctions	FALSE	FALSE	0.182105	0.0889133	5.55405e-18	1.13673e-15	1.44499
Abi1:chr2:22994021-23040241:-1	Abi1	UTR5;intron;exon	across-junctions	FALSE	FALSE	0.376842	0.554336	5.94904e-17	1.17408e-14	-0.549321
Cfh:chr1:140154249-140163241:-1	Cfh	intron;exon	across-junctions	FALSE	FALSE	0.458947	0.0746432	1.00963e-15	1.92386e-13	0.94371
Hspa5:chr2:34776013-34776555:1	Hspa5	UTR3	no-junctions	FALSE	FALSE	0.906316	0.791438	3.90613e-15	7.19509e-13	-0.265855
Ddah1:chr3:145853223-145891744:1	Ddah1	UTR3	across-junctions	FALSE	FALSE	0.631579	0.0603732	5.75858e-15	1.02651e-12	-0.872447
Hspd1:chr1:55077835-55078234:-1	Hspd1	UTR3	no-junctions	TRUE	FALSE	0.344211	0.30955	6.48423e-15	1.11975e-12	-0.994876
Ybx1:chr4:119281624-119282556:-1	Ybx1	intron;exon	across-junctions	FALSE	FALSE	0.391579	0.20966	1.02858e-14	1.72241e-12	0.847785
Rpl14:chr9:120572682-120573768:1	Rpl14	UTR3	across-junctions	FALSE	FALSE	0.658947	0.54775	2.5521e-14	4.14791e-12	0.513168
Hspa5:chr2:34775032-34775318:1	Hspa5	intron;exon	no-junctions	FALSE	FALSE	0.426316	0.137212	5.88466e-14	9.29104e-12	1.107
Abi1:chr2:22940215-22940929:-1	Abi1	UTR3	no-junctions	FALSE	FALSE	0.154737	0.147091	8.78683e-14	1.34878e-11	0.91568
Pabpc1:chr15:36605657-36606030:-1	Pabpc1	intron;exon	no-junctions	FALSE	FALSE	0.237895	0.0636663	1.16084e-13	1.73372e-11	1.32642
Itgb1:chr8:128732756-128733200:1	Itgb1	UTR3	no-junctions	TRUE	FALSE	0.583158	0.362239	1.61671e-13	2.35104e-11	-0.53261
Npc2:chr12:84760634-84772889:-1	Npc2	UTR5;intron;exon	across-junctions	FALSE	FALSE	0.206316	0.0329308	2.06173e-13	2.92131e-11	1.59713
Ahnak:chr19:9003996-9004830:1	Ahnak	intron;exon	no-junctions	FALSE	FALSE	0.16	0.0559824	3.41586e-13	4.71901e-11	1.44145
Nedd4:chr9:72749361-72749852:1	Nedd4	UTR3	no-junctions	TRUE	FALSE	0.487368	0.339188	7.87056e-13	1.03554e-10	-0.763353
Npc2:chr12:84760647-84765470:-1	Npc2	intron;exon	across-junctions	FALSE	FALSE	0.187368	0.0285401	1.00158e-12	1.28715e-10	1.68847
Lum:chr10:97568140-97568656:1	Lum	UTR5;intron;exon	no-junctions	FALSE	FALSE	0.183158	0.0526894	1.1162e-12	1.40185e-10	1.58757
Ugdh:chr5:65413221-65413632:-1	Ugdh	UTR3	no-junctions	TRUE	FALSE	0.330526	0.520307	2.25319e-12	2.76692e-10	0.535098
Ccn1:chr3:145648046-145648666:-1	Ccn1	intron;exon	no-junctions	FALSE	TRUE	0.466316	0.340285	5.40441e-12	6.49235e-10	-0.682347
Sptbn1:chr11:30142864-30146125:-1	Sptbn1	intron;exon	across-junctions	FALSE	FALSE	0.113684	0.025247	6.41765e-12	7.54552e-10	1.87544
Arf4:chr14:26638074-26638511:1	Arf4	UTR5;intron;exon	no-junctions	FALSE	FALSE	0.116842	0.0153677	8.60556e-12	9.70497e-10	2.41665
Pabpc1:chr15:36605630-36608529:-1	Pabpc1	UTR5;intron;exon	across-junctions	FALSE	FALSE	0.243158	0.0724479	8.44941e-12	9.70497e-10	1.17099
Ddx5:chr11:106781479-106781977:-1	Ddx5	UTR3	no-junctions	FALSE	FALSE	0.685263	0.543359	1.10294e-11	1.21897e-09	-0.417699
Pdia3:chr2:121426596-121426752:1	Pdia3	intron;exon	no-junctions	FALSE	FALSE	0.353684	0.0878156	1.26967e-11	1.37572e-09	1.05272
Ogn:chr13:49608046-49618531:1	Ogn	UTR5;intron;exon	across-junctions	FALSE	FALSE	0.501053	0.207464	1.53199e-11	1.62803e-09	0.66405
Abi1:chr2:22940479-22940903:-1	Abi1	UTR3	no-junctions	FALSE	FALSE	0.129474	0.122942	1.5938e-11	1.66176e-09	0.907832
Naca:chr10:128047768-128048637:1	Naca	UTR3	across-junctions	TRUE	FALSE	0.829474	0.753019	1.6984e-11	1.73803e-09	-0.507619
Ptms:chr6:124914441-124918006:-1	Ptms	UTR5;intron;exon	across-junctions	FALSE	FALSE	0.236842	0.0735456	3.37118e-11	3.38712e-09	1.01049
Prelp:chr1:133914388-133914898:-1	Prelp	intron;exon	no-junctions	FALSE	FALSE	0.266316	0.0384193	3.89418e-11	3.77531e-09	1.42994
Tram1:chr1:13564698-13565194:-1	Tram1	UTR3	no-junctions	FALSE	FALSE	0.630526	0.43798	3.8809e-11	3.77531e-09	-0.564413
Arhgap6:chrX:168796712-169237532:1	Arhgap6	UTR5;intron;exon	across-junctions	FALSE	FALSE	0.24	0.324918	4.73078e-11	4.5073e-09	-0.449748
Arhgap6:chrX:169036523-169246653:1	Arhgap6	UTR5;intron;exon	across-junctions	FALSE	FALSE	0.232632	0.177827	5.07899e-11	4.75703e-09	0.682191
Ecm2:chr13:49532331-49532789:1	Ecm2	UTR3	no-junctions	TRUE	FALSE	0.135789	0.0581778	7.26456e-11	6.69066e-09	-1.66514
Tpm1:chr9:67027943-67029842:-1	Tpm1	UTR3	across-junctions	TRUE	FALSE	0.0736842	0.12843	1.63069e-10	1.47725e-08	-1.16664
Rsrp1:chr4:134926936-134927441:1	Rsrp1	UTR3	no-junctions	FALSE	FALSE	0.655789	0.654226	1.95605e-10	1.74341e-08	-0.339898
Map4:chr9:110035256-110063194:1	Map4	UTR5;intron;exon	across-junctions	FALSE	FALSE	0.196842	0.18551	2.10569e-10	1.84699e-08	-0.716769
Nfib:chr4:82505061-82505470:-1	Nfib	UTR5;intron;exon	no-junctions	FALSE	FALSE	0.214737	0.0658617	2.59e-10	2.2019e-08	1.11394
Pabpc1:chr15:36596027-36597106:-1	Pabpc1	UTR3	across-junctions	FALSE	FALSE	0.404211	0.313941	2.93962e-10	2.46126e-08	-0.586062
Dpysl2:chr14:66803545-66804049:-1	Dpysl2	UTR3	no-junctions	FALSE	FALSE	0.123158	0.0274424	3.14905e-10	2.59727e-08	1.65199
Ccn1:chr3:145646976-145647290:-1	Ccn1	UTR3	no-junctions	TRUE	FALSE	0.623158	0.273326	3.21929e-10	2.61614e-08	0.340327
Tpm1:chr9:67027965-67028265:-1	Tpm1	UTR3	no-junctions	TRUE	FALSE	0.0631579	0.11416	3.73058e-10	2.98771e-08	-1.2313
Naca:chr10:128046109-128046301:1	Naca	intron;exon	no-junctions	FALSE	FALSE	0.143158	0.0329308	5.30725e-10	4.08027e-08	1.18746
Ptms:chr6:124917397-124918015:-1	Ptms	UTR5;intron;exon	no-junctions	FALSE	FALSE	0.214737	0.0680571	5.28775e-10	4.08027e-08	0.998492
Creld2:chr15:88824730-88826683:1	Creld2	UTR3	across-junctions	TRUE	FALSE	0.514737	0.315038	5.60183e-10	4.24051e-08	-0.436426
Ddah1:chr3:145889051-145891722:1	Ddah1	UTR3	across-junctions	FALSE	FALSE	0.582105	0.00439078	7.52021e-10	5.61577e-08	2.79306
Calm1:chr12:100206869-100207377:1	Calm1	UTR3	no-junctions	FALSE	FALSE	0.504211	0.469813	9.0376e-10	6.6589e-08	-0.469666
Metap2:chr10:93860867-93861361:-1	Metap2	UTR3	no-junctions	FALSE	FALSE	0.28	0.241493	9.44561e-10	6.86795e-08	-0.718271
Itgb1:chr8:128732155-128732719:1	Itgb1	UTR3	no-junctions	FALSE	FALSE	0.147368	0.108672	9.59338e-10	6.88481e-08	-1.20141
Serpine2:chr1:79821194-79821626:-1	Serpine2	UTR5;intron;exon	no-junctions	FALSE	FALSE	0.107368	0.0296378	2.82565e-09	1.97652e-07	1.48647
Ahnak:chr19:9015231-9015862:1	Ahnak	intron;exon	no-junctions	FALSE	FALSE	0.107368	0.0285401	3.29639e-09	2.27698e-07	1.6452
Ogn:chr13:49623943-49624501:1	Ogn	UTR3	no-junctions	TRUE	FALSE	0.825263	0.560922	3.99849e-09	2.72786e-07	-0.406207
Ogn:chr13:49609028-49611439:1	Ogn	UTR5;intron;exon	across-junctions	FALSE	FALSE	0.458947	0.167947	4.72113e-09	3.18158e-07	0.700889
Dnaja1:chr4:40732123-40733178:1	Dnaja1	UTR3	across-junctions	FALSE	FALSE	0.493684	0.529089	6.32276e-09	4.20959e-07	-0.456826
Ubxn1:chr19:8871606-8872620:1	Ubxn1	UTR5;intron;exon	no-junctions	FALSE	FALSE	0.14	0.0340285	7.81689e-09	5.0819e-07	1.49109
Loxl2:chr14:69695136-69695834:1	Loxl2	UTR3	no-junctions	TRUE	FALSE	0.26	0.193194	9.291e-09	5.97001e-07	-0.51434
Ogn:chr13:49608046-49611471:1	Ogn	UTR5;intron;exon	across-junctions	FALSE	FALSE	0.461053	0.172338	1.02627e-08	6.51858e-07	0.677872
Dnaja1:chr4:40732705-40733148:1	Dnaja1	UTR3	no-junctions	FALSE	FALSE	0.493684	0.526894	1.15657e-08	7.26275e-07	-0.459076
Col1a2:chr6:4541085-4541544:1	Col1a2	UTR3	no-junctions	TRUE	FALSE	0.674737	0.275521	1.17443e-08	7.29203e-07	0.499517
Fbln1:chr15:85251445-85251958:1	Fbln1	UTR3	no-junctions	FALSE	FALSE	0.456842	0.356751	1.28626e-08	7.89762e-07	-0.440718
Hspa5:chr2:34775067-34775589:1	Hspa5	intron;exon	across-junctions	FALSE	FALSE	0.451579	0.198683	1.79179e-08	1.06467e-06	0.656585
Naca:chr10:128036449-128036605:1	Naca	UTR5;intron;exon	no-junctions	FALSE	FALSE	0.134737	0.0340285	1.97791e-08	1.16276e-06	1.0921
Anxa5:chr3:36460343-36464199:-1	Anxa5	intron;exon	across-junctions	FALSE	FALSE	0.241053	0.0581778	2.20788e-08	1.28429e-06	1.03351
Rrbp1:chr2:143947395-143947741:-1	Rrbp1	UTR3	no-junctions	FALSE	FALSE	0.283158	0.197585	2.69392e-08	1.5347e-06	-0.904252
Cfh:chr1:140183096-140183378:-1	Cfh	UTR5;intron;exon	no-junctions	FALSE	FALSE	0.277895	0.0263447	2.88317e-08	1.62575e-06	1.17142
Pdia3:chr2:121432304-121434026:1	Pdia3	UTR3	across-junctions	FALSE	FALSE	0.204211	0.0274424	3.0612e-08	1.70871e-06	1.55892
Mxra7:chr11:116803325-116803846:-1	Mxra7	UTR3	no-junctions	FALSE	FALSE	0.434737	0.201976	3.55124e-08	1.96241e-06	-0.525228
Ogn:chr13:49608994-49609474:1	Ogn	UTR5;intron;exon	no-junctions	FALSE	FALSE	0.438947	0.15697	5.50921e-08	3.01425e-06	0.660459
Cdv3:chr9:103353094-103353480:-1	Cdv3	UTR3	no-junctions	TRUE	FALSE	0.187368	0.169045	5.88629e-08	3.18898e-06	-0.658204
Tm9sf3:chr19:41213720-41214224:-1	Tm9sf3	UTR3	no-junctions	FALSE	FALSE	0.544211	0.3809	9.26839e-08	4.78665e-06	-0.57264
Cfh:chr1:140147633-140147921:-1	Cfh	intron;exon	no-junctions	FALSE	FALSE	0.184211	0.00987925	9.46052e-08	4.84063e-06	1.82944
Selenop:chr15:3279247-3279776:1	Selenop	UTR3	no-junctions	FALSE	FALSE	0.136842	0.0307355	9.72244e-08	4.92901e-06	1.4089
Rhoa:chr9:108337519-108337934:1	Rhoa	UTR3	no-junctions	TRUE	FALSE	0.450526	0.434687	1.20487e-07	5.9983e-06	-0.400966
Nedd4:chr9:72669872-72671407:1	Nedd4	UTR5;intron;exon	across-junctions	FALSE	FALSE	0.2	0.0373216	1.2355e-07	6.07004e-06	1.22288
Lum:chr10:97568626-97569142:1	Lum	intron;exon	no-junctions	FALSE	FALSE	0.128421	0.0472009	1.24125e-07	6.07004e-06	1.2138
Sept7:chr9:25308139-25308571:1	2007-09-01	UTR3	no-junctions	TRUE	FALSE	0.697895	0.492865	1.48666e-07	7.19261e-06	-0.349958
Eef1g:chr19:8969754-8972730:1	Eef1g	intron;exon	across-junctions	FALSE	FALSE	0.126316	0.0384193	1.49683e-07	7.19261e-06	1.28761
Nedd4:chr9:72669892-72670204:1	Nedd4	UTR5;intron;exon	no-junctions	FALSE	FALSE	0.175789	0.0307355	1.73548e-07	8.26745e-06	1.33035
Mxra7:chr11:116803545-116803893:-1	Mxra7	UTR3	no-junctions	FALSE	FALSE	0.386316	0.176729	1.75128e-07	8.27143e-06	-0.552752
Itgb1:chr8:128705351-128707234:1	Itgb1	intron;exon	across-junctions	FALSE	FALSE	0.38	0.118551	1.91583e-07	8.89656e-06	0.665533
Cacybp:chr1:160202688-160203670:-1	Cacybp	UTR3	no-junctions	FALSE	FALSE	0.378947	0.344676	1.91357e-07	8.89656e-06	-0.415865
Map4:chr9:110032165-110034845:1	Map4	intron;exon	across-junctions	FALSE	FALSE	0.130526	0.0351262	1.94267e-07	8.94601e-06	1.21698
Col3a1:chr1:45325266-45327721:1	Col3a1	intron;exon	across-junctions	FALSE	FALSE	0.268421	0.053787	2.07546e-07	9.47852e-06	1.1989
Ptma:chr1:86529994-86530339:1	Ptma	UTR3	no-junctions	FALSE	FALSE	0.864211	0.769484	2.28852e-07	1.03659e-05	-0.252926
Pakap:chr4:57567802-57648143:1	Pakap	UTR5;intron;exon	across-junctions	FALSE	FALSE	0.131579	0.0428101	2.31483e-07	1.03998e-05	1.4037
Nedd4:chr9:72669985-72670177:1	Nedd4	UTR5;intron;exon	no-junctions	FALSE	FALSE	0.174737	0.0307355	2.42744e-07	1.08178e-05	1.31668
Gm47283:chrY:90785795-90816465:1	Gm47283	intron;exon	across-junctions	TRUE	FALSE	0.358947	0.122942	2.6977e-07	1.1926e-05	-0.605494
Pabpc1:chr15:36602943-36608486:-1	Pabpc1	intron;exon	across-junctions	FALSE	FALSE	0.28	0.11416	3.15782e-07	1.38493e-05	0.723347
Rsrp1:chr4:134926306-134926733:1	Rsrp1	intron;exon	no-junctions	FALSE	FALSE	0.161053	0.064764	3.91331e-07	1.68945e-05	1.04458
Cd63:chr10:128911402-128911972:1	Cd63	intron;exon	across-junctions	FALSE	FALSE	0.289474	0.115258	4.40762e-07	1.8881e-05	0.741775
Gem:chr4:11714298-11714752:1	Gem	UTR3	no-junctions	TRUE	FALSE	0.148421	0.204171	4.79606e-07	2.02313e-05	0.433711
Anp32b:chr4:46460039-46472169:1	Anp32b	UTR3	across-junctions	FALSE	FALSE	0.347368	0.137212	4.88436e-07	2.04354e-05	0.66277
Cfh:chr1:140098772-140099144:-1	Cfh	intron;exon	no-junctions	TRUE	FALSE	0.256842	0.025247	4.91841e-07	2.04354e-05	1.08065
Gem:chr4:11706002-11706549:1	Gem	intron;exon	no-junctions	FALSE	FALSE	0.0326316	0.106476	5.24563e-07	2.13142e-05	-1.03192
Fstl1:chr16:37835295-37835801:1	Fstl1	UTR3	no-junctions	FALSE	FALSE	0.810526	0.721186	5.5597e-07	2.24255e-05	-0.28781
Tra2a:chr6:49252827-49264025:-1	Tra2a	UTR3	across-junctions	FALSE	FALSE	0.235789	0.119649	5.77598e-07	2.3129e-05	0.495547
Smoc2:chr17:14325587-14347376:1	Smoc2	UTR3	across-junctions	FALSE	FALSE	0.152632	0.0987925	6.12473e-07	2.43491e-05	0.767058
Tra2a:chr6:49243924-49244306:-1	Tra2a	UTR3	no-junctions	TRUE	FALSE	0.110526	0.115258	6.30523e-07	2.48876e-05	-0.777481
Ddx5:chr11:106786755-106788698:-1	Ddx5	UTR5;intron;exon	across-junctions	FALSE	FALSE	0.141053	0.0362239	6.44349e-07	2.5253e-05	1.19764
Arglu1:chr8:8666478-8667018:-1	Arglu1	UTR3	no-junctions	FALSE	FALSE	0.195789	0.164654	6.80446e-07	2.64799e-05	-0.736745
Ostc:chr3:130703204-130703594:-1	Ostc	intron;exon	no-junctions	FALSE	FALSE	0.105263	0.0197585	7.05243e-07	2.7253e-05	1.63299
Cbx5:chr15:103191544-103191948:-1	Cbx5	UTR3	no-junctions	TRUE	FALSE	0.144211	0.100988	7.63059e-07	2.92824e-05	-0.950564
Smoc2:chr17:14404332-14404790:1	Smoc2	UTR3	no-junctions	FALSE	FALSE	0.576842	0.700329	7.94429e-07	3.0276e-05	-0.361504
Map4:chr9:110034233-110034941:1	Map4	intron;exon	no-junctions	FALSE	FALSE	0.131579	0.0373216	8.01605e-07	3.03402e-05	1.15259
Arl6ip5:chr6:97210862-97229847:1	Arl6ip5	intron;exon	across-junctions	FALSE	FALSE	0.138947	0.0417124	8.16095e-07	3.06785e-05	1.17649
Jun:chr4:95050078-95050804:-1	Jun	UTR3	no-junctions	FALSE	FALSE	0.276842	0.32382	8.65017e-07	3.20811e-05	0.373281
Hspa5:chr2:34772276-34773262:1	Hspa5	UTR3	across-junctions	FALSE	FALSE	0.389474	0.158068	8.71263e-07	3.20973e-05	0.593834
Rsrp1:chr4:134925192-134927003:1	Rsrp1	intron;exon	across-junctions	FALSE	FALSE	0.381053	0.245884	9.02708e-07	3.30355e-05	0.510363
Hnrnpa3:chr2:75661277-75662706:1	Hnrnpa3	intron;exon	across-junctions	FALSE	FALSE	0.205263	0.0691548	1.08488e-06	3.94411e-05	1.12419
Tmed10:chr12:85342727-85343230:-1	Tmed10	UTR3	no-junctions	FALSE	FALSE	0.784211	0.453348	1.21427e-06	4.38565e-05	0.261577
Ugp2:chr11:21333548-21333903:-1	Ugp2	intron;exon	no-junctions	FALSE	FALSE	0.115789	0.053787	1.23445e-06	4.40101e-05	1.19847
Cebpd:chr16:15889022-15889639:1	Cebpd	UTR3	no-junctions	FALSE	FALSE	0.102105	0.116356	1.23201e-06	4.40101e-05	-1.03524
Lamc1:chr1:153229044-153234643:-1	Lamc1	UTR3	across-junctions	FALSE	FALSE	0.116842	0.0845225	1.31102e-06	4.64402e-05	1.29089
Pabpc1:chr15:36595661-36598144:-1	Pabpc1	UTR3	across-junctions	TRUE	FALSE	0.609474	0.481888	1.35466e-06	4.76806e-05	-0.298335
Sh3bgrl:chrX:109149897-109160717:1	Sh3bgrl	UTR3	across-junctions	FALSE	FALSE	0.155789	0.0274424	1.44835e-06	5.06558e-05	1.28124
Hsp90b1:chr10:86703389-86703683:-1	Hsp90b1	intron;exon	no-junctions	FALSE	FALSE	0.112632	0.0153677	1.65051e-06	5.73631e-05	1.65845
Hsp90aa1:chr12:110694082-110695360:-1	Hsp90aa1	intron;exon	across-junctions	FALSE	FALSE	0.392632	0.254665	1.77689e-06	6.13692e-05	0.33127
Sfrp1:chr8:23447508-23448024:1	Sfrp1	UTR3	no-junctions	FALSE	FALSE	0.252632	0.115258	2.06754e-06	7.05259e-05	-0.745598
Ubxn1:chr19:8871511-8874118:1	Ubxn1	UTR5;intron;exon	across-junctions	FALSE	FALSE	0.152632	0.050494	2.39526e-06	8.12037e-05	1.06987
Ecm2:chr13:49530337-49531737:1	Ecm2	UTR3	across-junctions	FALSE	FALSE	0.464211	0.15258	2.84422e-06	9.46816e-05	-0.558547
Luc7l2:chr6:38585055-38592942:1	Luc7l2	UTR3	across-junctions	FALSE	FALSE	0.158947	0.0493963	2.92945e-06	9.6935e-05	1.03182
Pdia3:chr2:121424515-121431780:1	Pdia3	UTR3	across-junctions	FALSE	FALSE	0.390526	0.13831	3.33769e-06	0.000108113	0.600989
Hnrnpul2:chr19:8831428-8832280:1	Hnrnpul2	UTR3	no-junctions	FALSE	FALSE	0.133684	0.0911087	3.32075e-06	0.000108113	-0.553271
Tulp4:chr17:6138266-6138941:1	Tulp4	UTR5;intron;exon	no-junctions	FALSE	FALSE	0.110526	0.0175631	3.34551e-06	0.000108113	1.50427
Aplp2:chr9:31149557-31149917:-1	Aplp2	UTR3	no-junctions	TRUE	FALSE	0.489474	0.298573	3.43143e-06	0.000110245	-0.638098
Hnrnpa3:chr2:75661395-75662121:1	Hnrnpa3	intron;exon	across-junctions	FALSE	FALSE	0.176842	0.0592755	3.55363e-06	0.000113511	1.09232
Hnrnpul2:chr19:8820202-8823408:1	Hnrnpul2	UTR5;intron;exon	across-junctions	FALSE	FALSE	0.107368	0.0296378	3.60154e-06	0.00011438	1.09062
Tmed10:chr12:85340614-85340987:-1	Tmed10	exon	no-junctions	TRUE	TRUE	0.218947	0.149286	3.76703e-06	0.000118952	-0.702031
Myadm:chr7:3298757-3299480:1	Myadm	UTR3	no-junctions	FALSE	FALSE	0.465263	0.375412	3.80718e-06	0.000119537	-0.301153
Ddx5:chr11:106784779-106785350:-1	Ddx5	intron;exon	across-junctions	TRUE	FALSE	0.292632	0.120746	3.88276e-06	0.000121221	0.605575
Pdia3:chr2:121429390-121429624:1	Pdia3	intron;exon	no-junctions	FALSE	FALSE	0.304211	0.0834248	4.20813e-06	0.000130641	0.763855
Tcf25:chr8:123373812-123382624:1	Tcf25	UTR5;intron;exon	across-junctions	FALSE	FALSE	0.237895	0.127333	4.44986e-06	0.000137374	0.496618
Tcf25:chr8:123403366-123403835:1	Tcf25	UTR3	no-junctions	FALSE	FALSE	0.166316	0.153677	4.49753e-06	0.000138074	-0.54632
Erbin:chr13:103818787-103819126:-1	Erbin	UTR3	no-junctions	FALSE	FALSE	0.106316	0.0878156	4.53599e-06	0.000138485	-0.854316
Bicc1:chr10:71027733-71079321:-1	Bicc1	UTR5;intron;exon	across-junctions	TRUE	FALSE	0.18	0.0669594	4.62407e-06	0.000139632	0.855153
Macf1:chr4:123349633-123350145:-1	Macf1	UTR3	no-junctions	FALSE	FALSE	0.150526	0.0944018	4.6226e-06	0.000139632	-0.827125
Pdia3:chr2:121426506-121429674:1	Pdia3	intron;exon	across-junctions	FALSE	FALSE	0.371579	0.127333	4.923e-06	0.000147851	0.617517
Luc7l2:chr6:38557463-38557992:1	Luc7l2	UTR5;intron;exon	no-junctions	FALSE	FALSE	0.12	0.121844	5.35005e-06	0.000157257	-0.885671
Ybx1:chr4:119279158-119283112:-1	Ybx1	intron;exon	across-junctions	FALSE	FALSE	0.533684	0.392975	5.6234e-06	0.000164417	0.360855
Pmp22:chr11:63151086-63158577:1	Pmp22	UTR3	across-junctions	FALSE	FALSE	0.198947	0.0987925	5.67675e-06	0.000165104	0.862759
Serpinb6a:chr13:33925257-33931658:-1	Serpinb6a	UTR5;intron;exon	across-junctions	FALSE	FALSE	0.141053	0.111965	6.23172e-06	0.000179357	0.763444
Hsp90ab1:chr17:45568738-45569742:-1	Hsp90ab1	intron;exon	no-junctions	FALSE	FALSE	0.256842	0.151482	6.2247e-06	0.000179357	0.659312
Eln:chr5:134702654-134703363:-1	Eln	UTR3	no-junctions	FALSE	FALSE	0.325263	0.180022	6.27857e-06	0.000179769	-0.341704
Cfh:chr1:140100785-140100881:-1	Cfh	intron;exon	no-junctions	FALSE	FALSE	0.246316	0.0230516	6.59422e-06	0.000187833	0.983031
Dnaja1:chr4:40723384-40724146:1	Dnaja1	UTR5;intron;exon	no-junctions	FALSE	FALSE	0.229474	0.131723	8.07766e-06	0.000228908	0.634912
Ogn:chr13:49623778-49624133:1	Ogn	UTR3	no-junctions	FALSE	FALSE	0.542105	0.284303	8.27665e-06	0.000233351	-0.460875
Ifngr1:chr10:19603586-19609399:1	Ifngr1	UTR3	across-junctions	FALSE	FALSE	0.228421	0.0472009	8.38576e-06	0.000235227	0.910193
Pnrc1:chr4:33246311-33248334:-1	Pnrc1	intron;exon	across-junctions	FALSE	FALSE	0.132632	0.0548847	9.29182e-06	0.000259326	0.545807
Sash1:chr10:8814071-8886070:-1	Sash1	UTR5;intron;exon	across-junctions	FALSE	FALSE	0.152632	0.0472009	1.03588e-05	0.000286213	0.887595
Ccn1:chr3:145648889-145649790:-1	Ccn1	intron;exon	no-junctions	FALSE	FALSE	0.157895	0.0439078	1.07236e-05	0.000294819	0.907177
Timp3:chr10:86345679-86346310:1	Timp3	UTR3	no-junctions	FALSE	FALSE	0.197895	0.0472009	1.10734e-05	0.000302929	0.940471
Wac:chr18:7869413-7905665:1	Wac	UTR5;intron;exon	across-junctions	FALSE	FALSE	0.228421	0.11416	1.12948e-05	0.000304464	0.583592
Sept7:chr9:25286543-25293918:1	2007-09-01	intron;exon	across-junctions	FALSE	FALSE	0.36	0.125137	1.12299e-05	0.000304464	0.576107
Ecm2:chr13:49531227-49531713:1	Ecm2	UTR3	no-junctions	FALSE	FALSE	0.461053	0.147091	1.21939e-05	0.000325841	-0.529919
Pnrc1:chr4:33245423-33245790:-1	Pnrc1	UTR3	no-junctions	FALSE	FALSE	0.368421	0.361142	1.22058e-05	0.000325841	-0.745088
Col4a2:chr8:11448836-11449287:1	Col4a2	UTR3	no-junctions	TRUE	FALSE	0.517895	0.18551	1.26494e-05	0.000334452	-0.613509
Nedd4:chr9:72669884-72677454:1	Nedd4	UTR5;intron;exon	across-junctions	TRUE	FALSE	0.241053	0.0581778	1.25946e-05	0.000334452	0.827768
Ddx5:chr11:106784824-106785148:-1	Ddx5	intron;exon	no-junctions	FALSE	FALSE	0.270526	0.109769	1.30711e-05	0.000343956	0.600979
Fbln1:chr15:85240587-85244362:1	Fbln1	intron;exon	across-junctions	FALSE	FALSE	0.110526	0.025247	1.35368e-05	0.000353411	1.31247
Hsp90b1:chr10:86702818-86704504:-1	Hsp90b1	intron;exon	across-junctions	FALSE	FALSE	0.141053	0.0274424	1.35583e-05	0.000353411	1.22632
Dnaja1:chr4:40723081-40724719:1	Dnaja1	UTR5;intron;exon	no-junctions	FALSE	FALSE	0.229474	0.135016	1.5779e-05	0.000409364	0.608855
Ube2w:chr1:16585215-16598137:-1	Ube2w	UTR3	across-junctions	FALSE	FALSE	0.126316	0.0241493	1.61216e-05	0.000416299	1.21614
Acbd3:chr1:180726186-180736766:1	Acbd3	intron;exon	across-junctions	FALSE	FALSE	0.162105	0.0559824	1.66544e-05	0.000428057	0.652799
Acbd3:chr1:180752540-180754204:1	Acbd3	UTR3	no-junctions	FALSE	FALSE	0.104211	0.0834248	1.68321e-05	0.000430621	-0.698484
Nedd4:chr9:72671188-72671338:1	Nedd4	UTR5;intron;exon	no-junctions	FALSE	FALSE	0.135789	0.0208562	1.72879e-05	0.000440243	1.31622
Dnaja1:chr4:40723443-40726106:1	Dnaja1	UTR5;intron;exon	across-junctions	FALSE	FALSE	0.233684	0.13831	1.85726e-05	0.00047079	0.593882
Ppp1r2:chr16:31253976-31254528:-1	Ppp1r2	UTR3	no-junctions	FALSE	FALSE	0.188421	0.19978	2.08511e-05	0.000526133	-0.587842
Fbln2:chr6:91233439-91233942:1	Fbln2	exon	no-junctions	FALSE	FALSE	0.149474	0.110867	2.12129e-05	0.000532829	0.71794
Pls3:chrX:75785654-75786034:-1	Pls3	UTR3	no-junctions	TRUE	FALSE	0.543158	0.187706	2.25921e-05	0.000564904	0.276316
Tor1aip1:chr1:156004599-156005103:-1	Tor1aip1	UTR3	no-junctions	TRUE	FALSE	0.127368	0.109769	2.31621e-05	0.000576549	-0.697969
Pls3:chrX:75804995-75875182:-1	Pls3	UTR5;intron;exon	across-junctions	FALSE	FALSE	0.281053	0.125137	2.33936e-05	0.0005797	-0.524412
Vcan:chr13:89656137-89656835:-1	Vcan	UTR3	no-junctions	FALSE	FALSE	0.123158	0.13831	2.44659e-05	0.000600884	-0.663904
Cacybp:chr1:160206016-160208542:-1	Cacybp	intron;exon	across-junctions	FALSE	FALSE	0.123158	0.0493963	2.4739e-05	0.000604901	0.9381
Itgb1:chr8:128713667-128720367:1	Itgb1	UTR3	across-junctions	FALSE	FALSE	0.167368	0.0274424	2.50273e-05	0.000608833	1.13988
Lamc1:chr1:153230605-153234619:-1	Lamc1	UTR3	across-junctions	FALSE	FALSE	0.106316	0.0757409	2.51201e-05	0.000608833	1.26015
Hspa8:chr9:40803616-40804499:1	Hspa8	intron;exon	across-junctions	FALSE	FALSE	0.257895	0.16685	2.65165e-05	0.000639869	0.561116
Ube2w:chr1:16581883-16619274:-1	Ube2w	UTR3	across-junctions	FALSE	FALSE	0.158947	0.039517	2.73106e-05	0.000656166	0.957516
Tpm1:chr9:67031961-67032837:-1	Tpm1	UTR3	across-junctions	FALSE	TRUE	0.112632	0.0482986	2.77576e-05	0.000661158	1.04
Cdc42:chr4:137320053-137320714:-1	Cdc42	UTR3	no-junctions	FALSE	FALSE	0.1	0.11416	3.0428e-05	0.00071857	-0.848214
Hdlbp:chr1:93430905-93431558:-1	Hdlbp	UTR5;intron;exon	across-junctions	FALSE	FALSE	0.236842	0.0823271	3.11469e-05	0.000732417	0.666586
Cdc42:chr4:137328894-137336240:-1	Cdc42	UTR5;intron;exon	across-junctions	FALSE	FALSE	0.128421	0.0461032	3.27363e-05	0.000766528	1.00001
Cfh:chr1:140098762-140100968:-1	Cfh	intron;exon	across-junctions	TRUE	FALSE	0.355789	0.0559824	3.30299e-05	0.000766905	0.490581
Olfr1033:chr2:86020634-86020826:1	Olfr1033	UTR5;intron;exon	no-junctions	FALSE	FALSE	0.110526	0.12843	3.41616e-05	0.000789862	0.76686
Col1a1:chr11:94941937-94942691:1	Col1a1	intron;exon	across-junctions	FALSE	FALSE	0.151579	0.01427	3.50551e-05	0.000807144	1.46625
Ifngr1:chr10:19606148-19606478:1	Ifngr1	UTR3	no-junctions	FALSE	FALSE	0.168421	0.0307355	3.77668e-05	0.000862393	1.04777
Ugdh:chr5:65421623-65423791:-1	Ugdh	intron;exon	across-junctions	FALSE	FALSE	0.0778947	0.263447	3.77454e-05	0.000862393	-0.564774
Klf13:chr7:63886351-63886809:-1	Klf13	UTR3	no-junctions	TRUE	FALSE	0.378947	0.332602	3.81935e-05	0.000868549	-0.362278
Hspd1:chr1:55079167-55081877:-1	Hspd1	intron;exon	across-junctions	FALSE	FALSE	0.183158	0.0603732	4.18935e-05	0.000948785	0.56486
Rpl13a:chr7:45127169-45127301:-1	Rpl13a	intron;exon	no-junctions	FALSE	FALSE	0.108421	0.0384193	4.30679e-05	0.000971401	1.04858
Arl6ip1:chr7:118120266-118127163:-1	Arl6ip1	UTR3	across-junctions	FALSE	FALSE	0.273684	0.144896	4.6356e-05	0.00104131	0.499355
Hsp90ab1:chr17:45568884-45569489:-1	Hsp90ab1	intron;exon	across-junctions	FALSE	FALSE	0.244211	0.147091	4.71569e-05	0.00105502	0.606273
Ybx1:chr4:119279101-119285744:-1	Ybx1	intron;exon	across-junctions	FALSE	FALSE	0.68	0.583974	4.82376e-05	0.00107484	0.256035
Tra2b:chr16:22245730-22246339:-1	Tra2b	UTR3	no-junctions	FALSE	FALSE	0.234737	0.220637	5.17086e-05	0.00114756	-0.361981
Tra2b:chr16:22258876-22266005:-1	Tra2b	UTR3	across-junctions	FALSE	FALSE	0.222105	0.12843	5.33454e-05	0.00117915	0.494514
P4ha1:chr10:59371516-59372052:1	P4ha1	UTR3	no-junctions	FALSE	FALSE	0.314737	0.194292	5.60338e-05	0.00122874	-0.449034
Sptbn1:chr11:30154154-30159539:-1	Sptbn1	intron;exon	across-junctions	FALSE	FALSE	0.137895	0.0669594	5.99876e-05	0.00131024	0.859845
Sparcl1:chr5:104079111-104079432:-1	Sparcl1	UTR3	no-junctions	TRUE	FALSE	0.710526	0.596048	6.08149e-05	0.00132308	-0.385103
Ugdh:chr5:65422744-65423388:-1	Ugdh	intron;exon	across-junctions	FALSE	TRUE	0.0336842	0.151482	6.13481e-05	0.00132945	-0.954837
Tulp4:chr17:6122203-6124873:1	Tulp4	intron;exon	across-junctions	FALSE	FALSE	0.109474	0.0757409	6.16593e-05	0.00133097	-0.803715
Capza2:chr6:17648534-17665482:1	Capza2	UTR3	across-junctions	FALSE	FALSE	0.129474	0.0340285	6.83892e-05	0.0014705	1.0982
Pdap1:chr5:145139979-145140045:-1	Pdap1	UTR5;exon	no-junctions	FALSE	FALSE	0.113684	0.0208562	6.96663e-05	0.00149215	1.23256
Gas6:chr8:13485558-13494444:-1	Gas6	UTR5;intron;exon	across-junctions	FALSE	FALSE	0.153684	0.00768386	7.422e-05	0.00158355	1.7387
Srsf7:chr17:80200080-80200443:-1	Srsf7	UTR3	no-junctions	TRUE	FALSE	0.22	0.103183	7.67073e-05	0.00162408	0.778447
Ugdh:chr5:65422170-65423070:-1	Ugdh	intron;exon	no-junctions	FALSE	FALSE	0.0757895	0.255763	7.64577e-05	0.00162408	-0.549981
Rpl3:chr15:80079634-80080667:-1	Rpl3	UTR3	across-junctions	FALSE	FALSE	0.215789	0.119649	7.70082e-05	0.00162423	0.677256
Cacybp:chr1:160206022-160206800:-1	Cacybp	intron;exon	across-junctions	FALSE	FALSE	0.118947	0.0493963	7.9163e-05	0.00166333	0.883965
Cacybp:chr1:160204904-160208587:-1	Cacybp	intron;exon	across-junctions	FALSE	FALSE	0.126316	0.053787	8.42491e-05	0.00175742	0.849315
Canx:chr11:50294860-50295406:-1	Canx	UTR3	no-junctions	FALSE	FALSE	0.386316	0.22393	8.42774e-05	0.00175742	-0.482258
Sh3bgrl:chrX:109160002-109160622:1	Sh3bgrl	UTR3	no-junctions	FALSE	FALSE	0.116842	0.0175631	8.62291e-05	0.00178465	1.36797
Ogn:chr13:49623847-49624021:1	Ogn	UTR3	no-junctions	FALSE	FALSE	0.221053	0.117453	8.60566e-05	0.00178465	-0.720766
Fstl1:chr16:37828677-37828815:1	Fstl1	intron;exon	no-junctions	FALSE	FALSE	0.134737	0.0373216	8.83439e-05	0.0018216	0.974992
Hspd1:chr1:55080078-55081848:-1	Hspd1	intron;exon	across-junctions	FALSE	FALSE	0.18	0.0592755	8.91994e-05	0.00183164	0.541244
Hspd1:chr1:55080098-55081283:-1	Hspd1	intron;exon	across-junctions	FALSE	FALSE	0.176842	0.0570801	8.9494e-05	0.00183164	0.560747
Dnaja1:chr4:40722415-40724034:1	Dnaja1	UTR5;intron;exon	across-junctions	FALSE	FALSE	0.18	0.0998902	9.20719e-05	0.00187745	0.648787
Pnrc1:chr4:33247832-33248291:-1	Pnrc1	intron;exon	no-junctions	FALSE	FALSE	0.105263	0.0384193	9.35651e-05	0.00189617	0.691142
Tpm1:chr9:67022590-67022932:-1	Tpm1	UTR3	no-junctions	TRUE	FALSE	0.317895	0.203074	0.000100055	0.0020179	0.563548
Dnaja1:chr4:40723586-40723994:1	Dnaja1	UTR5;intron;exon	no-junctions	FALSE	FALSE	0.164211	0.0856202	0.00010369	0.00207732	0.685101
Osbpl9:chr4:109061562-109062120:-1	Osbpl9	UTR3	no-junctions	FALSE	FALSE	0.225263	0.16685	0.000103753	0.00207732	0.594261
Ifi205:chr1:174011998-174017456:-1	Ifi205	UTR3	across-junctions	TRUE	FALSE	0.187368	0.555434	0.000106464	0.00211626	-0.428466
Colec12:chr18:9877557-9878031:1	Colec12	UTR3	no-junctions	FALSE	FALSE	0.337895	0.118551	0.000106933	0.00211797	-0.498531
Col1a1:chr11:94950299-94950885:1	Col1a1	intron;exon	across-junctions	FALSE	FALSE	0.148421	0.0186608	0.00010821	0.0021356	1.26737
Tpm4:chr8:72135202-72135472:1	Tpm4	UTR5;intron;exon	no-junctions	FALSE	FALSE	0.105263	0.0307355	0.000109047	0.00214447	1.09676
Rtn3:chr19:7427436-7429960:-1	Rtn3	UTR3	across-junctions	FALSE	FALSE	0.101053	0.0406147	0.000113537	0.00222484	0.958729
Top2b:chr14:16430314-16430878:1	Top2b	UTR3	no-junctions	TRUE	FALSE	0.117895	0.109769	0.000117345	0.00229133	-0.509155
Top2b:chr14:16393215-16407090:1	Top2b	intron;exon	across-junctions	FALSE	FALSE	0.12	0.0526894	0.00013273	0.00257356	0.698059
Pdap1:chr5:145129587-145130100:-1	Pdap1	UTR3	no-junctions	FALSE	FALSE	0.111579	0.0724479	0.000143359	0.00276994	-0.775532
Col4a1:chr8:11237871-11246894:-1	Col4a1	intron;exon	across-junctions	FALSE	FALSE	0.305263	0.0812294	0.000144404	0.00277092	0.668789
Gpbp1:chr13:111426063-111426612:-1	Gpbp1	UTR3	no-junctions	FALSE	FALSE	0.184211	0.135016	0.000144413	0.00277092	-0.640975
Rtn3:chr19:7427363-7432602:-1	Rtn3	UTR3	across-junctions	FALSE	FALSE	0.114737	0.0482986	0.000146151	0.00279458	0.855011
Hsp90aa1:chr12:110690955-110691485:-1	Hsp90aa1	UTR3	no-junctions	FALSE	FALSE	0.469474	0.432492	0.000152088	0.00289806	-0.430624
Gas6:chr8:13493744-13494431:-1	Gas6	UTR5;intron;exon	across-junctions	FALSE	FALSE	0.124211	0.00548847	0.000159022	0.00299916	1.92335
Itgb1:chr8:128685708-128710475:1	Itgb1	UTR5;intron;exon	across-junctions	FALSE	FALSE	0.498947	0.21405	0.000164641	0.00309458	0.329167
Ctnna1:chr18:35254338-35254779:1	Ctnna1	UTR3	no-junctions	TRUE	FALSE	0.244211	0.18551	0.000165898	0.00310764	-0.41427
Pcnp:chr16:56015430-56015979:-1	Pcnp	UTR3	no-junctions	FALSE	FALSE	0.237895	0.212953	0.000169591	0.00316608	-0.5858
Tmbim6:chr15:99405836-99408681:1	Tmbim6	UTR3	across-junctions	FALSE	FALSE	0.266316	0.116356	0.000173472	0.00322764	0.542492
Asah1:chr8:41343677-41349648:-1	Asah1	UTR3	across-junctions	FALSE	FALSE	0.109474	0.0219539	0.00017749	0.00329131	1.16424
Sash1:chr10:8786140-8886070:-1	Sash1	UTR5;intron;exon	across-junctions	FALSE	FALSE	0.188421	0.0801317	0.000182599	0.00336347	0.56574
Lsp1:chr7:142471727-142472179:1	Lsp1	UTR5;intron;exon	no-junctions	FALSE	FALSE	0.12	0.106476	0.000182268	0.00336347	0.649864
Akap12:chr10:4359052-4359470:1	Akap12	UTR3	no-junctions	TRUE	FALSE	0.123158	0.192097	0.000185507	0.00338367	-0.513719
Creld2:chr15:88822985-88823915:1	Creld2	intron;exon	across-junctions	FALSE	FALSE	0.176842	0.0406147	0.000185532	0.00338367	0.840198
Tpm1:chr9:67023299-67031601:-1	Tpm1	UTR3	across-junctions	FALSE	FALSE	0.143158	0.164654	0.000185012	0.00338367	-0.529381
Lama2:chr10:27266563-27328283:-1	Lama2	intron;exon	across-junctions	TRUE	FALSE	0.296842	0.149286	0.000195577	0.00355513	0.498315
Fstl1:chr16:37828237-37834668:1	Fstl1	UTR3	across-junctions	FALSE	FALSE	0.418947	0.211855	0.000203166	0.00368096	0.37984
Nfe2l1:chr11:96827566-96828403:-1	Nfe2l1	UTR5;intron;exon	no-junctions	FALSE	FALSE	0.113684	0.0329308	0.000209209	0.00375675	0.949091
Canx:chr11:50297094-50300954:-1	Canx	intron;exon	across-junctions	FALSE	FALSE	0.283158	0.0933041	0.000210991	0.00376109	0.551937
Itgb1:chr8:128720169-128722819:1	Itgb1	UTR3	across-junctions	FALSE	FALSE	0.113684	0.0175631	0.000222619	0.00393525	1.25867
Tpm3:chr3:90100431-90100902:1	Tpm3	UTR3	no-junctions	TRUE	FALSE	0.445263	0.301866	0.000223498	0.00393525	-0.345338
Meox1:chr11:101877510-101877861:-1	Meox1	UTR3	no-junctions	TRUE	FALSE	0.717895	0.0933041	0.00022361	0.00393525	-0.442817
Hnrnpu:chr1:178328286-178329114:-1	Hnrnpu	UTR3	no-junctions	TRUE	FALSE	0.335789	0.234907	0.000233573	0.00409754	-0.426034
Morf4l1:chr9:90097370-90114774:-1	Morf4l1	UTR3	across-junctions	FALSE	FALSE	0.637895	0.421515	0.00023916	0.00415598	0.272547
Luc7l2:chr6:38589058-38592926:1	Luc7l2	UTR3	across-junctions	FALSE	FALSE	0.129474	0.0450055	0.000238044	0.00415598	0.883704
Psma7:chr2:180042224-180042433:-1	Psma7	UTR5;intron;exon	no-junctions	FALSE	FALSE	0.104211	0.0307355	0.000252724	0.00436422	1.03529
Ifi205:chr1:174017504-174031810:-1	Ifi205	UTR5;intron;exon	across-junctions	FALSE	FALSE	0.106316	0.241493	0.000252672	0.00436422	0.53273
Ywhae:chr11:75756695-75764990:1	Ywhae	UTR3	across-junctions	FALSE	FALSE	0.114737	0.050494	0.000255594	0.00440003	0.985822
Jun:chr4:95049485-95050156:-1	Jun	UTR3	no-junctions	FALSE	FALSE	0.242105	0.396268	0.000260116	0.00446397	-0.279305
Hspa5:chr2:34773180-34774305:1	Hspa5	UTR3	across-junctions	FALSE	FALSE	0.546316	0.286498	0.000264021	0.00450302	0.369259
Ecm2:chr13:49522705-49522945:1	Ecm2	intron;exon	no-junctions	FALSE	FALSE	0.131579	0.00658617	0.000272368	0.00463109	1.78617
Col4a1:chr8:11239571-11245964:-1	Col4a1	intron;exon	across-junctions	FALSE	FALSE	0.298947	0.0801317	0.000283299	0.00478967	0.654004
Ifi205:chr1:174026354-174031810:-1	Ifi205	UTR5;intron;exon	across-junctions	FALSE	FALSE	0.104211	0.240395	0.000285744	0.00481409	0.532292
Copb1:chr7:114233220-114237597:-1	Copb1	intron;exon	across-junctions	FALSE	FALSE	0.213684	0.100988	0.0002909	0.00487124	0.564011
Prelp:chr1:133912310-133912844:-1	Prelp	UTR3	no-junctions	FALSE	FALSE	0.534737	0.240395	0.000290261	0.00487124	-0.320559
Hmgn1:chr16:96127523-96127729:-1	Hmgn1	UTR5;intron;exon	no-junctions	FALSE	FALSE	0.12	0.0274424	0.000291855	0.00487247	1.21437
P4ha1:chr10:59343680-59348511:1	P4ha1	intron;exon	across-junctions	FALSE	FALSE	0.16	0.0461032	0.000294758	0.00490613	0.782497
Tm9sf3:chr19:41214800-41215286:-1	Tm9sf3	UTR3	no-junctions	FALSE	FALSE	0.102105	0.0175631	0.000303249	0.0050323	1.28394
Ddx5:chr11:106784377-106785486:-1	Ddx5	intron;exon	across-junctions	FALSE	FALSE	0.304211	0.143798	0.000308481	0.00510379	0.426259
Eif3a:chr19:60761777-60762281:-1	Eif3a	UTR3	no-junctions	TRUE	FALSE	0.153684	0.11416	0.000313149	0.00516556	-0.649351
Selenos:chr7:66080270-66080524:1	Selenos	UTR3	no-junctions	FALSE	FALSE	0.249474	0.0845225	0.000327403	0.0053846	0.585345
Naalad2:chr9:18378624-18385129:-1	Naalad2	intron;exon	across-junctions	FALSE	FALSE	0.124211	0.0274424	0.0003394	0.00556536	0.998768
Cbx1:chr11:96789260-96801640:1	Cbx1	UTR5;intron;exon	across-junctions	FALSE	FALSE	0.150526	0.0735456	0.000345964	0.0056472	0.657886
P4ha1:chr10:59348093-59350563:1	P4ha1	intron;exon	across-junctions	FALSE	FALSE	0.153684	0.0439078	0.000346435	0.0056472	0.802655
Canx:chr11:50297088-50297712:-1	Canx	intron;exon	no-junctions	FALSE	FALSE	0.18	0.0472009	0.00034888	0.00567032	0.769205
Nfe2l1:chr11:96827651-96829847:-1	Nfe2l1	UTR5;intron;exon	across-junctions	FALSE	FALSE	0.125263	0.0417124	0.000355169	0.00575561	0.812987
Chmp3:chr6:71544026-71577834:1	Chmp3	UTR3	across-junctions	FALSE	FALSE	0.129474	0.0603732	0.00035833	0.00575619	0.668735
Tmem30a:chr9:79768943-79769320:-1	Tmem30a	UTR3	no-junctions	TRUE	FALSE	0.323158	0.180022	0.000356968	0.00575619	-0.451655
Tram1:chr1:13575817-13576735:-1	Tram1	intron;exon	no-junctions	FALSE	FALSE	0.186316	0.053787	0.000367327	0.00588362	0.661984
Hspd1:chr1:55081873-55087821:-1	Hspd1	UTR5;intron;exon	across-junctions	FALSE	FALSE	0.105263	0.0285401	0.000369897	0.00590766	0.806887
Ywhaz:chr15:36775452-36793501:-1	Ywhaz	UTR5;intron;exon	across-junctions	FALSE	FALSE	0.122105	0.0439078	0.000375228	0.00596051	0.841472
Hspa5:chr2:34773612-34774430:1	Hspa5	intron;exon	no-junctions	FALSE	FALSE	0.534737	0.270033	0.000378695	0.00599619	0.370883
Ccn2:chr10:24596299-24598083:1	Ccn2	UTR3	across-junctions	FALSE	FALSE	0.318947	0.00768386	0.000395978	0.0062164	1.41082
Zbtb20:chr16:43622205-43622793:1	Zbtb20	UTR3	no-junctions	FALSE	FALSE	0.148421	0.0823271	0.000398953	0.00624537	0.728137
Canx:chr11:50294394-50294916:-1	Canx	UTR3	no-junctions	FALSE	FALSE	0.314737	0.183315	0.000410803	0.00639463	-0.530225
Hspa5:chr2:34773730-34774275:1	Hspa5	intron;exon	across-junctions	FALSE	FALSE	0.533684	0.268935	0.00041248	0.0064027	0.376959
Pakap:chr4:57856886-57893162:1	Pakap	UTR3	across-junctions	TRUE	FALSE	0.202105	0.190999	0.000431614	0.00668095	-0.324267
Son:chr16:91678600-91679221:1	Son	UTR3	no-junctions	TRUE	FALSE	0.150526	0.111965	0.000436544	0.00670096	-0.58769
Kif5b:chr18:6214400-6220367:-1	Kif5b	intron;exon	across-junctions	TRUE	FALSE	0.195789	0.0812294	0.000435669	0.00670096	0.633073
Dnajc3:chr14:118981240-118981697:1	Dnajc3	UTR3	no-junctions	TRUE	FALSE	0.255789	0.149286	0.000440455	0.00674226	-0.520274
Ywhab:chr2:163994960-164015393:1	Ywhab	UTR5;intron;exon	across-junctions	FALSE	FALSE	0.167368	0.0845225	0.000452943	0.00691426	0.624968
Sash1:chr10:8786356-8850542:-1	Sash1	intron;exon	across-junctions	FALSE	FALSE	0.163158	0.0669594	0.000455459	0.00693352	0.598548
Ifi205:chr1:174011998-174015139:-1	Ifi205	UTR3	across-junctions	TRUE	FALSE	0.181053	0.536773	0.00046161	0.00700785	-0.388938
Loxl2:chr14:69692227-69693292:1	Loxl2	UTR3	across-junctions	FALSE	FALSE	0.147368	0.0625686	0.000477343	0.00722684	0.625607
Mrpl48:chr7:100565137-100608098:-1	Mrpl48	UTR3	across-junctions	FALSE	FALSE	0.14	0.064764	0.000510611	0.00770939	0.659208
Creld2:chr15:88822015-88823899:1	Creld2	intron;exon	across-junctions	FALSE	FALSE	0.18	0.0439078	0.000512425	0.0077157	0.7572
Cct6a:chr5:129789757-129791909:1	Cct6a	intron;exon	across-junctions	FALSE	FALSE	0.109474	0.0406147	0.000520528	0.00781641	0.867936
Rtn3:chr19:7426921-7427442:-1	Rtn3	UTR3	no-junctions	FALSE	FALSE	0.149474	0.162459	0.000533454	0.0079888	-0.488329
Cfh:chr1:140108398-140108764:-1	Cfh	intron;exon	no-junctions	FALSE	FALSE	0.167368	0.0175631	0.000572509	0.00855049	0.842672
Sar1a:chr10:61692848-61693297:1	Sar1a	UTR3	no-junctions	TRUE	FALSE	0.351579	0.327113	0.000584021	0.00869892	-0.277807
Nfib:chr4:82290173-82290499:-1	Nfib	UTR3	no-junctions	TRUE	FALSE	0.226316	0.170143	0.000593409	0.00881499	-0.470759
Sh3d19:chr3:86093627-86104250:1	Sh3d19	intron;exon	across-junctions	FALSE	FALSE	0.123158	0.110867	0.000598296	0.00886376	-0.611279
Fgfr1op2:chr6:146588765-146592940:1	Fgfr1op2	UTR3	across-junctions	FALSE	FALSE	0.109474	0.115258	0.0006204	0.00914221	-0.617124
Scn7a:chr2:66713782-66729104:-1	Scn7a	intron;exon	across-junctions	FALSE	FALSE	0.142105	0.0526894	0.000623801	0.00916788	0.693246
Hp1bp3:chr4:138242730-138243230:1	Hp1bp3	UTR3	no-junctions	FALSE	FALSE	0.175789	0.113063	0.000625475	0.00916811	-0.732371
Rpl15:chr14:18267823-18268137:-1	Rpl15	UTR3	no-junctions	TRUE	FALSE	0.276842	0.137212	0.000629995	0.00920992	0.523598
Reep5:chr18:34344885-34345221:-1	Reep5	UTR3	no-junctions	TRUE	FALSE	0.193684	0.12843	0.000640002	0.00933153	-0.586809
Serbp1:chr6:67272928-67284155:1	Serbp1	UTR3	across-junctions	FALSE	FALSE	0.461053	0.333699	0.000669884	0.00971595	-0.316885
Naalad2:chr9:18379805-18381061:-1	Naalad2	intron;exon	across-junctions	FALSE	FALSE	0.103158	0.0208562	0.000678052	0.00980868	1.09637
Luc7l2:chr6:38570404-38593019:1	Luc7l2	UTR3	across-junctions	FALSE	FALSE	0.192632	0.0878156	0.000683396	0.00986017	0.582521
Emp1:chr6:135381844-135382342:1	Emp1	UTR3	no-junctions	FALSE	FALSE	0.133684	0.0131723	0.00068968	0.00992493	1.27479
Egr1:chr18:34864301-34864463:1	Egr1	UTR3	no-junctions	FALSE	FALSE	0.222105	0.225027	0.000708131	0.010164	0.386297
Canx:chr11:50298043-50299397:-1	Canx	intron;exon	across-junctions	FALSE	FALSE	0.266316	0.0867179	0.000712728	0.0101771	0.529302
Loxl2:chr14:69690148-69693308:1	Loxl2	UTR3	across-junctions	FALSE	FALSE	0.149474	0.064764	0.000722605	0.0102915	0.595276
Mfap1b:chr2:121460719-121461757:-1	Mfap1b	UTR3	no-junctions	FALSE	FALSE	0.135789	0.111965	0.000738767	0.0104947	-0.449532
Serbp1:chr6:67277765-67284169:1	Serbp1	UTR3	across-junctions	FALSE	FALSE	0.456842	0.327113	0.000746008	0.0105164	-0.31476
Mfap1b:chr2:121469859-121473941:-1	Mfap1b	UTR5;intron;exon	across-junctions	FALSE	FALSE	0.158947	0.0724479	0.000745608	0.0105164	0.494998
Serping1:chr2:84770018-84771619:-1	Serping1	intron;exon	across-junctions	FALSE	FALSE	0.381053	0.308452	0.000742239	0.0105164	0.327534
Cdv3:chr9:103363908-103365501:-1	Cdv3	UTR5;intron;exon	across-junctions	FALSE	FALSE	0.156842	0.0658617	0.000764491	0.0107223	0.58522
Spag9:chr11:94125611-94126085:1	Spag9	UTR3	no-junctions	FALSE	FALSE	0.112632	0.106476	0.000762989	0.0107223	-0.589829
Pkd2:chr5:104503929-104504725:1	Pkd2	UTR3	no-junctions	FALSE	FALSE	0.145263	0.025247	0.000784498	0.010975	0.94581
Sfrp1:chr8:23449172-23449632:1	Sfrp1	UTR3	no-junctions	FALSE	FALSE	0.373684	0.178924	0.000803163	0.0111795	-0.432377
Ifngr1:chr10:19607294-19609536:1	Ifngr1	UTR3	across-junctions	FALSE	FALSE	0.106316	0.0164654	0.000809025	0.0112047	1.16953
Osbpl9:chr4:109102431-109156814:-1	Osbpl9	UTR3	across-junctions	FALSE	FALSE	0.142105	0.193194	0.000809013	0.0112047	-0.342661
Kif5b:chr18:6214509-6216911:-1	Kif5b	intron;exon	across-junctions	FALSE	FALSE	0.181053	0.0746432	0.000812233	0.011221	0.630273
Serbp1:chr6:67266673-67272895:1	Serbp1	UTR3	across-junctions	FALSE	FALSE	0.248421	0.110867	0.000823226	0.0113445	0.512262
Rnf10:chr5:115241702-115242637:-1	Rnf10	UTR3	across-junctions	FALSE	FALSE	0.201053	0.140505	0.00084097	0.0115602	-0.406732
Tmem30a:chr9:79771140-79771566:-1	Tmem30a	UTR3	no-junctions	FALSE	FALSE	0.128421	0.025247	0.000862761	0.0118303	0.962121
Pdia6:chr12:17274333-17278756:1	Pdia6	intron;exon	across-junctions	FALSE	FALSE	0.182105	0.0461032	0.000885309	0.0121094	0.733185
Lamc1:chr1:153218922-153219526:-1	Lamc1	UTR3	no-junctions	TRUE	FALSE	0.318947	0.514819	0.000901032	0.0122941	-0.289977
Canx:chr11:50297096-50299393:-1	Canx	intron;exon	across-junctions	FALSE	FALSE	0.274737	0.0922064	0.000938817	0.0127467	0.498041
Serpine2:chr1:79801426-79803143:-1	Serpine2	intron;exon	across-junctions	FALSE	FALSE	0.124211	0.0614709	0.000937631	0.0127467	0.644844
1810026B05Rik:chr7:73549597-73558303:-1	1810026B05Rik	intron;exon	across-junctions	FALSE	FALSE	0.110526	0.0351262	0.000946303	0.0128168	0.874951
Naalad2:chr9:18322898-18323534:-1	Naalad2	UTR3	no-junctions	FALSE	FALSE	0.306316	0.19539	0.000950677	0.0128446	-0.319834
P4ha1:chr10:59370914-59371790:1	P4ha1	UTR3	no-junctions	FALSE	FALSE	0.277895	0.165752	0.000961324	0.0129568	-0.414839
P4ha1:chr10:59343648-59350577:1	P4ha1	intron;exon	across-junctions	FALSE	FALSE	0.169474	0.0526894	0.000969334	0.0130329	0.675269
Rhoq:chr17:86963488-86997141:1	Rhoq	UTR3	across-junctions	FALSE	FALSE	0.236842	0.215148	0.000981597	0.0131658	-0.34391
Ecm2:chr13:49520913-49529064:1	Ecm2	intron;exon	across-junctions	FALSE	FALSE	0.229474	0.025247	0.000988799	0.0132303	0.883778
Hnrnpu:chr1:178328730-178330833:-1	Hnrnpu	UTR3	across-junctions	FALSE	FALSE	0.386316	0.26674	0.00102763	0.0137167	-0.32983
Lsp1:chr7:142471757-142472087:1	Lsp1	UTR5;intron;exon	no-junctions	FALSE	FALSE	0.112632	0.0998902	0.00105749	0.0140812	0.617258
Ssb:chr2:69866215-69869887:1	Ssb	UTR3	across-junctions	FALSE	FALSE	0.237895	0.108672	0.00108869	0.0144618	0.529538
Pafah1b1:chr11:74677424-74683500:-1	Pafah1b1	UTR3	across-junctions	FALSE	FALSE	0.222105	0.193194	0.00111053	0.0147165	-0.426601
Ik:chr18:36756574-36757639:1	Ik	UTR3	across-junctions	FALSE	FALSE	0.152632	0.108672	0.00111975	0.0148032	-0.377178
Ik:chr18:36744737-36752405:1	Ik	UTR5;intron;exon	across-junctions	FALSE	FALSE	0.123158	0.0526894	0.00116047	0.0152756	0.597645
Ogn:chr13:49623173-49623743:1	Ogn	UTR3	no-junctions	FALSE	FALSE	0.604211	0.322722	0.00116101	0.0152756	-0.368879
Tubb5:chr17:35834741-35835257:-1	Tubb5	UTR3	no-junctions	FALSE	FALSE	0.584211	0.412733	0.00118244	0.0155205	0.270837
Tubb5:chr17:35833921-35834267:-1	Tubb5	UTR3	no-junctions	TRUE	FALSE	0.355789	0.324918	0.00120224	0.0157431	-0.323013
Ube2w:chr1:16570024-16570636:-1	Ube2w	UTR3	no-junctions	FALSE	FALSE	0.252632	0.158068	0.00124482	0.0162621	-0.377074
Ywhab:chr2:164018157-164018588:1	Ywhab	UTR3	no-junctions	TRUE	FALSE	0.250526	0.245884	0.00125058	0.0162634	-0.378481
Srrm1:chr4:135343964-135347218:-1	Srrm1	UTR3	across-junctions	FALSE	FALSE	0.171579	0.0603732	0.0012508	0.0162634	0.669081
Rxylt1:chr10:122095870-122097308:-1	Rxylt1	UTR3	across-junctions	FALSE	FALSE	0.105263	0.0318332	0.00125951	0.0163381	0.901537
Srrm2:chr17:23824338-23824741:1	Srrm2	UTR3	no-junctions	TRUE	FALSE	0.108421	0.102086	0.0013318	0.0171551	-0.611576
Anp32a:chr9:62371756-62374737:1	Anp32a	intron;exon	across-junctions	FALSE	FALSE	0.223158	0.107574	0.00134109	0.0172345	0.485225
Pmepa1:chr2:173226747-173227259:-1	Pmepa1	UTR3	no-junctions	FALSE	FALSE	0.64	0.245884	0.00135266	0.0173429	-0.259397
Sh3d19:chr3:86083198-86084659:1	Sh3d19	UTR5;intron;exon	across-junctions	FALSE	FALSE	0.118947	0.0417124	0.00136402	0.0174481	0.789073
Prkca:chr11:107933387-107938836:-1	Prkca	UTR3	no-junctions	TRUE	TRUE	0.169474	0.050494	0.00137344	0.017528	0.765884
Macf1:chr4:123511776-123513907:-1	Macf1	intron;exon	across-junctions	FALSE	FALSE	0.114737	0.0208562	0.0013807	0.0175397	0.922308
Nedd4:chr9:72740202-72747342:1	Nedd4	UTR3	across-junctions	FALSE	FALSE	0.398947	0.225027	0.00137851	0.0175397	-0.388821
Eif2s2:chr2:154872359-154872869:-1	Eif2s2	UTR3	no-junctions	TRUE	FALSE	0.278947	0.200878	0.00138485	0.0175521	-0.390056
Eif4g2:chr7:111078048-111080277:-1	Eif4g2	intron;exon	across-junctions	FALSE	FALSE	0.138947	0.0526894	0.00139724	0.0176686	0.724375
Pafah1b1:chr11:74677429-74679715:-1	Pafah1b1	UTR3	across-junctions	FALSE	FALSE	0.209474	0.184413	0.00144273	0.0182021	-0.435757
Cbx1:chr11:96806905-96807447:1	Cbx1	UTR3	no-junctions	FALSE	FALSE	0.154737	0.137212	0.00146144	0.0183962	-0.463642
Sec31a:chr5:100361649-100362100:-1	Sec31a	UTR3	no-junctions	FALSE	FALSE	0.335789	0.178924	0.00148702	0.0186757	-0.664308
Sf3b1:chr1:55015033-55015770:-1	Sf3b1	intron;exon	no-junctions	FALSE	FALSE	0.103158	0.0186608	0.00152718	0.0191366	1.05769
Cfh:chr1:140088641-140088935:-1	Cfh	UTR3	no-junctions	FALSE	FALSE	0.163158	0.0164654	0.001555	0.019441	0.816994
Cfh:chr1:140162641-140163181:-1	Cfh	intron;exon	across-junctions	FALSE	FALSE	0.243158	0.0340285	0.00157441	0.0196393	0.522983
Macf1:chr4:123511782-123513148:-1	Macf1	intron;exon	across-junctions	FALSE	FALSE	0.113684	0.0208562	0.00160242	0.0199436	0.910352
Ddx3y:chrY:1260771-1261118:-1	Ddx3y	UTR3	no-junctions	TRUE	FALSE	0.147368	0.0976948	0.00160643	0.0199487	-0.477252
Nop53:chr7:15937758-15939471:-1	Nop53	UTR3	across-junctions	FALSE	FALSE	0.392632	0.319429	0.00163167	0.0202166	-0.494973
Col4a1:chr8:11199371-11201789:-1	Col4a1	UTR3	across-junctions	FALSE	FALSE	0.350526	0.148189	0.0016742	0.0206972	-0.460689
Vcan:chr13:89692024-89692732:-1	Vcan	intron;exon	no-junctions	FALSE	FALSE	0.105263	0.0526894	0.00173509	0.021402	0.706271
Nfe2l1:chr11:96817414-96817780:-1	Nfe2l1	UTR3	no-junctions	TRUE	FALSE	0.146316	0.0965971	0.00174705	0.0215015	-0.513754
Rbm39:chr2:156178495-156178979:-1	Rbm39	UTR3	no-junctions	FALSE	FALSE	0.451579	0.390779	0.00181062	0.0221852	-0.280304
Ptges3:chr10:128058999-128074592:1	Ptges3	UTR5;intron;exon	across-junctions	FALSE	FALSE	0.111579	0.0461032	0.00180744	0.0221852	0.759925
Calm1:chr12:100202376-100203601:1	Calm1	UTR5;intron;exon	across-junctions	FALSE	FALSE	0.170526	0.0856202	0.00182448	0.0223055	0.582063
Dnaja1:chr4:40722487-40722661:1	Dnaja1	UTR5;intron;exon	no-junctions	FALSE	FALSE	0.117895	0.0603732	0.00193624	0.0236196	0.673823
1810026B05Rik:chr7:73544036-73544373:-1	1810026B05Rik	exon	no-junctions	TRUE	FALSE	0.122105	0.0954995	0.00195687	0.0238186	-0.523999
Fstl1:chr16:37794104-37794594:1	Fstl1	intron;exon	no-junctions	FALSE	FALSE	0.187368	0.135016	0.00196773	0.0238982	-0.530227
Cfh:chr1:140105298-140105670:-1	Cfh	intron;exon	no-junctions	TRUE	FALSE	0.201053	0.0241493	0.0020687	0.0249599	0.620143
Pdcd10:chr3:75520460-75556856:-1	Pdcd10	UTR5;intron;exon	across-junctions	FALSE	FALSE	0.172632	0.0658617	0.00207786	0.0250159	0.726881
Dnajc19:chr3:34057016-34057492:-1	Dnajc19	UTR3	no-junctions	FALSE	FALSE	0.117895	0.0976948	0.00211124	0.0253624	-0.52455
Gpbp1:chr13:111436071-111453376:-1	Gpbp1	UTR3	across-junctions	FALSE	FALSE	0.178947	0.0592755	0.00211766	0.0253844	0.559886
Rwdd1:chr10:34001665-34019576:-1	Rwdd1	UTR5;intron;exon	across-junctions	TRUE	FALSE	0.224211	0.116356	0.00221303	0.0260217	0.554926
Tram1:chr1:13578002-13579850:-1	Tram1	UTR3	across-junctions	FALSE	FALSE	0.253684	0.0856202	0.00221321	0.0260217	0.402613
Marcks:chr10:37136552-37138567:-1	Marcks	UTR5;intron;exon	across-junctions	FALSE	FALSE	0.185263	0.0757409	0.00219603	0.0260217	0.54515
1810026B05Rik:chr7:73544353-73558308:-1	1810026B05Rik	intron;exon	across-junctions	FALSE	FALSE	0.122105	0.0461032	0.00218301	0.0260217	0.693637
Lama2:chr10:27118676-27139121:-1	Lama2	intron;exon	across-junctions	FALSE	FALSE	0.190526	0.0779363	0.00220294	0.0260217	0.561549
Tram1:chr1:13578039-13581081:-1	Tram1	UTR3	across-junctions	FALSE	FALSE	0.253684	0.0856202	0.00221321	0.0260217	0.402613
Hnrnpa3:chr2:75666112-75666572:1	Hnrnpa3	UTR3	no-junctions	FALSE	FALSE	0.144211	0.130626	0.00220881	0.0260217	-0.541981
Anp32a:chr9:62373622-62377918:1	Anp32a	UTR3	across-junctions	FALSE	FALSE	0.318947	0.260154	0.00218647	0.0260217	-0.29034
Sfrp1:chr8:23446135-23446711:1	Sfrp1	UTR3	no-junctions	FALSE	FALSE	0.337895	0.0933041	0.00223562	0.0262293	0.431721
Scn7a:chr2:66673425-66673799:-1	Scn7a	UTR3	no-junctions	TRUE	FALSE	0.311579	0.251372	0.00225025	0.0263451	-0.369922
Serbp1:chr6:67266925-67267213:1	Serbp1	UTR5;intron;exon	no-junctions	FALSE	FALSE	0.129474	0.0417124	0.00233888	0.0273248	0.782694
Ppp1r2:chr16:31257900-31261288:-1	Ppp1r2	UTR3	across-junctions	FALSE	FALSE	0.134737	0.0625686	0.00236332	0.0275521	0.669224
Lamc1:chr1:153219238-153219508:-1	Lamc1	UTR3	no-junctions	FALSE	FALSE	0.0989474	0.203074	0.00241266	0.0280681	-0.487221
Nfix:chr8:84704711-84705148:-1	Nfix	UTR3	no-junctions	TRUE	FALSE	0.328421	0.229418	0.00241813	0.0280727	-0.364366
Sh3d19:chr3:86127989-86128565:1	Sh3d19	UTR3	no-junctions	FALSE	FALSE	0.135789	0.118551	0.00244362	0.0283091	-0.514224
Cfdp1:chr8:111854103-111854291:-1	Cfdp1	UTR5;intron;exon	no-junctions	FALSE	FALSE	0.125263	0.0450055	0.00247803	0.0285879	0.705726
Cfdp1:chr8:111854025-111854291:-1	Cfdp1	UTR5;intron;exon	no-junctions	FALSE	FALSE	0.125263	0.0450055	0.00247803	0.0285879	0.705726
Set:chr2:30068925-30070478:1	Set	intron;exon	across-junctions	FALSE	FALSE	0.138947	0.0461032	0.00249332	0.0287043	0.728673
Nfe2l1:chr11:96817522-96819334:-1	Nfe2l1	UTR3	no-junctions	FALSE	FALSE	0.147368	0.0976948	0.00250401	0.0287078	-0.491177
Golim4:chr3:75876287-75877021:-1	Golim4	UTR3	no-junctions	FALSE	FALSE	0.324211	0.176729	0.00253846	0.0289193	-0.34555
Smarca5:chr8:80699860-80700415:-1	Smarca5	UTR3	no-junctions	FALSE	FALSE	0.102105	0.0625686	0.00254863	0.0289193	-0.743127
Zfr:chr15:12184771-12185683:1	Zfr	UTR3	no-junctions	FALSE	FALSE	0.167368	0.100988	0.00254499	0.0289193	-0.614589
Nop53:chr7:15945694-15946074:-1	Nop53	UTR5;intron;exon	no-junctions	FALSE	FALSE	0.144211	0.064764	0.00255801	0.0289663	0.383454
Sdc2:chr15:33034266-33034847:1	Sdc2	UTR3	no-junctions	FALSE	FALSE	0.466316	0.342481	0.00257061	0.0289902	-0.333906
Pdia6:chr12:17277173-17277365:1	Pdia6	intron;exon	no-junctions	FALSE	FALSE	0.157895	0.0373216	0.00259387	0.029193	0.746913
Ap1s2:chrX:163932932-163933431:1	Ap1s2	UTR3	no-junctions	FALSE	FALSE	0.187368	0.154775	0.00265294	0.0297366	-0.275014
Col4a1:chr8:11198423-11199138:-1	Col4a1	UTR3	no-junctions	TRUE	FALSE	0.590526	0.299671	0.00269939	0.0301396	-0.379207
Meox1:chr11:101878596-101894035:-1	Meox1	UTR3	across-junctions	FALSE	FALSE	0.449474	0.025247	0.0026998	0.0301396	0.523005
Cbx1:chr11:96800758-96801606:1	Cbx1	UTR5;intron;exon	across-junctions	FALSE	FALSE	0.118947	0.0548847	0.00270743	0.0301638	0.65921
Fibin:chr2:110361279-110361757:-1	Fibin	UTR3	no-junctions	FALSE	FALSE	0.498947	0.0954995	0.00272099	0.0302539	-0.396815
Sash1:chr10:8786337-8814254:-1	Sash1	intron;exon	across-junctions	FALSE	FALSE	0.109474	0.0406147	0.00276263	0.0306552	0.686401
Ccni:chr5:93187407-93187884:-1	Ccni	intron;exon	no-junctions	FALSE	FALSE	0.171579	0.0757409	0.00279494	0.0309516	0.496963
Eif3a:chr19:60761117-60761526:-1	Eif3a	UTR3	no-junctions	TRUE	FALSE	0.254737	0.15697	0.00282922	0.0312686	-0.3957
Ccdc80:chr16:45095880-45096174:1	Ccdc80	exon	no-junctions	FALSE	FALSE	0.348421	0.18112	0.00289284	0.0318443	0.353312
Nedd4:chr9:72749178-72749483:1	Nedd4	UTR3	no-junctions	FALSE	FALSE	0.129474	0.0757409	0.00290109	0.0318716	-0.683099
Tpm3:chr3:90086406-90087840:1	Tpm3	UTR5;intron;exon	across-junctions	FALSE	FALSE	0.232632	0.0867179	0.00293959	0.0322305	0.479977
Ap1s2:chrX:163932059-163932629:1	Ap1s2	UTR3	no-junctions	FALSE	FALSE	0.114737	0.0439078	0.00297683	0.0325742	0.629577
Sfr1:chr19:47732664-47733963:1	Sfr1	intron;exon	across-junctions	FALSE	FALSE	0.370526	0.26674	0.00298436	0.0325921	0.284245
Ywhab:chr2:164011367-164016126:1	Ywhab	UTR5;intron;exon	across-junctions	FALSE	FALSE	0.149474	0.0768386	0.00304809	0.0331569	0.558947
Cdv3:chr9:103364961-103365474:-1	Cdv3	UTR5;intron;exon	no-junctions	FALSE	FALSE	0.148421	0.064764	0.00316022	0.0342419	0.524692
Tpm3:chr3:90079590-90089890:1	Tpm3	UTR5;intron;exon	across-junctions	FALSE	FALSE	0.302105	0.132821	0.00315493	0.0342419	0.383071
Cp:chr3:19981853-19987680:1	Cp	UTR3	across-junctions	FALSE	FALSE	0.109474	0.0263447	0.00322091	0.0348313	0.886706
Npm1:chr11:33154884-33155322:-1	Npm1	UTR3	no-junctions	FALSE	FALSE	0.143158	0.0515917	0.00337479	0.036353	0.729251
Ecm2:chr13:49520898-49522794:1	Ecm2	intron;exon	across-junctions	FALSE	FALSE	0.101053	0.00548847	0.00337046	0.036353	1.59414
Fbn1:chr2:125301520-125302123:-1	Fbn1	UTR3	no-junctions	FALSE	FALSE	0.146316	0.0867179	0.00343318	0.0368917	0.54324
Npm1:chr11:33154859-33156146:-1	Npm1	UTR3	across-junctions	FALSE	FALSE	0.151579	0.0603732	0.00343815	0.0368917	0.640214
Fibin:chr2:110361913-110362524:-1	Fibin	UTR3	no-junctions	FALSE	FALSE	0.272632	0.01427	0.00345988	0.0370529	1.03208
Arglu1:chr8:8683798-8690402:-1	Arglu1	UTR5;intron;exon	across-junctions	FALSE	FALSE	0.191579	0.0680571	0.00347361	0.0370563	0.535702
Hmgn1:chr16:96121875-96122439:-1	Hmgn1	UTR3	no-junctions	FALSE	FALSE	0.166316	0.119649	0.00353211	0.0376077	-0.495465
Thoc2:chrX:41872282-41912231:-1	Thoc2	UTR3	across-junctions	FALSE	FALSE	0.138947	0.0592755	0.00356327	0.0378665	0.445766
Thoc2:chrX:41806542-41822694:-1	Thoc2	UTR3	across-junctions	FALSE	FALSE	0.101053	0.0779363	0.00358478	0.0380221	-0.480638
Lman2:chr13:55345286-55345850:-1	Lman2	UTR3	no-junctions	FALSE	FALSE	0.137895	0.0658617	0.00368132	0.0389712	0.582261
Col8a1:chr16:57625541-57626579:-1	Col8a1	UTR3	no-junctions	FALSE	FALSE	0.274737	0.01427	0.00371708	0.0391996	1.11977
Nop53:chr7:15945939-15946074:-1	Nop53	UTR5;exon	no-junctions	FALSE	FALSE	0.141053	0.0636663	0.00380608	0.0400618	0.368028
Selenos:chr7:66079649-66083604:1	Selenos	UTR3	across-junctions	FALSE	FALSE	0.308421	0.125137	0.00386288	0.0405823	0.375245
Tpm3:chr3:90086412-90088539:1	Tpm3	UTR5;intron;exon	across-junctions	FALSE	FALSE	0.232632	0.0878156	0.00394658	0.0413046	0.4629
Chmp3:chr6:71579717-71580278:1	Chmp3	UTR3	no-junctions	FALSE	FALSE	0.134737	0.12404	0.00404485	0.0421733	-0.413936
Ankrd12:chr17:65986961-66024221:-1	Ankrd12	UTR3	across-junctions	FALSE	FALSE	0.151579	0.0889133	0.00408192	0.0424309	-0.496254
Rsl1d1:chr16:11192970-11193429:-1	Rsl1d1	UTR3	no-junctions	FALSE	FALSE	0.174737	0.119649	0.00408785	0.0424309	-0.318846
Ssb:chr2:69866528-69867583:1	Ssb	intron;exon	across-junctions	FALSE	FALSE	0.198947	0.0922064	0.00413579	0.0427985	0.517705
Rsl1d1:chr16:11193526-11199819:-1	Rsl1d1	UTR3	across-junctions	FALSE	FALSE	0.138947	0.0603732	0.00416084	0.042863	0.502378
Lman1:chr18:65993136-65998457:-1	Lman1	intron;exon	across-junctions	FALSE	FALSE	0.292632	0.119649	0.00416793	0.042863	0.282384
Mtdh:chr15:34082856-34083127:1	Mtdh	UTR5;exon	no-junctions	FALSE	FALSE	0.104211	0.0351262	0.0042435	0.0435057	0.781851
Lman1:chr18:65980738-65981131:-1	Lman1	UTR3	no-junctions	TRUE	FALSE	0.177895	0.0998902	0.00427101	0.0437066	-0.419039
Mbnl1:chr3:60628744-60628954:1	Mbnl1	UTR3	no-junctions	FALSE	FALSE	0.126316	0.0241493	0.00436668	0.0446031	0.881334
Ogn:chr13:49623855-49624089:1	Ogn	UTR3	no-junctions	FALSE	FALSE	0.390526	0.189901	0.0044033	0.0448942	-0.449878
Nars:chr18:64499647-64500014:-1	Nars	UTR3	no-junctions	TRUE	FALSE	0.158947	0.104281	0.00441828	0.044964	-0.373737
Rpl13a:chr7:45127047-45127302:-1	Rpl13a	intron;exon	across-junctions	FALSE	FALSE	0.153684	0.079034	0.0044323	0.0450237	0.521132
Nars:chr18:64511566-64516652:-1	Nars	UTR3	across-junctions	FALSE	FALSE	0.162105	0.0680571	0.00457072	0.0461797	0.449763
Colec12:chr18:9858732-9859149:1	Colec12	UTR3	no-junctions	FALSE	FALSE	0.115789	0.0164654	0.00458945	0.0462798	0.836539
Creb3l2:chr6:37327255-37327830:-1	Creb3l2	UTR3	no-junctions	TRUE	FALSE	0.452632	0.143798	0.00465202	0.0468252	-0.277383
Igf1:chr10:87933912-87934408:1	Igf1	UTR3	no-junctions	FALSE	TRUE	0.237895	0.0954995	0.00474142	0.0476383	-0.476164
Ccnl1:chr3:65948263-65951596:-1	Ccnl1	UTR3	across-junctions	FALSE	FALSE	0.16	0.0878156	0.00483734	0.0484259	0.432007
Tbrg1:chr9:37654158-37657184:-1	Tbrg1	UTR5;intron;exon	across-junctions	FALSE	FALSE	0.244211	0.154775	0.00494727	0.0493477	0.37109
Dclk1:chr3:55467046-55467538:1	Dclk1	UTR3	no-junctions	TRUE	TRUE	0.133684	0.0746432	0.00501135	0.0498968	0.463645

## Sheet: MI-day 14 DTU
Peak	gene_name	genomic_feature(s)	Junctions	pA_motif	pA_stretch	population1_pct	population2_pct	pvalue	padj	Log2_fold_change
Malat1:chr19:5801693-5802473:-1	Malat1	intron;exon	no-junctions	FALSE	FALSE	0.998609	1	0	0	-0.653108
Malat1:chr19:5800969-5802211:-1	Malat1	intron;exon	no-junctions	FALSE	FALSE	0.998609	1	0	0	-0.701682
Malat1:chr19:5802296-5802672:-1	Malat1	exon	no-junctions	FALSE	FALSE	1	1	0	0	0.374038
Malat1:chr19:5802498-5802672:-1	Malat1	exon	no-junctions	FALSE	FALSE	1	1	0	0	0.472357
Malat1:chr19:5802418-5802672:-1	Malat1	exon	no-junctions	FALSE	FALSE	1	1	0	0	0.446826
Rps8:chr4:117153897-117153915:-1	Rps8	exon	no-junctions	FALSE	FALSE	0.906815	0.666667	6.80155e-233	9.31018e-230	1.75306
Rps8:chr4:117154784-117155643:-1	Rps8	intron;exon	across-junctions	FALSE	FALSE	0.787204	0.940129	2.44791e-167	2.8721e-164	-1.41832
Plac9a:chr14:25888315-25889121:-1	Plac9a	UTR3	across-junctions	FALSE	FALSE	0.908206	0.951456	4.95902e-126	4.52538e-123	0.720502
Tmsb10:chr6:72957347-72957539:-1	Tmsb10	UTR3	no-junctions	TRUE	FALSE	0.980529	0.925566	4.69615e-126	4.52538e-123	0.632498
Malat1:chr19:5800518-5800890:-1	Malat1	exon	no-junctions	FALSE	FALSE	0.89847	0.880259	1.39626e-99	1.14675e-96	-1.29871
Rps8:chr4:117153887-117153953:-1	Rps8	exon	no-junctions	FALSE	FALSE	0.938804	0.891586	2.89779e-91	2.16359e-88	0.759886
Plac9a:chr14:25887987-25888347:-1	Plac9a	UTR3	no-junctions	FALSE	FALSE	0.648122	0.868932	2.59269e-88	1.77448e-85	-1.09432
Cox7a2l:chr17:83501918-83502284:-1	Cox7a2l	UTR3	no-junctions	TRUE	FALSE	0.816412	0.813916	8.25567e-85	5.21568e-82	0.719785
Rpl10-ps3:chr9:50344201-50344401:-1	Rpl10-ps3	UTR3	no-junctions	FALSE	TRUE	0.951321	0.813916	9.29419e-78	5.45237e-75	0.683447
Tmsb10:chr6:72958359-72958413:-1	Tmsb10	UTR5;intron;exon	no-junctions	FALSE	FALSE	0.328234	0.461165	9.55364e-72	5.23093e-69	-2.05243
H3f3a:chr1:180802434-180803135:-1	H3f3a	UTR3	no-junctions	FALSE	FALSE	0.884562	0.885113	2.53716e-68	1.30236e-65	0.522506
Rpl6:chr5:121205334-121205604:1	Rpl6	intron;exon	no-junctions	FALSE	FALSE	0.844228	0.627832	2.11864e-65	1.02355e-62	1.18118
Fbln5:chr12:101750155-101751139:-1	Fbln5	UTR3	no-junctions	FALSE	FALSE	0.458971	0.393204	6.00897e-61	2.74176e-58	-1.51347
Dcn:chr10:97479609-97506656:1	Dcn	UTR5;intron;exon	across-junctions	FALSE	FALSE	0.774687	0.524272	4.73209e-59	2.04551e-56	1.18974
Mfap5:chr6:122528853-122529290:1	Mfap5	UTR3	no-junctions	TRUE	FALSE	0.817803	0.564725	6.26515e-59	2.57278e-56	0.969767
Fbln5:chr12:101749853-101750405:-1	Fbln5	UTR3	no-junctions	FALSE	FALSE	0.866481	0.478964	2.04094e-58	7.98201e-56	0.602526
Cox7a2l:chr17:83502189-83502969:-1	Cox7a2l	UTR3	no-junctions	FALSE	FALSE	0.123783	0.542071	5.4101e-57	2.01969e-54	-2.10408
Ybx1:chr4:119279158-119283112:-1	Ybx1	intron;exon	across-junctions	FALSE	FALSE	0.269819	0.5	2.50918e-54	8.95997e-52	-1.92685
Emd:chrX:74261242-74261548:1	Emd	UTR3	no-junctions	TRUE	TRUE	0.625869	0.0970874	2.48861e-51	8.51622e-49	1.48211
Emd:chrX:74257288-74257832:1	Emd	UTR3	no-junctions	FALSE	FALSE	0.225313	0.216828	5.00839e-51	1.64536e-48	-2.01355
Ddah1:chr3:145853223-145891744:1	Ddah1	UTR3	across-junctions	FALSE	FALSE	0.924896	0.415858	1.24724e-50	3.93984e-48	-0.707167
Ybx1:chr4:119279101-119285744:-1	Ybx1	intron;exon	across-junctions	FALSE	FALSE	0.486787	0.632686	1.96578e-50	5.97961e-48	-1.32317
Bag1:chr4:40936611-40948095:-1	Bag1	UTR5;intron;exon	across-junctions	FALSE	FALSE	0.292072	0.556634	6.94079e-47	2.03588e-44	-1.41536
Col6a1:chr10:76708792-76709152:-1	Col6a1	UTR3	no-junctions	TRUE	FALSE	0.926287	0.762136	2.89718e-45	8.20501e-43	0.26542
Col6a1:chr10:76709108-76709601:-1	Col6a1	UTR3	no-junctions	FALSE	FALSE	0.183588	0.304207	1.27634e-44	3.49418e-42	-2.0541
Dcn:chr10:97479609-97495233:1	Dcn	UTR5;intron;exon	across-junctions	FALSE	FALSE	0.710709	0.467638	1.16907e-43	3.09728e-41	1.11733
Rpl39:chrX:37082520-37085381:-1	Rpl39	UTR3	across-junctions	FALSE	FALSE	0.962448	0.957929	4.47771e-43	1.13233e-40	-0.264354
Rpl39:chrX:37082520-37084061:-1	Rpl39	UTR3	across-junctions	FALSE	FALSE	0.961057	0.919094	4.54971e-43	1.13233e-40	0.324276
Plac9a:chr14:25902789-25902967:-1	Plac9a	UTR5;exon	no-junctions	FALSE	FALSE	0.129346	0.33657	4.38199e-42	1.05851e-39	-2.00619
Akr1a1:chr4:116638908-116639070:-1	Akr1a1	intron;exon	no-junctions	FALSE	FALSE	0.0250348	0.194175	3.18004e-40	7.4622e-38	-3.69856
Lamc1:chr1:153219238-153219508:-1	Lamc1	UTR3	no-junctions	FALSE	FALSE	0.0375522	0.288026	2.24966e-36	5.13236e-34	-2.90966
Cnbp:chr6:87843470-87843838:-1	Cnbp	UTR3	no-junctions	FALSE	FALSE	0.0431154	0.21521	1.01844e-34	2.20117e-32	-2.9216
Rps8:chr4:117153873-117154365:-1	Rps8	UTR3	across-junctions	FALSE	FALSE	0.951321	0.967638	5.14795e-34	1.08411e-31	-0.357423
Ddah1:chr3:145889051-145891722:1	Ddah1	UTR3	across-junctions	FALSE	FALSE	0.642559	0.00809061	8.07711e-33	1.65843e-30	3.44876
Morf4l2:chrX:136733279-136733651:-1	Morf4l2	UTR3	no-junctions	FALSE	FALSE	0.0333797	0.165049	4.1984e-32	8.20988e-30	-3.17532
Sec11a:chr7:80915775-80916259:-1	Sec11a	UTR3	across-junctions	FALSE	FALSE	0.0417246	0.150485	6.09496e-32	1.16414e-29	-3.10488
Dstn:chr2:143942904-143943324:1	Dstn	UTR3	no-junctions	TRUE	FALSE	0.820584	0.7411	6.72989e-32	1.2562e-29	-0.635849
Cct5:chr15:31590800-31592718:-1	Cct5	UTR3	across-junctions	TRUE	FALSE	0.489569	0.454693	2.88262e-31	5.2611e-29	0.451101
Ybx1:chr4:119277981-119278266:-1	Ybx1	UTR3	no-junctions	TRUE	FALSE	0.867872	0.692557	3.08435e-31	5.50691e-29	0.634144
Mtch1:chr17:29332413-29332917:-1	Mtch1	UTR3	no-junctions	FALSE	FALSE	0.129346	0.268608	3.39472e-31	5.93209e-29	-1.46443
Stub1:chr17:25830545-25831183:-1	Stub1	UTR3	across-junctions	FALSE	TRUE	0.581363	0.543689	7.19219e-31	1.21988e-28	0.361124
Cct5:chr15:31592343-31593221:-1	Cct5	intron;exon	across-junctions	FALSE	FALSE	0.0528512	0.254045	7.278e-31	1.21988e-28	-2.3549
Stub1:chr17:25830904-25831590:-1	Stub1	intron;exon	across-junctions	FALSE	FALSE	0.0347705	0.231392	3.35372e-30	5.4008e-28	-2.80246
Cd9:chr6:125460657-125461340:-1	Cd9	UTR3	across-junctions	FALSE	FALSE	0.0375522	0.144013	2.29206e-29	3.62014e-27	-3.08573
Rbm39:chr2:156177317-156177419:-1	Rbm39	UTR3	no-junctions	FALSE	FALSE	0.442281	0.066343	3.86019e-29	5.98183e-27	2.1564
Rps8:chr4:117153827-117153976:-1	Rps8	UTR3	no-junctions	TRUE	FALSE	0.944367	0.930421	5.26287e-29	8.00443e-27	0.371079
Ctbp1:chr5:33247723-33248052:-1	Ctbp1	UTR3	no-junctions	TRUE	FALSE	0.66064	0.425566	2.38108e-28	3.5556e-26	0.513165
Ctbp1:chr5:33247947-33248883:-1	Ctbp1	UTR3	no-junctions	FALSE	FALSE	0.190542	0.317152	4.43536e-28	6.50493e-26	-1.44535
Anxa5:chr3:36449307-36450450:-1	Anxa5	UTR3	across-junctions	FALSE	FALSE	0.0319889	0.158576	6.59312e-28	9.33608e-26	-2.98548
Hmgn1:chr16:96121875-96122439:-1	Hmgn1	UTR3	no-junctions	FALSE	FALSE	0.140473	0.257282	9.95348e-28	1.38556e-25	-1.73601
Ybx1:chr4:119277981-119278161:-1	Ybx1	UTR3	no-junctions	TRUE	FALSE	0.806676	0.545307	1.05171e-27	1.43961e-25	0.825286
Actb:chr5:142903115-142903477:-1	Actb	UTR3	no-junctions	TRUE	FALSE	0.920723	0.917476	1.15092e-27	1.54959e-25	0.691537
Actb:chr5:142903693-142904408:-1	Actb	UTR3	across-junctions	FALSE	FALSE	0.79694	0.928803	1.2273e-27	1.62577e-25	-0.767418
Tmem50a:chr4:134898237-134898525:-1	Tmem50a	UTR3	no-junctions	FALSE	FALSE	0.0764951	0.23301	1.68669e-27	2.1645e-25	-2.12068
Tecr:chr8:83572245-83572929:-1	Tecr	UTR3	across-junctions	FALSE	FALSE	0.0139082	0.134304	4.59001e-27	5.79966e-25	-3.79778
Eif1:chr11:100320716-100321582:1	Eif1	UTR3	across-junctions	FALSE	FALSE	0.969402	0.975728	7.73699e-27	9.62786e-25	0.279697
Eif1:chr11:100321646-100322096:1	Eif1	UTR3	no-junctions	TRUE	FALSE	0.828929	0.86246	9.68826e-27	1.18761e-24	-0.501789
Taf10:chr7:105743277-105744361:-1	Taf10	UTR5;intron;exon	across-junctions	FALSE	FALSE	0.0180807	0.192557	1.05789e-26	1.27772e-24	-3.22039
H3f3a:chr1:180802938-180803130:-1	H3f3a	UTR3	no-junctions	FALSE	FALSE	0.151599	0.373786	2.68621e-26	3.19737e-24	-1.49431
Rpl27a:chr7:109519147-109519604:1	Rpl27a	UTR3	across-junctions	FALSE	FALSE	0.607789	0.339806	5.56853e-26	6.53348e-24	1.0422
Cox7a2l:chr17:83502100-83503192:-1	Cox7a2l	UTR3	no-junctions	FALSE	FALSE	0.547983	0.78479	6.35184e-26	7.34756e-24	-0.614563
Atp5l:chr9:44920577-44920742:-1	Atp5l	UTR5;intron;exon	no-junctions	FALSE	FALSE	0.0598053	0.199029	3.0644e-25	3.49554e-23	-2.76168
Rpl14:chr9:120571444-120573612:1	Rpl14	UTR5;intron;exon	across-junctions	FALSE	FALSE	0.702364	0.47411	4.26352e-25	4.79675e-23	0.854465
Ei24:chr9:36779159-36779501:-1	Ei24	UTR3	no-junctions	FALSE	FALSE	0.364395	0.31068	6.32971e-25	7.02512e-23	0.55806
Dstn:chr2:143915411-143915666:1	Dstn	UTR5;intron;exon	no-junctions	FALSE	FALSE	0.477051	0.0987055	1.20642e-24	1.30372e-22	1.54761
Ei24:chr9:36779390-36780074:-1	Ei24	UTR3	no-junctions	FALSE	FALSE	0.0375522	0.203883	1.2052e-24	1.30372e-22	-2.41099
Sec11a:chr7:80915383-80915473:-1	Sec11a	UTR3	no-junctions	TRUE	FALSE	0.420028	0.0728155	1.80539e-24	1.92568e-22	1.86216
Hsp90ab1:chr17:45570363-45571417:-1	Hsp90ab1	UTR3	across-junctions	FALSE	FALSE	0.859527	0.873786	1.82923e-24	1.92609e-22	-0.414079
Rexo2:chr9:48468733-48475265:-1	Rexo2	UTR3	across-junctions	FALSE	TRUE	0.354659	0.414239	2.08602e-24	2.16866e-22	-1.02378
Cebpd:chr16:15889022-15889639:1	Cebpd	UTR3	no-junctions	FALSE	FALSE	0.0514604	0.254045	2.34182e-24	2.40417e-22	-2.12467
Sec11a:chr7:80915804-80915894:-1	Sec11a	UTR3	no-junctions	FALSE	FALSE	0.0222531	0.10356	2.57643e-24	2.61237e-22	-3.55337
Ctsl:chr13:64364178-64366640:-1	Ctsl	UTR3	across-junctions	FALSE	FALSE	0.0904033	0.223301	2.73537e-24	2.7397e-22	-2.25677
Ugdh:chr5:65413221-65413632:-1	Ugdh	UTR3	no-junctions	TRUE	FALSE	0.315716	0.33657	1.50222e-23	1.46878e-21	1.22479
H3f3a:chr1:180802987-180803209:-1	H3f3a	UTR3	no-junctions	FALSE	FALSE	0.0625869	0.244337	1.75785e-23	1.69849e-21	-2.06395
Rhob:chr12:8498046-8498456:-1	Rhob	UTR3	no-junctions	FALSE	FALSE	0.069541	0.276699	2.60605e-23	2.48878e-21	-1.8614
Tomm20:chr8:126934562-126934666:-1	Tomm20	UTR3	no-junctions	FALSE	FALSE	0.385257	0.0776699	2.98061e-23	2.81377e-21	1.82164
Col1a2:chr6:4541085-4541544:1	Col1a2	UTR3	no-junctions	TRUE	FALSE	0.956885	0.393204	3.0324e-23	2.83013e-21	0.809158
Sash1:chr10:8722528-8722984:-1	Sash1	UTR3	no-junctions	FALSE	TRUE	0.0737135	0.190939	7.83525e-23	7.23044e-21	-2.15651
Dstn:chr2:143915320-143938889:1	Dstn	UTR5;intron;exon	across-junctions	FALSE	FALSE	0.547983	0.145631	1.05056e-22	9.58691e-21	1.17742
Vcan:chr13:89655583-89656171:-1	Vcan	UTR3	no-junctions	FALSE	FALSE	0.015299	0.132686	1.95713e-22	1.76637e-20	-3.37692
Myl6:chr10:128491693-128491789:-1	Myl6	UTR3	no-junctions	FALSE	FALSE	0.709318	0.720065	3.06551e-22	2.70721e-20	-0.503485
Htra3:chr5:35652429-35652633:-1	Htra3	UTR3	no-junctions	FALSE	FALSE	0.0292072	0.249191	9.67671e-22	8.45477e-20	-2.54258
Morf4l1:chr9:90091999-90093937:-1	Morf4l1	UTR3	across-junctions	FALSE	FALSE	0.243394	0.302589	1.71982e-21	1.48683e-19	-1.47749
Slc25a4:chr8:46207168-46207294:-1	Slc25a4	UTR3	no-junctions	TRUE	FALSE	0.634214	0.296117	4.2759e-21	3.62041e-19	0.85949
H3f3a:chr1:180802889-180803292:-1	H3f3a	UTR3	no-junctions	FALSE	FALSE	0.326843	0.538835	7.91698e-21	6.63492e-19	-0.870325
Tnrc6c:chr11:117654945-117655373:1	Tnrc6c	UTR5;intron;exon	no-junctions	FALSE	FALSE	0.248957	0.00161812	9.10625e-21	7.55451e-19	5.79216
Eln:chr5:134725581-134726617:-1	Eln	intron;exon	across-junctions	FALSE	TRUE	0.293463	0.0857605	1.07047e-20	8.79175e-19	-2.48428
Eln:chr5:134725593-134728481:-1	Eln	intron;exon	across-junctions	FALSE	TRUE	0.301808	0.0889968	1.64007e-20	1.33365e-18	-2.43838
Npc2:chr12:84756805-84757303:-1	Npc2	UTR3	no-junctions	FALSE	FALSE	0.0917942	0.252427	4.21903e-20	3.39714e-18	-2.12705
Fbln1:chr15:85251445-85251958:1	Fbln1	UTR3	no-junctions	FALSE	FALSE	0.685675	0.530744	6.18056e-20	4.92825e-18	-0.513791
Tomm20:chr8:126934953-126937160:-1	Tomm20	UTR3	across-junctions	FALSE	FALSE	0.147427	0.23301	1.04921e-19	8.28571e-18	-1.54998
Eif3e:chr15:43261065-43262712:-1	Eif3e	intron;exon	across-junctions	FALSE	FALSE	0.104312	0.192557	1.50735e-19	1.17904e-17	-1.82107
Sec11a:chr7:80915368-80915435:-1	Sec11a	UTR3	no-junctions	TRUE	FALSE	0.253129	0.0210356	2.2976e-19	1.7802e-17	2.77512
Emc10:chr7:44490016-44490587:-1	Emc10	UTR3	no-junctions	FALSE	FALSE	0.652295	0.52589	4.31771e-19	3.31415e-17	0.325955
Ostc:chr3:130696178-130703592:-1	Ostc	UTR3	across-junctions	FALSE	FALSE	0.273992	0.365696	4.60163e-19	3.49937e-17	-1.05522
Ap2b1:chr11:83404583-83405035:1	Ap2b1	UTR3	no-junctions	TRUE	FALSE	0.178025	0.139159	4.77843e-19	3.60048e-17	-1.43586
Fstl1:chr16:37794104-37794594:1	Fstl1	intron;exon	no-junctions	FALSE	FALSE	0.336579	0.260518	7.28138e-19	5.38756e-17	-1.22212
Slc38a2:chr15:96698038-96698180:-1	Slc38a2	intron;exon	no-junctions	FALSE	TRUE	0.0792768	0.194175	7.35813e-19	5.39574e-17	-1.79643
Emc10:chr7:44490388-44491052:-1	Emc10	UTR3	no-junctions	FALSE	FALSE	0.123783	0.2411	1.13626e-18	8.25849e-17	-1.49843
Rpl9-ps6:chr19:32465865-32466578:-1	Rpl9-ps6	UTR3	no-junctions	TRUE	TRUE	0.69541	0.415858	3.45526e-18	2.46765e-16	0.54393
Polr3gl:chr3:96577872-96578389:-1	Polr3gl	UTR3	no-junctions	TRUE	FALSE	0.243394	0.158576	5.21598e-18	3.693e-16	0.617496
Pink1:chr4:138313409-138313784:-1	Pink1	UTR3	no-junctions	FALSE	FALSE	0.363004	0.393204	8.5549e-18	5.95435e-16	0.425971
Eln:chr5:134725557-134725995:-1	Eln	intron;exon	no-junctions	FALSE	TRUE	0.285118	0.0776699	9.27071e-18	6.39835e-16	-2.38984
Mettl23:chr11:116849026-116849792:1	Mettl23	UTR3	across-junctions	FALSE	FALSE	0.314325	0.265372	9.50384e-18	6.50459e-16	-1.09773
Polr3gl:chr3:96578128-96578632:-1	Polr3gl	UTR3	no-junctions	FALSE	FALSE	0.0180807	0.108414	1.01962e-17	6.9208e-16	-2.86481
Rpl27a:chr7:109519554-109519674:1	Rpl27a	UTR3	no-junctions	FALSE	FALSE	0.663421	0.432039	1.28901e-17	8.60703e-16	0.748586
Rpl27a:chr7:109519204-109519699:1	Rpl27a	UTR3	across-junctions	FALSE	FALSE	0.663421	0.432039	1.28901e-17	8.60703e-16	0.748586
Pink1:chr4:138313678-138314380:-1	Pink1	UTR3	no-junctions	FALSE	FALSE	0.0417246	0.194175	1.40102e-17	9.27951e-16	-1.99649
Ftl1-ps1:chr13:74407154-74407346:1	Ftl1-ps1	UTR3	no-junctions	TRUE	TRUE	0.458971	0.142395	1.43589e-17	9.43435e-16	1.23161
Pam:chr1:97821022-97821533:-1	Pam	UTR3	no-junctions	FALSE	FALSE	0.885953	0.380259	1.92948e-17	1.25769e-15	0.432977
H3f3b:chr11:116023308-116023933:-1	H3f3b	UTR3	across-junctions	FALSE	FALSE	0.506259	0.496764	2.22957e-17	1.44184e-15	-0.745991
Rpl27a:chr7:109519147-109519924:1	Rpl27a	UTR3	across-junctions	FALSE	FALSE	0.684284	0.472492	3.12535e-17	2.00535e-15	0.683448
Rpl13a:chr7:45127047-45127302:-1	Rpl13a	intron;exon	across-junctions	FALSE	FALSE	0.0820584	0.239482	3.66983e-17	2.33646e-15	-1.6792
Dguok:chr6:83480783-83480982:-1	Dguok	UTR3	no-junctions	FALSE	FALSE	0.0236439	0.108414	7.58908e-17	4.79455e-15	-2.80352
Neat1:chr19:5834075-5834581:-1	Neat1	exon	no-junctions	FALSE	FALSE	0.413074	0.247573	9.8471e-17	6.17361e-15	0.794308
Dbn1:chr13:55473591-55474228:-1	Dbn1	UTR3	no-junctions	FALSE	FALSE	0.397775	0.402913	1.34057e-16	8.34101e-15	0.36592
Dbn1:chr13:55473977-55474061:-1	Dbn1	UTR3	no-junctions	FALSE	FALSE	0.0528512	0.192557	2.51321e-16	1.55196e-14	-1.78067
Rps12:chr10:23786970-23787244:-1	Rps12	UTR5;intron;exon	across-junctions	FALSE	FALSE	0.0528512	0.244337	2.67596e-16	1.64012e-14	-2.07872
Serf1:chr13:100108159-100114306:1	Serf1	UTR3	across-junctions	FALSE	FALSE	0.503477	0.182848	3.91622e-16	2.36499e-14	-1.05748
Serpine1:chr5:137061504-137061901:-1	Serpine1	UTR3	no-junctions	FALSE	FALSE	0.248957	0.0485437	4.0524e-16	2.42937e-14	1.18015
Gm11361:chr13:28257947-28258134:1	Gm11361	UTR3	no-junctions	TRUE	FALSE	0.752434	0.205502	4.10252e-16	2.4416e-14	0.846363
Plekhj1:chr10:80796099-80796439:-1	Plekhj1	UTR3	no-junctions	TRUE	FALSE	0.385257	0.364078	4.14563e-16	2.4495e-14	0.279501
Neat1:chr19:5842206-5842770:-1	Neat1	exon	no-junctions	FALSE	FALSE	0.510431	0.621359	5.20688e-16	3.03292e-14	-0.550869
Lpar1:chr4:58435497-58436229:-1	Lpar1	UTR3	no-junctions	FALSE	FALSE	0.0764951	0.286408	8.0332e-16	4.61375e-14	-1.53157
Plekhj1:chr10:80796388-80796928:-1	Plekhj1	UTR3	no-junctions	FALSE	FALSE	0.0139082	0.108414	1.10004e-15	6.27407e-14	-3.07136
Cdc42:chr4:137320822-137320944:-1	Cdc42	UTR3	no-junctions	FALSE	TRUE	0.269819	0.0582524	1.38266e-15	7.83156e-14	1.84146
Rpl9-ps6:chr19:32466194-32466296:-1	Rpl9-ps6	exon	no-junctions	FALSE	FALSE	0.250348	0.260518	1.7425e-15	9.80215e-14	-1.07699
Lmna:chr3:88481069-88481585:-1	Lmna	UTR3	no-junctions	FALSE	FALSE	0.685675	0.364078	2.29291e-15	1.28107e-13	0.598327
Pam:chr1:97885547-97896049:-1	Pam	intron;exon	across-junctions	FALSE	FALSE	0.689847	0.339806	2.35772e-15	1.30838e-13	-0.702159
Prxl2c:chr13:64290052-64290772:-1	Prxl2c	UTR3	no-junctions	FALSE	FALSE	0.0431154	0.126214	2.89763e-15	1.58655e-13	-1.9976
Pcolce:chr5:137605723-137607032:-1	Pcolce	intron;exon	across-junctions	FALSE	FALSE	0.141864	0.190939	3.33499e-15	1.81392e-13	-1.45058
Lrp1:chr10:127620659-127621148:-1	Lrp1	UTR5;exon	no-junctions	FALSE	FALSE	0.230876	0.0485437	3.54585e-15	1.91593e-13	2.00692
Cfl2:chr12:54860528-54861206:-1	Cfl2	UTR3	no-junctions	FALSE	FALSE	0.0445063	0.205502	4.06638e-15	2.18282e-13	-1.82028
Sumo2:chr11:115523448-115523838:-1	Sumo2	UTR3	no-junctions	FALSE	FALSE	0.0890125	0.174757	1.15038e-14	6.05645e-13	-1.60399
Fbln1:chr15:85285258-85285767:1	Fbln1	UTR3	no-junctions	FALSE	FALSE	0.774687	0.543689	1.50391e-14	7.86725e-13	0.34333
Serping1:chr2:84765761-84767461:-1	Serping1	UTR3	across-junctions	FALSE	FALSE	0.0361613	0.150485	1.6219e-14	8.43081e-13	-2.20669
Rnf181:chr6:72359714-72360088:-1	Rnf181	UTR3	no-junctions	FALSE	FALSE	0.40751	0.176375	2.18616e-14	1.12218e-12	0.578485
Sf3b2:chr19:5274190-5279584:-1	Sf3b2	UTR3	across-junctions	FALSE	FALSE	0.0751043	0.140777	2.17432e-14	1.12218e-12	-1.85123
Ostf1:chr19:18580796-18580892:-1	Ostf1	UTR3	no-junctions	TRUE	FALSE	0.343533	0.0647249	2.20177e-14	1.12317e-12	1.58804
Sec11a:chr7:80915399-80915495:-1	Sec11a	UTR3	no-junctions	FALSE	FALSE	0.461752	0.140777	2.31786e-14	1.1751e-12	1.11011
Carhsp1:chr16:8658580-8658943:-1	Carhsp1	UTR3	no-junctions	TRUE	FALSE	0.397775	0.430421	3.32868e-14	1.67721e-12	0.631836
Rnf181:chr6:72359921-72360767:-1	Rnf181	UTR3	no-junctions	FALSE	FALSE	0.102921	0.142395	3.35992e-14	1.68262e-12	-1.43476
Comt:chr16:18407344-18407416:-1	Comt	UTR3	no-junctions	TRUE	TRUE	0.278164	0.0275081	4.7176e-14	2.33408e-12	2.13964
Carhsp1:chr16:8658774-8659626:-1	Carhsp1	UTR3	no-junctions	FALSE	FALSE	0.139082	0.372168	5.11837e-14	2.5172e-12	-1.037
Rap1a:chr3:105728596-105729017:-1	Rap1a	UTR3	no-junctions	FALSE	FALSE	0.077886	0.242718	7.2549e-14	3.54669e-12	-1.44896
Mtch1:chr17:29332072-29332466:-1	Mtch1	UTR3	no-junctions	TRUE	FALSE	0.905424	0.773463	9.15166e-14	4.39547e-12	0.868601
Gm6169:chr13:97098539-97098785:-1	Gm6169	UTR3	no-junctions	FALSE	FALSE	0.0709318	0.114887	1.0086e-13	4.81606e-12	-1.86986
Ppic:chr18:53406674-53407060:-1	Ppic	UTR3	no-junctions	FALSE	FALSE	0.105702	0.0760518	1.45248e-13	6.89551e-12	-2.06712
Psma7:chr2:180042224-180042433:-1	Psma7	UTR5;intron;exon	no-junctions	FALSE	FALSE	0.132128	0.00970874	1.53316e-13	7.23668e-12	3.23164
Oat:chr7:132557858-132558090:-1	Oat	UTR3	no-junctions	FALSE	FALSE	0.0361613	0.110032	2.12214e-13	9.95952e-12	-2.22474
Timm17a:chr1:135301151-135301619:-1	Timm17a	UTR3	no-junctions	FALSE	FALSE	0.253129	0.0339806	2.92521e-13	1.36504e-11	1.94189
Ftl1-ps1:chr13:74406813-74407017:1	Ftl1-ps1	exon	no-junctions	FALSE	FALSE	0.422809	0.372168	3.11061e-13	1.44336e-11	-0.756747
Gm11361:chr13:28257755-28257971:1	Gm11361	exon	no-junctions	FALSE	FALSE	0.639777	0.341424	3.45228e-13	1.5929e-11	-0.669052
Pabpc1:chr15:36596027-36597106:-1	Pabpc1	UTR3	across-junctions	FALSE	FALSE	0.400556	0.289644	3.58188e-13	1.64346e-11	-0.883505
Ftl1-ps1:chr13:74407086-74407346:1	Ftl1-ps1	UTR3	no-junctions	TRUE	TRUE	0.502086	0.194175	4.04413e-13	1.84525e-11	0.904472
Nckap1:chr2:80500754-80501450:-1	Nckap1	UTR3	no-junctions	FALSE	FALSE	0.0445063	0.11165	6.78186e-13	3.07732e-11	-2.02489
Slc39a7:chr17:34028269-34028676:-1	Slc39a7	UTR3	no-junctions	TRUE	FALSE	0.443672	0.294498	7.4349e-13	3.3551e-11	0.32021
Pnrc2:chr4:135870918-135871275:-1	Pnrc2	UTR3	no-junctions	TRUE	FALSE	0.337969	0.224919	7.55067e-13	3.38872e-11	0.553952
Serbp1:chr6:67266958-67267121:1	Serbp1	UTR5;intron;exon	no-junctions	FALSE	FALSE	0.239221	0.0307443	8.73793e-13	3.87917e-11	2.16971
Atp6v0c:chr17:24163866-24164257:-1	Atp6v0c	UTR3	no-junctions	TRUE	FALSE	0.801113	0.742718	1.00305e-12	4.39188e-11	0.318524
Hmgb1:chr5:149048145-149048724:-1	Hmgb1	UTR3	no-junctions	FALSE	FALSE	0.83032	0.446602	1.00088e-12	4.39188e-11	0.553069
Dnajb9:chr12:44206102-44206216:-1	Dnajb9	UTR3	no-junctions	FALSE	FALSE	0.0486787	0.132686	1.00533e-12	4.39188e-11	-1.79385
Nfic:chr10:81403305-81403470:-1	Nfic	UTR3	no-junctions	FALSE	FALSE	0.175243	0.187702	1.09499e-12	4.75827e-11	-1.18408
Pnrc2:chr4:135871147-135871973:-1	Pnrc2	UTR3	no-junctions	FALSE	FALSE	0.0862309	0.169903	1.10743e-12	4.78699e-11	-1.34685
Nfic:chr10:81398680-81399263:-1	Nfic	UTR3	no-junctions	FALSE	FALSE	0.303199	0.0582524	1.32132e-12	5.68167e-11	1.54404
Slc39a7:chr17:34028557-34029164:-1	Slc39a7	UTR3	no-junctions	FALSE	FALSE	0.0417246	0.114887	1.34415e-12	5.74976e-11	-1.95208
Tprgl:chr4:154157818-154158352:-1	Tprgl	UTR3	no-junctions	FALSE	FALSE	0.0611961	0.127832	1.83775e-12	7.82043e-11	-1.79706
Ccn1:chr3:145646976-145647290:-1	Ccn1	UTR3	no-junctions	TRUE	FALSE	0.659249	0.229773	2.07537e-12	8.78609e-11	0.312278
Celf2:chr2:6545067-6545808:-1	Celf2	UTR3	no-junctions	FALSE	FALSE	0.0431154	0.126214	2.64746e-12	1.11505e-10	-1.7479
Atp6v0c:chr17:24164245-24164521:-1	Atp6v0c	UTR3	no-junctions	FALSE	FALSE	0.0584145	0.153722	3.06888e-12	1.28595e-10	-1.78141
Zfp36l1:chr12:80108040-80108698:-1	Zfp36l1	UTR3	no-junctions	FALSE	FALSE	0.228095	0.234628	3.13018e-12	1.30499e-10	-0.962408
Rhoq:chr17:86963488-86997141:1	Rhoq	UTR3	across-junctions	FALSE	FALSE	0.506259	0.406149	3.31669e-12	1.37576e-10	-0.426056
Ccn1:chr3:145648046-145648666:-1	Ccn1	intron;exon	no-junctions	FALSE	TRUE	0.204451	0.119741	3.9475e-12	1.62104e-10	-0.984201
Ddah1:chr3:145893817-145894277:1	Ddah1	UTR3	no-junctions	TRUE	FALSE	0.392211	0.00161812	5.56613e-12	2.27436e-10	4.77214
Sat1:chrX:155215419-155215919:-1	Sat1	intron;exon	across-junctions	FALSE	FALSE	0.0611961	0.147249	5.85359e-12	2.37998e-10	-1.47048
Emc3:chr6:113515096-113516446:-1	Emc3	UTR3	no-junctions	FALSE	FALSE	0.0862309	0.190939	6.40576e-12	2.59165e-10	-1.38633
Serpine1:chr5:137070101-137070619:-1	Serpine1	intron;exon	no-junctions	FALSE	FALSE	0.127955	0.0728155	7.07759e-12	2.84942e-10	-0.986018
Lpl:chr8:68905008-68905450:1	Lpl	UTR3	no-junctions	FALSE	FALSE	0.200278	0.116505	7.67442e-12	3.07463e-10	1.22696
Col5a2:chr1:45376116-45377017:-1	Col5a2	intron;exon	across-junctions	FALSE	FALSE	0.157163	0.0550162	7.93852e-12	3.165e-10	-2.08799
Jak1:chr4:101179658-101191884:-1	Jak1	intron;exon	across-junctions	FALSE	FALSE	0.0333797	0.13754	9.2364e-12	3.66466e-10	-1.93115
Serbp1:chr6:67266925-67267213:1	Serbp1	UTR5;intron;exon	no-junctions	FALSE	FALSE	0.255911	0.0355987	1.71253e-11	6.72969e-10	1.96036
Fxyd5:chr7:31032881-31032971:-1	Fxyd5	UTR3	no-junctions	FALSE	FALSE	0.363004	0.326861	2.13105e-11	8.25583e-10	-0.653143
Sf3a3:chr4:124715613-124722151:1	Sf3a3	intron;exon	across-junctions	FALSE	FALSE	0.268428	0.0485437	2.30719e-11	8.89622e-10	1.28406
Cald1:chr6:34685886-34686198:1	Cald1	UTR5;intron;exon	no-junctions	FALSE	FALSE	0.1363	0.012945	2.49883e-11	9.59015e-10	2.7832
F2r:chr13:95601803-95602122:-1	F2r	UTR3	no-junctions	TRUE	FALSE	0.571627	0.152104	2.58331e-11	9.86824e-10	0.474111
Marcks:chr10:37135404-37135841:-1	Marcks	UTR3	no-junctions	FALSE	TRUE	0.470097	0.150485	2.80535e-11	1.06177e-09	0.854602
Jun:chr4:95050614-95050914:-1	Jun	exon	no-junctions	FALSE	FALSE	0.0876217	0.213592	2.80348e-11	1.06177e-09	-1.31586
Ostf1:chr19:18580793-18580938:-1	Ostf1	UTR3	no-junctions	TRUE	FALSE	0.414465	0.122977	3.30357e-11	1.2446e-09	1.06434
F2r:chr13:95602020-95602908:-1	F2r	UTR3	no-junctions	FALSE	FALSE	0.198887	0.108414	3.33146e-11	1.24937e-09	-1.27331
Tagln2:chr1:172501171-172501669:1	Tagln2	UTR5;intron;exon	no-junctions	FALSE	FALSE	0.0904033	0.145631	3.43294e-11	1.28158e-09	-1.39792
1110004F10Rik:chr7:116093256-116099477:1	1110004F10Rik	UTR5;intron;exon	across-junctions	FALSE	FALSE	0.354659	0.079288	3.61816e-11	1.33856e-09	1.23255
Jun:chr4:95051698-95052222:-1	Jun	UTR5;exon	no-junctions	FALSE	FALSE	0.193324	0.10356	6.33564e-11	2.32297e-09	1.34081
1110004F10Rik:chr7:116093247-116093556:1	1110004F10Rik	UTR5;intron;exon	no-junctions	FALSE	FALSE	0.318498	0.066343	6.71754e-11	2.45205e-09	1.3326
Ftl1-ps1:chr13:74406762-74407100:1	Ftl1-ps1	exon	no-junctions	FALSE	FALSE	0.496523	0.415858	7.15054e-11	2.59856e-09	-0.590437
Atp6v1e1:chr6:120795164-120795694:-1	Atp6v1e1	UTR3	no-junctions	FALSE	FALSE	0.340751	0.307443	7.74818e-11	2.80334e-09	-0.394103
Snrnp27:chr6:86682819-86684522:-1	Snrnp27	UTR5;intron;exon	across-junctions	FALSE	FALSE	0.374131	0.0906149	8.09323e-11	2.91534e-09	1.15184
Rela:chr19:5647684-5648130:1	Rela	UTR3	no-junctions	TRUE	FALSE	0.216968	0.210356	8.96744e-11	3.20216e-09	-0.697821
Cd200:chr16:45382135-45382520:-1	Cd200	UTR3	no-junctions	TRUE	FALSE	0.52573	0.122977	9.51166e-11	3.38179e-09	-0.940315
Sh3bp5:chr14:31373583-31374564:-1	Sh3bp5	UTR3	no-junctions	FALSE	FALSE	0.285118	0.270227	1.50433e-10	5.32544e-09	-0.551514
Emp2:chr16:10283656-10284298:-1	Emp2	UTR3	no-junctions	FALSE	FALSE	0.228095	0.0420712	1.57819e-10	5.56294e-09	1.58553
Ube2v2:chr16:15555598-15556129:-1	Ube2v2	UTR3	no-junctions	FALSE	FALSE	0.324061	0.202265	1.60263e-10	5.62495e-09	0.476462
Ndufa7:chr17:33824633-33824639:1	Ndufa7	exon	no-junctions	FALSE	FALSE	0.347705	0.0873786	1.81403e-10	6.31298e-09	1.22777
Mxra7:chr11:116803545-116803893:-1	Mxra7	UTR3	no-junctions	FALSE	FALSE	0.532684	0.325243	1.82182e-10	6.31334e-09	-0.577086
Sptbn1:chr11:30099725-30100123:-1	Sptbn1	UTR3	no-junctions	TRUE	FALSE	0.0667594	0.165049	1.9877e-10	6.85923e-09	-1.80051
Lmo4:chr3:144188530-144189254:-1	Lmo4	UTR3	no-junctions	TRUE	FALSE	0.62726	0.291262	2.23798e-10	7.65855e-09	-0.502848
Ube2v2:chr16:15555891-15556605:-1	Ube2v2	UTR3	no-junctions	FALSE	FALSE	0.0598053	0.127832	2.28067e-10	7.77227e-09	-1.46181
Ptms:chr6:124913681-124914057:-1	Ptms	UTR3	no-junctions	TRUE	FALSE	0.787204	0.768608	2.31487e-10	7.85622e-09	-0.357324
Hsp90ab1:chr17:45567775-45568115:-1	Hsp90ab1	UTR3	no-junctions	TRUE	FALSE	0.860918	0.739482	2.61117e-10	8.82532e-09	0.320353
Sf3b2:chr19:5287060-5287156:-1	Sf3b2	intron;exon	no-junctions	FALSE	FALSE	0.165508	0.0242718	2.6722e-10	8.9946e-09	2.06567
Emc3:chr6:113515085-113517591:-1	Emc3	UTR3	across-junctions	FALSE	FALSE	0.112656	0.213592	3.3658e-10	1.1283e-08	-1.1399
Lpar1:chr4:58436650-58437664:-1	Lpar1	UTR3	no-junctions	FALSE	FALSE	0.0806676	0.263754	3.55391e-10	1.18651e-08	-1.33371
Ginm1:chr10:7768257-7770593:-1	Ginm1	UTR3	across-junctions	FALSE	FALSE	0.0514604	0.106796	3.79458e-10	1.25665e-08	-1.69611
Ndufb1-ps:chr12:101968090-101975865:-1	Ndufb1-ps	UTR3	across-junctions	TRUE	FALSE	0.79694	0.478964	3.81601e-10	1.25867e-08	-0.326046
Ndufb1-ps:chr12:101968090-101969608:-1	Ndufb1-ps	UTR3	across-junctions	TRUE	FALSE	0.74548	0.276699	3.92692e-10	1.29007e-08	0.514045
Hsp90ab1:chr17:45571140-45571634:-1	Hsp90ab1	UTR3	across-junctions	FALSE	FALSE	0.0445063	0.121359	3.94868e-10	1.29205e-08	-1.84174
Comt:chr16:18407278-18408166:-1	Comt	UTR3	no-junctions	FALSE	FALSE	0.668985	0.498382	6.58991e-10	2.13925e-08	-0.428091
Hes1:chr16:30067319-30067796:1	Hes1	UTR3	no-junctions	TRUE	TRUE	0.312935	0.263754	7.96687e-10	2.57606e-08	-1.12094
Cd63:chr10:128911402-128911972:1	Cd63	intron;exon	across-junctions	FALSE	FALSE	0.368567	0.173139	9.05935e-10	2.91782e-08	0.884773
Eef1d:chr15:75896298-75897016:-1	Eef1d	intron;exon	across-junctions	FALSE	FALSE	0.0319889	0.126214	9.20311e-10	2.95254e-08	-1.91593
Timp2:chr11:118303529-118310705:-1	Timp2	UTR3	across-junctions	FALSE	FALSE	0.860918	0.802589	1.04992e-09	3.34938e-08	0.345871
Eln:chr5:134728853-134729361:-1	Eln	intron;exon	no-junctions	FALSE	FALSE	0.154381	0.0404531	1.05216e-09	3.34938e-08	-2.53913
Pdap1:chr5:145129587-145130100:-1	Pdap1	UTR3	no-junctions	FALSE	FALSE	0.218359	0.223301	1.1053e-09	3.4781e-08	-1.07045
Ostc:chr3:130695912-130696257:-1	Ostc	UTR3	no-junctions	TRUE	FALSE	0.706537	0.530744	1.25606e-09	3.9374e-08	0.383043
Hsp90ab1:chr17:45567775-45568250:-1	Hsp90ab1	UTR3	across-junctions	TRUE	FALSE	0.860918	0.742718	1.27479e-09	3.98094e-08	0.304038
Rap1a:chr3:105728164-105728802:-1	Rap1a	UTR3	no-junctions	FALSE	FALSE	0.568846	0.601942	1.3351e-09	4.15349e-08	0.301489
Emc3:chr6:113514874-113515251:-1	Emc3	UTR3	no-junctions	FALSE	FALSE	0.375522	0.255663	1.3489e-09	4.18059e-08	0.654058
Btg2:chr1:134075223-134075781:-1	Btg2	UTR3	no-junctions	FALSE	FALSE	0.346314	0.347896	1.41598e-09	4.37198e-08	0.401097
Hmgb1:chr5:149049803-149053262:-1	Hmgb1	UTR5;intron;exon	across-junctions	FALSE	FALSE	0.486787	0.352751	1.42279e-09	4.37656e-08	-0.63987
Btg2:chr1:134077157-134077643:-1	Btg2	UTR3	no-junctions	FALSE	FALSE	0.253129	0.391586	1.50581e-09	4.61462e-08	-0.498358
Kpna4:chr3:69072145-69072687:-1	Kpna4	UTR3	no-junctions	FALSE	FALSE	0.190542	0.114887	1.52106e-09	4.64405e-08	-0.517871
Pakap:chr4:57567802-57648143:1	Pakap	UTR5;intron;exon	across-junctions	FALSE	FALSE	0.261474	0.0841424	1.54593e-09	4.70248e-08	1.17108
Snrnp27:chr6:86681577-86684522:-1	Snrnp27	UTR5;intron;exon	across-junctions	TRUE	FALSE	0.386648	0.10356	1.70603e-09	5.17034e-08	1.00013
Fndc3b:chr3:27416349-27417165:-1	Fndc3b	UTR3	no-junctions	FALSE	FALSE	0.262865	0.221683	1.76162e-09	5.31918e-08	-0.808713
Abcf1:chr17:35969629-35969761:-1	Abcf1	UTR5;intron;exon	no-junctions	FALSE	FALSE	0.115438	0.0113269	1.86992e-09	5.62552e-08	2.52891
Abi1:chr2:22994021-23040241:-1	Abi1	UTR5;intron;exon	across-junctions	FALSE	FALSE	0.514604	0.449838	2.12978e-09	6.38389e-08	-0.526036
Gnai2:chr9:107614125-107614485:-1	Gnai2	UTR3	no-junctions	TRUE	FALSE	0.611961	0.407767	2.27425e-09	6.79216e-08	0.593068
Lpl:chr8:68904927-68905532:1	Lpl	UTR3	no-junctions	FALSE	FALSE	0.22114	0.15534	2.52603e-09	7.48965e-08	0.937878
Kpna4:chr3:69126219-69126711:-1	Kpna4	UTR5;intron;exon	no-junctions	FALSE	FALSE	0.104312	0.00485437	3.16854e-09	9.36086e-08	3.26351
Lpar1:chr4:58436350-58436861:-1	Lpar1	UTR3	no-junctions	FALSE	FALSE	0.329624	0.352751	3.26869e-09	9.62214e-08	0.606121
Rbms1:chr2:60751451-60752830:-1	Rbms1	UTR3	no-junctions	FALSE	TRUE	0.618915	0.364078	3.47998e-09	1.02075e-07	0.548182
Serbp1:chr6:67266626-67267868:1	Serbp1	UTR5;intron;exon	no-junctions	FALSE	FALSE	0.262865	0.0436893	3.73331e-09	1.09116e-07	1.6923
Cd55:chr1:130439289-130440014:-1	Cd55	UTR3	no-junctions	FALSE	FALSE	0.038943	0.210356	4.24193e-09	1.23542e-07	-1.64084
Ppp1r2:chr16:31253144-31253672:-1	Ppp1r2	UTR3	no-junctions	FALSE	FALSE	0.367177	0.252427	4.6393e-09	1.34638e-07	0.665961
Arhgap6:chrX:168796712-169237532:1	Arhgap6	UTR5;intron;exon	across-junctions	FALSE	FALSE	0.342142	0.407767	5.70894e-09	1.64518e-07	-0.378409
Arglu1:chr8:8666478-8667018:-1	Arglu1	UTR3	no-junctions	FALSE	FALSE	0.214186	0.10356	5.91429e-09	1.69839e-07	-1.18839
Arhgap6:chrX:169036523-169246653:1	Arhgap6	UTR5;intron;exon	across-junctions	FALSE	FALSE	0.303199	0.234628	6.25084e-09	1.78879e-07	0.600542
Txn2:chr15:77915237-77915665:-1	Txn2	UTR3	no-junctions	FALSE	FALSE	0.275382	0.368932	6.85957e-09	1.95617e-07	-0.652889
App:chr16:84954802-84955052:-1	App	UTR3	no-junctions	FALSE	FALSE	0.340751	0.199029	6.917e-09	1.96572e-07	-0.871723
Pcolce2:chr9:95695117-95695623:1	Pcolce2	UTR3	no-junctions	FALSE	FALSE	0.567455	0.723301	7.96895e-09	2.25686e-07	0.371289
Ap2a2:chr7:141562254-141562338:1	Ap2a2	UTR5;exon	no-junctions	FALSE	FALSE	0.261474	0.0323625	8.65357e-09	2.43397e-07	1.44935
Ugdh:chr5:65422783-65423117:-1	Ugdh	intron;exon	no-junctions	FALSE	TRUE	0.0305981	0.145631	8.90809e-09	2.497e-07	-1.45868
Pabpc1:chr15:36595661-36596031:-1	Pabpc1	UTR3	no-junctions	TRUE	FALSE	0.784423	0.449838	9.70425e-09	2.71092e-07	0.387721
Pakap:chr4:57856886-57893162:1	Pakap	UTR3	across-junctions	TRUE	FALSE	0.318498	0.28479	9.834e-09	2.73785e-07	-0.583824
Dnaja1:chr4:40722487-40722661:1	Dnaja1	UTR5;intron;exon	no-junctions	FALSE	FALSE	0.116829	0.0161812	1.02086e-08	2.83253e-07	2.33015
Itgb1:chr8:128685708-128710475:1	Itgb1	UTR5;intron;exon	across-junctions	FALSE	FALSE	0.616134	0.386731	1.06958e-08	2.95773e-07	-0.430245
Sash1:chr10:8722219-8722867:-1	Sash1	UTR3	no-junctions	TRUE	FALSE	0.276773	0.307443	1.17794e-08	3.24644e-07	-0.806217
Cdc42:chr4:137320053-137320714:-1	Cdc42	UTR3	no-junctions	FALSE	FALSE	0.126565	0.160194	1.22729e-08	3.37116e-07	-1.175
Birc6:chr17:74528760-74558022:1	Birc6	intron;exon	across-junctions	TRUE	FALSE	0.16968	0.153722	1.27775e-08	3.49805e-07	-0.756991
Ahnak:chr19:9076489-9076914:1	Ahnak	UTR3	no-junctions	TRUE	FALSE	0.0806676	0.161812	1.50395e-08	4.10364e-07	-1.24171
Gxylt2:chr6:100706931-100707767:1	Gxylt2	intron;exon	no-junctions	FALSE	FALSE	0.200278	0.0695793	1.52207e-08	4.13932e-07	-1.43038
Pi16:chr17:29327814-29327928:1	Pi16	intron;exon	no-junctions	FALSE	FALSE	0.308762	0.341424	1.53302e-08	4.15534e-07	0.645654
Cfdp1:chr8:111854103-111854291:-1	Cfdp1	UTR5;intron;exon	no-junctions	FALSE	FALSE	0.182197	0.0372168	1.67101e-08	4.49968e-07	1.7996
Cfdp1:chr8:111854025-111854291:-1	Cfdp1	UTR5;intron;exon	no-junctions	FALSE	FALSE	0.182197	0.0372168	1.67101e-08	4.49968e-07	1.7996
Dync1i2:chr2:71211908-71214555:1	Dync1i2	UTR5;intron;exon	across-junctions	FALSE	FALSE	0.331015	0.0728155	1.99853e-08	5.36404e-07	1.05128
1110004F10Rik:chr7:116104751-116105210:1	1110004F10Rik	UTR3	no-junctions	TRUE	FALSE	0.506259	0.375405	2.03443e-08	5.44259e-07	-0.463695
Tmco1:chr1:167330332-167330860:1	Tmco1	UTR3	no-junctions	FALSE	FALSE	0.449235	0.359223	2.13818e-08	5.70157e-07	-0.657352
Srsf5:chr12:80946405-80946906:1	Srsf5	UTR5;intron;exon	no-junctions	FALSE	FALSE	0.159944	0.21521	2.39749e-08	6.37235e-07	-0.907513
Atf3:chr1:191170296-191170642:-1	Atf3	UTR3	no-junctions	TRUE	FALSE	0.108484	0.234628	2.65542e-08	7.03516e-07	-0.609764
Jun:chr4:95050651-95050819:-1	Jun	exon	no-junctions	FALSE	FALSE	0.0500695	0.148867	2.92817e-08	7.70803e-07	-1.4204
Ap2a2:chr7:141632560-141633011:1	Ap2a2	UTR3	no-junctions	TRUE	TRUE	0.201669	0.11165	3.08581e-08	8.09705e-07	-1.00812
Angptl7:chr4:148495183-148495604:-1	Angptl7	UTR3	no-junctions	TRUE	FALSE	0.386648	0.0906149	3.13041e-08	8.18792e-07	0.448965
Ccnd2:chr6:127150823-127151093:-1	Ccnd2	UTR5;intron;exon	no-junctions	FALSE	FALSE	0.175243	0.012945	3.16189e-08	8.24401e-07	2.2501
Angptl7:chr4:148495394-148496570:-1	Angptl7	UTR3	no-junctions	FALSE	FALSE	0.25452	0.0760518	3.32416e-08	8.63966e-07	-0.858175
Sept8:chr11:53543656-53544184:1	2008-09-01	UTR3	no-junctions	FALSE	FALSE	0.285118	0.2411	3.51369e-08	9.07482e-07	0.467927
Ccnd2:chr6:127150889-127151078:-1	Ccnd2	UTR5;intron;exon	no-junctions	FALSE	FALSE	0.173853	0.012945	3.64185e-08	9.37634e-07	2.24137
Slc3a2:chr19:8707497-8708017:-1	Slc3a2	UTR3	no-junctions	FALSE	FALSE	0.246175	0.179612	3.66272e-08	9.40059e-07	0.809812
Mxra7:chr11:116804085-116828046:-1	Mxra7	UTR3	across-junctions	FALSE	FALSE	0.823366	0.423948	4.04627e-08	1.03527e-06	0.489889
Tsn:chr1:118299421-118300706:-1	Tsn	UTR3	no-junctions	FALSE	TRUE	0.397775	0.15534	4.17513e-08	1.06492e-06	0.758992
Sept8:chr11:53549146-53549565:1	2008-09-01	UTR3	no-junctions	TRUE	FALSE	0.0959666	0.203883	4.29927e-08	1.09319e-06	-0.91801
Fdx1:chr9:51943306-51943439:-1	Fdx1	UTR3	no-junctions	TRUE	FALSE	0.187761	0.0501618	4.60678e-08	1.16776e-06	1.3512
Dnajb6:chr5:29735932-29736160:1	Dnajb6	UTR5;intron;exon	no-junctions	FALSE	FALSE	0.132128	0.0177994	4.65736e-08	1.17695e-06	2.09243
Dynlt3:chrX:9654514-9655213:-1	Dynlt3	UTR3	no-junctions	FALSE	FALSE	0.168289	0.190939	5.05303e-08	1.27302e-06	-0.811212
Dync1i2:chr2:71262855-71263303:1	Dync1i2	UTR3	no-junctions	TRUE	FALSE	0.261474	0.187702	5.32644e-08	1.3378e-06	-0.821169
Sf3b2:chr19:5288323-5291408:-1	Sf3b2	intron;exon	across-junctions	FALSE	FALSE	0.0973574	0.121359	5.34986e-08	1.33959e-06	-1.26884
Ostc:chr3:130696310-130696504:-1	Ostc	UTR3	no-junctions	FALSE	FALSE	0.093185	0.135922	5.74208e-08	1.43343e-06	-1.20815
Serf2:chr2:121449295-121449373:1	Serf2	UTR5;exon	no-junctions	FALSE	FALSE	0.150209	0.0113269	5.97799e-08	1.4878e-06	2.39518
Smdt1:chr15:82345996-82346218:1	Smdt1	UTR5;intron;exon	no-junctions	FALSE	FALSE	0.30459	0.108414	6.48122e-08	1.60816e-06	0.988948
Luc7l3:chr11:94295869-94297153:-1	Luc7l3	UTR3	across-junctions	FALSE	FALSE	0.168289	0.0291262	6.65503e-08	1.64632e-06	1.63398
St13:chr15:81364963-81365521:-1	St13	UTR3	no-junctions	FALSE	FALSE	0.18637	0.152104	6.90638e-08	1.70337e-06	-0.996197
Rhoq:chr17:86999567-87000069:1	Rhoq	UTR3	no-junctions	TRUE	FALSE	0.350487	0.176375	8.21404e-08	2.01379e-06	0.723259
Myl12b:chr17:70974346-70975617:-1	Myl12b	intron;exon	across-junctions	FALSE	FALSE	0.13491	0.113269	8.20219e-08	2.01379e-06	-1.21336
Nfia:chr4:98113567-98114420:1	Nfia	UTR3	no-junctions	FALSE	FALSE	0.45758	0.208738	9.16926e-08	2.24128e-06	0.540316
Tlnrd1:chr7:83881457-83881984:-1	Tlnrd1	UTR3	no-junctions	FALSE	FALSE	0.168289	0.152104	9.65202e-08	2.35228e-06	0.511644
Ywhaq:chr12:21390496-21391186:-1	Ywhaq	UTR3	no-junctions	FALSE	FALSE	0.599444	0.669903	1.02253e-07	2.48464e-06	-0.337974
Rbm39:chr2:156172862-156173483:-1	Rbm39	UTR3	no-junctions	FALSE	FALSE	0.371349	0.11165	1.02979e-07	2.49488e-06	0.983266
Calm3:chr7:16915379-16915698:-1	Calm3	UTR3	no-junctions	TRUE	FALSE	0.694019	0.512945	1.16241e-07	2.79985e-06	0.341372
Tlnrd1:chr7:83881757-83882447:-1	Tlnrd1	UTR3	no-junctions	FALSE	FALSE	0.0305981	0.100324	1.16249e-07	2.79985e-06	-1.56652
Gnas:chr2:174345996-174346744:1	Gnas	UTR3	across-junctions	TRUE	FALSE	0.934631	0.946602	1.24514e-07	2.99017e-06	-0.295119
Klf13:chr7:63886351-63886809:-1	Klf13	UTR3	no-junctions	TRUE	FALSE	0.344924	0.12945	1.26512e-07	3.02927e-06	0.803392
Ptms:chr6:124914441-124918006:-1	Ptms	UTR5;intron;exon	across-junctions	FALSE	FALSE	0.417246	0.194175	1.35601e-07	3.23748e-06	0.54952
Ap2b1:chr11:83302644-83302875:1	Ap2b1	UTR5;intron;exon	no-junctions	FALSE	FALSE	0.257302	0.0339806	1.63446e-07	3.89096e-06	1.28246
Serbp1:chr6:67266673-67272895:1	Serbp1	UTR3	across-junctions	FALSE	FALSE	0.365786	0.119741	1.83159e-07	4.34764e-06	0.910341
Zfp385a:chr15:103313895-103314258:-1	Zfp385a	UTR3	no-junctions	TRUE	FALSE	0.139082	0.527508	2.05343e-07	4.86017e-06	0.501796
Rrbp1:chr2:143988900-143989437:-1	Rrbp1	exon	no-junctions	FALSE	FALSE	0.464534	0.312298	2.107e-07	4.97265e-06	-0.586736
Ube2l3:chr16:17153116-17154028:-1	Ube2l3	UTR3	no-junctions	FALSE	FALSE	0.351878	0.156958	2.63871e-07	6.19193e-06	0.696518
Gm42418:chr17:39846958-39847545:1	Gm42418	exon	no-junctions	FALSE	FALSE	0.923505	0.661812	2.93703e-07	6.87231e-06	-0.324276
Timp2:chr11:118301785-118302279:-1	Timp2	UTR3	no-junctions	FALSE	FALSE	0.488178	0.563107	2.97797e-07	6.94832e-06	-0.400784
Fbn1:chr2:125301520-125302123:-1	Fbn1	UTR3	no-junctions	FALSE	FALSE	0.314325	0.10356	2.99208e-07	6.96145e-06	0.933249
Eln:chr5:134702676-134702706:-1	Eln	UTR3	no-junctions	FALSE	FALSE	0.557719	0.0194175	3.17056e-07	7.35589e-06	1.52655
Aplp2:chr9:31210596-31211103:-1	Aplp2	intron;exon	no-junctions	FALSE	FALSE	0.112656	0.12945	3.24491e-07	7.50716e-06	-1.11171
Psmc3:chr2:91054009-91054791:1	Psmc3	UTR5;intron;exon	across-junctions	FALSE	FALSE	0.13491	0.0404531	3.58705e-07	8.2754e-06	1.37869
Atp5md:chr19:47083464-47090647:-1	Atp5md	UTR3	across-junctions	TRUE	FALSE	0.72879	0.446602	3.70896e-07	8.53268e-06	-0.295946
Atp5md:chr19:47083464-47086192:-1	Atp5md	UTR3	across-junctions	TRUE	FALSE	0.713491	0.294498	3.74617e-07	8.59421e-06	0.388689
Htra4:chr8:25025204-25025935:-1	Htra4	UTR3	no-junctions	FALSE	FALSE	0.0194715	0.10356	3.98531e-07	9.06685e-06	-1.75456
Ubb:chr11:62552096-62552636:1	Ubb	UTR5;intron;exon	no-junctions	FALSE	FALSE	0.696801	0.467638	4.75456e-07	1.06984e-05	0.401701
Plpp3:chr4:105219324-105231184:1	Plpp3	UTR3	across-junctions	FALSE	FALSE	0.563282	0.545307	5.43622e-07	1.21656e-05	-0.372873
Eln:chr5:134702668-134702716:-1	Eln	UTR3	no-junctions	FALSE	FALSE	0.581363	0.02589	5.47469e-07	1.22184e-05	1.34151
Mxd4:chr5:34175869-34176444:-1	Mxd4	UTR3	no-junctions	FALSE	FALSE	0.260083	0.276699	5.49248e-07	1.22249e-05	-0.576147
Pnrc1:chr4:33245781-33246284:-1	Pnrc1	UTR3	no-junctions	FALSE	FALSE	0.0653686	0.126214	5.70788e-07	1.26699e-05	-1.20974
Entr1:chr2:26382802-26383129:-1	Entr1	UTR3	no-junctions	TRUE	FALSE	0.230876	0.152104	5.80231e-07	1.28448e-05	0.523793
Dync1i2:chr2:71211925-71212130:1	Dync1i2	UTR5;intron;exon	no-junctions	FALSE	FALSE	0.257302	0.0517799	6.37787e-07	1.40433e-05	1.15528
Entr1:chr2:26382984-26383806:-1	Entr1	UTR3	no-junctions	FALSE	FALSE	0.0876217	0.139159	6.36203e-07	1.40433e-05	-0.944539
Ddah1:chr3:145892836-145893343:1	Ddah1	UTR3	no-junctions	FALSE	FALSE	0.265647	0	7.14856e-07	1.56982e-05	13.2659
Cp:chr3:20005335-20008959:1	Cp	UTR3	across-junctions	FALSE	FALSE	0.211405	0.218447	7.21531e-07	1.58025e-05	-0.762005
Hes1:chr16:30065297-30065471:1	Hes1	UTR5;intron;exon	no-junctions	TRUE	TRUE	0.328234	0.144013	7.95261e-07	1.7371e-05	0.407041
Fbn1:chr2:125300959-125301350:-1	Fbn1	UTR3	no-junctions	FALSE	FALSE	0.425591	0.33657	8.32307e-07	1.81319e-05	-0.516692
Tceal8:chrX:136170359-136170935:-1	Tceal8	UTR3	no-junctions	FALSE	FALSE	0.208623	0.184466	8.40003e-07	1.82512e-05	-0.747643
Actr3:chr1:125392905-125393265:-1	Actr3	UTR3	no-junctions	TRUE	FALSE	0.481224	0.326861	8.74717e-07	1.89553e-05	0.355078
Rock2:chr12:16894979-16895364:1	Rock2	UTR5;intron;exon	no-junctions	FALSE	FALSE	0.104312	0.0113269	9.7297e-07	2.09738e-05	2.2658
Mir100hg:chr9:41592320-41592922:1	Mir100hg	intron;exon	no-junctions	FALSE	FALSE	0.161335	0.106796	9.77135e-07	2.10084e-05	-1.01837
Frg1:chr8:41416951-41417074:-1	Frg1	UTR5;exon	no-junctions	FALSE	FALSE	0.105702	0.0145631	1.12199e-06	2.40598e-05	2.06192
Tubb5:chr17:35834741-35835257:-1	Tubb5	UTR3	no-junctions	FALSE	FALSE	0.698192	0.587379	1.12999e-06	2.41683e-05	-0.288648
Abi1:chr2:22940929-22942087:-1	Abi1	UTR3	no-junctions	FALSE	FALSE	0.122392	0.0436893	1.14882e-06	2.45071e-05	1.19019
Tubb5:chr17:35833921-35834267:-1	Tubb5	UTR3	no-junctions	TRUE	FALSE	0.489569	0.271845	1.36823e-06	2.91121e-05	0.513466
Hes1:chr16:30065271-30065541:1	Hes1	UTR5;intron;exon	no-junctions	FALSE	TRUE	0.331015	0.144013	1.38573e-06	2.94082e-05	0.385946
Mrfap1:chr5:36795278-36795690:-1	Mrfap1	UTR3	no-junctions	FALSE	FALSE	0.1363	0.218447	1.4141e-06	2.99329e-05	-0.845843
Tsc22d4:chr5:137759292-137759814:1	Tsc22d4	UTR3	no-junctions	FALSE	FALSE	0.22114	0.145631	1.50453e-06	3.17653e-05	-0.597342
Eln:chr5:134702611-134702671:-1	Eln	UTR3	no-junctions	TRUE	FALSE	0.484006	0.00970874	1.5103e-06	3.18054e-05	1.94934
Commd8:chr5:72159209-72162612:-1	Commd8	UTR3	across-junctions	FALSE	FALSE	0.102921	0.168285	1.63091e-06	3.42575e-05	-0.942304
Plpp3:chr4:105209238-105231175:1	Plpp3	UTR3	across-junctions	FALSE	TRUE	0.573018	0.55178	1.64679e-06	3.45027e-05	-0.343997
Itsn1:chr16:91871159-91871795:1	Itsn1	UTR3	no-junctions	FALSE	FALSE	0.168289	0.0631068	1.65632e-06	3.46141e-05	-0.807343
Rtf1:chr2:119675068-119692185:1	Rtf1	intron;exon	across-junctions	FALSE	FALSE	0.290682	0.127832	1.66974e-06	3.48059e-05	0.803875
Col3a1:chr1:45347686-45347872:1	Col3a1	exon	no-junctions	FALSE	FALSE	0.867872	0.236246	1.72403e-06	3.58467e-05	0.488811
Gm9780:chr14:26027698-26028343:-1	Gm9780	UTR3	no-junctions	FALSE	FALSE	0.130737	0.135922	1.73947e-06	3.60764e-05	0.953982
Col8a1:chr16:57624258-57624621:-1	Col8a1	UTR3	no-junctions	FALSE	FALSE	0.828929	0.176375	1.86425e-06	3.84701e-05	0.389296
Tsc22d4:chr5:137745840-137746394:1	Tsc22d4	UTR5;exon	no-junctions	FALSE	FALSE	0.228095	0.0436893	1.90068e-06	3.91235e-05	1.01878
Cfl2:chr12:54858809-54859166:-1	Cfl2	UTR3	no-junctions	TRUE	FALSE	0.116829	0.0728155	1.92473e-06	3.95195e-05	1.13485
Abi1:chr2:22941118-22941736:-1	Abi1	UTR3	no-junctions	FALSE	FALSE	0.119611	0.0436893	2.00816e-06	4.11297e-05	1.15892
2210016F16Rik:chr13:58381152-58381756:-1	2210016F16Rik	UTR3	no-junctions	FALSE	FALSE	0.143255	0.0614887	2.07902e-06	4.23698e-05	1.09652
Itsn1:chr16:91729811-91730309:1	Itsn1	UTR5;intron;exon	no-junctions	FALSE	FALSE	0.147427	0.00647249	2.10787e-06	4.28513e-05	2.31227
Dctn4:chr18:60546235-60546849:1	Dctn4	intron;exon	no-junctions	FALSE	FALSE	0.104312	0.0145631	2.13724e-06	4.32344e-05	1.87876
Lpl:chr8:68904575-68905066:1	Lpl	UTR3	no-junctions	FALSE	FALSE	0.40751	0.559871	2.18074e-06	4.40059e-05	-0.371948
Serf1:chr13:100108082-100108154:1	Serf1	UTR5;exon	no-junctions	FALSE	FALSE	0.2879	0.012945	2.3683e-06	4.74411e-05	1.69391
Il6st:chr13:112508932-112509534:1	Il6st	UTR3	no-junctions	TRUE	FALSE	0.168289	0.0372168	2.42049e-06	4.83686e-05	1.3501
Lsp1:chr7:142471727-142472179:1	Lsp1	UTR5;intron;exon	no-junctions	FALSE	FALSE	0.258693	0.145631	2.43794e-06	4.8599e-05	0.850948
Plpp3:chr4:105231412-105232504:1	Plpp3	UTR3	no-junctions	FALSE	FALSE	0.591099	0.406149	2.59677e-06	5.16399e-05	0.48219
Tceal8:chrX:136169926-136170658:-1	Tceal8	UTR3	no-junctions	FALSE	FALSE	0.642559	0.398058	2.74749e-06	5.45051e-05	0.253702
Hmgb1:chr5:149048455-149050780:-1	Hmgb1	UTR3	across-junctions	FALSE	FALSE	0.81363	0.650485	2.79725e-06	5.53585e-05	-0.268648
Lmna:chr3:88483148-88484622:-1	Lmna	UTR3	across-junctions	FALSE	FALSE	0.50904	0.419094	3.02205e-06	5.95206e-05	-0.383032
Lmna:chr3:88483138-88484166:-1	Lmna	UTR3	across-junctions	FALSE	FALSE	0.50904	0.419094	3.02205e-06	5.95206e-05	-0.383032
Srrm1:chr4:135342484-135342632:-1	Srrm1	intron;exon	no-junctions	FALSE	FALSE	0.133519	0.144013	3.13552e-06	6.16077e-05	-0.95136
Gm9780:chr14:26042455-26042711:-1	Gm9780	UTR5;intron;exon	no-junctions	FALSE	FALSE	0.0347705	0.16343	3.16021e-06	6.19446e-05	-1.39822
Itm2a:chrX:107397535-107398438:-1	Itm2a	UTR3	across-junctions	FALSE	FALSE	0.0917942	0.110032	3.45654e-06	6.74312e-05	-1.06398
Rexo2:chr9:48468512-48471856:-1	Rexo2	UTR3	across-junctions	TRUE	FALSE	0.681502	0.454693	3.52349e-06	6.85744e-05	0.309163
Rps24:chr14:24495417-24495459:1	Rps24	UTR3	no-junctions	FALSE	FALSE	0.497914	0.66343	3.76789e-06	7.31577e-05	-0.362677
Pabpc1:chr15:36608864-36609014:-1	Pabpc1	UTR5;intron;exon	no-junctions	FALSE	FALSE	0.109875	0.00647249	3.96617e-06	7.68259e-05	2.80656
Dek:chr13:47105460-47106201:-1	Dek	UTR5;intron;exon	across-junctions	FALSE	FALSE	0.148818	0.038835	4.08202e-06	7.88839e-05	1.33972
Rpl27a:chr7:109521918-109522367:1	Rpl27a	UTR3	no-junctions	TRUE	FALSE	0.358832	0.389968	4.1367e-06	7.97529e-05	-0.563957
Acat1:chr9:53582601-53594496:-1	Acat1	intron;exon	across-junctions	FALSE	FALSE	0.0667594	0.152104	4.2408e-06	8.15683e-05	-1.06678
Smim14:chr5:65450167-65450509:-1	Smim14	UTR3	no-junctions	FALSE	FALSE	0.054242	0.119741	4.37155e-06	8.38867e-05	-1.37845
Neat1:chr19:5842676-5842959:-1	Neat1	exon	no-junctions	FALSE	FALSE	0.0417246	0.101942	4.38221e-06	8.38953e-05	-1.43488
Bag1:chr4:40936398-40936670:-1	Bag1	UTR3	no-junctions	FALSE	FALSE	0.668985	0.563107	4.48487e-06	8.54623e-05	0.305685
Ugp2:chr11:21354135-21354675:-1	Ugp2	UTR5;intron;exon	no-junctions	FALSE	FALSE	0.108484	0.0275081	4.48251e-06	8.54623e-05	1.58491
Sf3a3:chr4:124728377-124732460:1	Sf3a3	UTR3	across-junctions	TRUE	FALSE	0.155772	0.121359	4.56171e-06	8.67253e-05	-0.773907
Pycard:chr7:127992568-127993452:-1	Pycard	UTR3	across-junctions	FALSE	FALSE	0.228095	0.11165	4.88483e-06	9.24404e-05	-0.551207
Atp5c1:chr2:10056749-10056828:-1	Atp5c1	UTR3	no-junctions	FALSE	FALSE	0.503477	0.312298	4.97995e-06	9.40237e-05	0.41835
Pycard:chr7:127992020-127992734:-1	Pycard	UTR3	no-junctions	FALSE	FALSE	0.198887	0.0355987	5.2522e-06	9.89366e-05	1.10387
Lsm12:chr11:102163327-102164021:-1	Lsm12	UTR3	no-junctions	FALSE	FALSE	0.143255	0.0339806	5.89558e-06	0.000110549	1.27942
Serbp1:chr6:67277765-67284169:1	Serbp1	UTR3	across-junctions	FALSE	FALSE	0.617524	0.438511	6.08373e-06	0.000113817	-0.362165
Eln:chr5:134702593-134702734:-1	Eln	UTR3	no-junctions	TRUE	FALSE	0.616134	0.0404531	6.14358e-06	0.000114676	0.991533
Ptms:chr6:124917397-124918015:-1	Ptms	UTR5;intron;exon	no-junctions	FALSE	FALSE	0.388039	0.184466	6.46906e-06	0.000120204	0.486887
Zfp36l1:chr12:80107754-80108159:-1	Zfp36l1	UTR3	no-junctions	TRUE	FALSE	0.648122	0.394822	6.66827e-06	0.000123627	0.279962
Mettl23:chr11:116850282-116851225:1	Mettl23	intron;exon	across-junctions	FALSE	TRUE	0.404729	0.140777	6.94751e-06	0.000128513	0.519928
Rbm22:chr18:60572302-60572810:1	Rbm22	UTR3	no-junctions	FALSE	FALSE	0.211405	0.124595	7.32456e-06	0.000135183	-0.382482
Lrp1:chr10:127538746-127539204:-1	Lrp1	UTR3	no-junctions	FALSE	FALSE	0.183588	0.0631068	7.42172e-06	0.000136669	1.10386
Mettl23:chr11:116850331-116852081:1	Mettl23	intron;exon	across-junctions	FALSE	FALSE	0.403338	0.140777	7.66967e-06	0.000140919	0.51696
Tra2a:chr6:49243924-49244306:-1	Tra2a	UTR3	no-junctions	TRUE	FALSE	0.180807	0.0631068	8.56987e-06	0.00015641	1.05259
Pa2g4:chr10:128558849-128560334:-1	Pa2g4	UTR3	across-junctions	FALSE	FALSE	0.175243	0.211974	8.78866e-06	0.000160047	-0.679539
Gas1:chr13:60174728-60175778:-1	Gas1	UTR3	no-junctions	FALSE	FALSE	0.471488	0.44822	8.83295e-06	0.000160498	-0.367723
Nol7:chr13:43401287-43402070:1	Nol7	UTR3	across-junctions	FALSE	FALSE	0.272601	0.26699	8.87093e-06	0.000160832	-0.541533
Uqcc3:chr19:8880014-8880923:-1	Uqcc3	UTR3	across-junctions	FALSE	FALSE	0.479833	0.315534	9.12407e-06	0.000165057	-0.403996
Rbm22:chr18:60560736-60565788:1	Rbm22	UTR5;intron;exon	across-junctions	FALSE	FALSE	0.10153	0.0113269	9.21265e-06	0.000166294	1.94121
Sash1:chr10:8786140-8886070:-1	Sash1	UTR5;intron;exon	across-junctions	FALSE	FALSE	0.368567	0.224919	9.31633e-06	0.000167796	0.474199
Eln:chr5:134702627-134702651:-1	Eln	UTR3	no-junctions	FALSE	FALSE	0.408901	0.00485437	9.35059e-06	0.000168045	2.53291
Plpp3:chr4:105232314-105232764:1	Plpp3	UTR3	no-junctions	TRUE	FALSE	0.653686	0.478964	9.45674e-06	0.000169564	0.391295
Fermt2:chr14:45458795-45459100:-1	Fermt2	UTR3	no-junctions	TRUE	FALSE	0.183588	0.118123	9.47643e-06	0.000169564	0.849328
Txndc9:chr1:37987290-37990374:-1	Txndc9	UTR3	across-junctions	FALSE	FALSE	0.40612	0.265372	9.61375e-06	0.000171647	-0.291024
Atp6v1e1:chr6:120818314-120822793:-1	Atp6v1e1	UTR5;intron;exon	across-junctions	FALSE	FALSE	0.109875	0.0242718	9.95081e-06	0.00017728	1.49169
Arglu1:chr8:8683798-8690402:-1	Arglu1	UTR5;intron;exon	across-junctions	FALSE	FALSE	0.260083	0.02589	1.11684e-05	0.000197685	1.32325
Txndc9:chr1:37987002-37987467:-1	Txndc9	UTR3	no-junctions	FALSE	FALSE	0.214186	0.0533981	1.13492e-05	0.000200453	0.978217
Crtc3:chr7:80676971-80677429:-1	Crtc3	intron;exon	no-junctions	FALSE	FALSE	0.0890125	0.113269	1.20009e-05	0.000211057	-0.841825
Zfp385a:chr15:103314156-103314690:-1	Zfp385a	UTR3	no-junctions	FALSE	FALSE	0.0222531	0.317152	1.2231e-05	0.000214643	-1.2743
Rab5c:chr11:100715105-100715763:-1	Rab5c	UTR3	no-junctions	FALSE	FALSE	0.40612	0.373786	1.2666e-05	0.000221804	0.298994
Lmo4:chr3:144188583-144188631:-1	Lmo4	UTR3	no-junctions	FALSE	FALSE	0.258693	0.0226537	1.26956e-05	0.000221849	1.44699
Ap2b1:chr11:83302643-83308309:1	Ap2b1	UTR5;intron;exon	across-junctions	FALSE	FALSE	0.279555	0.0469256	1.35634e-05	0.000236509	0.911601
Rab5c:chr11:100715432-100717316:-1	Rab5c	UTR3	no-junctions	FALSE	FALSE	0.198887	0.299353	1.35934e-05	0.00023653	-0.525303
Dpm1:chr2:168210326-168210422:-1	Dpm1	UTR3	no-junctions	FALSE	FALSE	0.212796	0.0857605	1.51321e-05	0.000262748	0.882958
Nol7:chr13:43400888-43402078:1	Nol7	UTR3	across-junctions	FALSE	FALSE	0.275382	0.26699	1.54003e-05	0.000266809	-0.520809
Chmp3:chr6:71544026-71577834:1	Chmp3	UTR3	across-junctions	FALSE	FALSE	0.15299	0.0647249	1.54309e-05	0.000266809	0.964895
Serpine2:chr1:79857452-79857959:-1	Serpine2	intron;exon	no-junctions	FALSE	FALSE	0.164117	0.139159	1.54705e-05	0.000266931	-0.787516
Ogn:chr13:49623943-49624501:1	Ogn	UTR3	no-junctions	TRUE	FALSE	0.83032	0.648867	1.64978e-05	0.000284059	-0.31231
Hsp90aa1:chr12:110690955-110691485:-1	Hsp90aa1	UTR3	no-junctions	FALSE	FALSE	0.445063	0.377023	1.74423e-05	0.000299694	0.36401
Ap2a2:chr7:141562298-141562346:1	Ap2a2	UTR5;exon	no-junctions	FALSE	FALSE	0.191933	0.02589	1.75895e-05	0.000301441	1.28317
Txn2:chr15:77915047-77915569:-1	Txn2	UTR3	no-junctions	TRUE	FALSE	0.500695	0.414239	1.76174e-05	0.000301441	0.341282
Eln:chr5:134702696-134702732:-1	Eln	UTR3	no-junctions	FALSE	FALSE	0.589708	0.0355987	1.77136e-05	0.00030183	0.998348
Ccz1:chr5:144014672-144014877:-1	Ccz1	UTR5;intron;exon	no-junctions	FALSE	FALSE	0.107093	0.0226537	1.77047e-05	0.00030183	1.51203
Prorsd1:chr11:29512637-29513627:-1	Prorsd1	UTR3	no-junctions	FALSE	FALSE	0.269819	0.147249	1.80998e-05	0.000307772	-0.333184
Lsp1:chr7:142471757-142472087:1	Lsp1	UTR5;intron;exon	no-junctions	FALSE	FALSE	0.255911	0.145631	1.85067e-05	0.000314041	0.804969
Tra2a:chr6:49262856-49263420:-1	Tra2a	intron;exon	no-junctions	FALSE	FALSE	0.211405	0.208738	1.93541e-05	0.000327743	-0.654386
Htra4:chr8:25025111-25026179:-1	Htra4	UTR3	no-junctions	FALSE	FALSE	0.0751043	0.192557	1.96877e-05	0.000332705	-0.76875
Serbp1:chr6:67272928-67284155:1	Serbp1	UTR3	across-junctions	FALSE	FALSE	0.624478	0.435275	2.01107e-05	0.000338462	-0.344739
Aamp:chr1:74279840-74280221:-1	Aamp	UTR3	no-junctions	TRUE	FALSE	0.439499	0.271845	2.03749e-05	0.000342207	-0.60007
Ccn2:chr10:24598218-24598683:1	Ccn2	UTR3	no-junctions	TRUE	FALSE	0.681502	0.0339806	2.11375e-05	0.000354291	0.5605
Rdx:chr9:52048148-52048490:1	Rdx	UTR5;intron;exon	no-junctions	FALSE	FALSE	0.268428	0.066343	2.12195e-05	0.00035494	0.945171
Prorsd1:chr11:29512870-29512960:-1	Prorsd1	UTR3	no-junctions	TRUE	FALSE	0.116829	0.0161812	2.16609e-05	0.000361588	1.61737
Eif5b:chr1:37998010-37998291:1	Eif5b	UTR5;exon	no-junctions	FALSE	FALSE	0.364395	0.131068	2.20754e-05	0.000367759	0.701637
Rbx1:chr15:81466296-81466382:1	Rbx1	UTR5;exon	no-junctions	FALSE	FALSE	0.159944	0.0404531	2.26392e-05	0.000376388	1.24631
Dek:chr13:47106038-47106201:-1	Dek	UTR5;intron;exon	no-junctions	FALSE	FALSE	0.129346	0.0323625	2.47486e-05	0.000410627	1.34219
Eif2s2:chr2:154872359-154872869:-1	Eif2s2	UTR3	no-junctions	TRUE	FALSE	0.246175	0.182848	2.51817e-05	0.00041697	-0.91358
Calm2:chr17:87446752-87446902:-1	Calm2	UTR5;intron;exon	no-junctions	FALSE	TRUE	0.300417	0.0970874	2.57432e-05	0.000425411	0.794658
Tmco1:chr1:167308614-167309443:1	Tmco1	UTR5;intron;exon	across-junctions	FALSE	FALSE	0.25452	0.0873786	2.79228e-05	0.000458659	0.637193
Cd200:chr16:45407077-45409053:-1	Cd200	UTR5;intron;exon	across-junctions	FALSE	FALSE	0.493741	0.0307443	2.82606e-05	0.000463282	1.05996
Lpar1:chr4:58435255-58435658:-1	Lpar1	UTR3	no-junctions	TRUE	FALSE	0.346314	0.380259	2.88457e-05	0.000471931	0.42336
Ostc:chr3:130695912-130696375:-1	Ostc	UTR3	no-junctions	TRUE	FALSE	0.7121	0.559871	2.91347e-05	0.000475712	0.252739
Cebpd:chr16:15887807-15888065:1	Cebpd	exon	no-junctions	FALSE	FALSE	0.179416	0.192557	2.95124e-05	0.000479213	0.634165
Rsrc2:chr5:123749267-123749414:-1	Rsrc2	UTR5;intron;exon	no-junctions	FALSE	FALSE	0.115438	0.0242718	2.95091e-05	0.000479213	1.58012
Psmd8:chr7:29174189-29174423:-1	Psmd8	UTR3	no-junctions	TRUE	FALSE	0.411683	0.244337	2.95242e-05	0.000479213	0.514426
Sub1:chr15:11995921-11996035:-1	Sub1	UTR5;intron;exon	no-junctions	FALSE	FALSE	0.143255	0.0113269	2.96051e-05	0.000479579	1.93644
Tomm20:chr8:126934573-126934711:-1	Tomm20	UTR3	no-junctions	FALSE	FALSE	0.411683	0.187702	3.01817e-05	0.000486998	0.567895
Pea15a:chr1:172196728-172197071:-1	Pea15a	UTR3	no-junctions	TRUE	FALSE	0.460362	0.37055	3.01568e-05	0.000486998	-0.300609
Rbm39:chr2:156174035-156174461:-1	Rbm39	UTR3	no-junctions	FALSE	FALSE	0.122392	0.0194175	3.05547e-05	0.00049205	1.64171
Hsp90aa1:chr12:110694082-110695360:-1	Hsp90aa1	intron;exon	across-junctions	FALSE	FALSE	0.621697	0.645631	3.08136e-05	0.000495249	-0.295507
Pea15a:chr1:172197331-172197912:-1	Pea15a	UTR3	no-junctions	FALSE	FALSE	0.408901	0.192557	3.1245e-05	0.000501202	0.447653
Sh3bp5:chr14:31373765-31373903:-1	Sh3bp5	UTR3	no-junctions	TRUE	FALSE	0.155772	0.0501618	3.18693e-05	0.000510219	0.99603
Atp6v1e1:chr6:120822536-120822788:-1	Atp6v1e1	UTR5;intron;exon	no-junctions	FALSE	FALSE	0.100139	0.0226537	3.32226e-05	0.00053085	1.46078
Rer1:chr4:155074110-155074968:-1	Rer1	UTR3	no-junctions	FALSE	FALSE	0.698192	0.485437	3.3381e-05	0.000532346	0.289998
Gnas:chr2:174342892-174346276:1	Gnas	UTR3	no-junctions	FALSE	FALSE	0.550765	0.325243	3.49987e-05	0.000555631	0.279897
Nop53:chr7:15945694-15946074:-1	Nop53	UTR5;intron;exon	no-junctions	FALSE	FALSE	0.229485	0.0987055	3.49765e-05	0.000555631	0.619922
Socs2:chr10:95412322-95412957:-1	Socs2	UTR3	no-junctions	FALSE	FALSE	0.239221	0.184466	3.50441e-05	0.000555631	-0.626752
Egr1:chr18:34860903-34861749:1	Egr1	UTR5;intron;exon	no-junctions	FALSE	FALSE	0.212796	0.106796	3.63818e-05	0.000573519	1.0754
Foxn3:chr12:99563001-99563582:-1	Foxn3	UTR5;intron;exon	no-junctions	FALSE	TRUE	0.114047	0.0970874	3.75205e-05	0.000590337	-1.003
Rbx1:chr15:81466324-81466420:1	Rbx1	UTR5;exon	no-junctions	FALSE	FALSE	0.179416	0.0501618	3.96552e-05	0.000621755	1.09288
Wtap:chr17:12974207-12974692:-1	Wtap	UTR3	no-junctions	FALSE	FALSE	0.187761	0.160194	3.96688e-05	0.000621755	-0.464099
Nucb1:chr7:45492887-45493058:-1	Nucb1	UTR3	no-junctions	FALSE	FALSE	0.269819	0.0776699	4.00108e-05	0.000625921	0.765985
Ncor1:chr11:62384339-62385431:-1	Ncor1	intron;exon	no-junctions	FALSE	FALSE	0.144645	0.0177994	4.15032e-05	0.000645579	1.55846
Mir99ahg:chr16:77499820-77500490:1	Mir99ahg	intron;exon	no-junctions	FALSE	FALSE	0.119611	0.0177994	4.16969e-05	0.000647365	1.63022
Npc2:chr12:84760634-84772889:-1	Npc2	UTR5;intron;exon	across-junctions	FALSE	FALSE	0.133519	0.0404531	4.55906e-05	0.000703826	1.31125
Tmco1:chr1:167308660-167308966:1	Tmco1	UTR5;intron;exon	no-junctions	FALSE	FALSE	0.251739	0.0873786	4.66157e-05	0.000718301	0.617293
Lamc1:chr1:153262239-153262724:-1	Lamc1	intron;exon	no-junctions	FALSE	FALSE	0.104312	0.218447	4.91592e-05	0.000753255	-0.758635
Tpm3:chr3:90079534-90079996:1	Tpm3	UTR5;intron;exon	no-junctions	FALSE	FALSE	0.151599	0.0323625	4.93958e-05	0.000755471	1.25769
Nfia:chr4:98118399-98118874:1	Nfia	UTR3	no-junctions	TRUE	TRUE	0.247566	0.182848	4.98256e-05	0.000759217	-0.621141
Nol7:chr13:43398390-43399658:1	Nol7	UTR5;intron;exon	across-junctions	FALSE	FALSE	0.196106	0.0728155	5.13181e-05	0.000780511	0.877216
Tpm4:chr8:72136884-72137382:1	Tpm4	intron;exon	no-junctions	FALSE	FALSE	0.190542	0.195793	5.20249e-05	0.000789797	-0.705494
Klf6:chr13:5867225-5867895:1	Klf6	UTR3	no-junctions	FALSE	FALSE	0.411683	0.440129	5.29751e-05	0.000802738	-0.253715
Rsrc2:chr5:123749373-123749385:-1	Rsrc2	UTR5;exon	no-junctions	FALSE	FALSE	0.111266	0.0226537	5.32083e-05	0.000804788	1.59869
Ufd1:chr16:18825020-18834429:1	Ufd1	UTR3	across-junctions	FALSE	FALSE	0.176634	0.153722	5.34369e-05	0.000806759	-0.467164
Rela:chr19:5646129-5646609:1	Rela	UTR3	no-junctions	FALSE	FALSE	0.133519	0.0372168	5.37645e-05	0.000810216	1.0941
Sub1:chr15:11993791-11996055:-1	Sub1	UTR5;intron;exon	across-junctions	FALSE	FALSE	0.147427	0.012945	5.41553e-05	0.00081461	1.79513
Nol7:chr13:43398390-43398888:1	Nol7	UTR5;intron;exon	across-junctions	FALSE	FALSE	0.191933	0.0711974	5.48288e-05	0.000823234	0.891151
Wtap:chr17:12966796-12967121:-1	Wtap	UTR3	no-junctions	TRUE	FALSE	0.137691	0.0485437	5.55117e-05	0.000831966	0.952618
Nsa2:chr13:97130926-97132042:-1	Nsa2	UTR3	across-junctions	TRUE	FALSE	0.333797	0.200647	5.64018e-05	0.000842233	-0.586426
Nsa2:chr13:97130936-97133547:-1	Nsa2	UTR3	across-junctions	TRUE	FALSE	0.333797	0.200647	5.64018e-05	0.000842233	-0.586426
Dnajb9:chr12:44205798-44206401:-1	Dnajb9	UTR3	no-junctions	FALSE	FALSE	0.296245	0.190939	5.67793e-05	0.000846332	0.427847
Zbtb20:chr16:43503628-43504120:1	Zbtb20	UTR5;intron;exon	no-junctions	FALSE	TRUE	0.18637	0.110032	5.68998e-05	0.00084659	0.805934
Rexo2:chr9:48468512-48468936:-1	Rexo2	UTR3	no-junctions	TRUE	FALSE	0.66064	0.441748	5.72922e-05	0.000850888	0.281584
Ttc28:chr5:110892925-110943976:1	Ttc28	intron;exon	across-junctions	FALSE	FALSE	0.301808	0.122977	5.76432e-05	0.000854555	0.625985
Ufd1:chr16:18834831-18835261:1	Ufd1	UTR3	no-junctions	TRUE	FALSE	0.148818	0.0550162	5.92232e-05	0.000876397	0.872619
Ptma:chr1:86529061-86529890:1	Ptma	UTR3	across-junctions	FALSE	FALSE	0.634214	0.341424	5.99825e-05	0.000886037	0.393061
Morf4l1:chr9:90097370-90114774:-1	Morf4l1	UTR3	across-junctions	FALSE	FALSE	0.682893	0.404531	6.14062e-05	0.000905438	0.339774
Rbpj:chr5:53590275-53645895:1	Rbpj	UTR5;intron;exon	across-junctions	FALSE	FALSE	0.208623	0.0841424	6.41843e-05	0.000944705	0.553062
Adamtsl5:chr10:80346910-80347486:-1	Adamtsl5	intron;exon	no-junctions	FALSE	FALSE	0.038943	0.119741	6.48654e-05	0.00095132	-1.09309
Ewsr1:chr11:5070061-5070457:-1	Ewsr1	UTR3	across-junctions	FALSE	FALSE	0.0862309	0.119741	6.47562e-05	0.00095132	-0.931604
Rbpj:chr5:53655442-53656330:1	Rbpj	UTR3	no-junctions	FALSE	FALSE	0.102921	0.0987055	6.82231e-05	0.000998781	-0.786491
Smad7:chr18:75395275-75395935:1	Smad7	UTR3	no-junctions	FALSE	FALSE	0.196106	0.0210356	6.97085e-05	0.00101871	1.0872
Rpn1:chr6:88084482-88084802:1	Rpn1	UTR5;intron;exon	no-junctions	FALSE	FALSE	0.139082	0.02589	6.98487e-05	0.00101895	1.27753
Serf1:chr13:100108057-100108165:1	Serf1	UTR5;exon	no-junctions	FALSE	FALSE	0.290682	0.0177994	7.03549e-05	0.00102451	1.25022
Smad7:chr18:75367933-75368415:1	Smad7	UTR5;exon	no-junctions	TRUE	FALSE	0.132128	0.0485437	7.05647e-05	0.00102575	-0.849744
Neat1:chr19:5832748-5833228:-1	Neat1	exon	no-junctions	FALSE	FALSE	0.229485	0.144013	7.35383e-05	0.00106709	0.685974
Znhit1:chr5:136982164-136982879:-1	Znhit1	UTR3	across-junctions	FALSE	FALSE	0.40751	0.288026	7.60774e-05	0.00110198	-0.257769
Eif2s2:chr2:154892784-154892844:-1	Eif2s2	UTR5;exon	no-junctions	FALSE	FALSE	0.340751	0.0938511	7.71374e-05	0.00111537	0.694571
Frzb:chr2:80411970-80412727:-1	Frzb	UTR3	no-junctions	TRUE	FALSE	0.741307	0.126214	7.95554e-05	0.00114383	-0.336294
Rela:chr19:5645964-5646656:1	Rela	UTR3	no-junctions	FALSE	FALSE	0.13491	0.038835	7.96346e-05	0.00114383	1.05146
Adamtsl5:chr10:80340841-80341387:-1	Adamtsl5	UTR3	no-junctions	FALSE	FALSE	0.205841	0.2411	7.98019e-05	0.00114383	0.422961
Cers5:chr15:99735501-99736040:-1	Cers5	UTR3	no-junctions	FALSE	FALSE	0.293463	0.213592	8.41747e-05	0.0012044	0.380093
Rbx1:chr15:81466368-81466410:1	Rbx1	UTR5;exon	no-junctions	FALSE	FALSE	0.176634	0.0501618	8.4981e-05	0.00121074	1.05247
Ogn:chr13:49608046-49618531:1	Ogn	UTR5;intron;exon	across-junctions	FALSE	FALSE	0.617524	0.307443	8.50599e-05	0.00121074	0.357501
Chkb:chr15:89426586-89427888:-1	Chkb	UTR3	across-junctions	FALSE	FALSE	0.0820584	0.114887	8.48137e-05	0.00121074	-0.927977
Ostc:chr3:130696291-130706101:-1	Ostc	UTR3	across-junctions	FALSE	FALSE	0.15299	0.165049	8.60925e-05	0.00122332	-0.72568
Cers5:chr15:99735763-99736843:-1	Cers5	UTR3	no-junctions	FALSE	FALSE	0.16968	0.202265	8.67676e-05	0.00123078	-0.545229
Arhgef1:chr7:24925934-24926594:1	Arhgef1	UTR3	across-junctions	FALSE	FALSE	0.15299	0.10356	8.7285e-05	0.00123599	-0.622172
Tra2b:chr16:22258876-22266005:-1	Tra2b	UTR3	across-junctions	FALSE	FALSE	0.350487	0.145631	8.78412e-05	0.00124086	0.477141
Glo1:chr17:30593422-30593962:-1	Glo1	UTR3	no-junctions	FALSE	FALSE	0.297636	0.116505	8.79313e-05	0.00124086	0.664039
Arhgef1:chr7:24902912-24903512:1	Arhgef1	UTR5;intron;exon	no-junctions	FALSE	FALSE	0.200278	0.0533981	8.82557e-05	0.0012433	0.746475
Pdgfra:chr5:75197648-75198215:1	Pdgfra	UTR3	no-junctions	TRUE	FALSE	0.392211	0.427184	9.40007e-05	0.0013197	-0.331156
Klf6:chr13:5869881-5870394:1	Klf6	UTR3	no-junctions	FALSE	FALSE	0.189152	0.116505	9.41859e-05	0.00132005	0.73197
Calm1:chr12:100206445-100206907:1	Calm1	UTR3	no-junctions	FALSE	FALSE	0.289291	0.190939	9.49594e-05	0.00132862	0.581408
Sulf2:chr2:166074283-166074576:-1	Sulf2	UTR3	no-junctions	FALSE	FALSE	0.0611961	0.118123	9.75475e-05	0.00136251	-0.996545
Ybx1:chr4:119281624-119282556:-1	Ybx1	intron;exon	across-junctions	FALSE	FALSE	0.201669	0.194175	0.000101415	0.00141413	-0.691442
Hspa8:chr9:40803616-40804499:1	Hspa8	intron;exon	across-junctions	FALSE	FALSE	0.253129	0.106796	0.000102339	0.00142459	0.743178
Morf4l1:chr9:90092086-90092510:-1	Morf4l1	UTR3	no-junctions	FALSE	FALSE	0.21975	0.177994	0.000103527	0.00143869	-0.713875
Itgb5:chr16:33946606-33946612:1	Itgb5	intron;exon	no-junctions	FALSE	FALSE	0.383866	0.0177994	0.000105049	0.00144241	1.41504
Kdelr2:chr5:143421485-143421901:1	Kdelr2	UTR3	no-junctions	TRUE	FALSE	0.591099	0.415858	0.000105076	0.00144241	0.314645
Itgb5:chr16:33946605-33946611:1	Itgb5	intron;exon	no-junctions	FALSE	FALSE	0.383866	0.0177994	0.000105049	0.00144241	1.41501
Cstf3:chr2:104608870-104644398:1	Cstf3	intron;exon	across-junctions	TRUE	FALSE	0.20306	0.127832	0.000105099	0.00144241	0.628228
Eln:chr5:134702712-134702742:-1	Eln	UTR3	no-junctions	FALSE	FALSE	0.588317	0.0420712	0.000104737	0.00144241	0.842056
Rcn1:chr2:105387264-105387764:-1	Rcn1	UTR3	no-junctions	FALSE	FALSE	0.20306	0.145631	0.00010486	0.00144241	-0.647623
Tpm1:chr9:67022590-67022932:-1	Tpm1	UTR3	no-junctions	TRUE	FALSE	0.458971	0.354369	0.000104125	0.00144241	-0.387306
Atf3:chr1:191171619-191183229:-1	Atf3	UTR5;intron;exon	across-junctions	FALSE	FALSE	0.0792768	0.147249	0.0001052	0.00144241	0.732953
Tpm3:chr3:90079600-90079833:1	Tpm3	UTR5;intron;exon	no-junctions	FALSE	FALSE	0.139082	0.0307443	0.000112295	0.00153713	1.25884
Ankrd11:chr8:122895632-122896144:-1	Ankrd11	UTR3	no-junctions	FALSE	FALSE	0.205841	0.0355987	0.000114387	0.00156316	1.0798
Aimp1:chr3:132673499-132684201:-1	Aimp1	UTR5;intron;exon	across-junctions	FALSE	FALSE	0.165508	0.0501618	0.000115089	0.00157015	0.997749
Sh3bp5:chr14:31373810-31373912:-1	Sh3bp5	UTR3	no-junctions	TRUE	FALSE	0.161335	0.0566343	0.000115469	0.00157271	0.879406
Slc3a2:chr19:8713132-8713613:-1	Slc3a2	intron;exon	no-junctions	FALSE	FALSE	0.0792768	0.144013	0.000117947	0.00160381	-0.687473
Calm3:chr7:16916729-16917593:-1	Calm3	UTR3	across-junctions	FALSE	FALSE	0.20306	0.184466	0.000118299	0.00160593	-0.543947
Prdx1:chr4:116692849-116693789:1	Prdx1	intron;exon	across-junctions	TRUE	FALSE	0.400556	0.18123	0.000119037	0.00161329	0.575554
Rpl14:chr9:120572682-120573768:1	Rpl14	UTR3	across-junctions	FALSE	FALSE	0.766342	0.702265	0.000123227	0.00166733	0.253752
Eif2s2:chr2:154892818-154892856:-1	Eif2s2	UTR5;exon	no-junctions	FALSE	FALSE	0.27121	0.0647249	0.000124614	0.00168331	0.823542
Itgb1:chr8:128732756-128733200:1	Itgb1	UTR3	no-junctions	TRUE	FALSE	0.777469	0.368932	0.00012679	0.00170989	0.381727
Loxl2:chr14:69695136-69695834:1	Loxl2	UTR3	no-junctions	TRUE	FALSE	0.383866	0.307443	0.000129853	0.00174833	0.680221
Rsbn1l:chr5:20920014-20951707:-1	Rsbn1l	UTR5;intron;exon	across-junctions	FALSE	FALSE	0.27121	0.234628	0.000135155	0.00181377	0.265884
Cd200:chr16:45408792-45409053:-1	Cd200	UTR5;intron;exon	no-junctions	FALSE	FALSE	0.463143	0.0275081	0.00013544	0.00181463	1.03692
Znhit1:chr5:136984826-136987668:-1	Znhit1	UTR5;intron;exon	across-junctions	FALSE	FALSE	0.105702	0.0177994	0.000138223	0.00184889	1.51911
Clta:chr4:44012750-44020077:1	Clta	UTR5;intron;exon	across-junctions	FALSE	FALSE	0.132128	0.0404531	0.000139542	0.00186049	1.32977
Prxl2c:chr13:64291004-64291791:-1	Prxl2c	UTR3	no-junctions	FALSE	FALSE	0.13491	0.0501618	0.000139326	0.00186049	1.09854
St3gal4:chr9:35046576-35046941:-1	St3gal4	UTR3	no-junctions	FALSE	FALSE	0.342142	0.200647	0.00014164	0.00188234	-0.349142
Denr:chr5:123907175-123917417:1	Denr	UTR5;intron;exon	across-junctions	FALSE	FALSE	0.205841	0.0485437	0.000147528	0.00195742	0.918908
Eef1g:chr19:8969754-8972730:1	Eef1g	intron;exon	across-junctions	FALSE	FALSE	0.11822	0.0453074	0.000149469	0.00197999	1.10171
Snrpb2:chr2:143063039-143069389:1	Snrpb2	UTR5;intron;exon	across-junctions	FALSE	FALSE	0.247566	0.105178	0.000150181	0.00198622	0.696192
Nfe2l1:chr11:96829798-96829968:-1	Nfe2l1	UTR5;intron;exon	no-junctions	FALSE	FALSE	0.172462	0.0339806	0.000150871	0.00199213	1.12867
St3gal4:chr9:35072316-35072729:-1	St3gal4	UTR5;intron;exon	no-junctions	FALSE	FALSE	0.250348	0.0760518	0.000155555	0.00205068	0.658434
Rsbn1l:chr5:20951387-20951955:-1	Rsbn1l	UTR5;exon	no-junctions	FALSE	FALSE	0.0598053	0.110032	0.000155813	0.00205079	-0.91989
Top1:chr2:160721693-160722764:1	Top1	UTR3	no-junctions	TRUE	FALSE	0.215577	0.0857605	0.000158707	0.0020822	0.71631
Ugdh:chr5:65422744-65423388:-1	Ugdh	intron;exon	across-junctions	FALSE	TRUE	0.0959666	0.229773	0.000164486	0.00215115	-0.600384
Egr1:chr18:34861169-34861319:1	Egr1	UTR5;exon	no-junctions	FALSE	FALSE	0.11822	0.0550162	0.000165181	0.0021568	1.08054
Sptbn1:chr11:30216584-30217124:-1	Sptbn1	intron;exon	no-junctions	FALSE	FALSE	0.154381	0.20712	0.000166714	0.00217336	-0.675452
Nsa2:chr13:97137798-97137895:-1	Nsa2	UTR5;exon	no-junctions	FALSE	FALSE	0.233658	0.0501618	0.000168854	0.00219777	0.944047
Serf1:chr13:100108018-100108198:1	Serf1	UTR5;exon	no-junctions	FALSE	FALSE	0.30459	0.0226537	0.000171298	0.00222607	1.04121
Tmem59:chr4:107197498-107200611:1	Tmem59	UTR3	across-junctions	FALSE	FALSE	0.486787	0.194175	0.000173518	0.00225135	0.470561
Dnajc19:chr3:34057016-34057492:-1	Dnajc19	UTR3	no-junctions	FALSE	FALSE	0.144645	0.124595	0.000178097	0.00230349	-0.697051
Fbln1:chr15:85285029-85285287:1	Fbln1	UTR3	no-junctions	FALSE	FALSE	0.255911	0.0566343	0.0001825	0.00235672	0.913448
Calm3:chr7:16916759-16917254:-1	Calm3	UTR3	across-junctions	FALSE	FALSE	0.198887	0.18123	0.000188895	0.00243548	-0.534675
Zfp91:chr19:12767020-12767417:-1	Zfp91	UTR3	no-junctions	TRUE	FALSE	0.11822	0.0906149	0.000199604	0.00256951	-0.865579
Rbm39:chr2:156178495-156178979:-1	Rbm39	UTR3	no-junctions	FALSE	FALSE	0.727399	0.543689	0.000201226	0.00258634	-0.285172
Snrpb2:chr2:143063039-143065365:1	Snrpb2	UTR5;intron;exon	across-junctions	FALSE	FALSE	0.23783	0.0987055	0.000201597	0.00258705	0.704804
Nop53:chr7:15937758-15939471:-1	Nop53	UTR3	across-junctions	FALSE	FALSE	0.659249	0.610032	0.000203761	0.00261074	-0.403061
Ap2a2:chr7:141602664-141603295:1	Ap2a2	intron;exon	no-junctions	FALSE	TRUE	0.107093	0.0695793	0.000209932	0.00268145	-1.09202
Ywhaq:chr12:21390102-21390210:-1	Ywhaq	UTR3	no-junctions	FALSE	FALSE	0.10153	0.0420712	0.0002149	0.00274064	1.15003
Pole4:chr6:82646535-82647358:-1	Pole4	UTR3	no-junctions	FALSE	FALSE	0.154381	0.0517799	0.000218409	0.00278108	0.928306
Eif2s2:chr2:154892810-154892841:-1	Eif2s2	UTR5;exon	no-junctions	FALSE	FALSE	0.286509	0.0711974	0.000220265	0.00280037	0.757905
Arpp19:chr9:75056902-75058108:1	Arpp19	UTR3	no-junctions	TRUE	FALSE	0.127955	0.10356	0.000220643	0.00280084	-0.820977
Eln:chr5:134744687-134745167:-1	Eln	intron;exon	no-junctions	FALSE	FALSE	0.139082	0.0194175	0.000222941	0.00282129	-2.17177
Fus:chr7:127981227-127982112:1	Fus	UTR3	across-junctions	FALSE	FALSE	0.475661	0.372168	0.00023406	0.00295289	-0.409848
Cir1:chr2:73284920-73306863:-1	Cir1	intron;exon	across-junctions	TRUE	FALSE	0.173853	0.144013	0.000239558	0.00301658	-1.40538
Snw1:chr12:87449826-87450372:-1	Snw1	UTR3	no-junctions	FALSE	FALSE	0.22114	0.100324	0.000239843	0.00301658	0.591452
Pdap1:chr5:145139979-145140045:-1	Pdap1	UTR5;exon	no-junctions	FALSE	FALSE	0.194715	0.0501618	0.000244134	0.00306118	0.85056
Nol7:chr13:43398390-43401336:1	Nol7	UTR5;intron;exon	across-junctions	FALSE	FALSE	0.239221	0.10356	0.000247609	0.00310002	0.648941
Slc3a2:chr19:8712783-8713588:-1	Slc3a2	UTR5;intron;exon	across-junctions	FALSE	FALSE	0.0820584	0.144013	0.00025026	0.00312844	-0.640951
Mtdh:chr15:34141936-34142470:1	Mtdh	UTR3	no-junctions	FALSE	FALSE	0.102921	0.0307443	0.000255064	0.00318365	1.23493
Utp11:chr4:124678160-124678657:-1	Utp11	UTR3	no-junctions	FALSE	FALSE	0.102921	0.0242718	0.000256051	0.00319112	1.33442
Vcan:chr13:89655312-89655668:-1	Vcan	UTR3	no-junctions	FALSE	FALSE	0.325452	0.2589	0.000256994	0.00319802	0.354028
Bicc1:chr10:70925044-70932132:-1	Bicc1	UTR3	across-junctions	FALSE	FALSE	0.400556	0.331715	0.000261942	0.00325467	-0.375475
Ptp4a2:chr4:129849550-129850003:1	Ptp4a2	UTR3	no-junctions	TRUE	FALSE	0.363004	0.245955	0.000270077	0.00335066	-0.523307
Col5a2:chr1:45442559-45503058:-1	Col5a2	UTR5;intron;exon	across-junctions	FALSE	FALSE	0.646732	0.156958	0.000284064	0.00351358	-0.555478
Ccz1:chr5:144012721-144014877:-1	Ccz1	UTR5;intron;exon	across-junctions	FALSE	TRUE	0.112656	0.0307443	0.000300082	0.00369501	1.11935
Ogn:chr13:49608046-49611471:1	Ogn	UTR5;intron;exon	across-junctions	FALSE	FALSE	0.568846	0.278317	0.000304183	0.00373991	0.349862
Gm42418:chr17:39847769-39848213:1	Gm42418	exon	no-junctions	FALSE	FALSE	0.76217	0.317152	0.000322567	0.00394362	0.285923
Slc38a2:chr15:96687392-96687714:-1	Slc38a2	UTR3	no-junctions	TRUE	FALSE	0.191933	0.100324	0.000338981	0.00413064	0.831231
Commd8:chr5:72158902-72159500:-1	Commd8	UTR3	no-junctions	FALSE	FALSE	0.285118	0.194175	0.000340128	0.00413848	0.471525
Aspn:chr13:49544488-49544608:1	Aspn	UTR5;exon	no-junctions	FALSE	FALSE	0.218359	0.0177994	0.000341264	0.00414616	1.38404
Thra:chr11:98768542-98769006:1	Thra	UTR3	no-junctions	FALSE	FALSE	0.392211	0.312298	0.000346901	0.00420842	0.272155
Skil:chr3:31121984-31122577:1	Skil	UTR3	no-junctions	TRUE	FALSE	0.44089	0.0873786	0.000367611	0.00445308	0.386417
Ogn:chr13:49608994-49609474:1	Ogn	UTR5;intron;exon	no-junctions	FALSE	FALSE	0.47427	0.208738	0.000369054	0.00446398	0.418102
Gclm:chr3:122266463-122267027:1	Gclm	UTR3	no-junctions	FALSE	FALSE	0.157163	0.0938511	0.000374041	0.00451764	-0.460071
Snrnp27:chr6:86675151-86680929:-1	Snrnp27	UTR3	across-junctions	FALSE	FALSE	0.40612	0.268608	0.000375831	0.0045326	-0.40813
Snrnp27:chr6:86675151-86676277:-1	Snrnp27	UTR3	across-junctions	FALSE	FALSE	0.403338	0.263754	0.00037954	0.00455725	-0.412084
Sash1:chr10:8786356-8850542:-1	Sash1	intron;exon	across-junctions	FALSE	FALSE	0.262865	0.160194	0.000379053	0.00455725	0.494871
Aamp:chr1:74284542-74284737:-1	Aamp	UTR5;exon	no-junctions	FALSE	FALSE	0.122392	0.0226537	0.000388928	0.00465637	1.04149
Loxl2:chr14:69690148-69693308:1	Loxl2	UTR3	across-junctions	FALSE	FALSE	0.173853	0.197411	0.000390668	0.00467039	-0.304275
Gspt1:chr16:11252509-11252992:-1	Gspt1	intron;exon	no-junctions	FALSE	FALSE	0.100139	0.0954693	0.000397407	0.00474404	-0.873314
Skil:chr3:31097895-31098399:1	Skil	exon	no-junctions	FALSE	FALSE	0.165508	0.0598706	0.000402036	0.00479234	-0.849718
Tle5:chr10:81565510-81565828:1	Tle5	UTR3	no-junctions	FALSE	FALSE	0.368567	0.317152	0.000416435	0.00495678	0.385984
Srsf7:chr17:80200080-80200443:-1	Srsf7	UTR3	no-junctions	TRUE	FALSE	0.161335	0.079288	0.000422396	0.00502047	0.765601
Psmd12:chr11:107485710-107491950:1	Psmd12	intron;exon	across-junctions	FALSE	FALSE	0.115438	0.0469256	0.000436215	0.0051623	0.973115
Thra:chr11:98764662-98765166:1	Thra	UTR3	no-junctions	FALSE	FALSE	0.158554	0.199029	0.00043974	0.00519653	-0.549368
Htra4:chr8:25024929-25025326:-1	Htra4	UTR3	no-junctions	FALSE	FALSE	0.168289	0.21521	0.000446098	0.00526408	0.423762
Cp:chr3:19987839-19989348:1	Cp	UTR3	across-junctions	FALSE	FALSE	0.16968	0.0744337	0.000450774	0.00531163	0.84696
Ncl:chr1:86359224-86359400:-1	Ncl	UTR5;exon	no-junctions	FALSE	FALSE	0.119611	0.0275081	0.000454831	0.00534998	1.22033
Fstl1:chr16:37815666-37816191:1	Fstl1	intron;exon	no-junctions	FALSE	FALSE	0.381085	0.200647	0.000469531	0.00550109	-0.553644
Gclm:chr3:122256704-122257856:1	Gclm	intron;exon	no-junctions	FALSE	FALSE	0.102921	0.0194175	0.00047053	0.00550493	1.23535
Tgoln1:chr6:72608432-72608775:-1	Tgoln1	UTR3	no-junctions	TRUE	FALSE	0.251739	0.132686	0.000474177	0.00553971	0.399188
Ogn:chr13:49609028-49611439:1	Ogn	UTR5;intron;exon	across-junctions	FALSE	FALSE	0.49235	0.221683	0.000480414	0.0056025	0.398379
Vim:chr2:13580041-13580677:1	Vim	intron;exon	across-junctions	FALSE	FALSE	0.662031	0.5	0.000488243	0.00566375	0.27106
1110004F10Rik:chr7:116104155-116104827:1	1110004F10Rik	UTR3	no-junctions	FALSE	FALSE	0.222531	0.153722	0.000488217	0.00566375	-0.603734
Rpl13a:chr7:45127169-45127301:-1	Rpl13a	intron;exon	no-junctions	FALSE	FALSE	0.0598053	0.108414	0.000489992	0.00567603	-0.956713
Sfxn3:chr19:45055860-45055962:1	Sfxn3	UTR3	no-junctions	FALSE	FALSE	0.157163	0.0420712	0.000492024	0.00569154	0.950253
Tek:chr4:94874491-94874976:1	Tek	UTR3	no-junctions	FALSE	FALSE	0.115438	0.252427	0.000492852	0.00569309	-0.414824
Gnb1:chr4:155558818-155559269:1	Gnb1	UTR3	no-junctions	TRUE	FALSE	0.632823	0.401294	0.000496801	0.00573065	0.357157
Tgoln1:chr6:72608818-72609361:-1	Tgoln1	UTR3	no-junctions	FALSE	FALSE	0.116829	0.124595	0.000498119	0.00573779	-0.632734
Uqcc3:chr19:8880112-8880130:-1	Uqcc3	UTR3	no-junctions	FALSE	FALSE	0.137691	0.0291262	0.000500834	0.00575294	1.14032
Cdc37:chr9:21142773-21149982:-1	Cdc37	UTR5;intron;exon	across-junctions	FALSE	FALSE	0.105702	0.0339806	0.000500289	0.00575294	1.11491
Dnaja1:chr4:40732705-40733148:1	Dnaja1	UTR3	no-junctions	FALSE	FALSE	0.432545	0.359223	0.000513874	0.00589448	-0.329697
Tek:chr4:94739343-94781287:1	Tek	UTR5;intron;exon	across-junctions	FALSE	FALSE	0.100139	0.145631	0.000514783	0.00589667	0.552196
Cpne8:chr15:90643081-90649328:-1	Cpne8	UTR3	across-junctions	FALSE	FALSE	0.218359	0.0291262	0.000517623	0.00592095	1.07806
Fstl1:chr16:37815497-37816277:1	Fstl1	intron;exon	no-junctions	FALSE	FALSE	0.383866	0.200647	0.000518596	0.00592269	-0.536008
Mxd4:chr5:34176500-34177128:-1	Mxd4	UTR3	no-junctions	FALSE	FALSE	0.324061	0.199029	0.000519218	0.00592269	0.456344
Smc3:chr19:53621885-53625307:1	Smc3	intron;exon	across-junctions	FALSE	FALSE	0.144645	0.160194	0.000520566	0.00592984	-0.64172
Nsa2:chr13:97137745-97137925:-1	Nsa2	UTR5;intron;exon	no-junctions	FALSE	FALSE	0.244784	0.0550162	0.000523402	0.00595388	0.831586
Ccn2:chr10:24595741-24596254:1	Ccn2	UTR5;intron;exon	no-junctions	FALSE	FALSE	0.107093	0.012945	0.000527322	0.00599017	-2.17063
Aamp:chr1:74284472-74284738:-1	Aamp	UTR5;intron;exon	no-junctions	FALSE	FALSE	0.125174	0.0242718	0.000537571	0.00609817	0.973309
Mrpl48:chr7:100565137-100608098:-1	Mrpl48	UTR3	across-junctions	FALSE	FALSE	0.189152	0.0728155	0.000552813	0.00626242	0.793219
Col4a1:chr8:11198423-11198510:-1	Col4a1	UTR3	no-junctions	TRUE	FALSE	0.183588	0.0177994	0.000556065	0.00628362	1.37745
Ugp2:chr11:21370001-21370676:-1	Ugp2	UTR5;intron;exon	no-junctions	FALSE	FALSE	0.173853	0.0825243	0.00056174	0.00633732	0.754699
Tnrc6a:chr7:123192914-123194413:1	Tnrc6a	UTR3	no-junctions	FALSE	FALSE	0.196106	0.119741	0.000562571	0.00633799	-0.648276
Nfe2l1:chr11:96828161-96829968:-1	Nfe2l1	UTR5;intron;exon	across-junctions	FALSE	FALSE	0.204451	0.0485437	0.000564608	0.00634947	0.866558
Ufm1:chr3:53856483-53857061:-1	Ufm1	UTR3	no-junctions	FALSE	FALSE	0.105702	0.108414	0.000565136	0.00634947	-0.770117
Ugdh:chr5:65422383-65422527:-1	Ugdh	intron;exon	no-junctions	FALSE	TRUE	0.10153	0.144013	0.00056753	0.00636625	0.725916
Rnf115:chr3:96790275-96791469:1	Rnf115	UTR3	no-junctions	FALSE	TRUE	0.173853	0.101942	0.000570031	0.00637829	-0.457065
Srrm2:chr17:23824338-23824741:1	Srrm2	UTR3	no-junctions	TRUE	FALSE	0.243394	0.116505	0.000583227	0.00651706	0.911201
Loxl2:chr14:69692227-69693292:1	Loxl2	UTR3	across-junctions	FALSE	FALSE	0.168289	0.184466	0.000585062	0.00652868	-0.324462
Chchd3:chr6:32792572-32804056:-1	Chchd3	UTR3	across-junctions	FALSE	FALSE	0.0890125	0.110032	0.000586754	0.00653869	-0.779814
Dnajb6:chr5:29735900-29748477:1	Dnajb6	UTR5;intron;exon	across-junctions	FALSE	FALSE	0.164117	0.0436893	0.000592552	0.00659435	0.919966
Erp44:chr4:48194096-48194466:-1	Erp44	UTR3	no-junctions	TRUE	FALSE	0.191933	0.0469256	0.000607622	0.00675291	0.885111
Rnf115:chr3:96775550-96786001:1	Rnf115	UTR3	across-junctions	FALSE	FALSE	0.133519	0.0323625	0.000609222	0.00676154	0.90487
Naalad2:chr9:18322898-18323534:-1	Naalad2	UTR3	no-junctions	FALSE	FALSE	0.326843	0.174757	0.000610786	0.00676975	-0.287131
Mecom:chr3:30509495-30509928:-1	Mecom	UTR5;intron;exon	no-junctions	FALSE	TRUE	0.226704	0.0307443	0.000617308	0.00683282	0.699073
Actr3:chr1:125393219-125397969:-1	Actr3	UTR3	across-junctions	TRUE	FALSE	0.210014	0.213592	0.000621708	0.00687226	-0.477174
Taf10:chr7:105742792-105743924:-1	Taf10	UTR3	across-junctions	FALSE	FALSE	0.290682	0.296117	0.000630063	0.00695525	0.297198
Sdc4:chr2:164424247-164424588:-1	Sdc4	UTR3	no-junctions	TRUE	FALSE	0.32128	0.156958	0.000643954	0.00708954	0.339425
Tmem100:chr11:90030565-90033779:1	Tmem100	UTR5;intron;exon	across-junctions	FALSE	FALSE	0.0584145	0.124595	0.000654963	0.00720109	0.825695
Smoc2:chr17:14397567-14403647:1	Smoc2	UTR3	across-junctions	FALSE	FALSE	0.123783	0.132686	0.000665346	0.00730546	0.525786
Snrnp27:chr6:86675151-86675575:-1	Snrnp27	UTR3	no-junctions	FALSE	FALSE	0.403338	0.262136	0.000667965	0.00732443	-0.39725
Naalad2:chr9:18322489-18323079:-1	Naalad2	UTR3	no-junctions	FALSE	FALSE	0.187761	0.0469256	0.000668859	0.00732446	0.795449
Nckap1:chr2:80552811-80581380:-1	Nckap1	UTR5;intron;exon	across-junctions	FALSE	FALSE	0.20306	0.10356	0.000672289	0.00734243	0.599443
Nsd3:chr8:25640695-25641308:1	Nsd3	exon	no-junctions	FALSE	FALSE	0.166898	0.0938511	0.000672115	0.00734243	-0.480434
Snu13:chr15:82041275-82041773:-1	Snu13	UTR3	no-junctions	FALSE	FALSE	0.485396	0.42233	0.000676106	0.00737432	0.255845
Mecom:chr3:29951296-29951693:-1	Mecom	UTR3	no-junctions	TRUE	TRUE	0.129346	0.0533981	0.000677863	0.00738367	-0.799959
Tnfaip2:chr12:111442487-111445230:1	Tnfaip2	UTR5;intron;exon	across-junctions	FALSE	TRUE	0.196106	0.194175	0.000697256	0.00758485	0.368529
Nsa2:chr13:97137835-97137883:-1	Nsa2	UTR5;exon	no-junctions	FALSE	FALSE	0.215577	0.0469256	0.000698556	0.00758894	0.89052
Eif4g2:chr7:111078048-111080277:-1	Eif4g2	intron;exon	across-junctions	FALSE	FALSE	0.154381	0.0323625	0.000703147	0.00762873	1.12462
Nfkbiz:chr16:55811375-55811747:-1	Nfkbiz	UTR3	no-junctions	TRUE	FALSE	0.0737135	0.105178	0.000707111	0.00766162	0.736593
Sdha:chr13:74322254-74322602:-1	Sdha	UTR3	no-junctions	TRUE	FALSE	0.25452	0.147249	0.000711821	0.00770248	0.496748
Nsd3:chr8:25677514-25678087:1	Nsd3	UTR3	no-junctions	FALSE	FALSE	0.141864	0.0355987	0.000715934	0.0077368	0.861836
Sash1:chr10:8786337-8814254:-1	Sash1	intron;exon	across-junctions	FALSE	FALSE	0.158554	0.079288	0.000725012	0.00782461	0.712063
Tnfaip2:chr12:111454559-111455018:1	Tnfaip2	UTR3	no-junctions	FALSE	FALSE	0.102921	0.190939	0.000728829	0.00785547	-0.535549
Ccnl2:chr4:155815621-155816101:1	Ccnl2	intron;exon	no-junctions	FALSE	TRUE	0.333797	0.278317	0.000731718	0.00787628	-0.296562
Riok3:chr18:12156239-12156781:1	Riok3	UTR3	no-junctions	FALSE	FALSE	0.126565	0.0873786	0.000732792	0.00787751	-0.53025
Abcf1:chr17:35961877-35965089:-1	Abcf1	UTR3	across-junctions	FALSE	FALSE	0.154381	0.113269	0.00075236	0.00807729	-0.58847
Camk2n1:chr4:138457672-138458233:1	Camk2n1	UTR3	no-junctions	FALSE	FALSE	0.325452	0.372168	0.000756904	0.00811547	-0.383761
Lhfp:chr3:53260982-53261306:1	Lhfp	UTR3	no-junctions	FALSE	FALSE	0.617524	0.208738	0.00076448	0.00818602	0.379674
Sash1:chr10:8814071-8886070:-1	Sash1	UTR5;intron;exon	across-junctions	FALSE	FALSE	0.294854	0.166667	0.000768774	0.00822127	0.441773
Aimp1:chr3:132673880-132677273:-1	Aimp1	UTR5;intron;exon	across-junctions	FALSE	FALSE	0.140473	0.0453074	0.000771673	0.00823952	0.94279
Riok3:chr18:12150641-12151109:1	Riok3	intron;exon	no-junctions	FALSE	FALSE	0.132128	0.0372168	0.000772486	0.00823952	0.819896
Gm6169:chr13:97098208-97098992:-1	Gm6169	UTR3	no-junctions	TRUE	TRUE	0.365786	0.184466	0.000776758	0.00827434	0.345577
Taf10:chr7:105742842-105743483:-1	Taf10	UTR3	across-junctions	FALSE	FALSE	0.289291	0.296117	0.000783678	0.00833461	0.291796
Hectd1:chr12:51743722-51744106:-1	Hectd1	UTR3	no-junctions	FALSE	FALSE	0.155772	0.0631068	0.000784446	0.00833461	0.76549
Sulf1:chr1:12728442-12796920:1	Sulf1	UTR5;intron;exon	across-junctions	FALSE	FALSE	0.312935	0.270227	0.000801371	0.00850344	-0.587019
Klf7:chr1:64035633-64078951:-1	Klf7	UTR3	across-junctions	FALSE	FALSE	0.319889	0.294498	0.000806865	0.00855069	-0.364941
Birc6:chr17:74700334-74703356:1	Birc6	UTR3	no-junctions	TRUE	FALSE	0.129346	0.038835	0.000816502	0.00861944	0.907789
Gsk3b:chr16:38245073-38245524:1	Gsk3b	UTR3	no-junctions	FALSE	FALSE	0.228095	0.0711974	0.000816432	0.00861944	0.785493
Birc6:chr17:74701644-74703356:1	Birc6	UTR3	no-junctions	TRUE	FALSE	0.129346	0.038835	0.000816502	0.00861944	0.907789
Cux1:chr5:136362964-136567490:-1	Cux1	UTR5;intron;exon	across-junctions	FALSE	FALSE	0.329624	0.177994	0.000842248	0.00887983	0.284375
Gnas:chr2:174345966-174346260:1	Gnas	UTR3	across-junctions	FALSE	FALSE	0.403338	0.231392	0.000845519	0.00890288	0.304679
Ccnl2:chr4:155823781-155824533:1	Ccnl2	UTR3	no-junctions	FALSE	FALSE	0.250348	0.118123	0.000849879	0.00893733	0.523053
Cpne8:chr15:90643238-90643773:-1	Cpne8	UTR3	no-junctions	FALSE	FALSE	0.154381	0.0161812	0.000854793	0.00895461	1.34425
Cpne8:chr15:90643003-90644095:-1	Cpne8	UTR3	no-junctions	FALSE	FALSE	0.154381	0.0161812	0.000854793	0.00895461	1.34425
Cpne8:chr15:90643139-90643955:-1	Cpne8	UTR3	no-junctions	FALSE	FALSE	0.154381	0.0161812	0.000854793	0.00895461	1.34425
Klf3:chr5:64829698-64830169:1	Klf3	UTR3	no-junctions	FALSE	TRUE	0.207232	0.26699	0.000856887	0.00896511	-0.518502
Rdx:chr9:52047925-52065219:1	Rdx	UTR5;intron;exon	across-junctions	FALSE	FALSE	0.324061	0.101942	0.00086205	0.00900766	0.599213
Aimp1:chr3:132660481-132667541:-1	Aimp1	UTR3	across-junctions	FALSE	FALSE	0.257302	0.213592	0.00087617	0.00913196	-0.415065
Id2:chr12:25093799-25094126:-1	Id2	UTR3	no-junctions	TRUE	FALSE	0.49096	0.148867	0.000894215	0.00929644	0.349943
C1qtnf7:chr5:43616117-43616733:1	C1qtnf7	UTR3	no-junctions	FALSE	FALSE	0.383866	0.467638	0.000897083	0.00930464	-0.276213
Id2:chr12:25094166-25095838:-1	Id2	UTR3	across-junctions	FALSE	FALSE	0.422809	0.166667	0.000897677	0.00930464	-0.334448
Prrc1:chr18:57392073-57392956:1	Prrc1	UTR3	no-junctions	TRUE	FALSE	0.253129	0.110032	0.000898403	0.00930464	0.548754
Dnaja1:chr4:40732123-40733178:1	Dnaja1	UTR3	across-junctions	FALSE	FALSE	0.438108	0.365696	0.000917954	0.00948322	-0.308523
Dnaja1:chr4:40726009-40728164:1	Dnaja1	intron;exon	across-junctions	FALSE	FALSE	0.240612	0.126214	0.000974515	0.0100549	0.568124
Cp:chr3:19992422-19993022:1	Cp	UTR3	no-junctions	FALSE	FALSE	0.301808	0.166667	0.00098456	0.0101458	0.482788
Fstl1:chr16:37831524-37831680:1	Fstl1	intron;exon	no-junctions	FALSE	FALSE	0.228095	0.116505	0.00100224	0.0102981	-0.664903
Ube2w:chr1:16569429-16570281:-1	Ube2w	UTR3	no-junctions	FALSE	FALSE	0.311544	0.092233	0.00100436	0.0102981	0.526376
Uqcc3:chr19:8880113-8880137:-1	Uqcc3	UTR3	no-junctions	FALSE	FALSE	0.151599	0.0355987	0.00100805	0.0103231	0.990715
Mrpl40:chr16:18872110-18872134:-1	Mrpl40	UTR3	no-junctions	FALSE	FALSE	0.109875	0.0485437	0.00101548	0.0103862	0.894113
Cux1:chr5:136248135-136248491:-1	Cux1	UTR3	no-junctions	TRUE	FALSE	0.132128	0.119741	0.001026	0.0104808	-0.621303
Rab7:chr6:87999463-87999869:-1	Rab7	UTR3	no-junctions	FALSE	FALSE	0.180807	0.190939	0.0010297	0.0105055	-0.53673
Ndfip1:chr18:38464535-38464822:1	Ndfip1	UTR3	no-junctions	FALSE	FALSE	0.35605	0.21521	0.00103701	0.0105539	0.467282
Frzb:chr2:80412010-80412034:-1	Frzb	UTR3	no-junctions	FALSE	FALSE	0.240612	0.00161812	0.00104184	0.0105899	3.06865
Mob4:chr1:55153658-55154168:1	Mob4	UTR3	no-junctions	FALSE	FALSE	0.198887	0.0744337	0.00106101	0.0107714	0.630146
Cp:chr3:19987527-19993191:1	Cp	UTR3	across-junctions	TRUE	FALSE	0.403338	0.263754	0.00107297	0.010866	0.353456
Pa2g4:chr10:128558634-128559290:-1	Pa2g4	UTR3	across-junctions	TRUE	FALSE	0.255911	0.153722	0.00111389	0.0112526	0.481225
Prpf40a:chr2:53152535-53159388:-1	Prpf40a	UTR3	across-junctions	FALSE	FALSE	0.200278	0.134304	0.00111333	0.0112526	-0.542537
Cfdp1:chr8:111768774-111845172:-1	Cfdp1	intron;exon	across-junctions	FALSE	FALSE	0.268428	0.229773	0.0011642	0.0117464	-0.413427
Bloc1s2:chr19:44139246-44139591:-1	Bloc1s2	UTR3	no-junctions	FALSE	FALSE	0.166898	0.0841424	0.00119059	0.011998	-0.441796
Llph:chr10:120231207-120231743:1	Llph	UTR3	no-junctions	FALSE	FALSE	0.275382	0.202265	0.0012075	0.0121534	-0.309064
Fos:chr12:85476780-85476822:1	Fos	UTR3	no-junctions	FALSE	FALSE	0.155772	0.127832	0.00124025	0.0124677	0.651586
Tmed2:chr5:124541277-124541818:1	Tmed2	intron;exon	no-junctions	FALSE	FALSE	0.10153	0.092233	0.00124604	0.0125107	-0.888895
Nfix:chr8:84708592-84709096:-1	Nfix	UTR3	no-junctions	FALSE	TRUE	0.197497	0.0566343	0.00125398	0.0125616	0.803815
Wasl:chr6:24613805-24614165:-1	Wasl	UTR3	no-junctions	TRUE	FALSE	0.11822	0.0711974	0.00125417	0.0125616	0.780516
Marcks:chr10:37136552-37138567:-1	Marcks	UTR5;intron;exon	across-junctions	FALSE	FALSE	0.40612	0.278317	0.00125925	0.0125971	-0.471435
Sfrp1:chr8:23447508-23448024:1	Sfrp1	UTR3	no-junctions	FALSE	FALSE	0.45758	0.250809	0.00126906	0.0126798	-0.41964
Dynlt3:chrX:9654964-9655666:-1	Dynlt3	UTR3	no-junctions	FALSE	FALSE	0.161335	0.0631068	0.00127435	0.0127163	0.842054
Llph:chr10:120227070-120231322:1	Llph	UTR3	across-junctions	FALSE	FALSE	0.208623	0.0825243	0.00131252	0.013019	0.57854
Pdlim7:chr13:55506697-55507197:-1	Pdlim7	UTR3	no-junctions	FALSE	FALSE	0.151599	0.110032	0.00131004	0.013019	-0.668341
Ptp4a2:chr4:129848815-129849763:1	Ptp4a2	UTR3	no-junctions	TRUE	FALSE	0.347705	0.23301	0.00131076	0.013019	-0.494553
Rrbp1:chr2:143989865-143989991:-1	Rrbp1	exon	no-junctions	FALSE	FALSE	0.172462	0.0355987	0.00133194	0.0131957	1.01956
4930453N24Rik:chr16:64766026-64766567:-1	4930453N24Rik	UTR3	no-junctions	FALSE	FALSE	0.148818	0.118123	0.00136404	0.0134426	-0.455602
Ugdh:chr5:65426817-65427957:-1	Ugdh	UTR5;intron;exon	no-junctions	FALSE	FALSE	0.0375522	0.153722	0.00136504	0.0134426	-0.990345
Ugdh:chr5:65426788-65427646:-1	Ugdh	UTR5;intron;exon	no-junctions	FALSE	FALSE	0.0375522	0.153722	0.00136504	0.0134426	-0.990345
Vamp5:chr6:72369180-72369288:-1	Vamp5	UTR3	no-junctions	FALSE	FALSE	0.463143	0.187702	0.00137573	0.0135316	-0.354866
Hnrnpu:chr1:178328286-178329114:-1	Hnrnpu	UTR3	no-junctions	TRUE	FALSE	0.443672	0.177994	0.0013878	0.013634	0.410511
Gmds:chr13:31940408-32128046:-1	Gmds	intron;exon	across-junctions	FALSE	FALSE	0.207232	0.0873786	0.00140242	0.0137612	0.461001
Acat1:chr9:53582293-53583580:-1	Acat1	UTR3	across-junctions	FALSE	FALSE	0.222531	0.194175	0.00140881	0.0138074	0.354132
Wdr26:chr1:181173228-181173666:-1	Wdr26	UTR3	no-junctions	TRUE	FALSE	0.119611	0.0533981	0.00141808	0.0138816	0.817594
4930453N24Rik:chr16:64765441-64766211:-1	4930453N24Rik	UTR3	no-junctions	FALSE	FALSE	0.147427	0.0517799	0.001425	0.0139328	0.679367
Tpm4:chr8:72135202-72135472:1	Tpm4	UTR5;intron;exon	no-junctions	FALSE	FALSE	0.125174	0.0501618	0.00146825	0.0143386	0.904225
Bloc1s2:chr19:44140611-44142699:-1	Bloc1s2	intron;exon	no-junctions	FALSE	FALSE	0.105702	0.0194175	0.00147352	0.014373	1.11929
Serpinb6a:chr13:33925257-33931658:-1	Serpinb6a	UTR5;intron;exon	across-junctions	FALSE	FALSE	0.164117	0.179612	0.00147541	0.0143743	0.553111
Pdlim7:chr13:55506699-55507556:-1	Pdlim7	UTR3	across-junctions	FALSE	FALSE	0.155772	0.11165	0.00149448	0.0145429	-0.652252
Rrbp1:chr2:143988128-143989025:-1	Rrbp1	intron;exon	no-junctions	FALSE	FALSE	0.351878	0.110032	0.00152999	0.0148532	0.590693
Cp:chr3:19964327-19968106:1	Cp	intron;exon	across-junctions	FALSE	FALSE	0.208623	0.199029	0.00155064	0.0150359	-0.495172
Dnajc3:chr14:118976780-118978242:1	Dnajc3	UTR3	across-junctions	FALSE	FALSE	0.130737	0.0355987	0.00155388	0.0150496	0.97984
Errfi1:chr4:150855683-150856217:1	Errfi1	intron;exon	no-junctions	FALSE	FALSE	0.0264256	0.132686	0.00156501	0.0151395	-1.18769
Map4:chr9:110083517-110083955:1	Map4	UTR3	no-junctions	TRUE	FALSE	0.218359	0.100324	0.00158971	0.0153603	0.598386
Rrbp1:chr2:143989845-143989977:-1	Rrbp1	exon	no-junctions	FALSE	FALSE	0.16968	0.0355987	0.00160505	0.0154904	0.999219
Fibin:chr2:110361279-110361757:-1	Fibin	UTR3	no-junctions	FALSE	FALSE	0.450626	0.195793	0.00164493	0.0158566	-0.357099
Smc3:chr19:53613833-53620634:1	Smc3	intron;exon	across-junctions	FALSE	FALSE	0.102921	0.038835	0.00166617	0.0160425	1.04501
Ostf1:chr19:18580585-18589785:-1	Ostf1	UTR3	across-junctions	FALSE	FALSE	0.557719	0.409385	0.00168341	0.0161706	-0.268427
Chmp3:chr6:71579717-71580278:1	Chmp3	UTR3	no-junctions	FALSE	FALSE	0.264256	0.271845	0.00169779	0.0162897	-0.327846
Slc44a1:chr4:53567347-53567878:1	Slc44a1	UTR3	no-junctions	FALSE	FALSE	0.268428	0.18932	0.00170257	0.0162974	0.33839
Chmp3:chr6:71560783-71574380:1	Chmp3	UTR3	across-junctions	FALSE	FALSE	0.100139	0.0469256	0.00171253	0.0163737	0.882731
Eln:chr5:134702654-134703363:-1	Eln	UTR3	no-junctions	FALSE	FALSE	0.837274	0.355987	0.00172612	0.0164844	-0.269592
Tcf4:chr18:69683789-69684687:1	Tcf4	UTR3	no-junctions	FALSE	FALSE	0.262865	0.105178	0.00174483	0.0166438	0.720284
Ccz1:chr5:143987909-143990659:-1	Ccz1	UTR3	across-junctions	TRUE	FALSE	0.16968	0.127832	0.00175775	0.0167475	-0.516421
Pbrm1:chr14:31121153-31121592:1	Pbrm1	UTR3	no-junctions	TRUE	FALSE	0.122392	0.101942	0.00176112	0.0167602	-0.698712
Sdc4:chr2:164424462-164425404:-1	Sdc4	UTR3	no-junctions	FALSE	FALSE	0.164117	0.124595	0.0017731	0.0168547	-0.530867
Smc3:chr19:53622616-53628059:1	Smc3	intron;exon	across-junctions	FALSE	FALSE	0.143255	0.148867	0.00177839	0.0168854	-0.587196
Arhgap5:chr12:52517063-52517595:1	Arhgap5	intron;exon	no-junctions	FALSE	FALSE	0.260083	0.0970874	0.00178333	0.0169128	-0.673929
Calm1:chr12:100206517-100206807:1	Calm1	UTR3	no-junctions	FALSE	FALSE	0.18637	0.108414	0.00179892	0.017041	0.657848
Hmgb1:chr5:149048707-149048815:-1	Hmgb1	UTR3	no-junctions	FALSE	FALSE	0.422809	0.134304	0.00180609	0.0170892	0.515678
Gatad1:chr5:3639926-3640464:-1	Gatad1	UTR3	no-junctions	FALSE	FALSE	0.232267	0.122977	0.00182863	0.0172825	0.380617
Slc44a1:chr4:53622005-53622478:1	Slc44a1	UTR3	no-junctions	TRUE	FALSE	0.157163	0.176375	0.0018571	0.0175113	-0.458348
Pdgfra:chr5:75152292-75152706:1	Pdgfra	UTR5;intron;exon	no-junctions	FALSE	TRUE	0.226704	0.186084	0.00185511	0.0175113	0.43797
Selenos:chr7:66079649-66083604:1	Selenos	UTR3	across-junctions	FALSE	FALSE	0.244784	0.0906149	0.00186419	0.0175534	0.587328
Ddx1:chr12:13219229-13220744:-1	Ddx1	UTR3	across-junctions	FALSE	FALSE	0.282337	0.171521	0.00186584	0.0175534	-0.254958
Dguok:chr6:83480217-83480425:-1	Dguok	UTR3	no-junctions	TRUE	FALSE	0.311544	0.177994	0.00187564	0.0176053	0.33864
Hspa1a:chr17:34969678-34970206:-1	Hspa1a	UTR3	no-junctions	FALSE	FALSE	0.358832	0.278317	0.00187918	0.0176184	-0.261147
Nfe2l1:chr11:96817522-96819334:-1	Nfe2l1	UTR3	no-junctions	FALSE	FALSE	0.314325	0.173139	0.00188851	0.0176857	-0.424667
Gpbp1l1:chr4:116570903-116579259:1	Gpbp1l1	UTR5;intron;exon	across-junctions	FALSE	FALSE	0.10153	0.0614887	0.00189377	0.0177147	-0.585982
Cald1:chr6:34773653-34774140:1	Cald1	UTR3	no-junctions	FALSE	FALSE	0.223922	0.10356	0.00191877	0.0179078	0.638114
Hnrnpdl:chr5:100034666-100036525:-1	Hnrnpdl	UTR3	across-junctions	FALSE	FALSE	0.303199	0.276699	0.00191753	0.0179078	-0.251115
Ubxn1:chr19:8871511-8874118:1	Ubxn1	UTR5;intron;exon	across-junctions	FALSE	FALSE	0.143255	0.0760518	0.00193367	0.0180264	0.752474
Pdgfra:chr5:75152292-75152543:1	Pdgfra	UTR5;intron;exon	no-junctions	FALSE	TRUE	0.225313	0.182848	0.00193592	0.0180268	0.440345
Gatad1:chr5:3640801-3641386:-1	Gatad1	UTR3	no-junctions	FALSE	FALSE	0.137691	0.126214	0.00194038	0.0180479	-0.524975
Rab14:chr2:35180205-35180545:-1	Rab14	UTR3	no-junctions	TRUE	FALSE	0.308762	0.179612	0.00194829	0.018101	0.600123
Hspa1a:chr17:34969280-34969790:-1	Hspa1a	UTR3	no-junctions	FALSE	FALSE	0.33936	0.223301	0.00195267	0.0181101	0.323487
Gpbp1l1:chr4:116593290-116593882:1	Gpbp1l1	UTR3	no-junctions	TRUE	FALSE	0.107093	0.0242718	0.00199194	0.0184439	0.916686
Ptp4a2:chr4:129845086-129848108:1	Ptp4a2	UTR3	across-junctions	FALSE	FALSE	0.549374	0.265372	0.00200536	0.0185473	0.338165
Sulf1:chr1:12859910-12860462:1	Sulf1	UTR3	no-junctions	FALSE	FALSE	0.38943	0.20712	0.002059	0.019022	0.301336
Ddx1:chr12:13245668-13249213:-1	Ddx1	UTR5;intron;exon	across-junctions	FALSE	FALSE	0.125174	0.0355987	0.0020618	0.0190265	0.877148
Irf2:chr8:46793471-46818818:1	Irf2	UTR5;intron;exon	across-junctions	FALSE	TRUE	0.16968	0.16343	0.00208776	0.0192444	-0.489965
Scarb2:chr5:92441314-92441668:-1	Scarb2	UTR3	no-junctions	FALSE	FALSE	0.40612	0.199029	0.00209144	0.0192568	0.386972
Hnrnpdl:chr5:100033577-100033959:-1	Hnrnpdl	UTR3	no-junctions	TRUE	FALSE	0.204451	0.108414	0.00210619	0.0193708	0.51711
Rhoq:chr17:86998649-86999021:1	Rhoq	UTR3	no-junctions	FALSE	FALSE	0.197497	0.0938511	0.00215408	0.0197891	0.606357
Glo1:chr17:30593745-30597865:-1	Glo1	UTR3	across-junctions	FALSE	FALSE	0.194715	0.165049	0.00217127	0.0199124	-0.536256
Ubxn6:chr17:56068960-56069258:-1	Ubxn6	intron;exon	across-junctions	FALSE	FALSE	0.077886	0.116505	0.00217235	0.0199124	-0.735994
Ostf1:chr19:18580554-18586697:-1	Ostf1	UTR3	across-junctions	FALSE	FALSE	0.55911	0.407767	0.00217823	0.0199441	-0.261999
Rpl9-ps6:chr19:32466061-32466355:-1	Rpl9-ps6	exon	no-junctions	FALSE	TRUE	0.482615	0.354369	0.00219061	0.020035	-0.275398
Eif3j1:chr2:122028546-122041667:1	Eif3j1	UTR5;intron;exon	across-junctions	FALSE	FALSE	0.394993	0.158576	0.00237386	0.0216147	0.368529
Golim4:chr3:75877572-75878144:-1	Golim4	UTR3	no-junctions	FALSE	FALSE	0.178025	0.0355987	0.00239742	0.0218051	1.01912
Rpl23a:chr11:78182942-78183583:-1	Rpl23a	UTR5;intron;exon	across-junctions	FALSE	FALSE	0.184979	0.226537	0.00243353	0.0221091	-0.508079
Nudcd3:chr11:6105916-6106435:-1	Nudcd3	UTR3	no-junctions	FALSE	FALSE	0.13491	0.0873786	0.00244214	0.0221628	-0.716401
Sptbn1:chr11:30217741-30218249:-1	Sptbn1	intron;exon	no-junctions	FALSE	FALSE	0.275382	0.288026	0.00247242	0.0224128	-0.460833
2610001J05Rik:chr6:13870237-13870527:-1	2610001J05Rik	UTR3	no-junctions	FALSE	FALSE	0.146036	0.126214	0.00247689	0.0224285	-0.591589
Rbis:chr3:14606284-14607288:-1	Rbis	UTR3	across-junctions	TRUE	FALSE	0.493741	0.216828	0.00249399	0.0225585	0.335044
Klf13:chr7:63891339-63891832:-1	Klf13	UTR3	no-junctions	FALSE	FALSE	0.413074	0.31877	0.00250328	0.0226177	-0.292327
Hnrnpu:chr1:178336057-178337408:-1	Hnrnpu	intron;exon	across-junctions	FALSE	FALSE	0.10153	0.0809061	0.00257599	0.023249	-0.841833
Cp:chr3:19964305-19966510:1	Cp	intron;exon	across-junctions	FALSE	FALSE	0.210014	0.199029	0.00261307	0.023532	-0.470785
Cmip:chr8:117453836-117459430:1	Cmip	UTR3	across-junctions	FALSE	TRUE	0.148818	0.0954693	0.0026125	0.023532	0.596417
Ostf1:chr19:18580566-18584885:-1	Ostf1	UTR3	across-junctions	FALSE	FALSE	0.55911	0.404531	0.00264397	0.0237841	-0.257732
Mbnl2:chr14:120275669-120276458:1	Mbnl2	UTR5;intron;exon	no-junctions	FALSE	FALSE	0.250348	0.0857605	0.00268201	0.0240898	0.604646
Ppp1r2:chr16:31254175-31265885:-1	Ppp1r2	UTR3	across-junctions	FALSE	FALSE	0.261474	0.291262	0.00268382	0.0240898	-0.369172
Fosb:chr7:19302696-19303039:-1	Fosb	UTR3	no-junctions	TRUE	FALSE	0.116829	0.195793	0.00268936	0.0241132	0.382384
Enpp2:chr15:54838901-54839222:-1	Enpp2	UTR3	no-junctions	TRUE	FALSE	0.0667594	0.199029	0.00271555	0.0243215	0.420521
Ubxn6:chr17:56068181-56068651:-1	Ubxn6	UTR3	no-junctions	FALSE	FALSE	0.279555	0.220065	0.00275861	0.0246534	0.366175
Pfdn1:chr18:36432343-36454524:-1	Pfdn1	UTR5;intron;exon	across-junctions	FALSE	FALSE	0.172462	0.0517799	0.00280881	0.0250748	0.789
Cpne8:chr15:90541242-90601847:-1	Cpne8	UTR3	across-junctions	FALSE	FALSE	0.303199	0.124595	0.00282277	0.025172	-0.497453
Snw1:chr12:87450206-87450851:-1	Snw1	UTR3	no-junctions	FALSE	FALSE	0.127955	0.12945	0.00282633	0.0251764	-0.638883
Sp3:chr2:72936865-72971004:-1	Sp3	UTR3	across-junctions	FALSE	FALSE	0.239221	0.186084	0.00283366	0.025187	-0.434245
Dhx15:chr5:52150203-52150589:-1	Dhx15	UTR3	no-junctions	TRUE	FALSE	0.173853	0.106796	0.00283318	0.025187	-0.653357
Enpp2:chr15:54839211-54844546:-1	Enpp2	UTR3	across-junctions	FALSE	FALSE	0.0222531	0.156958	0.00283735	0.0251926	-0.763773
Dnajc8:chr4:132553315-132553742:1	Dnajc8	UTR3	no-junctions	TRUE	FALSE	0.314325	0.234628	0.00285049	0.025282	-0.298545
Klf9:chr19:23167657-23168134:1	Klf9	UTR3	no-junctions	TRUE	FALSE	0.232267	0.135922	0.0028658	0.0253356	0.510058
Dnajc8:chr4:132535550-132551685:1	Dnajc8	UTR3	across-junctions	FALSE	FALSE	0.35605	0.192557	0.00286118	0.0253356	0.317437
Eid1:chr2:125673605-125674205:1	Eid1	UTR3	no-junctions	FALSE	FALSE	0.201669	0.108414	0.00286554	0.0253356	-0.557992
Ufsp2:chr8:45975528-45980590:1	Ufsp2	UTR3	across-junctions	FALSE	FALSE	0.173853	0.0420712	0.00289407	0.0255306	0.965756
Ccnl1:chr3:65946434-65947735:-1	Ccnl1	UTR3	across-junctions	FALSE	FALSE	0.16968	0.220065	0.00289403	0.0255306	-0.443936
Col4a1:chr8:11199371-11201789:-1	Col4a1	UTR3	across-junctions	FALSE	FALSE	0.506259	0.221683	0.00290917	0.0256363	-0.369775
Rbx1:chr15:81475897-81476369:1	Rbx1	UTR3	no-junctions	TRUE	FALSE	0.146036	0.121359	0.00293068	0.0257982	-0.64121
AY036118:chr17:39847113-39847403:-1	AY036118	exon	no-junctions	FALSE	FALSE	0.539638	0.12945	0.0029407	0.025831	0.587364
Kdelr2:chr5:143420703-143421195:1	Kdelr2	UTR3	no-junctions	FALSE	FALSE	0.182197	0.148867	0.00295575	0.0259354	-0.430438
Rdx:chr9:52067427-52073266:1	Rdx	intron;exon	across-junctions	FALSE	FALSE	0.442281	0.268608	0.00300872	0.0263721	-0.309974
Msrb3:chr10:120783975-120850068:-1	Msrb3	UTR3	across-junctions	FALSE	FALSE	0.319889	0.132686	0.00305348	0.0267074	-0.307305
Antxr1:chr6:87204312-87242644:-1	Antxr1	UTR3	across-junctions	FALSE	FALSE	0.178025	0.15534	0.00308101	0.0269195	-0.443711
Ncl:chr1:86359151-86359400:-1	Ncl	UTR5;intron;exon	no-junctions	FALSE	FALSE	0.123783	0.0339806	0.00313408	0.0273251	0.959858
Wdr70:chr15:8092151-8092677:-1	Wdr70	UTR3	no-junctions	FALSE	FALSE	0.104312	0.0420712	0.00313087	0.0273251	-0.802848
Timp3:chr10:86303956-86304444:1	Timp3	intron;exon	no-junctions	FALSE	FALSE	0.116829	0.0566343	0.00316515	0.0275667	-1.00165
Denr:chr5:123907175-123927120:1	Denr	UTR5;intron;exon	across-junctions	FALSE	FALSE	0.32128	0.122977	0.00318284	0.0276914	0.454699
Kdelr2:chr5:143419569-143421191:1	Kdelr2	UTR3	across-junctions	FALSE	FALSE	0.190542	0.156958	0.00321861	0.027973	-0.411539
Lrrc58:chr16:37883269-37883719:1	Lrrc58	UTR3	no-junctions	FALSE	FALSE	0.129346	0.0679612	0.00324938	0.0282105	-0.781925
Egr1:chr18:34863659-34864181:1	Egr1	UTR3	no-junctions	FALSE	FALSE	0.129346	0.187702	0.00328397	0.0284507	-0.619323
Ddx5:chr11:106784377-106785486:-1	Ddx5	intron;exon	across-junctions	FALSE	FALSE	0.21975	0.187702	0.00332671	0.0287906	-0.454396
Srsf3:chr17:29042299-29043030:1	Srsf3	UTR3	no-junctions	FALSE	FALSE	0.194715	0.12945	0.00335231	0.0289511	0.551921
Clmp:chr9:40772293-40781308:1	Clmp	intron;exon	across-junctions	FALSE	FALSE	0.214186	0.0906149	0.00334934	0.0289511	0.551217
Htra4:chr8:25025049-25026477:-1	Htra4	UTR3	no-junctions	FALSE	FALSE	0.165508	0.213592	0.00336696	0.028978	0.359577
Sf3b2:chr19:5286933-5287228:-1	Sf3b2	intron;exon	across-junctions	FALSE	FALSE	0.193324	0.0744337	0.00337173	0.028978	0.668711
Rp9:chr9:22448243-22448751:-1	Rp9	UTR3	no-junctions	FALSE	FALSE	0.260083	0.18123	0.00337307	0.028978	0.457751
Sf3b2:chr19:5287063-5287231:-1	Sf3b2	intron;exon	no-junctions	FALSE	FALSE	0.193324	0.0744337	0.00337173	0.028978	0.668711
Chmp4b:chr2:154694337-154694785:1	Chmp4b	UTR3	no-junctions	FALSE	FALSE	0.381085	0.281553	0.00343144	0.0293261	-0.33999
Hmgb1:chr5:149052852-149053062:-1	Hmgb1	UTR5;intron;exon	no-junctions	FALSE	FALSE	0.158554	0.0987055	0.00342974	0.0293261	-0.674978
P4ha1:chr10:59348093-59350563:1	P4ha1	intron;exon	across-junctions	FALSE	FALSE	0.109875	0.0161812	0.00345489	0.0294653	1.24461
Zfp106:chr2:120506820-120507199:-1	Zfp106	UTR3	no-junctions	TRUE	FALSE	0.129346	0.0857605	0.0034614	0.0294901	-0.515827
Nedd9:chr13:41337793-41338288:-1	Nedd9	intron;exon	no-junctions	FALSE	FALSE	0.251739	0.0744337	0.00347784	0.0295995	-0.582702
Pdzd2:chr15:12549035-12549743:-1	Pdzd2	UTR5;intron;exon	no-junctions	FALSE	TRUE	0.119611	0.226537	0.00348522	0.0296316	-0.416073
Olfr1033:chr2:86020634-86020826:1	Olfr1033	UTR5;intron;exon	no-junctions	FALSE	FALSE	0.187761	0.108414	0.00355723	0.0301502	0.559254
Mprip:chr11:59775769-59776292:1	Mprip	UTR3	no-junctions	FALSE	FALSE	0.342142	0.270227	0.00356433	0.0301792	-0.458495
Zfp106:chr2:120535568-120563843:-1	Zfp106	UTR5;intron;exon	across-junctions	FALSE	FALSE	0.1363	0.0469256	0.00358918	0.0303463	0.63834
Map4:chr9:109931734-109979058:1	Map4	UTR5;intron;exon	across-junctions	FALSE	FALSE	0.21975	0.195793	0.00369823	0.0311523	-0.394021
Unc5b:chr10:60762593-60762974:-1	Unc5b	UTR3	no-junctions	TRUE	TRUE	0.325452	0.0242718	0.00374079	0.0314786	0.710574
Unc5b:chr10:60764537-60765035:-1	Unc5b	UTR3	no-junctions	FALSE	FALSE	0.293463	0.0485437	0.00375335	0.0315519	-0.559098
Sntb2:chr8:107013686-107014309:1	Sntb2	UTR3	no-junctions	FALSE	FALSE	0.144645	0.0631068	0.003766	0.031626	0.875827
Dek:chr13:47088457-47101717:-1	Dek	UTR3	across-junctions	FALSE	FALSE	0.286509	0.218447	0.00377705	0.0316694	-0.366079
Atp1a2:chr1:172273946-172274505:-1	Atp1a2	UTR3	no-junctions	FALSE	FALSE	0.13491	0.0873786	0.00377888	0.0316694	0.682681
Adam19:chr11:46146881-46147343:1	Adam19	UTR3	no-junctions	FALSE	FALSE	0.115438	0.122977	0.00383187	0.0320484	0.464602
Msrb3:chr10:120781096-120781496:-1	Msrb3	UTR3	no-junctions	TRUE	FALSE	0.165508	0.0242718	0.00383192	0.0320484	0.97709
Gsk3b:chr16:38208072-38240746:1	Gsk3b	UTR3	across-junctions	FALSE	FALSE	0.301808	0.199029	0.00384373	0.0321145	-0.365415
H1f0:chr15:79028977-79029527:1	H1f0	UTR3	no-junctions	FALSE	FALSE	0.243394	0.147249	0.00386352	0.032247	-0.414752
Pabpc4:chr4:123282619-123282910:1	Pabpc4	UTR5;intron;exon	no-junctions	FALSE	TRUE	0.2879	0.0453074	0.00387177	0.0322831	0.602997
Nedd9:chr13:41309900-41310420:-1	Nedd9	UTR3	no-junctions	FALSE	FALSE	0.329624	0.0533981	0.00389464	0.0324408	0.512233
Pabpc4:chr4:123297939-123298875:1	Pabpc4	UTR3	across-junctions	FALSE	FALSE	0.246175	0.079288	0.00390533	0.0324667	-0.541414
Raph1:chr1:60516640-60517146:-1	Raph1	intron;exon	no-junctions	FALSE	FALSE	0.104312	0.0177994	0.00390565	0.0324667	1.25685
Fst:chr13:114452290-114452638:-1	Fst	UTR3	no-junctions	FALSE	TRUE	0.121001	0.0275081	0.00391819	0.032538	-0.926861
Sp3:chr2:72936427-72936878:-1	Sp3	UTR3	no-junctions	FALSE	FALSE	0.157163	0.0550162	0.00393479	0.0326429	0.682793
Eif2s2:chr2:154884413-154888209:-1	Eif2s2	intron;exon	across-junctions	FALSE	TRUE	0.367177	0.190939	0.0039859	0.0330335	-0.439566
Ccnd2:chr6:127130191-127146054:-1	Ccnd2	UTR3	across-junctions	FALSE	FALSE	0.351878	0.176375	0.00401435	0.0332022	-0.35912
Ndufaf2:chr13:108081247-108158623:-1	Ndufaf2	UTR5;intron;exon	across-junctions	FALSE	FALSE	0.164117	0.0647249	0.00406491	0.0335866	0.709082
Mir100hg:chr9:41579787-41580231:1	Mir100hg	intron;exon	no-junctions	FALSE	FALSE	0.183588	0.0339806	0.00407017	0.0335963	0.847503
Olfr1033:chr2:86020678-86021344:1	Olfr1033	UTR5;intron;exon	no-junctions	FALSE	FALSE	0.739917	0.7589	0.00410998	0.0338908	-0.315992
Vgll3:chr16:65861184-65861544:1	Vgll3	UTR3	no-junctions	FALSE	FALSE	0.130737	0.0275081	0.00413973	0.0341019	0.946301
Hnrnpa0:chr13:58125879-58126256:-1	Hnrnpa0	UTR3	no-junctions	TRUE	FALSE	0.204451	0.131068	0.00418571	0.0344462	-0.357287
Pfdn1:chr18:36450951-36454524:-1	Pfdn1	UTR5;intron;exon	across-junctions	FALSE	TRUE	0.168289	0.0501618	0.00428303	0.035159	0.770159
Sptbn1:chr11:30110701-30111007:-1	Sptbn1	intron;exon	no-junctions	FALSE	FALSE	0.125174	0.0631068	0.00428518	0.035159	0.750286
Adam19:chr11:46112809-46113976:1	Adam19	intron;exon	across-junctions	FALSE	FALSE	0.0514604	0.11165	0.00430002	0.0352456	-0.672596
Mbnl1:chr3:60529715-60604035:1	Mbnl1	UTR5;intron;exon	across-junctions	FALSE	FALSE	0.325452	0.11165	0.00430521	0.0352529	0.485512
Atf3:chr1:191177142-191183211:-1	Atf3	UTR5;intron;exon	across-junctions	FALSE	FALSE	0.0611961	0.100324	0.00433325	0.0354472	0.70962
Col15a1:chr4:47312556-47312767:1	Col15a1	UTR3	no-junctions	FALSE	FALSE	0.282337	0.114887	0.00438703	0.0358514	0.484621
Comt:chr16:18407326-18407501:-1	Comt	UTR3	no-junctions	TRUE	TRUE	0.408901	0.152104	0.00439173	0.0358542	0.385428
Ube2i:chr17:25262263-25265190:-1	Ube2i	UTR3	across-junctions	FALSE	FALSE	0.119611	0.118123	0.00440228	0.0359046	-0.570714
Tfpi:chr2:84434278-84444178:-1	Tfpi	UTR3	across-junctions	FALSE	FALSE	0.171071	0.116505	0.00441593	0.0359445	-0.542045
Meg3:chr12:109544622-109544946:1	Meg3	intron;exon	no-junctions	FALSE	FALSE	0.40612	0.273463	0.00441318	0.0359445	0.325452
Hnrnpa0:chr13:58126817-58127360:-1	Hnrnpa0	UTR3	no-junctions	FALSE	FALSE	0.172462	0.0517799	0.00444127	0.036115	0.610116
Cstf3:chr2:104590649-104609561:1	Cstf3	UTR5;intron;exon	across-junctions	FALSE	FALSE	0.187761	0.158576	0.00444907	0.0361426	-0.379992
Tmem59:chr4:107200311-107200626:1	Tmem59	UTR3	no-junctions	FALSE	FALSE	0.50765	0.23301	0.0045062	0.0365706	0.325378
Msx1:chr5:37820485-37821238:-1	Msx1	UTR3	no-junctions	TRUE	FALSE	0.197497	0.0695793	0.00452088	0.0366535	-0.34372
Ccnd2:chr6:127130186-127139273:-1	Ccnd2	UTR3	across-junctions	FALSE	FALSE	0.350487	0.174757	0.00456477	0.0369728	-0.354858
Pdcd4:chr19:53903339-53903508:1	Pdcd4	UTR5;intron;exon	no-junctions	FALSE	FALSE	0.107093	0.02589	0.00458964	0.0371011	1.0241
Pcmt1:chr10:7630130-7630649:-1	Pcmt1	UTR3	no-junctions	FALSE	FALSE	0.168289	0.0711974	0.00458779	0.0371011	0.616481
Msx1:chr5:37820485-37820662:-1	Msx1	UTR3	no-junctions	TRUE	FALSE	0.122392	0.0161812	0.00470994	0.0379987	1.05116
Col27a1:chr4:63333688-63334207:1	Col27a1	UTR3	no-junctions	FALSE	FALSE	0.157163	0.00809061	0.0048003	0.0386139	1.24102
Rab6a:chr7:100640796-100641268:1	Rab6a	UTR3	no-junctions	TRUE	FALSE	0.343533	0.199029	0.00481483	0.0386929	0.373649
Sri:chr5:8067806-8068814:1	Sri	UTR3	no-junctions	FALSE	FALSE	0.141864	0.0436893	0.00483319	0.0388025	0.806432
Col27a1:chr4:63334521-63334991:1	Col27a1	UTR3	no-junctions	TRUE	FALSE	0.121001	0.02589	0.00484514	0.0388604	-0.816269
Anxa2:chr9:69489649-69489661:1	Anxa2	intron;exon	no-junctions	FALSE	FALSE	0.127955	0.0695793	0.00489199	0.039198	0.756615
Tmed10:chr12:85340614-85340987:-1	Tmed10	exon	no-junctions	TRUE	TRUE	0.303199	0.208738	0.00494569	0.0395896	-0.502921
Hnrnpu:chr1:178336874-178337399:-1	Hnrnpu	intron;exon	no-junctions	FALSE	FALSE	0.10153	0.0776699	0.00520282	0.0416073	-0.783893
Vgll4:chr6:114919994-114920505:-1	Vgll4	intron;exon	no-junctions	FALSE	FALSE	0.109875	0.0906149	0.00521997	0.0417039	0.626143
P4ha1:chr10:59370914-59371790:1	P4ha1	UTR3	no-junctions	FALSE	FALSE	0.311544	0.15534	0.00523354	0.0417716	-0.391977
Chchd3:chr6:32804019-32892426:-1	Chchd3	UTR3	across-junctions	FALSE	FALSE	0.144645	0.0647249	0.00523905	0.041775	0.797661
Csde1:chr3:103057434-103057836:1	Csde1	UTR3	no-junctions	TRUE	FALSE	0.294854	0.12945	0.00529061	0.0421453	0.456011
Tmed2:chr5:124549855-124550118:1	Tmed2	UTR3	no-junctions	FALSE	FALSE	0.293463	0.113269	0.00547741	0.0435488	0.494087
Tbrg1:chr9:37654158-37657184:-1	Tbrg1	UTR5;intron;exon	across-junctions	FALSE	FALSE	0.308762	0.156958	0.00550719	0.0437432	0.486824
Ccz1:chr5:143987909-143988237:-1	Ccz1	UTR3	no-junctions	TRUE	FALSE	0.166898	0.122977	0.00553694	0.0439371	-0.47283
Raph1:chr1:60483072-60495587:-1	Raph1	UTR3	across-junctions	FALSE	FALSE	0.467316	0.268608	0.00560035	0.0443974	-0.286896
Smoc2:chr17:14404332-14404790:1	Smoc2	UTR3	no-junctions	FALSE	FALSE	0.645341	0.843042	0.00569337	0.0449612	-0.316932
Gas1:chr13:60175029-60175593:-1	Gas1	UTR3	no-junctions	FALSE	FALSE	0.343533	0.323625	0.00575963	0.0454408	-0.311575
Ndufaf2:chr13:108158445-108158623:-1	Ndufaf2	UTR5;exon	no-junctions	FALSE	FALSE	0.111266	0.038835	0.00579841	0.0456153	0.87375
Hmgn1:chr16:96127523-96127729:-1	Hmgn1	UTR5;intron;exon	no-junctions	FALSE	FALSE	0.104312	0.038835	0.00584324	0.045924	0.957829
Calm1:chr12:100202376-100203601:1	Calm1	UTR5;intron;exon	across-junctions	FALSE	FALSE	0.175243	0.0906149	0.00589514	0.0462875	0.689779
Denr:chr5:123926988-123927719:1	Denr	UTR3	across-junctions	FALSE	FALSE	0.363004	0.229773	0.00592394	0.0464693	-0.331082
Tomm20:chr8:126934598-126934735:-1	Tomm20	UTR3	no-junctions	FALSE	FALSE	0.418637	0.223301	0.00594144	0.0465456	0.353702
Stat3:chr11:100886736-100887269:-1	Stat3	UTR3	no-junctions	FALSE	FALSE	0.275382	0.092233	0.005945	0.0465456	0.395039
Stat3:chr11:100888191-100888654:-1	Stat3	UTR3	no-junctions	FALSE	FALSE	0.190542	0.11165	0.00598221	0.0467923	-0.416966
Slc38a2:chr15:96697899-96699730:-1	Slc38a2	UTR5;intron;exon	across-junctions	FALSE	TRUE	0.328234	0.257282	0.00599834	0.0468738	0.308405
Adarb1:chr10:77325391-77418249:-1	Adarb1	UTR5;intron;exon	across-junctions	FALSE	FALSE	0.371349	0.119741	0.0060693	0.0473832	-0.348757
Atrx:chrX:105876325-105877013:-1	Atrx	intron;exon	no-junctions	FALSE	FALSE	0.111266	0.0323625	0.00614877	0.0479293	0.928079
Smap1:chr1:23845557-23846059:-1	Smap1	UTR3	no-junctions	FALSE	FALSE	0.198887	0.122977	0.00617917	0.0481038	-0.473737
Bmp1:chr14:70486553-70487030:-1	Bmp1	UTR3	no-junctions	FALSE	FALSE	0.179416	0.0566343	0.00621168	0.0483111	0.613571
Uqcc3:chr19:8880132-8880156:-1	Uqcc3	UTR3	no-junctions	FALSE	FALSE	0.172462	0.0485437	0.0062962	0.0488759	0.725173
Gxylt2:chr6:100810225-100810525:1	Gxylt2	UTR3	no-junctions	FALSE	FALSE	0.161335	0.00809061	0.00639391	0.0495875	1.55147
Cir1:chr2:73310415-73312683:-1	Cir1	UTR5;intron;exon	across-junctions	FALSE	FALSE	0.133519	0.0291262	0.00643155	0.0497386	0.488077
Lum:chr10:97568140-97568656:1	Lum	UTR5;intron;exon	no-junctions	FALSE	FALSE	0.100139	0.0145631	0.0064291	0.0497386	1.27315
Nap1l1:chr10:111485477-111491110:1	Nap1l1	intron;exon	across-junctions	FALSE	FALSE	0.246175	0.2411	0.00642554	0.0497386	-0.429251

## Sheet: MI-day 28 DTU
Peak	gene_name	genomic_feature(s)	Junctions	pA_motif	pA_stretch	population1_pct	population2_pct	pvalue	padj	Log2_fold_change
Malat1:chr19:5801693-5802473:-1	Malat1	intron;exon	no-junctions	FALSE	FALSE	1	1	0	0	-0.629495
Malat1:chr19:5800969-5802211:-1	Malat1	intron;exon	no-junctions	FALSE	FALSE	1	1	0	0	-0.651627
Malat1:chr19:5802498-5802672:-1	Malat1	exon	no-junctions	FALSE	FALSE	1	1	0	0	0.459977
Malat1:chr19:5802418-5802672:-1	Malat1	exon	no-junctions	FALSE	FALSE	1	1	0	0	0.442209
Malat1:chr19:5802296-5802672:-1	Malat1	exon	no-junctions	FALSE	FALSE	1	1	1.99482e-247	2.89608e-244	0.35002
Rps8:chr4:117153897-117153915:-1	Rps8	exon	no-junctions	FALSE	FALSE	0.893819	0.666667	5.81571e-144	7.03604e-141	1.55625
Plac9a:chr14:25888315-25889121:-1	Plac9a	UTR3	across-junctions	FALSE	FALSE	0.9271	0.951456	4.13349e-104	4.28643e-101	0.574939
Tmsb10:chr6:72957347-72957539:-1	Tmsb10	UTR3	no-junctions	TRUE	FALSE	0.979398	0.925566	1.75925e-93	1.5963e-90	0.59807
Tmsb10:chr6:72958359-72958413:-1	Tmsb10	UTR5;intron;exon	no-junctions	FALSE	FALSE	0.128368	0.461165	5.93733e-93	4.78878e-90	-3.05265
Malat1:chr19:5800518-5800890:-1	Malat1	exon	no-junctions	FALSE	FALSE	0.884311	0.880259	8.99768e-93	6.53142e-90	-1.43388
Rps8:chr4:117154784-117155643:-1	Rps8	intron;exon	across-junctions	FALSE	FALSE	0.828843	0.940129	6.82788e-82	4.50578e-79	-0.938857
Rps8:chr4:117153887-117153953:-1	Rps8	exon	no-junctions	FALSE	FALSE	0.941363	0.891586	1.96475e-77	1.18851e-74	0.77964
Plac9a:chr14:25887987-25888347:-1	Plac9a	UTR3	no-junctions	FALSE	FALSE	0.675119	0.868932	3.71922e-69	2.07676e-66	-0.965264
Cox7a2l:chr17:83502189-83502969:-1	Cox7a2l	UTR3	no-junctions	FALSE	FALSE	0.0919176	0.542071	1.9892e-60	1.0314e-57	-2.52358
H3f3a:chr1:180802434-180803135:-1	H3f3a	UTR3	no-junctions	FALSE	FALSE	0.900158	0.885113	3.5036e-60	1.69551e-57	0.57909
Rpl6:chr5:121205334-121205604:1	Rpl6	intron;exon	no-junctions	FALSE	FALSE	0.832013	0.627832	2.0668e-58	9.3768e-56	1.04176
mt-Co1:chrM:6463-6872:1	mt-Co1	exon	no-junctions	FALSE	FALSE	1	1	4.21182e-58	1.79845e-55	-0.286805
Cox7a2l:chr17:83501918-83502284:-1	Cox7a2l	UTR3	no-junctions	TRUE	FALSE	0.797147	0.813916	2.38957e-50	9.63662e-48	0.596806
mt-Co1:chrM:6222-6594:1	mt-Co1	exon	no-junctions	FALSE	FALSE	0.998415	0.967638	9.79203e-43	3.74107e-40	0.434944
Rpl14:chr9:120572682-120573768:1	Rpl14	UTR3	across-junctions	FALSE	FALSE	0.846276	0.702265	4.84796e-41	1.74432e-38	0.835699
mt-Cytb:chrM:14464-15016:1	mt-Cytb	exon	no-junctions	TRUE	FALSE	0.998415	0.993528	5.28654e-41	1.74432e-38	0.263938
Rpl10-ps3:chr9:50344201-50344401:-1	Rpl10-ps3	UTR3	no-junctions	FALSE	TRUE	0.944532	0.813916	3.56515e-40	1.12519e-37	0.519642
Cd9:chr6:125460657-125461340:-1	Cd9	UTR3	across-junctions	FALSE	FALSE	0.0253566	0.144013	1.26439e-38	3.53009e-36	-3.97389
Cnbp:chr6:87843470-87843838:-1	Cnbp	UTR3	no-junctions	FALSE	FALSE	0.0285261	0.21521	8.30522e-38	2.23287e-35	-3.5113
Ybx1:chr4:119279158-119283112:-1	Ybx1	intron;exon	across-junctions	FALSE	FALSE	0.245642	0.5	2.3418e-37	6.07112e-35	-1.71021
Atp5l:chr9:44920577-44920742:-1	Atp5l	UTR5;intron;exon	no-junctions	FALSE	FALSE	0.0253566	0.199029	2.56556e-37	6.42186e-35	-3.6171
Npc2:chr12:84756805-84757303:-1	Npc2	UTR3	no-junctions	FALSE	FALSE	0.0633914	0.252427	2.70343e-36	6.54141e-34	-2.69914
Lum:chr10:97572256-97572703:1	Lum	UTR3	no-junctions	TRUE	FALSE	0.971474	0.904531	2.09455e-35	4.90463e-33	-0.271506
Lum:chr10:97571953-97572385:1	Lum	UTR3	no-junctions	FALSE	FALSE	0.916006	0.619741	2.50995e-35	5.69367e-33	0.563175
Akr1a1:chr4:116638908-116639070:-1	Akr1a1	intron;exon	no-junctions	FALSE	FALSE	0.0174326	0.194175	2.83278e-35	6.23126e-33	-3.99599
Fbln5:chr12:101750155-101751139:-1	Fbln5	UTR3	no-junctions	FALSE	FALSE	0.424723	0.393204	9.07941e-35	1.93846e-32	-1.13575
Rpl39:chrX:37082520-37085381:-1	Rpl39	UTR3	across-junctions	FALSE	FALSE	0.965135	0.957929	3.10787e-34	6.43175e-32	-0.253052
Rpl39:chrX:37082520-37084061:-1	Rpl39	UTR3	across-junctions	FALSE	FALSE	0.96038	0.919094	3.18973e-34	6.43175e-32	0.31144
Fbln5:chr12:101749853-101750405:-1	Fbln5	UTR3	no-junctions	FALSE	FALSE	0.784469	0.478964	4.55862e-34	8.94353e-32	0.51305
Ddah1:chr3:145853223-145891744:1	Ddah1	UTR3	across-junctions	FALSE	FALSE	0.884311	0.415858	1.02171e-33	1.95173e-31	-0.489242
Bag1:chr4:40936611-40948095:-1	Bag1	UTR5;intron;exon	across-junctions	FALSE	FALSE	0.305864	0.556634	3.98654e-33	7.42007e-31	-1.22068
Mtch1:chr17:29332413-29332917:-1	Mtch1	UTR3	no-junctions	FALSE	FALSE	0.0935024	0.268608	5.43744e-31	9.62692e-29	-2.09932
Anxa5:chr3:36449307-36450450:-1	Anxa5	UTR3	across-junctions	FALSE	FALSE	0.0206022	0.158576	1.7329e-30	2.99503e-28	-3.7689
Ybx1:chr4:119277981-119278161:-1	Ybx1	UTR3	no-junctions	TRUE	FALSE	0.790808	0.545307	2.11607e-29	3.57222e-27	0.785968
Dstn:chr2:143942904-143943324:1	Dstn	UTR3	no-junctions	TRUE	FALSE	0.839937	0.7411	2.6833e-29	4.42684e-27	-0.434789
Morf4l1:chr9:90091999-90093937:-1	Morf4l1	UTR3	across-junctions	FALSE	FALSE	0.207607	0.302589	4.28118e-28	6.90603e-26	-1.60426
Cebpd:chr16:15889022-15889639:1	Cebpd	UTR3	no-junctions	FALSE	FALSE	0.0570523	0.254045	7.34764e-28	1.15949e-25	-2.85607
Rps8:chr4:117153827-117153976:-1	Rps8	UTR3	no-junctions	TRUE	FALSE	0.955626	0.930421	7.811e-28	1.20638e-25	0.415067
Ctsl:chr13:64364178-64366640:-1	Ctsl	UTR3	across-junctions	FALSE	FALSE	0.0697306	0.223301	1.46969e-27	2.22261e-25	-2.60734
Stub1:chr17:25830545-25831183:-1	Stub1	UTR3	across-junctions	FALSE	TRUE	0.584786	0.543689	1.61551e-27	2.39326e-25	0.361688
Laptm4a:chr12:8938038-8938416:1	Laptm4a	UTR3	no-junctions	FALSE	FALSE	0.877971	0.559871	2.0162e-27	2.92712e-25	0.628158
Plac9a:chr14:25902789-25902967:-1	Plac9a	UTR5;exon	no-junctions	FALSE	FALSE	0.152139	0.33657	2.43778e-27	3.46977e-25	-1.75278
Emd:chrX:74261242-74261548:1	Emd	UTR3	no-junctions	TRUE	TRUE	0.492868	0.0970874	5.03208e-27	7.02459e-25	1.28218
Emd:chrX:74257288-74257832:1	Emd	UTR3	no-junctions	FALSE	FALSE	0.263074	0.216828	6.39282e-27	8.75575e-25	-1.27932
Itm2b:chr14:73362226-73362964:-1	Itm2b	UTR3	no-junctions	TRUE	FALSE	0.987322	0.970874	8.26971e-27	1.11166e-24	0.312399
Hmgn1:chr16:96121523-96122019:-1	Hmgn1	UTR3	no-junctions	FALSE	FALSE	0.776545	0.676375	9.10745e-27	1.20202e-24	0.261214
Stub1:chr17:25830904-25831590:-1	Stub1	intron;exon	across-junctions	FALSE	FALSE	0.0364501	0.231392	1.16124e-26	1.50526e-24	-2.71579
Hmgn1:chr16:96121875-96122439:-1	Hmgn1	UTR3	no-junctions	FALSE	FALSE	0.0903328	0.257282	3.38863e-26	4.31545e-24	-1.99502
H3f3a:chr1:180802938-180803130:-1	H3f3a	UTR3	no-junctions	FALSE	FALSE	0.110935	0.373786	1.01586e-25	1.22902e-23	-1.6665
Sec11a:chr7:80915804-80915894:-1	Sec11a	UTR3	no-junctions	FALSE	FALSE	0.0174326	0.10356	1.17064e-25	1.39306e-23	-3.90361
H3f3b:chr11:116023308-116023933:-1	H3f3b	UTR3	across-junctions	FALSE	FALSE	0.359746	0.496764	2.48837e-25	2.86716e-23	-0.996673
Rps12:chr10:23786970-23787244:-1	Rps12	UTR5;intron;exon	across-junctions	FALSE	FALSE	0.0190174	0.244337	2.89365e-25	3.28203e-23	-3.27618
Sec11a:chr7:80915775-80916259:-1	Sec11a	UTR3	across-junctions	FALSE	FALSE	0.0570523	0.150485	3.24409e-25	3.6229e-23	-2.66693
Pmp22:chr11:63158884-63159184:1	Pmp22	UTR3	no-junctions	FALSE	FALSE	0.66878	0.433657	5.17006e-25	5.68628e-23	0.887313
Htra3:chr5:35652429-35652633:-1	Htra3	UTR3	no-junctions	FALSE	FALSE	0.0142631	0.249191	9.0353e-25	9.78914e-23	-3.70146
Morf4l2:chrX:136733279-136733651:-1	Morf4l2	UTR3	no-junctions	FALSE	FALSE	0.0316957	0.165049	3.91097e-24	4.17496e-22	-2.93178
Tecr:chr8:83572245-83572929:-1	Tecr	UTR3	across-junctions	FALSE	FALSE	0.0158479	0.134304	1.13788e-23	1.19708e-21	-3.6549
Ybx1:chr4:119279101-119285744:-1	Ybx1	intron;exon	across-junctions	FALSE	FALSE	0.530903	0.632686	8.84455e-23	9.1718e-21	-0.888003
Sec11a:chr7:80915383-80915473:-1	Sec11a	UTR3	no-junctions	TRUE	FALSE	0.412044	0.0728155	1.40086e-22	1.43223e-20	1.82396
Ddah1:chr3:145889051-145891722:1	Ddah1	UTR3	across-junctions	FALSE	FALSE	0.437401	0.00809061	1.69563e-22	1.70952e-20	3.16409
H3f3a:chr1:180802987-180803209:-1	H3f3a	UTR3	no-junctions	FALSE	FALSE	0.044374	0.244337	3.883e-22	3.80901e-20	-2.26555
Cct5:chr15:31590800-31592718:-1	Cct5	UTR3	across-junctions	TRUE	FALSE	0.521395	0.454693	4.34413e-22	4.20454e-20	0.42312
Slc25a4:chr8:46207036-46209245:-1	Slc25a4	UTR3	across-junctions	FALSE	FALSE	0.884311	0.823625	4.74638e-22	4.53342e-20	-0.251958
Rps24:chr14:24495417-24495459:1	Rps24	UTR3	no-junctions	FALSE	FALSE	0.347068	0.66343	5.2585e-22	4.95733e-20	-0.908559
Slc25a4:chr8:46207168-46207294:-1	Slc25a4	UTR3	no-junctions	TRUE	FALSE	0.62916	0.296117	7.16331e-22	6.49981e-20	0.911974
Hsp90ab1:chr17:45570363-45571417:-1	Hsp90ab1	UTR3	across-junctions	FALSE	FALSE	0.843106	0.873786	7.44729e-22	6.67406e-20	-0.511638
Cct5:chr15:31592343-31593221:-1	Cct5	intron;exon	across-junctions	FALSE	FALSE	0.0744849	0.254045	1.06344e-21	9.414e-20	-1.86083
Ostc:chr3:130696178-130703592:-1	Ostc	UTR3	across-junctions	FALSE	FALSE	0.217116	0.365696	1.41495e-21	1.22275e-19	-1.26248
Laptm4a:chr12:8938281-8938742:1	Laptm4a	UTR3	no-junctions	TRUE	FALSE	0.954041	0.907767	1.48421e-21	1.26752e-19	-0.267526
Col6a1:chr10:76709108-76709601:-1	Col6a1	UTR3	no-junctions	FALSE	FALSE	0.169572	0.304207	1.96475e-21	1.64881e-19	-1.44125
Lhfp:chr3:53260982-53261306:1	Lhfp	UTR3	no-junctions	FALSE	FALSE	0.727417	0.208738	1.97612e-21	1.64881e-19	1.01924
Lamc1:chr1:153219238-153219508:-1	Lamc1	UTR3	no-junctions	FALSE	FALSE	0.0332805	0.288026	2.66862e-21	2.20131e-19	-2.47709
Rps8:chr4:117153873-117154365:-1	Rps8	UTR3	across-junctions	FALSE	FALSE	0.965135	0.967638	3.29229e-21	2.68525e-19	-0.295277
Tmem50a:chr4:134898237-134898525:-1	Tmem50a	UTR3	no-junctions	FALSE	FALSE	0.0792393	0.23301	4.54438e-21	3.6653e-19	-1.92
Emc10:chr7:44490016-44490587:-1	Emc10	UTR3	no-junctions	FALSE	FALSE	0.692552	0.52589	6.70792e-21	5.35086e-19	0.325812
Ybx1:chr4:119277981-119278266:-1	Ybx1	UTR3	no-junctions	TRUE	FALSE	0.847861	0.692557	8.5533e-21	6.74874e-19	0.530224
Emc10:chr7:44490388-44491052:-1	Emc10	UTR3	no-junctions	FALSE	FALSE	0.110935	0.2411	1.49881e-20	1.16988e-18	-1.64786
Tomm20:chr8:126934562-126934666:-1	Tomm20	UTR3	no-junctions	FALSE	FALSE	0.328051	0.0776699	4.55533e-20	3.51778e-18	1.78153
Gnas:chr2:174345996-174346744:1	Gnas	UTR3	across-junctions	TRUE	FALSE	0.946117	0.946602	1.33855e-19	1.01214e-17	-0.416046
Rbm39:chr2:156177317-156177419:-1	Rbm39	UTR3	no-junctions	FALSE	FALSE	0.347068	0.066343	4.44121e-19	3.28967e-17	1.92647
H3f3a:chr1:180802889-180803292:-1	H3f3a	UTR3	no-junctions	FALSE	FALSE	0.29477	0.538835	6.69265e-19	4.90727e-17	-0.869192
Rhob:chr12:8498046-8498456:-1	Rhob	UTR3	no-junctions	FALSE	FALSE	0.0792393	0.276699	8.33558e-19	5.99089e-17	-1.67136
Eif1:chr11:100321646-100322096:1	Eif1	UTR3	no-junctions	TRUE	FALSE	0.824089	0.86246	1.06306e-18	7.49197e-17	-0.41765
Sumo2:chr11:115523448-115523838:-1	Sumo2	UTR3	no-junctions	FALSE	FALSE	0.0554675	0.174757	2.92272e-18	2.02057e-16	-2.14196
Cebpd:chr16:15887839-15888103:1	Cebpd	exon	no-junctions	FALSE	FALSE	0.450079	0.297735	5.39224e-18	3.69267e-16	0.730252
Rpl13a:chr7:45127047-45127302:-1	Rpl13a	intron;exon	across-junctions	FALSE	FALSE	0.0570523	0.239482	5.4889e-18	3.72373e-16	-1.68914
Gm42418:chr17:39846958-39847545:1	Gm42418	exon	no-junctions	FALSE	FALSE	0.73851	0.661812	6.45787e-18	4.34053e-16	-0.661534
Oat:chr7:132557858-132558090:-1	Oat	UTR3	no-junctions	FALSE	FALSE	0.0316957	0.110032	7.68749e-18	5.11959e-16	-2.78477
Serping1:chr2:84765761-84767461:-1	Serping1	UTR3	across-junctions	FALSE	FALSE	0.0269414	0.150485	1.02467e-17	6.76191e-16	-2.77038
Meg3:chr12:109544622-109544946:1	Meg3	intron;exon	no-junctions	FALSE	FALSE	0.418384	0.273463	1.37608e-17	8.99906e-16	0.974904
Ccdc80:chr16:45095880-45096174:1	Ccdc80	exon	no-junctions	FALSE	FALSE	0.59588	0.228155	2.17759e-17	1.41135e-15	0.897636
Fkbp1a:chr2:151561042-151561326:1	Fkbp1a	UTR3	no-junctions	FALSE	FALSE	0.462758	0.263754	2.22668e-17	1.4304e-15	0.989596
Rap1a:chr3:105728596-105729017:-1	Rap1a	UTR3	no-junctions	FALSE	FALSE	0.0554675	0.242718	2.92634e-17	1.84716e-15	-1.91777
Ctbp1:chr5:33247723-33248052:-1	Ctbp1	UTR3	no-junctions	TRUE	FALSE	0.599049	0.425566	2.97122e-17	1.85932e-15	0.440586
Tle5:chr10:81565639-81566362:1	Tle5	UTR3	no-junctions	TRUE	FALSE	0.652932	0.817152	4.17709e-17	2.59158e-15	-0.272559
Ctbp1:chr5:33247947-33248883:-1	Ctbp1	UTR3	no-junctions	FALSE	FALSE	0.202853	0.317152	4.46185e-17	2.74479e-15	-1.09105
Tle5:chr10:81565510-81565828:1	Tle5	UTR3	no-junctions	FALSE	FALSE	0.394612	0.317152	6.12233e-17	3.73462e-15	0.877623
Mettl23:chr11:116849026-116849792:1	Mettl23	UTR3	across-junctions	FALSE	FALSE	0.244057	0.265372	1.10423e-16	6.67966e-15	-1.07698
Fos:chr12:85476224-85476730:1	Fos	UTR3	no-junctions	FALSE	FALSE	0.426307	0.652104	1.59363e-16	9.56049e-15	-0.451745
Gm42418:chr17:39847769-39848213:1	Gm42418	exon	no-junctions	FALSE	FALSE	0.565769	0.317152	1.8613e-16	1.10747e-14	0.680462
Sec11a:chr7:80915368-80915435:-1	Sec11a	UTR3	no-junctions	TRUE	FALSE	0.240887	0.0210356	2.40087e-16	1.39424e-14	2.65074
Rexo2:chr9:48468733-48475265:-1	Rexo2	UTR3	across-junctions	FALSE	TRUE	0.343899	0.414239	2.93762e-16	1.67907e-14	-0.862121
Cfl2:chr12:54860528-54861206:-1	Cfl2	UTR3	no-junctions	FALSE	FALSE	0.0475436	0.205502	3.04008e-16	1.72406e-14	-1.95212
Tmem59:chr4:107200558-107200996:1	Tmem59	UTR3	no-junctions	FALSE	FALSE	0.877971	0.721683	3.57049e-16	2.00916e-14	-0.509969
Tnrc6c:chr11:117654945-117655373:1	Tnrc6c	UTR5;intron;exon	no-junctions	FALSE	FALSE	0.193344	0.00161812	4.24961e-16	2.37292e-14	5.48822
Prxl2c:chr13:64290052-64290772:-1	Prxl2c	UTR3	no-junctions	FALSE	FALSE	0.0316957	0.126214	6.22256e-16	3.44806e-14	-2.33511
Ugdh:chr5:65413221-65413632:-1	Ugdh	UTR3	no-junctions	TRUE	FALSE	0.29794	0.33657	7.65507e-16	4.20971e-14	1.43102
Sash1:chr10:8722528-8722984:-1	Sash1	UTR3	no-junctions	FALSE	TRUE	0.0855784	0.190939	8.24973e-16	4.50262e-14	-1.73165
Sec11a:chr7:80915399-80915495:-1	Sec11a	UTR3	no-junctions	FALSE	FALSE	0.475436	0.140777	1.31003e-15	7.04635e-14	1.17466
Rpl13a:chr7:45125847-45127062:-1	Rpl13a	UTR3	across-junctions	FALSE	FALSE	0.982567	0.985437	1.31045e-15	7.04635e-14	0.443737
Ndfip1:chr18:38464535-38464822:1	Ndfip1	UTR3	no-junctions	FALSE	FALSE	0.450079	0.21521	1.46726e-15	7.83152e-14	1.07853
Cd34:chr1:194960605-194960899:1	Cd34	UTR3	no-junctions	FALSE	FALSE	0.532488	0.61165	2.26693e-15	1.19659e-13	0.595173
Pam:chr1:97821022-97821533:-1	Pam	UTR3	no-junctions	FALSE	FALSE	0.836767	0.380259	2.27482e-15	1.19659e-13	0.414474
Hes1:chr16:30067319-30067796:1	Hes1	UTR3	no-junctions	TRUE	TRUE	0.240887	0.263754	2.63429e-15	1.36588e-13	-0.821317
Dguok:chr6:83480783-83480982:-1	Dguok	UTR3	no-junctions	FALSE	FALSE	0.022187	0.108414	3.85075e-15	1.95473e-13	-2.77779
Pink1:chr4:138313409-138313784:-1	Pink1	UTR3	no-junctions	FALSE	FALSE	0.389857	0.393204	1.04778e-14	5.24541e-13	0.408708
Pam:chr1:97885547-97896049:-1	Pam	intron;exon	across-junctions	FALSE	FALSE	0.638669	0.339806	1.29858e-14	6.45645e-13	-0.668472
Eef1d:chr15:75896298-75897016:-1	Eef1d	intron;exon	across-junctions	FALSE	FALSE	0.0206022	0.126214	1.36181e-14	6.72473e-13	-2.72423
Pink1:chr4:138313678-138314380:-1	Pink1	UTR3	no-junctions	FALSE	FALSE	0.0507132	0.194175	1.84244e-14	9.03668e-13	-1.7516
Lmna:chr3:88481069-88481585:-1	Lmna	UTR3	no-junctions	FALSE	FALSE	0.637084	0.364078	1.97475e-14	9.62061e-13	0.697955
Eln:chr5:134725581-134726617:-1	Eln	intron;exon	across-junctions	FALSE	TRUE	0.153724	0.0857605	4.10335e-14	1.98575e-12	-2.17712
Ei24:chr9:36779159-36779501:-1	Ei24	UTR3	no-junctions	FALSE	FALSE	0.309033	0.31068	4.7658e-14	2.29106e-12	0.506182
Taf10:chr7:105743277-105744361:-1	Taf10	UTR5;intron;exon	across-junctions	FALSE	FALSE	0.0269414	0.192557	5.35271e-14	2.55627e-12	-2.22016
Dpt:chr1:164823597-164823890:1	Dpt	UTR3	no-junctions	FALSE	FALSE	0.507132	0.521036	6.46742e-14	3.06843e-12	0.553252
Ei24:chr9:36779390-36780074:-1	Ei24	UTR3	no-junctions	FALSE	FALSE	0.0507132	0.203883	7.31442e-14	3.44775e-12	-1.69658
Smim14:chr5:65450167-65450509:-1	Smim14	UTR3	no-junctions	FALSE	FALSE	0.0269414	0.119741	1.48748e-13	6.9662e-12	-2.44278
Plekhj1:chr10:80796099-80796439:-1	Plekhj1	UTR3	no-junctions	TRUE	FALSE	0.369255	0.364078	1.50114e-13	6.98512e-12	0.275069
Prdx1:chr4:116692849-116693789:1	Prdx1	intron;exon	across-junctions	TRUE	FALSE	0.464342	0.18123	1.56754e-13	7.24762e-12	1.01353
Eln:chr5:134725593-134728481:-1	Eln	intron;exon	across-junctions	FALSE	TRUE	0.163233	0.0889968	1.81223e-13	8.32596e-12	-2.08518
Pi16:chr17:29327814-29327928:1	Pi16	intron;exon	no-junctions	FALSE	FALSE	0.383518	0.341424	1.89829e-13	8.66646e-12	0.806023
Pcolce:chr5:137605723-137607032:-1	Pcolce	intron;exon	across-junctions	FALSE	FALSE	0.126783	0.190939	2.13253e-13	9.61494e-12	-1.41876
Tprgl:chr4:154157485-154157845:-1	Tprgl	UTR3	no-junctions	FALSE	FALSE	0.754358	0.588997	2.18349e-13	9.78393e-12	0.278813
Eif3e:chr15:43261065-43262712:-1	Eif3e	intron;exon	across-junctions	FALSE	FALSE	0.104596	0.192557	2.62026e-13	1.1669e-11	-1.50846
Plekhj1:chr10:80796388-80796928:-1	Plekhj1	UTR3	no-junctions	FALSE	FALSE	0.0126783	0.108414	3.44745e-13	1.52592e-11	-2.9971
Hsp90ab1:chr17:45567775-45568115:-1	Hsp90ab1	UTR3	no-junctions	TRUE	FALSE	0.822504	0.739482	3.79801e-13	1.67089e-11	0.331005
Fstl1:chr16:37835145-37835373:1	Fstl1	UTR3	no-junctions	FALSE	FALSE	0.700475	0.338188	4.41122e-13	1.92898e-11	0.655208
Rap1a:chr3:105728164-105728802:-1	Rap1a	UTR3	no-junctions	FALSE	FALSE	0.545166	0.601942	5.45847e-13	2.37264e-11	0.371465
Lamp1:chr8:13174730-13174964:1	Lamp1	UTR3	no-junctions	FALSE	FALSE	0.657686	0.323625	6.42576e-13	2.77646e-11	0.639298
Serf1:chr13:100108159-100114306:1	Serf1	UTR3	across-junctions	FALSE	FALSE	0.332805	0.182848	8.23929e-13	3.51818e-11	-0.776751
Ccn1:chr3:145646976-145647290:-1	Ccn1	UTR3	no-junctions	TRUE	FALSE	0.619651	0.229773	9.40982e-13	3.99449e-11	0.450416
Dstn:chr2:143915411-143915666:1	Dstn	UTR5;intron;exon	no-junctions	FALSE	FALSE	0.41046	0.0987055	9.72273e-13	4.10333e-11	1.19126
Hmgb1:chr5:149048145-149048724:-1	Hmgb1	UTR3	no-junctions	FALSE	FALSE	0.827258	0.446602	1.2306e-12	5.16353e-11	0.529627
Pabpc1:chr15:36596027-36597106:-1	Pabpc1	UTR3	across-junctions	FALSE	FALSE	0.296355	0.289644	1.44029e-12	6.00866e-11	-0.918808
Tomm20:chr8:126934953-126937160:-1	Tomm20	UTR3	across-junctions	FALSE	FALSE	0.155309	0.23301	1.62581e-12	6.74388e-11	-1.24571
Ccn1:chr3:145648046-145648666:-1	Ccn1	intron;exon	no-junctions	FALSE	TRUE	0.217116	0.119741	1.82775e-12	7.53843e-11	-1.05701
Tprgl:chr4:154157818-154158352:-1	Tprgl	UTR3	no-junctions	FALSE	FALSE	0.0475436	0.127832	1.89045e-12	7.75299e-11	-2.09119
Gem:chr4:11706002-11706549:1	Gem	intron;exon	no-junctions	FALSE	FALSE	0.171157	0.231392	2.4287e-12	9.90445e-11	-0.671782
Hsp90ab1:chr17:45567775-45568250:-1	Hsp90ab1	UTR3	across-junctions	TRUE	FALSE	0.822504	0.742718	2.55443e-12	1.03015e-10	0.314839
Eln:chr5:134725557-134725995:-1	Eln	intron;exon	no-junctions	FALSE	TRUE	0.152139	0.0776699	2.55125e-12	1.03015e-10	-2.09058
Vim:chr2:13580048-13581674:1	Vim	intron;exon	across-junctions	FALSE	FALSE	0.816165	0.692557	2.73239e-12	1.0898e-10	0.410524
Gem:chr4:11714298-11714752:1	Gem	UTR3	no-junctions	TRUE	FALSE	0.274168	0.182848	3.05168e-12	1.2105e-10	0.802138
Vcan:chr13:89655583-89656171:-1	Vcan	UTR3	no-junctions	FALSE	FALSE	0.0126783	0.132686	3.11318e-12	1.22818e-10	-2.8381
Aplp2:chr9:31210596-31211103:-1	Aplp2	intron;exon	no-junctions	FALSE	FALSE	0.088748	0.12945	4.33116e-12	1.69945e-10	-1.61366
Tpm4:chr8:72152401-72152807:1	Tpm4	UTR3	no-junctions	TRUE	FALSE	0.489699	0.309061	5.54854e-12	2.16542e-10	0.686683
Morf4l1:chr9:90091665-90092008:-1	Morf4l1	UTR3	no-junctions	TRUE	FALSE	0.858954	0.642395	5.58605e-12	2.1684e-10	0.319972
Sh3bp5:chr14:31373583-31374564:-1	Sh3bp5	UTR3	no-junctions	FALSE	FALSE	0.402536	0.270227	7.26517e-12	2.8052e-10	-0.569969
Timm17a:chr1:135301151-135301619:-1	Timm17a	UTR3	no-junctions	FALSE	FALSE	0.223455	0.0339806	9.35379e-12	3.59255e-10	1.89233
Sat1:chrX:155215419-155215919:-1	Sat1	intron;exon	across-junctions	FALSE	FALSE	0.0459588	0.147249	9.92052e-12	3.79016e-10	-1.66214
Fbln1:chr15:85251445-85251958:1	Fbln1	UTR3	no-junctions	FALSE	FALSE	0.855784	0.530744	1.19197e-11	4.53012e-10	-0.375862
Polr3gl:chr3:96577872-96578389:-1	Polr3gl	UTR3	no-junctions	TRUE	FALSE	0.263074	0.158576	1.25895e-11	4.75976e-10	0.572187
Lpar1:chr4:58436350-58436861:-1	Lpar1	UTR3	no-junctions	FALSE	FALSE	0.359746	0.352751	1.77989e-11	6.6599e-10	0.652615
Polr3gl:chr3:96578128-96578632:-1	Polr3gl	UTR3	no-junctions	FALSE	FALSE	0.0364501	0.108414	1.93501e-11	7.13006e-10	-1.89906
Lpar1:chr4:58435497-58436229:-1	Lpar1	UTR3	no-junctions	FALSE	FALSE	0.0903328	0.286408	2.06439e-11	7.56838e-10	-1.24094
Tmem59:chr4:107200311-107200626:1	Tmem59	UTR3	no-junctions	FALSE	FALSE	0.613312	0.23301	3.26921e-11	1.19252e-09	0.585643
Hsp90ab1:chr17:45571140-45571634:-1	Hsp90ab1	UTR3	across-junctions	FALSE	FALSE	0.0301109	0.121359	3.47246e-11	1.26033e-09	-2.26266
Slc3a2:chr19:8707497-8708017:-1	Slc3a2	UTR3	no-junctions	FALSE	FALSE	0.270998	0.179612	4.70789e-11	1.68348e-09	0.738283
Shisa5:chr9:109057271-109057777:1	Shisa5	UTR3	no-junctions	FALSE	FALSE	0.719493	0.626214	6.42686e-11	2.28689e-09	-0.263127
Rhoj:chr12:75308990-75400241:1	Rhoj	UTR3	across-junctions	FALSE	FALSE	0.594295	0.673139	7.63874e-11	2.70486e-09	-0.440128
Shisa5:chr9:109057055-109057385:1	Shisa5	UTR3	no-junctions	FALSE	FALSE	0.499208	0.239482	8.00599e-11	2.82114e-09	0.692795
Sparcl1:chr5:104079111-104079432:-1	Sparcl1	UTR3	no-junctions	TRUE	FALSE	0.554675	0.669903	9.16653e-11	3.21449e-09	0.514602
Tagln2:chr1:172506519-172506999:1	Tagln2	UTR3	no-junctions	FALSE	FALSE	0.40729	0.2411	9.39305e-11	3.27809e-09	0.753121
Serbp1:chr6:67266958-67267121:1	Serbp1	UTR5;intron;exon	no-junctions	FALSE	FALSE	0.204437	0.0307443	9.99781e-11	3.47245e-09	1.97476
Mxra7:chr11:116804085-116828046:-1	Mxra7	UTR3	across-junctions	FALSE	FALSE	0.744849	0.423948	1.55098e-10	5.33581e-09	0.419542
Sdf4:chr4:156009124-156009836:1	Sdf4	intron;exon	across-junctions	FALSE	FALSE	0.415214	0.10356	1.59267e-10	5.45338e-09	1.12389
Sash1:chr10:8722219-8722867:-1	Sash1	UTR3	no-junctions	TRUE	FALSE	0.259905	0.307443	3.10948e-10	1.04499e-08	-0.803929
Cebpd:chr16:15887807-15888065:1	Cebpd	exon	no-junctions	FALSE	FALSE	0.278922	0.192557	3.54261e-10	1.17962e-08	0.782443
Ostf1:chr19:18580796-18580892:-1	Ostf1	UTR3	no-junctions	TRUE	FALSE	0.25832	0.0647249	3.56881e-10	1.18292e-08	1.40521
Rpl27a:chr7:109519147-109519924:1	Rpl27a	UTR3	across-junctions	FALSE	FALSE	0.600634	0.472492	3.64131e-10	1.20147e-08	0.563519
Rnf181:chr6:72359714-72360088:-1	Rnf181	UTR3	no-junctions	FALSE	FALSE	0.309033	0.176375	4.22832e-10	1.38884e-08	0.539428
Mmp2:chr8:92852771-92853035:1	Mmp2	UTR3	no-junctions	FALSE	FALSE	0.530903	0.13754	4.29042e-10	1.40289e-08	0.872437
Atp6v0c:chr17:24164245-24164521:-1	Atp6v0c	UTR3	no-junctions	FALSE	FALSE	0.0713154	0.153722	4.3794e-10	1.42556e-08	-1.49887
Ostf1:chr19:18580793-18580938:-1	Ostf1	UTR3	no-junctions	TRUE	FALSE	0.354992	0.122977	4.58548e-10	1.48598e-08	1.0616
Dbn1:chr13:55473591-55474228:-1	Dbn1	UTR3	no-junctions	FALSE	FALSE	0.305864	0.402913	5.01111e-10	1.61669e-08	0.33028
Pnrc2:chr4:135870918-135871275:-1	Pnrc2	UTR3	no-junctions	TRUE	FALSE	0.293185	0.224919	5.3735e-10	1.72594e-08	0.524444
Ube2v2:chr16:15555598-15556129:-1	Ube2v2	UTR3	no-junctions	FALSE	FALSE	0.320127	0.202265	5.64859e-10	1.8063e-08	0.47303
Rnf181:chr6:72359921-72360767:-1	Rnf181	UTR3	no-junctions	FALSE	FALSE	0.088748	0.142395	5.74964e-10	1.83055e-08	-1.24944
Hmgb1:chr5:149049803-149053262:-1	Hmgb1	UTR5;intron;exon	across-junctions	FALSE	FALSE	0.473851	0.352751	5.82567e-10	1.84666e-08	-0.715352
Plpp3:chr4:105231412-105232504:1	Plpp3	UTR3	no-junctions	FALSE	FALSE	0.534073	0.406149	6.11517e-10	1.93e-08	0.578344
Pnrc2:chr4:135871147-135871973:-1	Pnrc2	UTR3	no-junctions	FALSE	FALSE	0.0824089	0.169903	7.44071e-10	2.33819e-08	-1.21569
Dbn1:chr13:55473977-55474061:-1	Dbn1	UTR3	no-junctions	FALSE	FALSE	0.0475436	0.192557	7.49698e-10	2.34572e-08	-1.44685
Rpl14:chr9:120571444-120573612:1	Rpl14	UTR5;intron;exon	across-junctions	FALSE	FALSE	0.618067	0.47411	7.66349e-10	2.38752e-08	0.672596
Jun:chr4:95050651-95050819:-1	Jun	exon	no-junctions	FALSE	FALSE	0.0348653	0.148867	7.79668e-10	2.41864e-08	-1.89792
Ube2v2:chr16:15555891-15556605:-1	Ube2v2	UTR3	no-junctions	FALSE	FALSE	0.0586371	0.127832	8.0605e-10	2.48984e-08	-1.45716
Dstn:chr2:143915320-143938889:1	Dstn	UTR5;intron;exon	across-junctions	FALSE	FALSE	0.475436	0.145631	8.21149e-10	2.52573e-08	0.831919
Ppp1r2:chr16:31253144-31253672:-1	Ppp1r2	UTR3	no-junctions	FALSE	FALSE	0.385103	0.252427	8.61247e-10	2.63789e-08	0.711394
Cdc42:chr4:137320822-137320944:-1	Cdc42	UTR3	no-junctions	FALSE	TRUE	0.191759	0.0582524	8.75688e-10	2.67085e-08	1.53482
Carhsp1:chr16:8658580-8658943:-1	Carhsp1	UTR3	no-junctions	TRUE	FALSE	0.326466	0.430421	8.85672e-10	2.69e-08	0.60345
Serbp1:chr6:67266925-67267213:1	Serbp1	UTR5;intron;exon	no-junctions	FALSE	FALSE	0.215531	0.0355987	1.38826e-09	4.18149e-08	1.71578
Jak1:chr4:101179658-101191884:-1	Jak1	intron;exon	across-junctions	FALSE	FALSE	0.0316957	0.13754	1.82269e-09	5.46732e-08	-1.82676
Rpl23a:chr11:78182942-78183583:-1	Rpl23a	UTR5;intron;exon	across-junctions	FALSE	FALSE	0.106181	0.226537	1.99598e-09	5.95795e-08	-1.30026
Angptl7:chr4:148495183-148495604:-1	Angptl7	UTR3	no-junctions	TRUE	FALSE	0.62599	0.0906149	2.00267e-09	5.95795e-08	0.541897
Ogn:chr13:49623943-49624501:1	Ogn	UTR3	no-junctions	TRUE	FALSE	0.85103	0.648867	2.33097e-09	6.90633e-08	-0.377868
Jun:chr4:95050614-95050914:-1	Jun	exon	no-junctions	FALSE	FALSE	0.0824089	0.213592	2.71651e-09	8.0159e-08	-1.23578
Emp2:chr16:10283656-10284298:-1	Emp2	UTR3	no-junctions	FALSE	FALSE	0.220285	0.0420712	2.73932e-09	8.05049e-08	1.50555
Ndufa7:chr17:33824633-33824639:1	Ndufa7	exon	no-junctions	FALSE	FALSE	0.269414	0.0873786	2.86706e-09	8.39192e-08	1.20666
Ginm1:chr10:7767947-7768351:-1	Ginm1	UTR3	no-junctions	TRUE	FALSE	0.511886	0.341424	3.005e-09	8.76035e-08	0.406752
Rsrp1:chr4:134925192-134927003:1	Rsrp1	intron;exon	across-junctions	FALSE	FALSE	0.684628	0.34466	4.50696e-09	1.30864e-07	0.55214
Pabpc1:chr15:36595661-36596031:-1	Pabpc1	UTR3	no-junctions	TRUE	FALSE	0.711569	0.449838	4.90614e-09	1.41324e-07	0.415611
Arf4:chr14:26655966-26656533:1	Arf4	UTR3	no-junctions	FALSE	FALSE	0.684628	0.409385	5.43428e-09	1.55919e-07	0.438568
Emc3:chr6:113515096-113516446:-1	Emc3	UTR3	no-junctions	FALSE	FALSE	0.103011	0.190939	5.87499e-09	1.67241e-07	-1.13918
Ap2a2:chr7:141632560-141633011:1	Ap2a2	UTR3	no-junctions	TRUE	TRUE	0.147385	0.11165	6.24344e-09	1.77036e-07	-1.0561
Actb:chr5:142903115-142903477:-1	Actb	UTR3	no-junctions	TRUE	FALSE	0.889065	0.917476	7.57394e-09	2.13927e-07	0.366278
Actb:chr5:142903693-142904408:-1	Actb	UTR3	across-junctions	FALSE	FALSE	0.801902	0.928803	7.75024e-09	2.18058e-07	-0.400675
Slc39a7:chr17:34028269-34028676:-1	Slc39a7	UTR3	no-junctions	TRUE	FALSE	0.364501	0.294498	9.16105e-09	2.5479e-07	0.299984
Arglu1:chr8:8666478-8667018:-1	Arglu1	UTR3	no-junctions	FALSE	FALSE	0.152139	0.10356	9.42357e-09	2.6109e-07	-1.2454
Tmed9:chr13:55597044-55597296:1	Tmed9	UTR3	no-junctions	FALSE	FALSE	0.502377	0.192557	1.10605e-08	3.05278e-07	0.710999
Arl6ip5:chr6:97232851-97233315:1	Arl6ip5	UTR3	no-junctions	TRUE	FALSE	0.70206	0.626214	1.17761e-08	3.23799e-07	-0.268116
Nedd4:chr9:72749361-72749852:1	Nedd4	UTR3	no-junctions	TRUE	FALSE	0.706815	0.540453	1.21557e-08	3.32975e-07	-0.46917
Zfp36l1:chr12:80108040-80108698:-1	Zfp36l1	UTR3	no-junctions	FALSE	FALSE	0.229794	0.234628	1.24054e-08	3.38536e-07	-0.797712
Col3a1:chr1:45347675-45348626:1	Col3a1	intron;exon	across-junctions	FALSE	FALSE	0.881141	0.386731	1.37784e-08	3.74598e-07	0.450162
Ap2b1:chr11:83404583-83405035:1	Ap2b1	UTR3	no-junctions	TRUE	FALSE	0.152139	0.139159	1.45661e-08	3.94534e-07	-1.02913
Ostc:chr3:130695912-130696257:-1	Ostc	UTR3	no-junctions	TRUE	FALSE	0.676704	0.530744	1.49217e-08	4.02663e-07	0.382561
Tmem59:chr4:107197498-107200611:1	Tmem59	UTR3	across-junctions	FALSE	FALSE	0.567353	0.194175	1.59255e-08	4.28161e-07	0.58253
Slc39a7:chr17:34028557-34029164:-1	Slc39a7	UTR3	no-junctions	FALSE	FALSE	0.0412044	0.114887	1.65728e-08	4.43919e-07	-1.64524
Acat1:chr9:53582293-53583580:-1	Acat1	UTR3	across-junctions	FALSE	FALSE	0.228209	0.194175	1.66517e-08	4.44394e-07	0.523002
Ginm1:chr10:7768257-7770593:-1	Ginm1	UTR3	across-junctions	FALSE	FALSE	0.0427892	0.106796	1.8019e-08	4.7912e-07	-1.81271
Tmco1:chr1:167330332-167330860:1	Tmco1	UTR3	no-junctions	FALSE	FALSE	0.453249	0.359223	1.984e-08	5.25614e-07	-0.629613
Acat1:chr9:53582601-53594496:-1	Acat1	intron;exon	across-junctions	FALSE	FALSE	0.066561	0.152104	2.03848e-08	5.38084e-07	-1.20564
Fdx1:chr9:51943306-51943439:-1	Fdx1	UTR3	no-junctions	TRUE	FALSE	0.180666	0.0501618	2.06148e-08	5.42185e-07	1.40308
Nckap1:chr2:80500754-80501450:-1	Nckap1	UTR3	no-junctions	FALSE	FALSE	0.0538827	0.11165	2.17111e-08	5.68957e-07	-1.51115
Emc3:chr6:113514874-113515251:-1	Emc3	UTR3	no-junctions	FALSE	FALSE	0.375594	0.255663	2.28082e-08	5.95557e-07	0.626135
Dnajb9:chr12:44206102-44206216:-1	Dnajb9	UTR3	no-junctions	FALSE	FALSE	0.0935024	0.132686	2.62965e-08	6.84179e-07	-1.23437
Pnrc1:chr4:33245781-33246284:-1	Pnrc1	UTR3	no-junctions	FALSE	FALSE	0.0713154	0.126214	2.92005e-08	7.57023e-07	-1.38117
Smoc2:chr17:14404107-14404373:1	Smoc2	UTR3	no-junctions	FALSE	FALSE	0.263074	0.247573	3.18331e-08	8.22336e-07	0.624563
Cox7a2l:chr17:83502100-83503192:-1	Cox7a2l	UTR3	no-junctions	FALSE	FALSE	0.603803	0.78479	4.03149e-08	1.02683e-06	-0.320798
Serbp1:chr6:67266626-67267868:1	Serbp1	UTR5;intron;exon	no-junctions	FALSE	FALSE	0.223455	0.0436893	4.08119e-08	1.03585e-06	1.44976
Eif4a2:chr16:23113237-23113578:1	Eif4a2	UTR3	no-junctions	FALSE	FALSE	0.429477	0.119741	4.47524e-08	1.12798e-06	0.837682
Arhgap6:chrX:168796712-169237532:1	Arhgap6	UTR5;intron;exon	across-junctions	FALSE	FALSE	0.323296	0.407767	4.46612e-08	1.12798e-06	-0.374956
Nedd4:chr9:72736630-72743554:1	Nedd4	UTR3	across-junctions	FALSE	FALSE	0.396197	0.119741	4.5319e-08	1.13831e-06	0.865759
Gas1:chr13:60174728-60175778:-1	Gas1	UTR3	no-junctions	FALSE	FALSE	0.548336	0.44822	4.80362e-08	1.19826e-06	-0.446102
Arhgap6:chrX:169036523-169246653:1	Arhgap6	UTR5;intron;exon	across-junctions	FALSE	FALSE	0.302694	0.234628	4.98468e-08	1.23494e-06	0.596268
H3f3b:chr11:116022231-116022718:-1	H3f3b	UTR3	no-junctions	FALSE	FALSE	0.873217	0.776699	5.2571e-08	1.298e-06	0.362568
Col1a1:chr11:94952633-94953042:1	Col1a1	UTR3	no-junctions	TRUE	FALSE	0.613312	0.357605	5.63349e-08	1.38622e-06	-0.664422
Cdc42:chr4:137320053-137320714:-1	Cdc42	UTR3	no-junctions	FALSE	FALSE	0.104596	0.160194	5.68818e-08	1.39495e-06	-1.16562
Slc38a2:chr15:96698038-96698180:-1	Slc38a2	intron;exon	no-junctions	FALSE	TRUE	0.126783	0.194175	5.77717e-08	1.412e-06	-0.980235
Gabarapl2:chr8:111952489-111952994:1	Gabarapl2	UTR3	no-junctions	FALSE	FALSE	0.58954	0.478964	6.52396e-08	1.58917e-06	-0.348524
Il6st:chr13:112508932-112509534:1	Il6st	UTR3	no-junctions	TRUE	FALSE	0.171157	0.0372168	6.91873e-08	1.6797e-06	1.41645
Mxra7:chr11:116803545-116803893:-1	Mxra7	UTR3	no-junctions	FALSE	FALSE	0.486529	0.325243	7.08251e-08	1.70804e-06	-0.554493
Gnas:chr2:174345966-174346260:1	Gnas	UTR3	across-junctions	FALSE	FALSE	0.44691	0.231392	7.11957e-08	1.71129e-06	0.54816
Gdi2:chr13:3565153-3565455:1	Gdi2	UTR3	no-junctions	FALSE	FALSE	0.320127	0.122977	7.22978e-08	1.73204e-06	0.877859
Zfp385a:chr15:103313895-103314258:-1	Zfp385a	UTR3	no-junctions	TRUE	FALSE	0.0808241	0.527508	9.81309e-08	2.3432e-06	0.636468
Gnas:chr2:174345649-174346315:1	Gnas	UTR3	across-junctions	FALSE	FALSE	0.651347	0.467638	1.03952e-07	2.47405e-06	0.30157
Plpp3:chr4:105219324-105231184:1	Plpp3	UTR3	across-junctions	FALSE	FALSE	0.508716	0.545307	1.0499e-07	2.49059e-06	-0.364421
Pls3:chrX:75785654-75786034:-1	Pls3	UTR3	no-junctions	TRUE	FALSE	0.55309	0.218447	1.08508e-07	2.56566e-06	0.447109
Comt:chr16:18407278-18408166:-1	Comt	UTR3	no-junctions	FALSE	FALSE	0.591125	0.498382	1.10652e-07	2.60787e-06	-0.352027
Adk:chr14:21447839-21448259:1	Adk	UTR3	no-junctions	FALSE	FALSE	0.223455	0.0291262	1.11137e-07	2.61082e-06	1.46759
Ddah1:chr3:145893817-145894277:1	Ddah1	UTR3	no-junctions	TRUE	FALSE	0.209192	0.00161812	1.2726e-07	2.96084e-06	4.19218
Angptl7:chr4:148495503-148495930:-1	Angptl7	UTR3	no-junctions	FALSE	FALSE	0.213946	0.0404531	1.27668e-07	2.96084e-06	-1.68591
Ndfip1:chr18:38460455-38464436:1	Ndfip1	UTR3	across-junctions	FALSE	FALSE	0.0633914	0.132686	1.38687e-07	3.18584e-06	-1.44811
Prr13:chr15:102462154-102462418:1	Prr13	UTR3	no-junctions	FALSE	FALSE	0.310618	0.150485	1.45581e-07	3.32318e-06	0.774757
Gnas:chr2:174342892-174346276:1	Gnas	UTR3	no-junctions	FALSE	FALSE	0.561014	0.325243	1.4518e-07	3.32318e-06	0.388869
Lpl:chr8:68904575-68905066:1	Lpl	UTR3	no-junctions	FALSE	FALSE	0.309033	0.559871	1.48948e-07	3.38939e-06	-0.439521
Bsg:chr10:79710698-79711620:1	Bsg	UTR3	across-junctions	FALSE	FALSE	0.714739	0.375405	1.507e-07	3.41853e-06	0.474204
Pdap1:chr5:145129587-145130100:-1	Pdap1	UTR3	no-junctions	FALSE	FALSE	0.220285	0.223301	1.58072e-07	3.57459e-06	-0.757336
BC031181:chr18:75009239-75009551:1	BC031181	UTR3	no-junctions	FALSE	FALSE	0.187005	0.0485437	1.59429e-07	3.59408e-06	1.29791
Snrnp27:chr6:86682819-86684522:-1	Snrnp27	UTR5;intron;exon	across-junctions	FALSE	FALSE	0.301109	0.0906149	1.60864e-07	3.61521e-06	1.0698
Celf2:chr2:6545067-6545808:-1	Celf2	UTR3	no-junctions	FALSE	FALSE	0.0522979	0.126214	1.62848e-07	3.64851e-06	-1.38531
Ndufc2:chr7:97400234-97407802:1	Ndufc2	UTR3	across-junctions	FALSE	FALSE	0.614897	0.540453	1.67716e-07	3.73726e-06	0.252316
Eef2:chr10:81181862-81182111:1	Eef2	UTR3	no-junctions	FALSE	FALSE	0.591125	0.504854	1.68354e-07	3.73726e-06	0.416015
Sptbn1:chr11:30099395-30099746:-1	Sptbn1	UTR3	no-junctions	FALSE	FALSE	0.767036	0.771845	1.68011e-07	3.73726e-06	0.262552
Emc3:chr6:113515085-113517591:-1	Emc3	UTR3	across-junctions	FALSE	FALSE	0.128368	0.213592	1.9091e-07	4.2122e-06	-0.915679
Ndufc2:chr7:97407007-97407719:1	Ndufc2	UTR3	across-junctions	FALSE	FALSE	0.237718	0.33657	1.97023e-07	4.33391e-06	-0.637765
Hnrnpa3:chr2:75668980-75669407:1	Hnrnpa3	UTR3	no-junctions	FALSE	FALSE	0.125198	0.116505	2.01443e-07	4.41775e-06	-1.20517
Ndufb1-ps:chr12:101968090-101975865:-1	Ndufb1-ps	UTR3	across-junctions	TRUE	FALSE	0.70523	0.478964	2.09701e-07	4.58501e-06	-0.277724
Ndufb1-ps:chr12:101968090-101969608:-1	Ndufb1-ps	UTR3	across-junctions	TRUE	FALSE	0.638669	0.276699	2.18185e-07	4.75618e-06	0.453333
Nfic:chr10:81398680-81399263:-1	Nfic	UTR3	no-junctions	FALSE	FALSE	0.217116	0.0582524	2.32562e-07	5.05439e-06	1.34186
Col5a2:chr1:45376116-45377017:-1	Col5a2	intron;exon	across-junctions	FALSE	FALSE	0.106181	0.0550162	2.33994e-07	5.07034e-06	-1.60967
Kdelr3:chr15:79527082-79527373:1	Kdelr3	UTR3	no-junctions	FALSE	FALSE	0.240887	0.0711974	2.51216e-07	5.42732e-06	1.04148
Pdgfra:chr5:75197648-75198215:1	Pdgfra	UTR3	no-junctions	TRUE	FALSE	0.340729	0.427184	2.57088e-07	5.53769e-06	-0.480032
Cnn3:chr3:121458038-121458164:1	Cnn3	UTR3	no-junctions	FALSE	FALSE	0.142631	0.124595	3.00706e-07	6.439e-06	-1.12336
Lmna:chr3:88483138-88484166:-1	Lmna	UTR3	across-junctions	FALSE	FALSE	0.442155	0.419094	3.04036e-07	6.49117e-06	-0.424219
Sf3b2:chr19:5274190-5279584:-1	Sf3b2	UTR3	across-junctions	FALSE	FALSE	0.0729002	0.140777	3.22584e-07	6.86698e-06	-1.44487
Plpp3:chr4:105209238-105231175:1	Plpp3	UTR3	across-junctions	FALSE	TRUE	0.51981	0.55178	3.54679e-07	7.52812e-06	-0.338766
Lmna:chr3:88483148-88484622:-1	Lmna	UTR3	across-junctions	FALSE	FALSE	0.44374	0.419094	3.59332e-07	7.60465e-06	-0.421103
Id2:chr12:25093799-25094126:-1	Id2	UTR3	no-junctions	TRUE	FALSE	0.586371	0.148867	3.6686e-07	7.7414e-06	0.503021
Fbln1:chr15:85285029-85285287:1	Fbln1	UTR3	no-junctions	FALSE	FALSE	0.44374	0.0566343	3.7133e-07	7.81299e-06	1.16123
Id2:chr12:25094166-25095838:-1	Id2	UTR3	across-junctions	FALSE	FALSE	0.477021	0.166667	3.85476e-07	8.08719e-06	-0.540147
Sdc2:chr15:33033441-33033621:1	Sdc2	UTR3	no-junctions	TRUE	FALSE	0.164818	0.2411	3.88681e-07	8.13094e-06	-0.86877
Btg2:chr1:134075223-134075781:-1	Btg2	UTR3	no-junctions	FALSE	FALSE	0.283677	0.347896	4.01375e-07	8.37236e-06	0.335255
Btg2:chr1:134077157-134077643:-1	Btg2	UTR3	no-junctions	FALSE	FALSE	0.207607	0.391586	4.17771e-07	8.68939e-06	-0.43036
Rhoq:chr17:86963488-86997141:1	Rhoq	UTR3	across-junctions	FALSE	FALSE	0.431062	0.406149	4.27943e-07	8.86604e-06	-0.333642
Rpl15:chr14:18267823-18268137:-1	Rpl15	UTR3	no-junctions	TRUE	FALSE	0.316957	0.169903	4.28707e-07	8.86604e-06	0.825185
Sf3b2:chr19:5288323-5291408:-1	Sf3b2	intron;exon	across-junctions	FALSE	FALSE	0.0697306	0.121359	4.46133e-07	9.20024e-06	-1.30185
Smoc2:chr17:14404332-14404790:1	Smoc2	UTR3	no-junctions	FALSE	FALSE	0.695721	0.843042	4.52856e-07	9.31241e-06	-0.33796
Ufd1:chr16:18825020-18834429:1	Ufd1	UTR3	across-junctions	FALSE	FALSE	0.133122	0.153722	4.58089e-07	9.39341e-06	-0.662773
Rrbp1:chr2:143988900-143989437:-1	Rrbp1	exon	no-junctions	FALSE	FALSE	0.383518	0.312298	4.91462e-07	1.00494e-05	-0.614219
Hnrnpk:chr13:58391877-58392393:-1	Hnrnpk	UTR3	no-junctions	FALSE	FALSE	0.646593	0.542071	5.06844e-07	1.03096e-05	-0.259372
Snrnp27:chr6:86681577-86684522:-1	Snrnp27	UTR5;intron;exon	across-junctions	TRUE	FALSE	0.316957	0.10356	5.07029e-07	1.03096e-05	0.954499
Ywhaq:chr12:21390496-21391186:-1	Ywhaq	UTR3	no-junctions	FALSE	FALSE	0.675119	0.669903	5.30077e-07	1.07481e-05	-0.302312
Fstl1:chr16:37794104-37794594:1	Fstl1	intron;exon	no-junctions	FALSE	FALSE	0.305864	0.260518	5.33175e-07	1.07808e-05	-0.725854
Gpm6b:chrX:166385379-166385656:1	Gpm6b	UTR3	no-junctions	FALSE	FALSE	0.318542	0.0631068	5.41156e-07	1.09118e-05	1.09977
Hnrnpk:chr13:58391142-58391732:-1	Hnrnpk	UTR3	no-junctions	FALSE	FALSE	0.554675	0.328479	5.46892e-07	1.09969e-05	0.43561
Ufd1:chr16:18834831-18835261:1	Ufd1	UTR3	no-junctions	TRUE	FALSE	0.147385	0.0550162	5.55957e-07	1.11483e-05	1.08018
Comt:chr16:18407344-18407416:-1	Comt	UTR3	no-junctions	TRUE	TRUE	0.139461	0.0275081	5.89783e-07	1.1794e-05	1.65416
Selenbp1:chr3:94944101-94944239:1	Selenbp1	UTR3	no-junctions	FALSE	FALSE	0.14897	0.197411	6.183e-07	1.23303e-05	0.903641
Tomm22:chr15:79672422-79672927:1	Tomm22	UTR3	no-junctions	FALSE	FALSE	0.432647	0.483819	6.43351e-07	1.27598e-05	-0.309865
Txn2:chr15:77915237-77915665:-1	Txn2	UTR3	no-junctions	FALSE	FALSE	0.264659	0.368932	6.51136e-07	1.2879e-05	-0.588106
Klf6:chr13:5867225-5867895:1	Klf6	UTR3	no-junctions	FALSE	FALSE	0.429477	0.440129	6.79475e-07	1.3403e-05	-0.304528
Rela:chr19:5647684-5648130:1	Rela	UTR3	no-junctions	TRUE	FALSE	0.215531	0.210356	7.037e-07	1.38432e-05	-0.833485
Tomm22:chr15:79672112-79672538:1	Tomm22	UTR3	no-junctions	FALSE	FALSE	0.332805	0.205502	7.37178e-07	1.44626e-05	0.618272
Ubb:chr11:62552096-62552636:1	Ubb	UTR5;intron;exon	no-junctions	FALSE	FALSE	0.676704	0.467638	7.49651e-07	1.46677e-05	0.413154
Rer1:chr4:155074110-155074968:-1	Rer1	UTR3	no-junctions	FALSE	FALSE	0.652932	0.485437	7.71544e-07	1.50555e-05	0.351444
Thra:chr11:98764662-98765166:1	Thra	UTR3	no-junctions	FALSE	FALSE	0.144216	0.199029	7.7954e-07	1.51707e-05	-1.00625
Calm1:chr12:100206445-100206907:1	Calm1	UTR3	no-junctions	FALSE	FALSE	0.272583	0.190939	8.38469e-07	1.62739e-05	0.772498
Ogt:chrX:101652183-101652495:1	Ogt	intron;exon	no-junctions	FALSE	FALSE	0.269414	0.0889968	8.59333e-07	1.65902e-05	0.928285
Cfl1:chr19:5493399-5493693:1	Cfl1	UTR3	no-junctions	FALSE	FALSE	0.538827	0.436893	9.50188e-07	1.82955e-05	0.401142
Tapbp:chr17:33928843-33929292:1	Tapbp	UTR3	no-junctions	TRUE	FALSE	0.599049	0.521036	9.559e-07	1.83568e-05	-0.287482
Cnn3:chr3:121458000-121458156:1	Cnn3	UTR3	no-junctions	FALSE	FALSE	0.242472	0.182848	1.05005e-06	2.01116e-05	-0.797204
Mfap5:chr6:122528853-122529290:1	Mfap5	UTR3	no-junctions	TRUE	FALSE	0.687797	0.564725	1.1221e-06	2.1435e-05	0.523117
Htra4:chr8:25025204-25025935:-1	Htra4	UTR3	no-junctions	FALSE	FALSE	0.0332805	0.10356	1.20489e-06	2.28961e-05	-1.51942
Ociad1:chr5:73313482-73314039:1	Ociad1	UTR3	no-junctions	FALSE	FALSE	0.432647	0.346278	1.23857e-06	2.34747e-05	-0.286492
F2r:chr13:95601803-95602122:-1	F2r	UTR3	no-junctions	TRUE	FALSE	0.554675	0.152104	1.26446e-06	2.3903e-05	0.379771
Srsf5:chr12:80946405-80946906:1	Srsf5	UTR5;intron;exon	no-junctions	FALSE	FALSE	0.14897	0.21521	1.4105e-06	2.65254e-05	-0.871122
Anapc11:chr11:120605268-120605346:1	Anapc11	intron;exon	no-junctions	FALSE	FALSE	0.372425	0.186084	1.42674e-06	2.67363e-05	0.701305
F2r:chr13:95602020-95602908:-1	F2r	UTR3	no-junctions	FALSE	FALSE	0.240887	0.108414	1.48897e-06	2.7714e-05	-0.859764
Lhfp:chr3:53231992-53232469:1	Lhfp	intron;exon	no-junctions	FALSE	TRUE	0.245642	0.150485	1.48683e-06	2.7714e-05	-0.95029
Fundc2:chrX:75391597-75394380:1	Fundc2	intron;exon	across-junctions	FALSE	FALSE	0.213946	0.0695793	1.58234e-06	2.93015e-05	1.0325
Ociad1:chr5:73310200-73313592:1	Ociad1	UTR3	across-junctions	FALSE	FALSE	0.220285	0.079288	1.59508e-06	2.93876e-05	0.929727
Ywhae:chr11:75764888-75765200:1	Ywhae	UTR3	no-junctions	FALSE	FALSE	0.316957	0.166667	1.60923e-06	2.95731e-05	0.698591
Cnn3:chr3:121457568-121457844:1	Cnn3	UTR3	no-junctions	FALSE	FALSE	0.461173	0.190939	1.63842e-06	3.00336e-05	0.58167
Lpar1:chr4:58436650-58437664:-1	Lpar1	UTR3	no-junctions	FALSE	FALSE	0.110935	0.263754	1.68525e-06	3.07368e-05	-0.854551
Sptbn1:chr11:30099725-30100123:-1	Sptbn1	UTR3	no-junctions	TRUE	FALSE	0.0554675	0.165049	1.74024e-06	3.16602e-05	-1.60701
Smpdl3a:chr10:57811196-57811439:1	Smpdl3a	intron;exon	no-junctions	FALSE	FALSE	0.247227	0.0631068	1.80313e-06	3.27224e-05	1.04029
Tapbp:chr17:33928584-33928932:1	Tapbp	UTR3	no-junctions	FALSE	FALSE	0.29477	0.116505	1.83993e-06	3.33068e-05	0.772685
Plpp3:chr4:105208605-105219348:1	Plpp3	intron;exon	across-junctions	FALSE	FALSE	0.242472	0.100324	1.88012e-06	3.39497e-05	0.956972
Gm6169:chr13:97098539-97098785:-1	Gm6169	UTR3	no-junctions	FALSE	FALSE	0.126783	0.114887	1.95285e-06	3.51756e-05	-1.0343
Lrp1:chr10:127620659-127621148:-1	Lrp1	UTR5;exon	no-junctions	FALSE	FALSE	0.137876	0.0485437	1.96442e-06	3.52963e-05	1.44121
Sod3:chr5:52368874-52369156:1	Sod3	UTR3	no-junctions	FALSE	FALSE	0.342314	0.186084	2.0104e-06	3.59917e-05	0.618519
Rpl27a:chr7:109519204-109519699:1	Rpl27a	UTR3	across-junctions	FALSE	FALSE	0.545166	0.432039	2.01304e-06	3.59917e-05	0.459147
App:chr16:84954802-84955052:-1	App	UTR3	no-junctions	FALSE	FALSE	0.320127	0.199029	2.05336e-06	3.65326e-05	-0.826148
1110004F10Rik:chr7:116093247-116093556:1	1110004F10Rik	UTR5;intron;exon	no-junctions	FALSE	FALSE	0.255151	0.066343	2.09841e-06	3.71521e-05	1.04514
Klf2:chr8:72321371-72321613:1	Klf2	UTR3	no-junctions	FALSE	FALSE	0.18542	0.352751	2.09564e-06	3.71521e-05	-0.627367
Dynlt3:chrX:9654514-9655213:-1	Dynlt3	UTR3	no-junctions	FALSE	FALSE	0.174326	0.190939	2.21196e-06	3.89724e-05	-0.742221
Serpine1:chr5:137070101-137070619:-1	Serpine1	intron;exon	no-junctions	FALSE	FALSE	0.115689	0.0728155	2.29292e-06	4.0301e-05	-0.605587
Rpl27a:chr7:109519554-109519674:1	Rpl27a	UTR3	no-junctions	FALSE	FALSE	0.545166	0.432039	2.31625e-06	4.06096e-05	0.456598
Serpine1:chr5:137061504-137061901:-1	Serpine1	UTR3	no-junctions	FALSE	FALSE	0.171157	0.0485437	2.32167e-06	4.06096e-05	0.708203
Jun:chr4:95051698-95052222:-1	Jun	UTR5;exon	no-junctions	FALSE	FALSE	0.134707	0.10356	2.36595e-06	4.12847e-05	1.06741
Ugdh:chr5:65422783-65423117:-1	Ugdh	intron;exon	no-junctions	FALSE	TRUE	0.0348653	0.145631	2.47842e-06	4.31436e-05	-1.12244
Atp5md:chr19:47083464-47090647:-1	Atp5md	UTR3	across-junctions	TRUE	FALSE	0.684628	0.446602	2.50469e-06	4.34965e-05	-0.28643
Atp5md:chr19:47083464-47086192:-1	Atp5md	UTR3	across-junctions	TRUE	FALSE	0.66878	0.294498	2.54698e-06	4.41254e-05	0.378284
Tcf4:chr18:69683789-69684687:1	Tcf4	UTR3	no-junctions	FALSE	FALSE	0.264659	0.105178	2.6088e-06	4.49817e-05	1.01955
Eln:chr5:134702676-134702706:-1	Eln	UTR3	no-junctions	FALSE	FALSE	0.343899	0.0194175	2.64641e-06	4.55221e-05	1.40741
Ube2l3:chr16:17153116-17154028:-1	Ube2l3	UTR3	no-junctions	FALSE	FALSE	0.296355	0.156958	2.69633e-06	4.62711e-05	0.68646
Postn:chr3:54390265-54390719:1	Postn	UTR3	no-junctions	FALSE	FALSE	0.686212	0.0841424	2.73592e-06	4.67295e-05	0.437411
Trim35:chr14:66297383-66297785:1	Trim35	intron;exon	no-junctions	FALSE	FALSE	0.228209	0.124595	3.1234e-06	5.32224e-05	0.83146
Ywhah:chr5:33027283-33027604:1	Ywhah	UTR3	no-junctions	FALSE	FALSE	0.315372	0.148867	3.31283e-06	5.63181e-05	0.663729
Klf9:chr19:23165013-23165500:1	Klf9	UTR3	no-junctions	FALSE	FALSE	0.481775	0.451456	3.38266e-06	5.73708e-05	-0.391076
Tagln2:chr1:172501171-172501669:1	Tagln2	UTR5;intron;exon	no-junctions	FALSE	FALSE	0.0776545	0.145631	3.53363e-06	5.97917e-05	-1.26196
Neat1:chr19:5842676-5842959:-1	Neat1	exon	no-junctions	FALSE	FALSE	0.0332805	0.101942	3.72143e-06	6.25321e-05	-1.42905
Luc7l3:chr11:94295869-94297153:-1	Luc7l3	UTR3	across-junctions	FALSE	FALSE	0.144216	0.0291262	4.3727e-06	7.33058e-05	1.50521
Tmed2:chr5:124549855-124550118:1	Tmed2	UTR3	no-junctions	FALSE	FALSE	0.366086	0.113269	4.48039e-06	7.46786e-05	0.761532
Tpm4:chr8:72136884-72137382:1	Tpm4	intron;exon	no-junctions	FALSE	FALSE	0.155309	0.195793	4.48545e-06	7.46786e-05	-0.880661
Rbms1:chr2:60751451-60752830:-1	Rbms1	UTR3	no-junctions	FALSE	TRUE	0.44691	0.364078	4.64895e-06	7.72236e-05	0.480816
1110004F10Rik:chr7:116104751-116105210:1	1110004F10Rik	UTR3	no-junctions	TRUE	FALSE	0.518225	0.375405	4.86213e-06	8.03968e-05	-0.40174
Tmem208:chr8:105328296-105328548:1	Tmem208	UTR3	no-junctions	FALSE	FALSE	0.152139	0.0404531	4.89048e-06	8.06819e-05	1.40384
Nfia:chr4:98118399-98118874:1	Nfia	UTR3	no-junctions	TRUE	TRUE	0.166403	0.182848	5.11863e-06	8.42543e-05	-0.841556
Sf3a3:chr4:124715613-124722151:1	Sf3a3	intron;exon	across-junctions	FALSE	FALSE	0.180666	0.0485437	5.18599e-06	8.51699e-05	1.00302
Smdt1:chr15:82345996-82346218:1	Smdt1	UTR5;intron;exon	no-junctions	FALSE	FALSE	0.253566	0.108414	5.28762e-06	8.66429e-05	0.886199
1110004F10Rik:chr7:116093256-116099477:1	1110004F10Rik	UTR5;intron;exon	across-junctions	FALSE	FALSE	0.282092	0.079288	5.30136e-06	8.66725e-05	0.920727
Pcolce2:chr9:95695117-95695623:1	Pcolce2	UTR3	no-junctions	FALSE	FALSE	0.689382	0.723301	5.4641e-06	8.91323e-05	0.260284
Eln:chr5:134702668-134702716:-1	Eln	UTR3	no-junctions	FALSE	FALSE	0.366086	0.02589	5.66561e-06	9.20059e-05	1.21598
Saraf:chr8:34170185-34170431:1	Saraf	UTR3	no-junctions	FALSE	FALSE	0.217116	0.0453074	6.29172e-06	0.000101267	1.14993
Cd55:chr1:130439289-130440014:-1	Cd55	UTR3	no-junctions	FALSE	FALSE	0.0412044	0.210356	6.84906e-06	0.000109994	-1.4863
Itgb1:chr8:128685708-128710475:1	Itgb1	UTR5;intron;exon	across-junctions	FALSE	FALSE	0.453249	0.386731	6.93535e-06	0.000111134	-0.469793
Zfp385a:chr15:103314156-103314690:-1	Zfp385a	UTR3	no-junctions	FALSE	FALSE	0.00475436	0.317152	7.03064e-06	0.000112413	-2.52929
Ugdh:chr5:65422744-65423388:-1	Ugdh	intron;exon	across-junctions	FALSE	TRUE	0.0792393	0.229773	7.07847e-06	0.000112929	-0.72121
Lpl:chr8:68906477-68907029:1	Lpl	UTR3	no-junctions	FALSE	FALSE	0.202853	0.456311	7.53119e-06	0.000119888	-0.554712
Napa:chr7:16116459-16116748:1	Napa	UTR3	no-junctions	FALSE	FALSE	0.160063	0.0550162	7.71842e-06	0.000122599	1.07986
Tsn:chr1:118299421-118300706:-1	Tsn	UTR3	no-junctions	FALSE	TRUE	0.359746	0.15534	7.84207e-06	0.000124292	0.656802
Morf4l1:chr9:90092086-90092510:-1	Morf4l1	UTR3	no-junctions	FALSE	FALSE	0.191759	0.177994	7.8596e-06	0.000124298	-0.811027
Sparcl1:chr5:104092915-104094709:-1	Sparcl1	intron;exon	across-junctions	FALSE	FALSE	0.312203	0.482201	7.8904e-06	0.000124514	-0.311159
Pa2g4:chr10:128558849-128560334:-1	Pa2g4	UTR3	across-junctions	FALSE	FALSE	0.172742	0.211974	7.91677e-06	0.000124659	-0.72089
Carhsp1:chr16:8658774-8659626:-1	Carhsp1	UTR3	no-junctions	FALSE	FALSE	0.14897	0.372168	8.79525e-06	0.000138192	-0.610143
Hes1:chr16:30065297-30065471:1	Hes1	UTR5;intron;exon	no-junctions	TRUE	TRUE	0.263074	0.144013	9.35059e-06	0.0001466	0.616574
Sash1:chr10:8786140-8886070:-1	Sash1	UTR5;intron;exon	across-junctions	FALSE	FALSE	0.364501	0.224919	9.98193e-06	0.000156114	0.533905
Actr3:chr1:125392905-125393265:-1	Actr3	UTR3	no-junctions	TRUE	FALSE	0.44374	0.326861	1.05858e-05	0.000164544	0.368826
Dstn:chr2:143942686-143942950:1	Dstn	UTR3	no-junctions	FALSE	FALSE	0.461173	0.182848	1.08155e-05	0.000167755	0.544596
Sparcl1:chr5:104092933-104093413:-1	Sparcl1	intron;exon	no-junctions	FALSE	FALSE	0.301109	0.472492	1.14608e-05	0.000177385	-0.308972
Pole4:chr6:82646535-82647358:-1	Pole4	UTR3	no-junctions	FALSE	FALSE	0.137876	0.0517799	1.14863e-05	0.000177403	1.12277
Ccnd2:chr6:127150889-127151078:-1	Ccnd2	UTR5;intron;exon	no-junctions	FALSE	FALSE	0.120444	0.012945	1.16848e-05	0.000179703	1.94746
Ccnd2:chr6:127150823-127151093:-1	Ccnd2	UTR5;intron;exon	no-junctions	FALSE	FALSE	0.120444	0.012945	1.16848e-05	0.000179703	1.94746
Sept8:chr11:53543656-53544184:1	2008-09-01	UTR3	no-junctions	FALSE	FALSE	0.217116	0.2411	1.20186e-05	0.000184446	0.423325
Fxyd5:chr7:31032881-31032971:-1	Fxyd5	UTR3	no-junctions	FALSE	FALSE	0.372425	0.326861	1.24929e-05	0.000191321	-0.428896
[truncated: 640 more rows]
