# Supplementary material for: Integration mapping of cardiac fibroblast single-cell transcriptomes elucidates cellular principles of fibrosis in diverse pathologies
Source: Sci Adv. 2024 Jun 21;10(25):eadk8501. doi: 10.1126/sciadv.adk8501 (PMC11192082; doi:10.1126/sciadv.adk8501)
Supplement: Supplementary file 2 — Tables S1 to S10 [file sciadv.adk8501_tables_s1_to_s10.zip › Table S8.xlsx]

## Sheet: AngII DEG
Gene	p_val	avg_log2FC	pct.1	pct.2	p_val_adj
Nrip1	0.000150704	-3.62597e-05	0.383	0.352	1
Acsl5	1.85105e-05	-3.43652e-05	0.346	0.311	0.250984
Rsbn1l	0.00290895	-2.28622e-05	0.262	0.242	1
Ccdc90b	1.17935e-10	-2.1188e-05	0.354	0.306	1.59909e-06
Postn	0	2.74174	0.837	0.187	0
Cilp	0	2.72502	0.77	0.133	0
Mfap4	0	2.42083	0.966	0.471	0
Meox1	0	2.10435	0.863	0.244	0
Col8a1	0	2.03824	0.951	0.486	0
Mgp	0	1.65651	1	0.988	0
Igfbp7	0	1.5028	1	0.993	0
Cst3	0	1.49945	0.999	0.992	0
Ccn2	7.34461e-194	1.42545	0.696	0.247	9.95855e-190
Fibin	2.5131e-243	1.41211	0.872	0.501	3.40751e-239
Itgbl1	1.61523e-259	1.38615	0.695	0.181	2.19009e-255
Rbp1	0	1.35468	0.952	0.733	0
Crlf1	5.33435e-169	1.28804	0.445	0.068	7.23284e-165
Eln	2.5771e-128	1.28201	0.852	0.621	3.4943e-124
Sparc	0	1.23538	1	0.993	0
Ptn	7.02622e-95	1.18869	0.291	0.052	9.52685e-91
Bgn	0	1.16517	1	0.986	0
Timp1	1.1751e-155	1.16319	0.653	0.25	1.59331e-151
Adamtsl2	1.34192e-147	1.10632	0.709	0.325	1.81951e-143
Pdgfrl	1.66412e-166	1.09347	0.676	0.27	2.25638e-162
Col4a2	1.07236e-173	1.06006	0.806	0.443	1.45402e-169
Col1a1	1.60478e-263	0.997351	0.999	0.981	2.17592e-259
Ppic	9.93089e-174	0.982323	0.852	0.579	1.34653e-169
Frzb	8.18574e-177	0.97261	0.595	0.169	1.1099e-172
Col6a3	8.38373e-144	0.967294	0.837	0.506	1.13675e-139
Mmp2	7.03218e-188	0.940322	0.992	0.933	9.53493e-184
Serpinf1	2.14564e-205	0.913886	0.984	0.921	2.90927e-201
Fxyd6	1.40528e-133	0.894259	0.858	0.588	1.90542e-129
Sparcl1	4.05621e-183	0.88496	0.992	0.918	5.49982e-179
F2r	1.46149e-137	0.88042	0.761	0.4	1.98163e-133
Col4a1	1.84204e-136	0.853359	0.938	0.778	2.49763e-132
Thbs1	3.17407e-60	0.851721	0.465	0.218	4.30372e-56
Col1a2	7.2429e-228	0.850323	0.997	0.977	9.82065e-224
Hbb-bs	9.02056e-17	0.84895	0.265	0.156	1.2231e-12
Emp1	2.37614e-184	0.833919	0.957	0.818	3.2218e-180
Cst6	7.74872e-54	0.831628	0.334	0.131	1.05065e-49
Ltbp2	3.14816e-132	0.811872	0.337	0.04	4.26858e-128
Lum	9.8707e-158	0.810026	0.999	0.986	1.33837e-153
Col15a1	5.61043e-137	0.796985	0.973	0.855	7.60719e-133
Tm4sf1	3.52499e-117	0.771158	0.844	0.606	4.77954e-113
Tgfb1	1.45722e-85	0.764337	0.643	0.356	1.97585e-81
Col3a1	2.42445e-122	0.755613	0.999	0.987	3.28732e-118
Gpm6b	7.67637e-108	0.748034	0.911	0.732	1.04084e-103
Tmem119	1.76103e-100	0.746372	0.612	0.289	2.38778e-96
Ctsk	3.08378e-102	0.745769	0.562	0.252	4.1813e-98
Mdk	7.34587e-93	0.737177	0.36	0.092	9.96027e-89
Aspn	8.92524e-90	0.721792	0.926	0.735	1.21017e-85
Mxra7	2.18952e-118	0.721188	0.825	0.549	2.96877e-114
Lhfp	3.64887e-177	0.716291	0.981	0.905	4.9475e-173
Heyl	1.27794e-97	0.701016	0.564	0.237	1.73277e-93
Itgb5	4.61942e-110	0.685578	0.913	0.723	6.26347e-106
Col5a2	1.55679e-97	0.684018	0.86	0.642	2.11085e-93
Ndufa4l2	9.1604e-76	0.663484	0.613	0.328	1.24206e-71
Ass1	2.82232e-84	0.663439	0.388	0.122	3.82678e-80
Mical2	3.52475e-109	0.663251	0.481	0.154	4.7792e-105
Adcy7	9.91994e-92	0.660733	0.619	0.303	1.34504e-87
Csrp2	2.59481e-69	0.651238	0.72	0.469	3.5183e-65
Tgfb3	2.3775e-89	0.65006	0.621	0.313	3.22366e-85
Dkk3	9.36379e-75	0.643835	0.432	0.169	1.26964e-70
Tgfbi	3.14876e-59	0.641827	0.583	0.338	4.26941e-55
Crispld2	1.32039e-84	0.640475	0.927	0.755	1.79031e-80
Pmepa1	2.51938e-81	0.63807	0.823	0.583	3.41603e-77
Svep1	1.54175e-77	0.632653	0.455	0.177	2.09045e-73
Actn1	1.13482e-116	0.620426	0.441	0.113	1.5387e-112
Nupr1	5.44319e-56	0.60952	0.906	0.803	7.38042e-52
2011-09-01	3.74919e-80	0.606088	0.741	0.47	5.08352e-76
Sh3bgrl3	1.68774e-76	0.598613	0.874	0.747	2.28841e-72
Apod	1.65028e-43	0.594289	0.351	0.162	2.23762e-39
Foxs1	1.07933e-111	0.58139	0.328	0.051	1.46347e-107
Ckb	2.65856e-80	0.57748	0.956	0.841	3.60474e-76
Igf1	1.01617e-68	0.575398	0.76	0.517	1.37783e-64
Nrep	1.75737e-100	0.574252	0.327	0.061	2.38282e-96
Lbh	4.26377e-80	0.567396	0.446	0.166	5.78125e-76
Olfml3	5.71632e-68	0.566927	0.877	0.697	7.75076e-64
Rasl11b	2.00519e-71	0.563127	0.397	0.145	2.71884e-67
Serpine1	2.95626e-21	0.559267	0.325	0.188	4.0084e-17
C1qtnf6	7.30998e-68	0.55888	0.494	0.232	9.9116e-64
Enpp1	2.10671e-93	0.556556	0.382	0.101	2.85649e-89
Ifngr1	4.87064e-65	0.555181	0.931	0.833	6.6041e-61
Cpxm1	7.17462e-49	0.554256	0.488	0.264	9.72806e-45
Cnn3	3.5071e-70	0.552472	0.799	0.588	4.75528e-66
Creb3l2	9.6133e-63	0.548315	0.675	0.421	1.30347e-58
Emilin1	6.07605e-60	0.539471	0.801	0.587	8.23852e-56
Tmem204	3.58621e-79	0.535654	0.425	0.151	4.86254e-75
Kdelr3	1.30314e-63	0.533361	0.779	0.572	1.76693e-59
Rgs3	3.68199e-82	0.529896	0.37	0.108	4.99241e-78
Eva1b	2.56186e-66	0.528361	0.73	0.498	3.47363e-62
Phlda3	1.20828e-61	0.527129	0.828	0.634	1.63831e-57
Cyth3	4.08032e-61	0.526941	0.761	0.527	5.5325e-57
Bhlhe41	6.6295e-62	0.523575	0.292	0.085	8.98894e-58
Gas6	3.08092e-39	0.513952	0.757	0.581	4.17742e-35
Ifi203	2.49419e-51	0.512336	0.473	0.242	3.38187e-47
Bmp4	9.29848e-63	0.512247	0.481	0.224	1.26078e-58
Lox	3.15972e-99	0.506258	0.284	0.04	4.28427e-95

## Sheet: TAC DEG
Gene	p_val	avg_log2FC	pct.1	pct.2	p_val_adj
Fbln1	0.0272224	7.75067e-05	0.628	0.597	1
Postn	0	4.02583	0.827	0.045	0
Cilp	0	3.19053	0.759	0.057	0
Ccn2	1.97070434484927e-318	3.02084	0.793	0.108	2.67207802118113e-314
Mfap4	0	2.86294	0.823	0.112	0
Col8a1	0	2.60433	0.908	0.246	0
Meox1	6.76572387156482e-310	2.4988	0.789	0.108	9.17364e-306
Comp	1.53254e-136	2.13116	0.363	0.005	2.07797e-132
Thbs1	5.21211e-154	2.10874	0.574	0.099	7.0671e-150
Mgp	8.61213e-231	2.09955	0.936	0.558	1.16772e-226
Itgbl1	1.48985e-217	2.06871	0.653	0.087	2.02009e-213
Crlf1	4.43853e-166	2.02858	0.473	0.025	6.0182e-162
Igfbp7	0	1.94661	0.995	0.896	0
Ccn5	1.31687e-103	1.90522	0.43	0.069	1.78554e-99
Timp1	8.71383e-102	1.86499	0.436	0.078	1.18151e-97
Cst3	1.68187e-281	1.85797	0.987	0.879	2.28045e-277
Bhlhe41	7.12038e-114	1.83066	0.498	0.102	9.65453e-110
Frzb	1.45941e-158	1.77926	0.529	0.063	1.97882e-154
Fibin	1.11523e-141	1.7456	0.693	0.24	1.51214e-137
Rbp1	1.09136e-204	1.71514	0.84	0.379	1.47977e-200
Ltbp2	5.30273e-132	1.62888	0.386	0.016	7.18997e-128
F2r	9.00046e-150	1.59081	0.677	0.196	1.22037e-145
Emp1	1.90407e-255	1.57804	0.936	0.548	2.58173e-251
Bgn	0	1.55142	0.99	0.794	0
Dio2	1.48926e-99	1.48835	0.3	0.011	2.01929e-95
Cst6	1.09113e-67	1.3556	0.329	0.06	1.47947e-63
Svep1	3.49531e-89	1.35351	0.403	0.075	4.73929e-85
Pam	4.08556e-97	1.34584	0.844	0.549	5.53961e-93
Serpinf1	4.40185e-125	1.32523	0.836	0.52	5.96847e-121
Adamtsl2	1.1324e-89	1.27997	0.449	0.101	1.53542e-85
Serpine1	2.39241e-59	1.2797	0.381	0.108	3.24386e-55
Tm4sf1	7.41001e-109	1.24268	0.698	0.289	1.00472e-104
Lox	1.0101e-77	1.21907	0.308	0.036	1.36959e-73
Fxyd6	1.53477e-86	1.20047	0.628	0.263	2.081e-82
Pmepa1	1.03296e-98	1.18495	0.766	0.412	1.40058e-94
Sparc	9.57585e-155	1.13343	0.972	0.892	1.29839e-150
Spry1	8.34763e-68	1.12589	0.62	0.301	1.13186e-63
Nupr1	2.7324e-73	1.10688	0.824	0.586	3.70486e-69
Cfh	1.60827e-146	1.10336	0.979	0.862	2.18066e-142
Vamp5	2.20046e-69	1.06839	0.433	0.125	2.9836e-65
Col5a2	7.00068e-71	1.04943	0.635	0.316	9.49222e-67
Actn1	1.17094e-72	1.02869	0.269	0.024	1.58768e-68
Mical2	5.4077e-70	1.0043	0.33	0.057	7.33231e-66
Itgb5	1.14185e-75	1.00267	0.702	0.369	1.54823e-71
Adcy7	3.22766e-58	0.996973	0.366	0.1	4.37638e-54
Lhfp	1.83008e-132	0.978793	0.946	0.707	2.4814e-128
Ppic	4.9861e-59	0.954537	0.553	0.249	6.76065e-55
Serpina3n	3.62244e-40	0.941707	0.35	0.128	4.91166e-36
Aspn	1.95964e-88	0.936839	0.875	0.582	2.65707e-84
Col4a2	2.43893e-54	0.926737	0.494	0.206	3.30694e-50
Ifi203	1.00477e-44	0.914902	0.354	0.12	1.36237e-40
Gpm6b	2.89191e-67	0.908973	0.756	0.457	3.92113e-63
Tnfrsf12a	1.16031e-49	0.882637	0.339	0.098	1.57327e-45
Tmem45a	2.0995e-47	0.858612	0.457	0.192	2.84672e-43
Lbh	1.90706e-55	0.842179	0.279	0.052	2.58579e-51
Tgfb1	2.48926e-51	0.841784	0.416	0.149	3.37519e-47
Ifngr1	6.14718e-52	0.826004	0.738	0.477	8.33496e-48
Lum	1.79633e-32	0.82515	0.964	0.926	2.43564e-28
Plod2	1.37807e-46	0.817843	0.349	0.111	1.86853e-42
Col4a1	2.04962e-43	0.815535	0.665	0.422	2.77908e-39
Pla2g4a	3.19412e-43	0.810799	0.378	0.139	4.3309e-39
Cd9	5.10144e-59	0.809771	0.876	0.724	6.91704e-55
Maff	1.34877e-43	0.807655	0.343	0.113	1.82879e-39
Mfap5	2.67555e-106	0.79882	0.993	0.951	3.62778e-102
Creb3l2	4.30435e-44	0.78636	0.46	0.202	5.83627e-40
Ndufa4l2	1.08557e-40	0.777975	0.378	0.146	1.47192e-36
Tmem204	3.55153e-42	0.776814	0.279	0.074	4.81552e-38
Mxra7	8.02605e-52	0.772484	0.567	0.276	1.08825e-47
Bhlhe40	2.79523e-40	0.765387	0.502	0.25	3.79005e-36
Panx1	1.91829e-48	0.760763	0.275	0.06	2.60101e-44
Col3a1	9.28591e-76	0.760669	0.961	0.876	1.25908e-71
2007-09-01	1.96822e-72	0.753645	0.88	0.648	2.66871e-68
Cnn3	5.80171e-50	0.746757	0.659	0.379	7.86653e-46
Gas6	9.27256e-30	0.744817	0.434	0.225	1.25727e-25
Csrp2	1.07222e-52	0.74248	0.441	0.169	1.45383e-48
Sparcl1	1.00185e-49	0.730026	0.884	0.732	1.35841e-45
Zbtb38	1.688e-39	0.712074	0.417	0.18	2.28876e-35
Pls3	1.71681e-38	0.71184	0.466	0.223	2.32782e-34
Lrrc8a	1.39652e-27	0.703006	0.579	0.37	1.89354e-23
App	3.88518e-54	0.696788	0.792	0.537	5.26791e-50
Fxyd5	1.2412e-34	0.691643	0.464	0.233	1.68294e-30
Ace	1.73848e-37	0.689186	0.575	0.328	2.35721e-33
Col1a2	6.03741e-67	0.68596	0.926	0.786	8.18612e-63
Serpinh1	1.40335e-78	0.684893	0.983	0.889	1.9028e-74
Brd7	7.42312e-29	0.684146	0.321	0.135	1.0065e-24
Rnf11	1.0669e-44	0.683156	0.654	0.383	1.44661e-40
Eln	2.73699e-15	0.679073	0.324	0.193	3.71109e-11
Tgif1	1.04992e-35	0.678721	0.264	0.078	1.42359e-31
Msn	9.04358e-42	0.676388	0.581	0.318	1.22622e-37
Pdia3	1.59499e-52	0.670347	0.885	0.712	2.16265e-48
Prdx1	1.97246e-42	0.663548	0.954	0.908	2.67445e-38
Pcolce	1.03137e-55	0.658048	0.909	0.754	1.39844e-51
Tmed2	2.55887e-67	0.655335	0.939	0.769	3.46957e-63
Cygb	2.4245e-46	0.650691	0.84	0.623	3.28738e-42
2011-09-01	2.59027e-37	0.648128	0.427	0.195	3.51215e-33
Tagln2	8.03809e-44	0.645841	0.777	0.552	1.08988e-39
Tmem167	3.62837e-44	0.645061	0.746	0.499	4.91971e-40
Colec12	5.06164e-32	0.644	0.364	0.159	6.86308e-28
Col1a1	5.15469e-39	0.641512	0.783	0.599	6.98924e-35
Pdia6	1.12591e-36	0.639131	0.804	0.628	1.52663e-32
Myl12a	2.05192e-65	0.633764	0.934	0.835	2.7822e-61
Eva1b	4.70057e-31	0.629879	0.486	0.265	6.37351e-27
Rheb	2.30829e-42	0.627925	0.789	0.563	3.12981e-38
Ube2w	1.83105e-30	0.626771	0.395	0.188	2.48272e-26
Lmo4	1.23605e-27	0.626115	0.422	0.221	1.67595e-23
Skil	1.97121e-29	0.625255	0.435	0.225	2.67277e-25
Tmem59	2.89334e-44	0.618723	0.846	0.647	3.92308e-40
Ier3ip1	1.26235e-38	0.618427	0.709	0.471	1.71163e-34
Adk	6.38855e-31	0.617074	0.357	0.157	8.66224e-27
Gask1b	1.7008e-27	0.608873	0.304	0.126	2.30612e-23
Emilin1	3.29282e-29	0.602193	0.401	0.198	4.46474e-25
Calm2	3.22195e-52	0.595912	0.94	0.854	4.36864e-48
Ak1	4.6522e-30	0.578221	0.357	0.159	6.30792e-26
Pdia4	1.80143e-28	0.57595	0.569	0.352	2.44255e-24
Cpne8	7.95074e-30	0.573652	0.255	0.087	1.07804e-25
Golga7	5.07656e-29	0.569456	0.49	0.276	6.88331e-25
Dcn	1.69308e-64	0.566957	1	1	2.29564e-60
Usp9x	3.15552e-31	0.566521	0.376	0.173	4.27857e-27
Loxl1	2.51817e-34	0.564126	0.796	0.608	3.41439e-30
Itm2c	2.15058e-27	0.562158	0.548	0.337	2.91597e-23
Rab6a	4.14083e-30	0.557479	0.673	0.458	5.61455e-26
Ckb	1.35947e-27	0.555535	0.651	0.448	1.84331e-23
Capg	1.54913e-24	0.554225	0.557	0.358	2.10046e-20
Ywhah	5.79391e-32	0.549866	0.759	0.55	7.85596e-28
Tmed9	5.14435e-40	0.549566	0.807	0.586	6.97522e-36
Naa50	2.12902e-26	0.548255	0.445	0.245	2.88673e-22
Rnft1	1.14011e-28	0.547387	0.459	0.249	1.54587e-24
Tram1	1.03227e-36	0.544982	0.766	0.541	1.39966e-32
Tmed10	3.16448e-35	0.54462	0.811	0.622	4.29073e-31
Eif1a	7.85079e-27	0.540051	0.389	0.196	1.06449e-22
Hmgn1	5.39026e-34	0.539877	0.811	0.623	7.30865e-30
Fkbp7	3.02031e-24	0.538231	0.472	0.277	4.09523e-20
Rab5a	2.70203e-26	0.535263	0.483	0.279	3.66369e-22
Crispld2	6.85797e-27	0.535095	0.66	0.452	9.29872e-23
Aldh1a1	1.03068e-23	0.535058	0.457	0.266	1.3975e-19
Rftn1	8.47034e-22	0.533675	0.294	0.136	1.14849e-17
Hsp90b1	8.47635e-40	0.52798	0.9	0.769	1.14931e-35
Jup	1.77926e-24	0.527674	0.37	0.189	2.41251e-20
Vapa	7.89276e-29	0.526663	0.716	0.509	1.07018e-24
Tm9sf3	6.92182e-33	0.526519	0.763	0.555	9.3853e-29
Snap23	5.807e-23	0.525475	0.38	0.202	7.8737e-19
Sumo1	5.4598e-27	0.522607	0.742	0.549	7.40295e-23
C1d	3.74704e-28	0.518352	0.637	0.423	5.08061e-24
Capza2	2.74667e-30	0.518065	0.666	0.446	3.72421e-26
Srpx2	1.21182e-20	0.515107	0.356	0.19	1.64311e-16
Arl1	3.39871e-26	0.515094	0.614	0.407	4.60832e-22
Nek7	2.31577e-27	0.509917	0.334	0.154	3.13995e-23
Mbnl2	2.36525e-28	0.509475	0.6	0.383	3.20704e-24
Laptm4a	2.9233e-36	0.505558	0.939	0.828	3.96371e-32
Wwtr1	4.27589e-25	0.505421	0.281	0.12	5.79769e-21
Atp6ap2	6.09486e-26	0.504919	0.44	0.243	8.26402e-22
Phlda3	7.66582e-26	0.503979	0.527	0.322	1.03941e-21
Vcan	9.16945e-16	0.503073	0.591	0.45	1.24329e-11
Tm2d1	3.07334e-22	0.501874	0.453	0.268	4.16714e-18
Spcs1	1.76119e-25	0.50038	0.738	0.558	2.388e-21

## Sheet: IRI DEG
Gene	p_val	avg_log2FC	pct.1	pct.2	p_val_adj
Ptpn9	1.02448e-62	9.1808e-05	0.282	0.18	1.38909e-58
Pnn	6.20755e-56	7.82904e-06	0.502	0.368	8.41682e-52
Postn	0	3.83793	0.995	0.207	0
Cthrc1	0	2.52186	0.923	0.034	0
Col8a1	0	2.4069	0.995	0.596	0
Ptn	0	2.27388	0.806	0.04	0
Cilp	0	2.20689	0.828	0.172	0
Meox1	0	2.03313	0.918	0.286	0
Mfap4	0	2.02833	0.997	0.437	0
Timp1	0	2.02655	0.893	0.292	0
Acta2	0	1.7754	0.868	0.099	0
Ddah1	0	1.77332	0.658	0.006	0
Tagln	0	1.65266	0.726	0.079	0
Lox	0	1.61221	0.762	0.062	0
Fn1	0	1.6118	0.947	0.446	0
Csrp2	0	1.60657	0.943	0.448	0
Sparc	0	1.5653	1	0.999	0
Col1a2	0	1.54694	1	0.979	0
Rbp1	0	1.53979	0.997	0.798	0
Thbs4	8.84242e-247	1.5311	0.37	0.012	1.19894e-242
Col3a1	0	1.51306	1	0.991	0
Col5a2	0	1.47144	0.966	0.62	0
Ppic	0	1.46537	0.979	0.592	0
Col6a3	0	1.44428	0.885	0.352	0
Cst6	1.04495e-241	1.44004	0.635	0.151	1.41684e-237
Ccn2	0	1.43079	0.856	0.264	0
Serpinh1	0	1.36982	1	0.982	0
Emp1	0	1.36766	0.987	0.767	0
Col4a2	0	1.33443	0.893	0.399	0
Actn1	0	1.32413	0.748	0.107	0
Gm10076	0	1.31485	0.838	0.285	0
Col1a1	0	1.31182	0.999	0.979	0
Igfbp7	0	1.29914	1	0.997	0
Sfrp2	0	1.296	0.806	0.134	0
Col4a1	0	1.29451	0.975	0.731	0
Vamp5	0	1.24788	0.865	0.337	0
Tm4sf1	0	1.24647	0.962	0.61	0
Eln	4.22428e-143	1.1973	0.828	0.489	5.72771e-139
Mgp	1.086e-180	1.19311	0.999	0.911	1.47251e-176
Fhl2	9.6644526561857e-310	1.17443	0.663	0.119	1.3104e-305
Tagln2	0	1.16972	0.981	0.835	0
Bgn	0	1.16873	1	0.986	0
Tnc	0	1.16834	0.441	0.005	0
C1qtnf6	5.23782e-297	1.08455	0.78	0.231	7.10196e-293
Marcksl1	0	1.07509	0.563	0.027	0
Lgals1	0	1.03809	1	0.999	0
Aspn	4.54443e-220	1.02421	0.987	0.735	6.16179e-216
Ltbp2	5.18214399029527e-310	1.02071	0.564	0.058	7.02647e-306
Tmem167	3.68621e-307	1.01649	0.962	0.635	4.99813e-303
Mfap2	3.69358e-201	1.01645	0.814	0.377	5.00812e-197
Crlf1	2.74446e-176	1.00433	0.506	0.112	3.72121e-172
Lbh	1.47856e-253	0.992106	0.742	0.226	2.00477e-249
Mdk	6.89559e-261	0.991403	0.575	0.092	9.34974e-257
Tpm2	7.28023e-254	0.977003	0.737	0.218	9.87126e-250
Hmgn2	9.34343e-143	0.974856	0.68	0.298	1.26688e-138
Stmn1	1.86717e-157	0.973997	0.326	0.034	2.5317e-153
Adamtsl2	1.61952e-154	0.950455	0.671	0.268	2.19591e-150
Frzb	1.81496e-266	0.94863	0.688	0.166	2.4609e-262
Itgbl1	1.98437e-185	0.93256	0.706	0.261	2.69061e-181
Ndufa4l2	9.48991e-188	0.927887	0.751	0.301	1.28674e-183
Aldh1a2	5.92391e-143	0.926114	0.56	0.191	8.03223e-139
Emilin1	7.05299e-227	0.923514	0.922	0.568	9.56314e-223
Fscn1	4.63151e-261	0.92332	0.72	0.197	6.27987e-257
F2r	6.10113e-226	0.912242	0.816	0.334	8.27253e-222
Tmem176b	3.4888e-262	0.910181	0.505	0.055	4.73047e-258
Thbs1	2.33258e-230	0.902135	0.578	0.115	3.16274e-226
Fstl1	1.05671474702043e-314	0.895722	0.999	0.974	1.432799525485e-310
Serf2	0	0.893879	0.999	0.995	0
Tnfrsf12a	1.21961e-217	0.885014	0.601	0.141	1.65367e-213
Cnn3	9.57565e-223	0.882458	0.958	0.688	1.29836e-218
Serf1	2.56988e-206	0.868879	0.765	0.309	3.4845e-202
Sh3bgrl3	2.6304e-231	0.86853	0.972	0.763	3.56656e-227
Col5a1	2.57064e-198	0.855596	0.91	0.585	3.48553e-194
Ccn5	2.74375e-208	0.851924	0.702	0.231	3.72026e-204
Slc25a5	2.97545e-175	0.837218	0.95	0.709	4.03442e-171
Col15a1	2.22775e-164	0.833086	0.974	0.802	3.0206e-160
Ssr2	1.21652e-208	0.827226	0.93	0.622	1.64948e-204
Rpl39	3.94847e-223	0.820872	0.997	0.995	5.35373e-219
Serpine1	1.60731e-174	0.809041	0.437	0.075	2.17936e-170
Ckap4	5.54191e-179	0.8065	0.835	0.455	7.51428e-175
Igf1	4.69121e-151	0.797174	0.872	0.518	6.36081e-147
Eva1b	1.40483e-189	0.792956	0.931	0.623	1.9048e-185
Marcks	3.58642e-173	0.791305	0.946	0.701	4.86283e-169
Nrep	4.77354e-239	0.790929	0.488	0.059	6.47244e-235
Svep1	2.76489e-192	0.788821	0.617	0.173	3.74891e-188
2011-09-01	1.7138e-170	0.782696	0.822	0.411	2.32374e-166
Pdia6	1.46601e-163	0.779179	0.98	0.872	1.98776e-159
Sub1	1.4588e-152	0.774962	0.915	0.666	1.97798e-148
Snhg18	8.37344e-174	0.767109	0.936	0.666	1.13535e-169
Pmepa1	7.78243e-146	0.76331	0.897	0.577	1.05522e-141
Srpx2	1.93806e-162	0.761398	0.88	0.529	2.62782e-158
Ckb	4.54046e-140	0.757334	0.959	0.782	6.15641e-136
Myl12a	1.26323e-273	0.748859	0.999	0.99	1.71281e-269
Pdgfrl	1.40209e-157	0.746811	0.735	0.319	1.9011e-153
Cst3	3.47837e-149	0.746067	1	0.994	4.71632e-145
Plod2	1.2019e-155	0.723904	0.588	0.191	1.62965e-151
Gask1b	1.2323e-164	0.721636	0.713	0.288	1.67088e-160
Mical2	7.07552e-210	0.714431	0.534	0.103	9.5937e-206
Col6a2	3.74603e-174	0.714408	0.985	0.894	5.07925e-170
Clec11a	1.64378e-170	0.70983	0.403	0.059	2.22879e-166
H2afz	3.19332e-92	0.709451	0.913	0.709	4.32982e-88
Angptl4	1.61003e-190	0.707038	0.459	0.074	2.18303e-186
Palld	5.74164e-225	0.705483	0.435	0.043	7.78508e-221
Fkbp11	1.43135e-177	0.701104	0.543	0.135	1.94077e-173
Hmgn1	5.66414e-183	0.700925	0.983	0.85	7.68001e-179
Foxs1	2.92671e-239	0.69674	0.445	0.04	3.96833e-235
Ecrg4	5.90363e-256	0.696595	0.397	0.016	8.00473e-252
Rasl11b	1.09711e-212	0.695798	0.471	0.066	1.48758e-208
Lum	1.08224e-126	0.695036	1	0.995	1.4674e-122
Morf4l2	1.5206e-180	0.688007	0.971	0.794	2.06178e-176
Sec61g	5.78814e-252	0.687284	0.999	0.968	7.84814e-248
Ass1	4.97148e-110	0.686398	0.463	0.149	6.74083e-106
Tceal9	5.13603e-153	0.677582	0.963	0.785	6.96395e-149
Creb3l2	1.55728e-165	0.674504	0.736	0.307	2.11151e-161
Gpx7	1.55601e-123	0.673035	0.893	0.617	2.10979e-119
Synpo	1.42059e-249	0.67284	0.466	0.044	1.92618e-245
Pfn1	9.30539e-186	0.670564	0.998	0.98	1.26172e-181
Ctsk	4.94342e-138	0.670026	0.687	0.298	6.70279e-134
Golga7	2.70247e-137	0.662378	0.824	0.466	3.66428e-133
Tmem45a	1.1287e-129	0.656542	0.8	0.442	1.5304e-125
Sox4	9.46718e-145	0.655145	0.566	0.183	1.28365e-140
Maged1	6.85682e-126	0.651564	0.873	0.559	9.29717e-122
Rflnb	2.8198e-148	0.648764	0.453	0.103	3.82336e-144
Prdx1	2.80916e-181	0.643751	0.999	0.977	3.80894e-177
Uba52	2.94035e-97	0.643276	0.849	0.68	3.98682e-93
Sec61b	7.95312e-160	0.639649	0.973	0.853	1.07836e-155
Ostc	3.6115e-144	0.637935	0.959	0.77	4.89684e-140
Mxra7	2.9273e-125	0.633781	0.875	0.569	3.96912e-121
Heyl	5.43776e-154	0.631503	0.626	0.223	7.37305e-150
Isg15	8.52164e-67	0.630617	0.366	0.135	1.15545e-62
Ldha	1.07546e-115	0.627107	0.942	0.786	1.45821e-111
Rrbp1	1.28504e-141	0.626672	0.968	0.806	1.74238e-137
Hist1h2bc	8.86656e-87	0.626339	0.737	0.434	1.20222e-82
Fxyd6	1.6326e-93	0.626082	0.887	0.648	2.21364e-89
Tmed9	9.61697e-151	0.624428	0.982	0.873	1.30396e-146
Arf5	2.85398e-185	0.619235	0.993	0.902	3.86971e-181
Mfap5	9.90821e-95	0.618144	1	0.998	1.34345e-90
Kdelr3	4.53117e-125	0.617657	0.878	0.558	6.14381e-121
Nkd2	2.50562e-142	0.615844	0.431	0.095	3.39738e-138
Gpm6b	1.89381e-100	0.612857	0.931	0.72	2.56781e-96
Rcn3	5.07851e-156	0.611024	0.987	0.889	6.88595e-152
Ccnd1	8.68004e-75	0.610646	0.671	0.384	1.17693e-70
Lhfp	2.22616e-158	0.603492	0.993	0.913	3.01845e-154
Serp1	6.6429e-125	0.601264	0.859	0.524	9.00711e-121
Slc1a3	2.24989e-179	0.595739	0.43	0.067	3.05063e-175
Spcs1	3.86314e-133	0.595207	0.978	0.85	5.23803e-129
Kcnk2	1.59028e-58	0.594952	0.581	0.335	2.15626e-54
Lgals3bp	1.16491e-115	0.589191	0.765	0.41	1.5795e-111
Tmem176a	4.39729e-183	0.585781	0.347	0.029	5.96229e-179
Arf4	2.88316e-149	0.582849	0.982	0.87	3.90927e-145
Lhfpl2	1.18022e-190	0.575891	0.419	0.054	1.60026e-186
Adamts2	3.28034e-108	0.575358	0.936	0.722	4.44781e-104
Myl9	1.53119e-164	0.575298	0.486	0.113	2.07613e-160
Tmed2	5.42244e-135	0.573852	0.992	0.923	7.35229e-131
Copz2	2.10583e-104	0.567825	0.938	0.748	2.85529e-100
Hnrnpa1	2.73418e-95	0.563686	0.805	0.501	3.70728e-91
Unc5b	3.41561e-195	0.559183	0.431	0.059	4.63122e-191
Loxl2	1.97861e-82	0.55898	0.8	0.525	2.6828e-78
Bst2	4.85285e-76	0.558783	0.742	0.456	6.57998e-72
Tbx20	3.96468e-120	0.555384	0.703	0.336	5.37571e-116
Manf	1.69245e-96	0.55473	0.926	0.707	2.2948e-92
Ttll5	1.02853e-170	0.554119	0.394	0.055	1.39459e-166
Timm23	1.82399e-113	0.552766	0.879	0.574	2.47315e-109
Fkbp10	1.23485e-130	0.55231	0.667	0.287	1.67434e-126
Enpp1	3.23936e-157	0.549968	0.47	0.108	4.39225e-153
Gpx8	6.52496e-104	0.54762	0.942	0.746	8.84719e-100
Tubb2b	8.9832e-124	0.546107	0.533	0.183	1.21803e-119
Msn	1.53835e-98	0.545771	0.87	0.589	2.08585e-94
Bhlhe41	1.90228e-68	0.545541	0.557	0.288	2.5793e-64
Apod	2.42594e-68	0.544934	0.435	0.184	3.28933e-64
Gxylt2	3.8015e-92	0.542806	0.683	0.361	5.15445e-88
2007-09-01	4.88948e-86	0.541934	0.982	0.889	6.62965e-82
Col16a1	1.66015e-145	0.541839	0.567	0.186	2.251e-141
Ranbp1	4.48546e-93	0.538352	0.944	0.77	6.08183e-89
Nme2	8.49412e-142	0.534526	0.995	0.973	1.15172e-137
Trib2	8.57746e-194	0.53281	0.362	0.029	1.16302e-189
Ppib	1.18197e-153	0.531597	0.995	0.962	1.60263e-149
Fblim1	3.4243e-169	0.528861	0.426	0.074	4.643e-165
Tgfb1	2.10873e-88	0.528232	0.641	0.326	2.85922e-84
Selenos	1.25007e-91	0.527908	0.887	0.634	1.69497e-87
Arl1	5.45004e-100	0.527656	0.94	0.756	7.3897e-96
Tceal8	1.30596e-102	0.527621	0.897	0.631	1.77075e-98
Mpzl1	8.96036e-138	0.526287	0.536	0.172	1.21493e-133
Srp9	8.21205e-100	0.525265	0.907	0.661	1.11347e-95
Ap3s1	3.21015e-105	0.52317	0.879	0.59	4.35264e-101
Ost4	3.17314e-114	0.522397	0.98	0.884	4.30247e-110
Eif1b	5.54928e-93	0.520327	0.824	0.528	7.52427e-89
Hspa5	1.5031e-89	0.520055	0.986	0.889	2.03806e-85
Chpf	8.82208e-110	0.518311	0.792	0.45	1.19619e-105
Rplp1	1.28339e-99	0.517469	0.999	0.999	1.74015e-95
Nudcd2	1.11936e-113	0.51484	0.647	0.292	1.51774e-109
Tpm4	4.96572e-113	0.512558	0.987	0.907	6.73302e-109
Dad1	4.86877e-125	0.511209	0.985	0.899	6.60157e-121
Sec22b	9.32373e-106	0.50722	0.781	0.444	1.2642e-101
Eif4e2	8.89724e-121	0.506859	0.717	0.35	1.20638e-116
Surf4	2.36824e-104	0.506511	0.802	0.473	3.21109e-100
Tspan6	1.07719e-108	0.50615	0.56	0.225	1.46056e-104
Nme1	2.53827e-85	0.504256	0.889	0.651	3.44165e-81
Pcolce	1.19696e-133	0.50299	1	0.986	1.62295e-129
Ccn4	1.4472e-188	0.50268	0.283	0.007	1.96225e-184
Tmem204	7.23366e-115	0.502448	0.526	0.192	9.80812e-111
Prdx4	1.21342e-79	0.50225	0.867	0.627	1.64527e-75

## Sheet: MI-day 1 DEG
Gene	p_val	avg_log2FC	pct.1	pct.2	p_val_adj
Arl8a	0.00230328	5.7928e-05	0.254	0.191	1
Mt2	1.64812e-63	3.40195	0.898	0.249	2.23469e-59
Prg4	3.00101e-50	3.26167	0.653	0.05	4.06907e-46
Timp1	2.11121e-37	2.60804	0.72	0.183	2.86259e-33
Serpina3n	1.58401e-52	2.53703	0.822	0.17	2.14775e-48
Mgp	2.76092e-55	2.45712	0.992	0.887	3.74354e-51
Mt1	3.685e-37	2.27945	0.915	0.576	4.99649e-33
Angptl4	3.22361e-60	2.22791	0.678	0.028	4.3709e-56
Thbs1	1.02538e-31	2.2083	0.602	0.113	1.39031e-27
Col8a1	7.20658e-52	2.17078	0.89	0.358	9.7714e-48
Cebpb	1.8946e-63	2.12245	0.678	0.021	2.56889e-59
Ccl2	5.86398e-07	1.96195	0.254	0.081	0.00795097
Ier3	4.49726e-25	1.70427	0.602	0.139	6.09784e-21
Serpine1	1.27239e-18	1.69473	0.458	0.092	1.72524e-14
Meox1	4.12141e-38	1.67284	0.797	0.189	5.58822e-34
F2r	3.66635e-36	1.56603	0.712	0.155	4.9712e-32
Slc25a5	1.16613e-35	1.52486	0.831	0.346	1.58116e-31
Ccn2	1.08427e-23	1.47689	0.441	0.063	1.47016e-19
Ccn1	1.20052e-09	1.39615	0.525	0.288	1.62779e-05
Tnfrsf12a	4.6378e-23	1.34313	0.585	0.142	6.28839e-19
Tgfb1	4.22178e-19	1.25776	0.653	0.228	5.72431e-15
Eif4a1	6.17107e-31	1.24737	0.958	0.65	8.36735e-27
Tsc22d3	6.50476e-19	1.22671	0.797	0.461	8.8198e-15
Postn	4.31839e-10	1.20171	0.415	0.139	5.85531e-06
Cilp	9.37167e-09	1.19861	0.28	0.073	0.00012707
Frzb	1.38215e-17	1.15222	0.508	0.131	1.87406e-13
Ldha	5.43859e-25	1.13699	0.907	0.537	7.37418e-21
Mfap4	8.64166e-10	1.13623	0.568	0.267	1.17172e-05
Tm4sf1	4.85986e-17	1.08355	0.847	0.49	6.58948e-13
Mif	3.26041e-16	1.07242	0.763	0.417	4.42079e-12
Egr2	1.17821e-18	1.05521	0.347	0.04	1.59754e-14
Serp1	9.39434e-19	1.05005	0.78	0.395	1.27378e-14
Rbm3	1.43475e-21	1.03897	0.856	0.631	1.94537e-17
Fxyd5	3.89662e-19	1.02718	0.814	0.375	5.28343e-15
Tagln2	2.35089e-21	0.937178	0.958	0.756	3.18758e-17
Cfh	1.86505e-15	0.936738	0.958	0.756	2.52882e-11
Kctd11	4.97e-16	0.92466	0.424	0.091	6.73883e-12
Hspa5	1.58945e-17	0.908674	0.949	0.725	2.15514e-13
Sgk1	5.5401e-13	0.907789	0.39	0.095	7.51182e-09
Igfbp7	2.07673e-25	0.901236	1	0.985	2.81584e-21
Itga5	3.75455e-13	0.897925	0.483	0.152	5.0908e-09
Ddit4	1.46528e-11	0.884384	0.339	0.079	1.98677e-07
Itgbl1	6.32746e-12	0.873366	0.424	0.125	8.5794e-08
Crlf1	6.53334e-13	0.870785	0.28	0.042	8.85856e-09
Plin2	1.06367e-10	0.850985	0.458	0.163	1.44222e-06
Ifrd1	4.02237e-13	0.840857	0.576	0.22	5.45393e-09
Nme1	1.33107e-12	0.839257	0.72	0.426	1.8048e-08
Eif5a	1.1441e-19	0.834237	0.932	0.811	1.55128e-15
Sphk1	1.24801e-16	0.832234	0.28	0.026	1.69218e-12
Lox	2.82314e-23	0.826413	0.381	0.036	3.82789e-19
Heyl	1.2262e-15	0.820391	0.5	0.141	1.66261e-11
Col4a2	1.57236e-12	0.816598	0.678	0.324	2.13196e-08
Lgals1	4.43123e-18	0.811548	1	0.981	6.00831e-14
Xbp1	8.05445e-11	0.808359	0.754	0.474	1.0921e-06
Higd1a	1.03189e-08	0.805359	0.695	0.409	0.000139914
Vapa	2.67072e-16	0.77781	0.805	0.393	3.62124e-12
Capg	1.83782e-09	0.773487	0.788	0.511	2.4919e-05
Bhlhe40	9.20807e-09	0.770815	0.517	0.238	0.000124852
Cmklr1	2.4313e-13	0.769782	0.339	0.066	3.2966e-09
Fibin	4.99882e-07	0.768546	0.661	0.434	0.0067779
Hspa1a	0.0389206	0.763742	0.449	0.327	1
Fhl2	1.39065e-17	0.763472	0.339	0.042	1.88559e-13
Col4a1	2.72747e-10	0.761972	0.763	0.487	3.69818e-06
Tmed9	1.69918e-16	0.757606	0.949	0.696	2.30391e-12
Srm	1.44177e-11	0.755564	0.534	0.206	1.95489e-07
Cdkn1a	3.73408e-05	0.754532	0.508	0.294	0.506304
Mical2	2.00486e-14	0.752773	0.381	0.081	2.71839e-10
Tmem167	5.41831e-11	0.752724	0.771	0.461	7.34669e-07
Sec61g	3.75749e-15	0.74992	0.932	0.798	5.09478e-11
Sec13	8.8144e-15	0.745469	0.669	0.277	1.19514e-10
Ssr2	1.70296e-10	0.740396	0.737	0.447	2.30905e-06
Gadd45b	2.35201e-06	0.734396	0.254	0.079	0.0318909
Hmgb1	8.341e-17	0.730107	0.949	0.718	1.13096e-12
Bgn	2.612e-15	0.724737	1	0.939	3.54161e-11
Naa50	2.85281e-09	0.72222	0.458	0.178	3.86813e-05
Spry1	5.04384e-09	0.71521	0.559	0.262	6.83895e-05
Maff	7.20803e-13	0.713697	0.492	0.16	9.77337e-09
Creb3l2	1.18454e-07	0.704783	0.551	0.29	0.00160611
Anxa5	4.71814e-14	0.702467	0.975	0.864	6.39733e-10
Tmem214	9.82915e-12	0.691817	0.424	0.126	1.33273e-07
Emp1	2.77453e-13	0.689501	0.941	0.662	3.76199e-09
Ifitm3	1.01735e-14	0.686259	1	0.958	1.37942e-10
Sdc4	5.86235e-07	0.685424	0.466	0.22	0.00794876
Tram1	8.78478e-10	0.685056	0.72	0.422	1.19113e-05
Ranbp1	1.26261e-10	0.673149	0.814	0.526	1.71197e-06
Ran	6.38775e-09	0.672529	0.788	0.528	8.66115e-05
Hspa9	1.15205e-10	0.672096	0.525	0.21	1.56206e-06
Eif6	4.30996e-13	0.665407	0.661	0.294	5.84387e-09
Btg3	5.70376e-12	0.662489	0.39	0.104	7.73373e-08
Cct6a	3.60322e-12	0.66015	0.619	0.267	4.88561e-08
Cd302	2.06608e-09	0.657379	0.78	0.487	2.8014e-05
Pdlim7	4.08752e-13	0.655826	0.653	0.283	5.54227e-09
Hnrnpa3	2.6881e-09	0.65535	0.788	0.553	3.6448e-05
Tmem258	1.32363e-07	0.655306	0.644	0.393	0.00179471
Hnrnpf	9.84636e-14	0.652959	0.873	0.513	1.33507e-09
H13	8.93044e-09	0.651227	0.636	0.337	0.000121088
Ckap4	8.34331e-13	0.650688	0.593	0.239	1.13127e-08
Atp5g1	3.05064e-11	0.64884	0.864	0.641	4.13637e-07
Psma3	1.88809e-10	0.648627	0.873	0.595	2.56006e-06
Fstl3	1.38445e-11	0.646728	0.305	0.061	1.87717e-07
Pdia6	4.94721e-07	0.645528	0.805	0.595	0.00670792
Uap1	1.2048e-06	0.641706	0.805	0.602	0.0163359
Fmo2	1.44859e-08	0.641628	0.322	0.095	0.000196415
Map2k3	5.77832e-09	0.639541	0.407	0.146	7.83482e-05
Cyth3	3.45302e-14	0.634362	0.636	0.261	4.68195e-10
Mrpl52	2.88278e-09	0.63403	0.788	0.51	3.90876e-05
Cyb561	7.54842e-10	0.632509	0.356	0.105	1.02349e-05
Rbp1	6.46784e-09	0.631932	0.881	0.667	8.76975e-05
Ost4	2.05436e-07	0.631558	0.72	0.492	0.00278551
Csrp2	0.000197033	0.629584	0.517	0.316	1
Gpx3	0.000525214	0.625721	0.949	0.927	1
Etf1	5.99317e-10	0.625105	0.458	0.17	8.12614e-06
Ifitm2	2.8883e-16	0.624433	0.975	0.96	3.91624e-12
Nars	4.17281e-08	0.622452	0.534	0.256	0.000565791
Sec61b	2.01041e-09	0.621397	0.822	0.659	2.72591e-05
Fblim1	1.49073e-11	0.620403	0.288	0.053	2.02128e-07
Ppp1cc	5.50383e-09	0.617356	0.678	0.372	7.46265e-05
Pfn1	9.82257e-12	0.615928	0.966	0.887	1.33184e-07
Cycs	4.13982e-10	0.610894	0.703	0.377	5.61319e-06
Rpn1	9.47212e-09	0.61051	0.568	0.273	0.000128433
Col6a3	6.44163e-07	0.607721	0.517	0.262	0.00873421
Dcun1d5	2.51143e-10	0.606497	0.576	0.259	3.40525e-06
Arf4	1.88459e-10	0.60649	0.907	0.759	2.55532e-06
Adamtsl2	1.16684e-08	0.605132	0.364	0.125	0.000158212
Lmna	2.63576e-08	0.605064	0.839	0.631	0.000357383
Cyb5r3	1.10973e-08	0.601019	0.746	0.453	0.000150468
Mcfd2	3.77862e-09	0.600677	0.568	0.267	5.12343e-05
Msn	1.27178e-09	0.599319	0.737	0.421	1.7244e-05
Spon1	2.23963e-07	0.597958	0.415	0.173	0.00303672
P4ha1	8.82749e-09	0.596529	0.483	0.204	0.000119692
Hdgf	2.24909e-07	0.595548	0.636	0.379	0.00304954
Timm23	5.18343e-10	0.590654	0.703	0.379	7.02822e-06
Ube2s	1.41442e-08	0.588456	0.695	0.396	0.000191782
Bccip	1.22495e-08	0.588385	0.534	0.248	0.000166091
Cmpk1	1.09923e-09	0.586611	0.559	0.254	1.49044e-05
Manf	9.37036e-08	0.585549	0.839	0.62	0.00127053
Pcbp1	5.73726e-07	0.583799	0.576	0.324	0.00777915
Serpine2	8.0714e-05	0.58293	0.822	0.673	1
Snrpf	3.46354e-07	0.581605	0.644	0.374	0.00469621
Seh1l	1.84775e-10	0.578446	0.339	0.089	2.50536e-06
Mbd3	4.90963e-09	0.578374	0.686	0.379	6.65696e-05
Xpnpep1	8.37442e-12	0.578347	0.415	0.128	1.13549e-07
Id1	9.85513e-08	0.577603	0.263	0.07	0.00133626
Chic2	9.18732e-07	0.576716	0.678	0.434	0.0124571
Pmepa1	7.24662e-08	0.575489	0.661	0.375	0.000982569
Ndufa4l2	0.00316538	0.574934	0.373	0.222	1
Fkbp11	8.56233e-12	0.572813	0.288	0.055	1.16097e-07
Tmed10	1.3276e-09	0.572622	0.881	0.67	1.80009e-05
Rpl7l1	1.85241e-09	0.572474	0.5	0.209	2.51169e-05
Dynll1	1.65192e-11	0.570527	0.983	0.882	2.23984e-07
Pdia3	2.27878e-09	0.570196	0.907	0.665	3.0898e-05
Ncl	2.73555e-08	0.569721	0.729	0.439	0.000370913
Snrpb	1.30893e-08	0.566763	0.864	0.621	0.000177477
Hspd1	1.11921e-06	0.564904	0.525	0.273	0.0151754
Gm12840	0.000138928	0.564862	0.424	0.231	1
Cald1	4.93532e-07	0.560528	0.924	0.801	0.0066918
Uqcrq	9.92967e-08	0.560009	0.814	0.579	0.00134636
Arl1	2.13208e-08	0.559426	0.839	0.61	0.000289089
Hnrnpab	1.52957e-06	0.559146	0.619	0.362	0.0207394
Stat3	5.00758e-06	0.558896	0.441	0.215	0.0678978
Ssb	1.67536e-13	0.557754	0.678	0.316	2.27162e-09
Eif4ebp1	5.88554e-07	0.555677	0.627	0.361	0.0079802
Prkar1a	5.30534e-10	0.553929	0.754	0.432	7.19351e-06
Gm16286	2.0169e-11	0.553644	0.542	0.225	2.73472e-07
Ebna1bp2	7.60986e-08	0.552826	0.508	0.239	0.00103182
Kdelr2	2.85305e-07	0.552238	0.754	0.487	0.00386845
Calr	1.4362e-08	0.55101	0.873	0.772	0.000194734
Anp32b	1.87251e-07	0.550454	0.754	0.487	0.00253894
Arpc1b	3.59348e-12	0.550231	0.992	0.911	4.87241e-08
Srp9	8.43984e-09	0.550148	0.831	0.555	0.000114436
Snx9	4.20086e-07	0.549775	0.475	0.223	0.00569594
Spop	2.55776e-07	0.544631	0.729	0.461	0.00346807
Fth1	6.79598e-10	0.543286	1	1	9.21467e-06
Gnl3	3.54487e-08	0.542965	0.39	0.147	0.000480649
Lrrc59	1.27913e-08	0.542714	0.517	0.235	0.000173437
Cope	1.1331e-07	0.54133	0.771	0.519	0.00153637
Atp5md	1.09622e-09	0.540946	0.746	0.429	1.48637e-05
Nfkbia	8.06196e-05	0.540028	0.568	0.356	1
Aldoa	1.17598e-08	0.539258	0.941	0.754	0.000159452
Eno1	1.69069e-05	0.538518	0.525	0.298	0.22924
Pttg1ip	2.61592e-07	0.536232	0.737	0.466	0.00354692
Cox5a	1.34253e-07	0.536072	0.746	0.474	0.00182034
Cd63	3.08855e-11	0.534866	0.975	0.943	4.18777e-07
Itgb5	6.01709e-08	0.532568	0.653	0.367	0.000815857
Arglu1	6.66733e-08	0.530018	0.432	0.183	0.000904024
Mrps28	1.46209e-11	0.529976	0.5	0.197	1.98245e-07
Tpm4	6.9099e-08	0.52979	0.932	0.788	0.000936914
Spcs2	5.00063e-06	0.527649	0.737	0.508	0.0678035
Emilin1	1.93316e-06	0.527578	0.576	0.324	0.0262117
Snrpd3	8.2081e-06	0.52712	0.568	0.33	0.111294
Sec22b	2.34955e-09	0.525976	0.619	0.311	3.18576e-05
Fxyd6	0.00346195	0.525347	0.703	0.55	1
Tmed2	2.43222e-08	0.522428	0.915	0.791	0.000329785
Prdx1	4.86764e-10	0.516646	0.932	0.887	6.60003e-06
Ppp1ca	9.63153e-08	0.516435	0.839	0.605	0.00130594
Eny2	3.78108e-07	0.514866	0.551	0.294	0.00512676
Mbnl2	1.3315e-05	0.51454	0.712	0.502	0.180538
Sh3bgrl3	0.000997964	0.513972	0.746	0.621	1
Selenos	5.73872e-08	0.513083	0.763	0.481	0.000778113
Plat	4.57982e-05	0.512347	0.483	0.27	0.620977
Cct8	2.42468e-11	0.512135	0.653	0.319	3.28762e-07
Herpud1	1.14964e-05	0.511582	0.559	0.325	0.15588
Sertad1	7.29914e-06	0.509655	0.407	0.193	0.0989691
Pkm	4.49453e-07	0.509493	0.814	0.57	0.00609413
Acot7	1.85443e-10	0.509185	0.297	0.068	2.51442e-06
Ak1	0.000276492	0.507546	0.398	0.218	1
Sub1	4.90717e-06	0.506413	0.678	0.437	0.0665364
Jtb	1.9897e-09	0.50624	0.636	0.332	2.69783e-05
S100a16	3.14716e-05	0.505268	0.881	0.775	0.426723
Arf1	1.41658e-09	0.50249	0.941	0.727	1.92074e-05
Chmp4b	5.03742e-07	0.501226	0.729	0.463	0.00683024
Dnajc25	1.43447e-06	0.500933	0.466	0.228	0.01945
Gorasp2	3.64867e-06	0.500669	0.517	0.277	0.0494723
Vamp5	1.36577e-06	0.500375	0.475	0.233	0.0185185

## Sheet: MI-day 14 DEG
Gene	p_val	avg_log2FC	pct.1	pct.2	p_val_adj
Arfgap3	8.26426e-13	-6.84292e-05	0.262	0.193	1.12055e-08
Postn	1.36998e-222	2.89812	0.863	0.139	1.85755e-218
Col8a1	1.86971e-234	2.34548	0.951	0.358	2.53514e-230
Meox1	1.4181e-208	2.30084	0.87	0.189	1.9228e-204
Mfap4	4.92067e-223	2.24091	0.932	0.267	6.67194e-219
Cilp	1.11974e-104	2.07304	0.555	0.073	1.51826e-100
Eln	3.39256e-120	1.98362	0.864	0.408	4.59998e-116
Ccn5	1.27936e-52	1.81782	0.423	0.097	1.73468e-48
Itgbl1	1.60972e-146	1.64806	0.728	0.125	2.18263e-142
Cebpb	1.92166e-152	1.59932	0.587	0.021	2.60557e-148
Col3a1	2.53063e-185	1.53686	0.998	0.939	3.43129e-181
Ccn2	1.06129e-99	1.52884	0.524	0.063	1.439e-95
Itgb5	3.03766e-145	1.51213	0.892	0.367	4.11876e-141
Igfbp7	9.46446e-272	1.47557	1	0.985	1.28329e-267
Mgp	6.52401e-90	1.47525	0.986	0.887	8.84591e-86
Pam	8.0157e-82	1.45788	0.924	0.597	1.08685e-77
Col4a1	9.03669e-125	1.36803	0.915	0.487	1.22528e-120
Pmepa1	2.05763e-119	1.35834	0.871	0.375	2.78993e-115
Col1a1	1.88598e-171	1.32228	0.993	0.875	2.5572e-167
Emp1	1.84719e-149	1.30992	0.97	0.662	2.50461e-145
Cst3	1.00477e-113	1.30769	0.998	0.976	1.36237e-109
Col4a2	1.13351e-106	1.28429	0.821	0.324	1.53692e-102
Adamtsl2	2.58255e-93	1.26008	0.603	0.125	3.50168e-89
Aspn	1.21341e-73	1.19276	0.903	0.61	1.64526e-69
Col1a2	3.92496e-165	1.18107	0.997	0.939	5.32185e-161
Col6a3	7.69491e-83	1.17357	0.723	0.262	1.04335e-78
Ppic	3.69914e-89	1.13203	0.82	0.385	5.01567e-85
F2r	4.27658e-94	1.12821	0.643	0.155	5.79861e-90
Bgn	2.88135e-201	1.10758	0.999	0.939	3.90682e-197
Hspa1a	1.40412e-25	1.10584	0.577	0.327	1.90385e-21
Col5a2	3.76058e-82	1.10517	0.811	0.39	5.09897e-78
Sparc	2.65505e-155	1.09877	1	0.984	3.59999e-151
Lbh	1.08394e-75	1.0948	0.57	0.141	1.46972e-71
Sfrp2	3.71936e-36	1.0639	0.341	0.086	5.04308e-32
Ltbp2	8.0995e-58	1.03227	0.389	0.061	1.09821e-53
Rbp1	1.92852e-87	1.02957	0.943	0.667	2.61488e-83
Cst6	1.08555e-37	1.00552	0.435	0.146	1.4719e-33
Frzb	2.35443e-69	1.00466	0.538	0.131	3.19237e-65
Ndufa4l2	4.52499e-60	0.997937	0.616	0.222	6.13544e-56
Mmp2	1.79049e-77	0.992561	0.96	0.756	2.42772e-73
Fibin	3.53611e-49	0.987489	0.762	0.434	4.79461e-45
Dio2	6.2981e-59	0.970272	0.303	0.019	8.5396e-55
Col15a1	1.48488e-77	0.962513	0.944	0.684	2.01334e-73
Pdgfrl	2.25974e-58	0.958011	0.538	0.16	3.06398e-54
Adcy7	8.3993e-90	0.953571	0.631	0.157	1.13886e-85
Actn1	6.12437e-76	0.950848	0.419	0.044	8.30403e-72
Crlf1	1.3361e-57	0.950027	0.348	0.042	1.81162e-53
Svep1	1.55361e-66	0.944672	0.466	0.089	2.10654e-62
C1qtnf6	1.10992e-61	0.926916	0.542	0.155	1.50495e-57
Tmem119	1.2051e-70	0.924339	0.535	0.126	1.63399e-66
Col4a3	1.8757e-64	0.921277	0.437	0.076	2.54326e-60
Sparcl1	7.5352e-64	0.87962	0.965	0.819	1.0217e-59
Ifi203	2.72625e-51	0.864046	0.483	0.139	3.69652e-47
Nrep	8.80216e-55	0.861856	0.377	0.061	1.19348e-50
Serpinh1	3.93838e-83	0.857685	0.988	0.924	5.34005e-79
Tgfb3	3.70851e-52	0.850989	0.564	0.201	5.02837e-48
Fstl1	7.50525e-93	0.842054	0.994	0.916	1.01764e-88
Adamts2	6.13174e-63	0.841599	0.843	0.481	8.31403e-59
Cbx3	4.72914e-50	0.840972	0.613	0.251	6.41224e-46
Fxyd6	1.74517e-56	0.82471	0.866	0.55	2.36627e-52
Dkk3	6.29237e-45	0.819549	0.374	0.083	8.53182e-41
Gpm6b	5.66282e-52	0.806638	0.834	0.515	7.67822e-48
Hmgb1	1.81667e-76	0.804759	0.95	0.718	2.46323e-72
Rnaset2a	2.64967e-65	0.788094	0.4	0.055	3.59268e-61
Cyth3	2.85942e-58	0.785564	0.652	0.261	3.87709e-54
Thbs1	5.61142e-24	0.780733	0.323	0.113	7.60852e-20
Lum	1.32727e-42	0.770099	0.978	0.901	1.79965e-38
Col5a1	3.91443e-53	0.765775	0.76	0.396	5.30758e-49
Lox	2.54146e-50	0.750591	0.309	0.036	3.44597e-46
Mxra7	3.8357e-58	0.748494	0.803	0.43	5.20083e-54
Rnaset2b	1.78447e-60	0.744319	0.341	0.032	2.41957e-56
Hypk	1.99476e-52	0.742842	0.571	0.206	2.70469e-48
Spry1	1.21915e-45	0.733489	0.608	0.262	1.65305e-41
Lhfp	3.02869e-74	0.731404	0.974	0.83	4.1066e-70
Dpysl2	6.49849e-37	0.730784	0.799	0.529	8.8113e-33
Arglu1	4.14856e-52	0.729983	0.542	0.183	5.62503e-48
Col4a4	1.67355e-50	0.727422	0.546	0.193	2.26917e-46
Fhl2	3.27109e-46	0.724785	0.306	0.042	4.43527e-42
Cdk2ap1	6.07126e-60	0.723972	0.337	0.032	8.23202e-56
Creb3l2	1.47901e-42	0.719802	0.625	0.29	2.00538e-38
Gask1b	5.16194e-54	0.718916	0.565	0.199	6.99908e-50
Emilin1	5.96246e-45	0.716167	0.669	0.324	8.0845e-41
2011-09-01	6.70011e-48	0.714903	0.631	0.275	9.08467e-44
Lmo4	9.71932e-38	0.710705	0.66	0.346	1.31784e-33
Pabpc1	4.99113e-46	0.707867	0.874	0.592	6.76747e-42
Malat1	1.26014e-65	0.707419	1	1	1.70863e-61
Uba52	5.41763e-49	0.70514	0.815	0.489	7.34576e-45
Bhlhe41	5.04636e-33	0.700649	0.303	0.071	6.84237e-29
Gas6	9.76051e-32	0.695504	0.693	0.406	1.32343e-27
Serf1	1.07882e-47	0.694638	0.524	0.183	1.46277e-43
Jup	1.18048e-47	0.694254	0.683	0.328	1.60061e-43
Heyl	7.92393e-45	0.694139	0.456	0.141	1.07441e-40
Csrp2	3.54109e-42	0.692146	0.65	0.316	4.80136e-38
Colec12	3.21177e-41	0.685373	0.49	0.176	4.35484e-37
Dnaja1	8.43706e-24	0.681605	0.756	0.531	1.14398e-19
Cfh	7.39655e-29	0.676351	0.914	0.756	1.0029e-24
Rpl41	2.09419e-85	0.673431	0.993	0.981	2.83951e-81
Snhg18	1.51417e-43	0.671183	0.742	0.411	2.05306e-39
Tmem204	2.80979e-47	0.669763	0.472	0.147	3.8098e-43
Mical2	1.37397e-50	0.669754	0.386	0.081	1.86296e-46
Lhfpl2	5.44776e-49	0.667374	0.3	0.034	7.38662e-45
Tbx20	3.9971e-43	0.666303	0.632	0.296	5.41966e-39
Sox4	1.94859e-38	0.651034	0.439	0.149	2.64209e-34
Eva1b	4.92038e-39	0.648968	0.766	0.461	6.67155e-35
Chpf	9.5009e-41	0.645747	0.614	0.286	1.28823e-36
Spon2	4.19881e-24	0.645144	0.593	0.341	5.69316e-20
Srpx2	3.48065e-35	0.64513	0.616	0.311	4.71941e-31
Atp5k	4.80664e-43	0.644518	0.749	0.421	6.51732e-39
Vamp5	8.25602e-38	0.643119	0.543	0.233	1.11943e-33
Marcks	2.27329e-32	0.636957	0.85	0.623	3.08236e-28
App	5.66854e-54	0.635901	0.872	0.544	7.68598e-50
Rps28	9.6062e-77	0.633332	0.987	0.951	1.3025e-72
Ndufa3	1.66622e-51	0.62427	0.774	0.416	2.25923e-47
Ace	1.13512e-37	0.62337	0.769	0.469	1.53911e-33
Mdk	2.34782e-30	0.62314	0.262	0.055	3.1834e-26
Ccn1	2.56125e-12	0.620965	0.461	0.288	3.4728e-08
Lrrc58	9.04173e-50	0.614705	0.663	0.304	1.22597e-45
Tnrc6c	2.81124e-48	0.613456	0.417	0.11	3.81177e-44
Slc39a1	4.82588e-19	0.608803	0.438	0.227	6.54341e-15
Rps27	1.30446e-67	0.605699	0.989	0.968	1.76872e-63
Unc5b	1.04026e-37	0.599328	0.312	0.065	1.41049e-33
Dhrs3	5.2144e-32	0.597914	0.434	0.167	7.07021e-28
Ccdc80	1.33371e-40	0.594458	0.982	0.885	1.80838e-36
Col6a2	1.67621e-34	0.589403	0.916	0.738	2.27278e-30
Ifi211	6.55397e-39	0.586728	0.33	0.074	8.88653e-35
Ifngr1	1.64657e-32	0.583201	0.737	0.451	2.23259e-28
Ctsk	4.09702e-37	0.581974	0.418	0.141	5.55515e-33
Cops9	7.13701e-40	0.581045	0.69	0.367	9.67707e-36
Phlda3	1.73971e-37	0.580035	0.806	0.515	2.35887e-33
Cmklr1	1.06322e-37	0.575784	0.314	0.066	1.44163e-33
Col6a1	2.54005e-36	0.575713	0.942	0.783	3.44406e-32
Synpo	4.03457e-41	0.574592	0.258	0.029	5.47047e-37
Serp1	2.37158e-42	0.573433	0.725	0.395	3.21563e-38
Rps29	7.84586e-74	0.572048	0.996	0.977	1.06382e-69
Kcnk2	5.06947e-21	0.57182	0.513	0.282	6.8737e-17
Rnf11	1.71088e-46	0.571648	0.7	0.353	2.31979e-42
Serpinf1	6.42405e-18	0.571607	0.87	0.738	8.71037e-14
Ost4	5.39968e-34	0.56696	0.773	0.492	7.32143e-30
Gxylt2	3.47461e-32	0.563358	0.566	0.278	4.71123e-28
Serf2	3.51181e-52	0.560655	0.989	0.937	4.76166e-48
Ecm2	1.4001e-33	0.560312	0.523	0.235	1.89839e-29
Bmp4	1.38408e-29	0.560305	0.448	0.188	1.87667e-25
Cd302	6.5214e-37	0.558108	0.784	0.487	8.84236e-33
Tm4sf1	8.95335e-38	0.556844	0.79	0.49	1.21398e-33
Ass1	6.77505e-27	0.55655	0.289	0.081	9.18629e-23
Ndufb1-ps	1.90416e-39	0.554097	0.778	0.469	2.58185e-35
Timp1	5.22369e-36	0.553562	0.475	0.183	7.08281e-32
Ltbp3	2.36811e-31	0.553425	0.461	0.191	3.21091e-27
Nfia	2.04391e-34	0.550387	0.812	0.534	2.77133e-30
St3gal4	3.50725e-34	0.549548	0.477	0.196	4.75549e-30
Skil	6.86175e-36	0.548511	0.428	0.154	9.30385e-32
Plpp1	9.29498e-31	0.546714	0.619	0.335	1.26031e-26
Cop1	2.06655e-43	0.54636	0.358	0.086	2.80203e-39
Pdgfrb	3.93252e-36	0.545043	0.472	0.188	5.3321e-32
Mpzl1	3.61898e-30	0.544927	0.358	0.117	4.90698e-26
Golga7	1.62109e-35	0.541796	0.662	0.358	2.19803e-31
Pcolce	5.94728e-23	0.541042	0.945	0.835	8.06391e-19
Igf1	1.69531e-30	0.536602	0.604	0.32	2.29867e-26
Hspa1b	2.60432e-28	0.534466	0.251	0.055	3.53119e-24
Nupr1	5.02966e-16	0.5339	0.808	0.636	6.81972e-12
Serinc3	1.02132e-42	0.533885	0.524	0.209	1.38481e-38
Bloc1s1	1.09672e-42	0.53294	0.389	0.108	1.48704e-38
Tsc22d3	9.08956e-29	0.532764	0.73	0.461	1.23245e-24
Enpp1	6.44186e-39	0.531238	0.28	0.05	8.73452e-35
Rftn1	2.948e-43	0.528196	0.457	0.157	3.9972e-39
Tmem258	1.41451e-34	0.527408	0.694	0.393	1.91793e-30
Fblim1	3.82263e-33	0.521709	0.269	0.053	5.18311e-29
Mn1	2.09774e-32	0.521433	0.379	0.131	2.84432e-28
Sdc3	1.46767e-39	0.521354	0.351	0.091	1.99001e-35
Scml4	1.02934e-29	0.520634	0.333	0.104	1.39568e-25
Tmsb10	9.04156e-42	0.520496	0.995	0.945	1.22595e-37
Tmem167	6.12213e-38	0.520144	0.766	0.461	8.30099e-34
Gas5	2.9355e-26	0.519178	0.929	0.791	3.98024e-22
Rflnb	8.85342e-24	0.51904	0.268	0.078	1.20044e-19
Tcf4	1.79967e-35	0.518341	0.929	0.73	2.44017e-31
Loxl1	1.26285e-36	0.518224	0.959	0.856	1.7123e-32
Sec61g	9.48088e-35	0.517536	0.939	0.798	1.28551e-30
Itgb1	3.59634e-34	0.517142	0.798	0.518	4.87628e-30
Mast4	1.09029e-34	0.516855	0.545	0.254	1.47833e-30
Fscn1	4.95531e-36	0.516698	0.345	0.095	6.71891e-32
Hes1	2.82699e-18	0.515403	0.565	0.346	3.83312e-14
Mndal	9.21762e-33	0.513695	0.335	0.1	1.24982e-28
St13	6.23698e-28	0.511434	0.661	0.39	8.45672e-24
Sub1	6.4082e-26	0.506679	0.694	0.437	8.68888e-22
Ndufa1	2.27905e-43	0.505589	0.632	0.303	3.09017e-39
Itih5	5.93601e-31	0.503788	0.583	0.303	8.04864e-27
mt-Nd4l	5.10032e-34	0.503027	0.573	0.282	6.91552e-30
Nbeal1	5.61615e-35	0.502054	0.515	0.228	7.61494e-31

## Sheet: MI-day 28 DEG
Gene	p_val	avg_log2FC	pct.1	pct.2	p_val_adj
Os9	1.40977e-07	9.20625e-05	0.373	0.29	0.00191151
H2-K1	3.52876e-06	6.35761e-05	0.72	0.639	0.0478464
Cilp	1.05379e-89	2.63391	0.574	0.073	1.42883e-85
Postn	1.63721e-88	2.36984	0.674	0.139	2.2199e-84
Meox1	9.92345e-134	2.09064	0.838	0.189	1.34552e-129
Comp	2.27108e-52	2.07164	0.321	0.021	3.07936e-48
Mfap4	2.83747e-104	2.01637	0.833	0.267	3.84732e-100
Cebpb	2.1266e-142	1.9222	0.648	0.021	2.88346e-138
Col8a1	6.02293e-121	1.87353	0.903	0.358	8.16649e-117
Mgp	2.47686e-99	1.82378	0.994	0.887	3.35837e-95
Ccn2	1.00617e-88	1.74522	0.559	0.063	1.36426e-84
Itgbl1	3.67548e-97	1.57397	0.686	0.125	4.98359e-93
Cst3	5.63758e-116	1.51867	1	0.976	7.644e-112
Itgb5	9.7157e-94	1.39642	0.862	0.367	1.31735e-89
F2r	4.01268e-88	1.38819	0.692	0.155	5.44079e-84
Pam	4.09437e-39	1.34086	0.872	0.597	5.55156e-35
Ccn5	3.462e-28	1.32898	0.358	0.097	4.69412e-24
Igfbp7	1.24329e-141	1.30102	1	0.985	1.68578e-137
Fibin	4.48301e-60	1.26899	0.83	0.434	6.07852e-56
Crlf1	5.06798e-43	1.25813	0.337	0.042	6.87167e-39
Cfh	5.92051e-69	1.23875	0.953	0.756	8.02762e-65
Hspa1a	6.49337e-15	1.16927	0.525	0.327	8.80436e-11
Rbp1	7.637e-76	1.14846	0.945	0.667	1.0355e-71
Pmepa1	5.49975e-60	1.14557	0.806	0.375	7.45712e-56
Bgn	1.29247e-123	1.13331	1	0.939	1.75245e-119
Emp1	2.35241e-76	1.12851	0.945	0.662	3.18964e-72
Fxyd6	3.18995e-63	1.07368	0.901	0.55	4.32525e-59
Ltbp2	4.67376e-41	1.05802	0.366	0.061	6.33716e-37
Adamtsl2	6.96604e-53	1.0552	0.527	0.125	9.44526e-49
Tsc22d3	3.00026e-38	1.00371	0.771	0.461	4.06806e-34
Col4a1	8.05989e-48	1.00278	0.84	0.487	1.09284e-43
Serinc3	1.17548e-59	0.996748	0.663	0.209	1.59384e-55
Eln	9.98486e-26	0.985426	0.679	0.408	1.35385e-21
Aspn	9.92876e-31	0.927501	0.849	0.61	1.34624e-26
Hmgb1	1.35243e-65	0.911501	0.956	0.718	1.83376e-61
Pdgfrl	8.75809e-39	0.910467	0.509	0.16	1.18751e-34
Frzb	1.40843e-43	0.909788	0.493	0.131	1.9097e-39
Sparcl1	1.77378e-55	0.904988	0.955	0.819	2.40507e-51
Dio2	5.95185e-41	0.903649	0.271	0.019	8.07012e-37
Col1a1	2.06103e-56	0.896418	0.979	0.875	2.79455e-52
Cst6	4.53607e-23	0.896336	0.399	0.146	6.15046e-19
Ndufa4l2	1.75881e-36	0.883644	0.574	0.222	2.38477e-32
Gm11808	1.04541e-52	0.881791	0.577	0.162	1.41748e-48
Adcy7	7.6168e-45	0.839539	0.532	0.157	1.03276e-40
Serpinf1	5.53955e-32	0.819206	0.914	0.738	7.51107e-28
Thbs1	1.94473e-23	0.81743	0.355	0.113	2.63686e-19
Gpm6b	8.66146e-34	0.81665	0.807	0.515	1.17441e-29
Hes1	1.96164e-24	0.812933	0.635	0.346	2.65978e-20
Mmp2	9.22068e-38	0.811832	0.921	0.756	1.25023e-33
Cmklr1	1.33039e-39	0.810634	0.368	0.066	1.80387e-35
Lum	1.84701e-40	0.803446	0.976	0.901	2.50437e-36
Ifngr1	5.29429e-37	0.796839	0.789	0.451	7.17853e-33
Ass1	2.16995e-29	0.789292	0.339	0.081	2.94223e-25
Actn1	2.26582e-49	0.785594	0.37	0.044	3.07222e-45
Col6a3	7.15823e-31	0.785126	0.59	0.262	9.70585e-27
Dkk3	6.99201e-22	0.764046	0.297	0.083	9.48046e-18
Cd302	2.91518e-34	0.760877	0.797	0.487	3.95269e-30
Cd9	2.23975e-26	0.754178	0.925	0.819	3.03687e-22
Spry1	4.36015e-28	0.751283	0.574	0.262	5.91192e-24
Cyth3	6.67481e-37	0.749535	0.621	0.261	9.05037e-33
Colec12	5.81179e-31	0.743797	0.488	0.176	7.8802e-27
Col3a1	8.635e-32	0.732265	0.981	0.939	1.17082e-27
Svep1	4.07188e-30	0.721188	0.357	0.089	5.52106e-26
Hypk	9.67132e-37	0.716862	0.556	0.206	1.31133e-32
Tgfb1	2.4025e-21	0.711697	0.491	0.228	3.25755e-17
Lhfp	9.59905e-49	0.709071	0.959	0.83	1.30154e-44
Lbh	3.33347e-29	0.705562	0.429	0.141	4.51985e-25
Nupr1	2.22053e-16	0.70278	0.827	0.636	3.01082e-12
Col4a2	1.10841e-28	0.694157	0.643	0.324	1.5029e-24
Ccn1	1.02007e-07	0.691288	0.442	0.288	0.00138311
Tmem119	3.47695e-32	0.69044	0.425	0.126	4.7144e-28
App	5.65304e-33	0.689707	0.835	0.544	7.66496e-29
Jup	1.25546e-24	0.687274	0.619	0.328	1.70228e-20
2011-09-01	1.73383e-31	0.682169	0.608	0.275	2.35091e-27
Ifi203	8.23165e-26	0.677172	0.407	0.139	1.11613e-21
Cxcl14	0.00156374	0.674771	0.253	0.176	1
mt-Nd4l	2.87187e-28	0.665992	0.596	0.282	3.89397e-24
Malat1	1.87422e-46	0.665204	1	1	2.54126e-42
Ckb	2.8915e-26	0.662984	0.877	0.649	3.92059e-22
Foxs1	2.51565e-35	0.660456	0.25	0.021	3.41097e-31
Tmem204	1.69212e-28	0.658747	0.433	0.147	2.29434e-24
Tmed7	3.12917e-36	0.658402	0.579	0.23	4.24284e-32
Atp5k	4.36635e-28	0.650121	0.726	0.421	5.92033e-24
Ecm2	3.23423e-25	0.646595	0.525	0.235	4.3853e-21
Mxra7	3.37868e-30	0.645608	0.752	0.43	4.58116e-26
Col1a2	3.85744e-41	0.644785	0.985	0.939	5.2303e-37
Bmp4	2.39133e-26	0.642094	0.473	0.188	3.24241e-22
Hspa5	1.01739e-21	0.636609	0.901	0.725	1.37948e-17
Rnaset2b	1.3338e-36	0.635554	0.284	0.032	1.80849e-32
Timp1	2.76791e-25	0.63548	0.462	0.183	3.75301e-21
Emilin1	4.38663e-24	0.635207	0.616	0.324	5.94784e-20
Cbx3	3.13269e-29	0.631238	0.566	0.251	4.24761e-25
Pcolce	1.32531e-31	0.628541	0.951	0.835	1.79699e-27
Serpinh1	9.71244e-32	0.628032	0.976	0.924	1.31691e-27
Heyl	6.17738e-29	0.62741	0.423	0.141	8.37591e-25
Plat	3.07602e-21	0.620322	0.54	0.27	4.17077e-17
Enpp1	9.39801e-32	0.619603	0.29	0.05	1.27428e-27
Tm4sf1	3.46579e-25	0.619148	0.773	0.49	4.69926e-21
Tgfb3	1.10532e-24	0.613315	0.48	0.201	1.4987e-20
Rnaset2a	6.55662e-39	0.611391	0.334	0.055	8.89013e-35
Arglu1	2.3235e-23	0.6039	0.449	0.183	3.15044e-19
Polr2l	8.74758e-36	0.603424	0.371	0.084	1.18608e-31
Erh	1.25602e-30	0.601529	0.549	0.23	1.70304e-26
Pdia4	1.1534e-26	0.596489	0.493	0.202	1.56389e-22
Arhgdib	2.98457e-21	0.594365	0.395	0.152	4.04678e-17
Ace	2.53762e-21	0.592243	0.731	0.469	3.44076e-17
Plpp1	3.05272e-23	0.591266	0.622	0.335	4.13918e-19
Crispld2	2.06942e-23	0.589739	0.887	0.673	2.80593e-19
Rps28	6.03109e-47	0.588276	0.992	0.951	8.17756e-43
Rpl35	2.1802e-43	0.584203	0.984	0.929	2.95613e-39
Col5a2	1.0909e-18	0.580567	0.645	0.39	1.47915e-14
Chpf	7.30901e-22	0.573226	0.561	0.286	9.91028e-18
Tmem258	1.17567e-26	0.572959	0.7	0.393	1.59409e-22
Cops9	5.65361e-28	0.567014	0.682	0.367	7.66572e-24
Gas6	1.95508e-21	0.566533	0.681	0.406	2.6509e-17
Icam1	1.05503e-23	0.560591	0.379	0.133	1.43051e-19
Lrrc58	1.84069e-32	0.560333	0.637	0.304	2.49579e-28
Tcf4	6.77934e-25	0.556839	0.925	0.73	9.1921e-21
Spon2	7.36127e-10	0.556719	0.52	0.341	9.98114e-06
Morf4l1	1.22433e-30	0.556468	0.943	0.79	1.66007e-26
Rftn1	5.57233e-33	0.555115	0.459	0.157	7.55553e-29
Rps29	1.42715e-50	0.553433	0.998	0.977	1.93507e-46
Rps27	1.41881e-38	0.552267	0.99	0.968	1.92377e-34
Col4a3	5.28331e-29	0.550399	0.316	0.076	7.16364e-25
Dnaja1	6.24496e-14	0.54976	0.739	0.531	8.46754e-10
Sec61g	2.17106e-26	0.547188	0.932	0.798	2.94374e-22
Mical2	1.34412e-30	0.542258	0.334	0.081	1.8225e-26
Hnrnpa3	3.54765e-22	0.542027	0.804	0.553	4.81026e-18
Ifi211	5.83774e-25	0.535502	0.298	0.074	7.9154e-21
Pdia3	3.20614e-21	0.529962	0.87	0.665	4.34721e-17
Tram1	2.40205e-20	0.529196	0.689	0.422	3.25694e-16
Slc25a5	2.6977e-23	0.528455	0.632	0.346	3.65782e-19
Tm9sf3	2.70263e-24	0.527626	0.694	0.401	3.66449e-20
Aldh1a1	2.23847e-18	0.525037	0.63	0.375	3.03514e-14
Snhg18	6.24195e-20	0.522527	0.676	0.411	8.46345e-16
Cygb	2.87325e-30	0.520675	0.989	0.903	3.89584e-26
Ddit4	3.366e-17	0.518131	0.259	0.079	4.56395e-13
Ctsk	1.97819e-21	0.517649	0.374	0.141	2.68223e-17
Bhlhe40	8.05966e-16	0.517494	0.462	0.238	1.09281e-11
Ndufb1-ps	5.53143e-22	0.516406	0.741	0.469	7.50006e-18
Serp1	5.5383e-24	0.515482	0.684	0.395	7.50939e-20
Atp5md	6.32816e-23	0.513655	0.712	0.429	8.58035e-19
Creb3l2	1.66073e-16	0.512169	0.527	0.29	2.25179e-12
Tmed2	2.19085e-27	0.50684	0.948	0.791	2.97058e-23
Sqstm1	3.40205e-16	0.504082	0.634	0.395	4.61284e-12
Maff	1.37884e-21	0.502348	0.402	0.16	1.86958e-17
Anxa5	4.60229e-25	0.501287	0.955	0.864	6.24024e-21
Rnft1	4.71424e-22	0.501008	0.431	0.18	6.39204e-18

## Sheet: AngII DTU
Peak	gene_name	genomic_feature(s)	Junctions	pA_motif	pA_stretch	population1_pct	population2_pct	pvalue	padj	Log2_fold_change
Ddah1:chr3:145853223-145891744:1	Ddah1	UTR3	across-junctions	FALSE	FALSE	0.938475	0.935042	2.0529e-56	2.20892e-52	-0.513749
Ddah1:chr3:145889051-145891722:1	Ddah1	UTR3	across-junctions	FALSE	FALSE	0.133749	0.00417163	3.83872e-54	2.06523e-50	4.87284
Col1a2:chr6:4541085-4541544:1	Col1a2	UTR3	no-junctions	TRUE	FALSE	0.860009	0.517282	3.92758e-45	1.40869e-41	0.638415
Mfap5:chr6:122528853-122529290:1	Mfap5	UTR3	no-junctions	TRUE	FALSE	0.912617	0.766389	1.53616e-44	4.13226e-41	0.432939
Rpl14:chr9:120572682-120573768:1	Rpl14	UTR3	across-junctions	FALSE	FALSE	0.905038	0.942193	1.22184e-39	2.6294e-36	-0.263532
Ccnd3:chr17:47578814-47579402:1	Ccnd3	intron;exon	no-junctions	FALSE	FALSE	0.132858	0.045888	7.05448e-39	1.2651e-35	2.12171
Rpl27a:chr7:109520464-109521819:1	Rpl27a	UTR3	across-junctions	FALSE	FALSE	0.983058	0.977354	9.22491e-39	1.418e-35	0.318817
Timp2:chr11:118303529-118310705:-1	Timp2	UTR3	across-junctions	FALSE	FALSE	0.907267	0.904648	4.01772e-36	5.40383e-33	0.270564
Mndal:chr1:173860258-173862713:-1	Mndal	UTR3	across-junctions	FALSE	FALSE	0.297815	0.379023	8.9745e-35	1.07295e-31	-0.828324
Rpl27a:chr7:109519641-109521834:1	Rpl27a	UTR3	across-junctions	FALSE	FALSE	0.987963	0.98093	1.30482e-27	1.27635e-24	0.260315
Pi16:chr17:29327814-29327928:1	Pi16	intron;exon	no-junctions	FALSE	FALSE	0.72938	0.851013	3.63312e-25	2.79231e-22	-0.295608
Abi1:chr2:22940929-22942087:-1	Abi1	UTR3	no-junctions	FALSE	FALSE	0.126616	0.126937	2.82589e-23	1.68925e-20	0.471314
Abi1:chr2:22941118-22941736:-1	Abi1	UTR3	no-junctions	FALSE	FALSE	0.123495	0.124553	7.76575e-23	3.97902e-20	0.461937
Abi1:chr2:22994021-23040241:-1	Abi1	UTR5;intron;exon	across-junctions	FALSE	FALSE	0.559519	0.753278	5.18938e-20	2.32657e-17	-1.10352
Arhgap6:chrX:168796712-169237532:1	Arhgap6	UTR5;intron;exon	across-junctions	FALSE	FALSE	0.424432	0.448749	4.22128e-19	1.74696e-16	-0.30969
Neat1:chr19:5842206-5842770:-1	Neat1	exon	no-junctions	FALSE	FALSE	0.589389	0.697259	6.18185e-19	2.3756e-16	-0.398766
Dpt:chr1:164823597-164823890:1	Dpt	UTR3	no-junctions	FALSE	FALSE	0.777976	0.910608	8.35455e-19	2.9965e-16	-0.266486
Mndal:chr1:173856810-173863180:-1	Mndal	UTR3	across-junctions	FALSE	FALSE	0.444494	0.476162	2.27657e-18	7.90191e-16	-0.449255
Lsp1:chr7:142471757-142472087:1	Lsp1	UTR5;intron;exon	no-junctions	FALSE	FALSE	0.325903	0.218713	2.53616e-17	8.26941e-15	0.635218
Lsp1:chr7:142471727-142472179:1	Lsp1	UTR5;intron;exon	no-junctions	FALSE	FALSE	0.333482	0.22646	4.76112e-17	1.46371e-14	0.614386
Mndal:chr1:173871362-173875981:-1	Mndal	UTR5;intron;exon	across-junctions	FALSE	FALSE	0.286224	0.166865	5.55701e-16	1.57351e-13	0.68532
Sash1:chr10:8722219-8722867:-1	Sash1	UTR3	no-junctions	TRUE	FALSE	0.399465	0.453516	5.34679e-15	1.3495e-12	-0.760873
Sulf1:chr1:12719234-12719814:1	Sulf1	UTR5;intron;exon	no-junctions	FALSE	FALSE	0.115025	0.150179	4.35494e-14	9.97003e-12	-0.829805
Lrrc58:chr16:37883269-37883719:1	Lrrc58	UTR3	no-junctions	FALSE	FALSE	0.27597	0.305721	6.61095e-14	1.48195e-11	-0.544485
Sulf1:chr1:12859910-12860462:1	Sulf1	UTR3	no-junctions	FALSE	FALSE	0.46634	0.396305	1.01824e-13	2.23597e-11	0.372065
Cd55:chr1:130439027-130439403:-1	Cd55	UTR3	no-junctions	TRUE	FALSE	0.334819	0.581645	1.13828e-13	2.44959e-11	-0.390844
Arhgap6:chrX:169036523-169246653:1	Arhgap6	UTR5;intron;exon	across-junctions	FALSE	FALSE	0.349978	0.25447	1.72382e-13	3.43487e-11	0.437298
Mndal:chr1:173871302-173880370:-1	Mndal	UTR5;intron;exon	across-junctions	FALSE	FALSE	0.334374	0.214541	2.18074e-13	4.23715e-11	0.527662
Abi1:chr2:22940215-22940929:-1	Abi1	UTR3	no-junctions	FALSE	FALSE	0.234507	0.244934	2.49461e-13	4.5495e-11	0.42187
Lama2:chr10:26981189-26984508:-1	Lama2	UTR3	across-junctions	FALSE	FALSE	0.731164	0.631704	3.20213e-13	5.55725e-11	-0.267429
Tagln2:chr1:172501171-172501669:1	Tagln2	UTR5;intron;exon	no-junctions	FALSE	FALSE	0.133749	0.140644	3.48429e-13	5.95094e-11	-0.804282
Neat1:chr19:5834075-5834581:-1	Neat1	exon	no-junctions	FALSE	FALSE	0.333036	0.261025	8.0773e-13	1.31685e-10	0.372393
Anxa2:chr9:69489649-69489661:1	Anxa2	intron;exon	no-junctions	FALSE	FALSE	0.491752	0.61323	8.27768e-13	1.32937e-10	-0.319787
Col5a2:chr1:45374321-45375233:-1	Col5a2	UTR3	no-junctions	TRUE	FALSE	0.29737	0.0923719	8.41627e-13	1.33175e-10	0.834046
Abi1:chr2:22940479-22940903:-1	Abi1	UTR3	no-junctions	FALSE	FALSE	0.176549	0.188319	3.81852e-12	5.78694e-10	0.316922
Sdc2:chr15:33027990-33032695:1	Sdc2	UTR3	across-junctions	FALSE	FALSE	0.641106	0.483313	3.77782e-12	5.78694e-10	0.344302
Mndal:chr1:173871410-173874375:-1	Mndal	intron;exon	across-junctions	FALSE	FALSE	0.198841	0.106675	8.01704e-12	1.18169e-09	0.760433
Emp1:chr6:135382739-135383173:1	Emp1	UTR3	no-junctions	FALSE	FALSE	0.956754	0.809893	1.08742e-11	1.58117e-09	0.343948
Emp1:chr6:135365206-135365742:1	Emp1	intron;exon	no-junctions	FALSE	FALSE	0.175212	0.129917	2.21564e-11	3.09614e-09	-0.76903
Rhoj:chr12:75308990-75400241:1	Rhoj	UTR3	across-junctions	FALSE	FALSE	0.838609	0.848033	2.70483e-11	3.63799e-09	-0.421325
Fus:chr7:127981152-127981356:1	Fus	intron;exon	no-junctions	FALSE	FALSE	0.251003	0.31764	5.64027e-11	7.22491e-09	-0.527208
Neat1:chr19:5832748-5833228:-1	Neat1	exon	no-junctions	FALSE	FALSE	0.209095	0.159118	6.42516e-11	8.1335e-09	0.555393
Ccnd3:chr17:47599061-47599337:1	Ccnd3	UTR3	no-junctions	FALSE	FALSE	0.261703	0.413588	7.97018e-11	9.85737e-09	-0.381585
Sdc2:chr15:33023696-33032736:1	Sdc2	UTR3	across-junctions	FALSE	FALSE	0.697726	0.5441	8.4546e-11	1.03377e-08	0.281641
Gfpt2:chr11:49837909-49838257:1	Gfpt2	UTR3	no-junctions	FALSE	FALSE	0.270174	0.676996	1.67533e-10	1.98093e-08	-0.293077
Myl6:chr10:128491693-128491789:-1	Myl6	UTR3	no-junctions	FALSE	FALSE	0.650468	0.545888	1.98874e-10	2.26312e-08	0.269008
Calm1:chr12:100202376-100203601:1	Calm1	UTR5;intron;exon	across-junctions	FALSE	FALSE	0.481498	0.556019	2.42421e-10	2.68912e-08	-0.302746
Smdt1:chr15:82345996-82346218:1	Smdt1	UTR5;intron;exon	no-junctions	FALSE	FALSE	0.522069	0.556019	2.61749e-10	2.84487e-08	-0.29066
Sdc2:chr15:33032936-33033267:1	Sdc2	UTR3	no-junctions	FALSE	TRUE	0.609897	0.576877	6.70681e-10	6.74441e-08	-0.281643
Plpp3:chr4:105208605-105219348:1	Plpp3	intron;exon	across-junctions	FALSE	FALSE	0.398573	0.539928	1.25601e-09	1.23988e-07	-0.299544
Ndufa7:chr17:33824633-33824639:1	Ndufa7	exon	no-junctions	FALSE	FALSE	0.497102	0.548272	1.88839e-09	1.84719e-07	-0.280759
Sash1:chr10:8786356-8850542:-1	Sash1	intron;exon	across-junctions	FALSE	FALSE	0.288007	0.182956	2.52633e-09	2.37945e-07	0.399832
Sulf1:chr1:12719537-12720257:1	Sulf1	UTR5;intron;exon	no-junctions	FALSE	FALSE	0.143558	0.175805	2.94362e-09	2.67921e-07	-0.6842
Timp3:chr10:86346529-86347177:1	Timp3	UTR3	no-junctions	FALSE	FALSE	0.139545	0.153159	2.96307e-09	2.67921e-07	0.661387
Pcsk6:chr7:66049727-66049967:1	Pcsk6	UTR3	no-junctions	FALSE	FALSE	0.324565	0.652563	3.5903e-09	3.14078e-07	-0.286038
BC004004:chr17:29308282-29308554:1	BC004004	UTR3	no-junctions	FALSE	TRUE	0.176103	0.207986	5.94733e-09	4.96072e-07	-0.547571
Lamp2:chrX:38404975-38405521:-1	Lamp2	UTR3	no-junctions	FALSE	FALSE	0.610789	0.467223	7.9824e-09	6.36227e-07	0.326303
Rbx1:chr15:81466324-81466420:1	Rbx1	UTR5;exon	no-junctions	FALSE	FALSE	0.459652	0.545888	8.22574e-09	6.50801e-07	-0.283904
Fus:chr7:127980104-127981267:1	Fus	intron;exon	across-junctions	FALSE	FALSE	0.24387	0.311681	1.09974e-08	8.57477e-07	-0.524703
Celf2:chr2:7077151-7077709:-1	Celf2	intron;exon	no-junctions	TRUE	FALSE	0.11012	0.171633	1.1975e-08	9.26985e-07	-0.633239
Ccn1:chr3:145648046-145648666:-1	Ccn1	intron;exon	no-junctions	FALSE	TRUE	0.395898	0.303337	1.23045e-08	9.4569e-07	0.350809
Tmed10:chr12:85340614-85340987:-1	Tmed10	exon	no-junctions	TRUE	TRUE	0.358894	0.337306	1.41571e-08	1.08036e-06	-0.388636
Rbx1:chr15:81466368-81466410:1	Rbx1	UTR5;exon	no-junctions	FALSE	FALSE	0.450736	0.532777	1.56427e-08	1.16079e-06	-0.283944
Pam:chr1:97885547-97896049:-1	Pam	intron;exon	across-junctions	FALSE	FALSE	0.58716	0.361144	1.91674e-08	1.403e-06	0.270829
Lama2:chr10:27266563-27328283:-1	Lama2	intron;exon	across-junctions	TRUE	FALSE	0.392778	0.215733	1.95669e-08	1.42257e-06	0.380985
Ugdh:chr5:65413492-65414142:-1	Ugdh	UTR3	no-junctions	FALSE	FALSE	0.127954	0.218713	2.73463e-08	1.93583e-06	0.647642
Akap12:chr10:4266380-4313909:1	Akap12	UTR5;intron;exon	across-junctions	FALSE	FALSE	0.219349	0.258045	3.52256e-08	2.46122e-06	-0.43003
Rbx1:chr15:81466296-81466382:1	Rbx1	UTR5;exon	no-junctions	FALSE	FALSE	0.429336	0.511323	3.81288e-08	2.61316e-06	-0.287383
Phlda1:chr10:111507397-111507613:1	Phlda1	exon	no-junctions	FALSE	FALSE	0.274632	0.398689	4.0444e-08	2.75429e-06	-0.423979
Sntb2:chr8:107009767-107011472:1	Sntb2	UTR3	across-junctions	FALSE	FALSE	0.43424	0.34267	4.53238e-08	3.06719e-06	0.334597
Fbln1:chr15:85244153-85244375:1	Fbln1	intron;exon	no-junctions	FALSE	FALSE	0.304949	0.408224	4.68814e-08	3.13319e-06	-0.358855
Ecm2:chr13:49532331-49532789:1	Ecm2	UTR3	no-junctions	TRUE	FALSE	0.12617	0.119785	5.05686e-08	3.35572e-06	-0.91938
Tmem100:chr11:90035825-90036143:1	Tmem100	UTR3	no-junctions	FALSE	FALSE	0.106554	0.427294	5.22172e-08	3.42595e-06	-0.377335
Snx21:chr2:164787170-164787684:1	Snx21	UTR3	no-junctions	FALSE	FALSE	0.140437	0.0935638	7.45175e-08	4.74443e-06	0.652219
Mir100hg:chr9:41579787-41580231:1	Mir100hg	intron;exon	no-junctions	FALSE	FALSE	0.119483	0.155542	8.67536e-08	5.49099e-06	-0.559243
Mndal:chr1:173871393-173872955:-1	Mndal	intron;exon	across-junctions	FALSE	FALSE	0.145341	0.079857	1.00002e-07	6.25593e-06	0.715709
Lims2:chr18:31957927-31958261:1	Lims2	UTR3	no-junctions	FALSE	FALSE	0.180116	0.457092	1.03165e-07	6.41652e-06	-0.342765
Il11ra1:chr4:41768146-41769101:1	Il11ra1	intron;exon	across-junctions	FALSE	FALSE	0.386536	0.342074	1.12147e-07	6.89541e-06	-0.333625
Slc44a1:chr4:53567347-53567878:1	Slc44a1	UTR3	no-junctions	FALSE	FALSE	0.350424	0.349821	1.26458e-07	7.6875e-06	0.295076
Klf9:chr19:23164766-23165071:1	Klf9	UTR3	no-junctions	FALSE	FALSE	0.467231	0.571514	1.32132e-07	7.89857e-06	-0.274914
Brd7:chr8:88331039-88331434:-1	Brd7	UTR3	no-junctions	FALSE	TRUE	0.10477	0.0369487	1.64229e-07	9.70936e-06	0.974286
Lrrc58:chr16:37888387-37888858:1	Lrrc58	UTR3	no-junctions	TRUE	FALSE	0.51984	0.392133	1.67825e-07	9.86776e-06	0.270913
Dpt:chr1:164823095-164823481:1	Dpt	UTR3	no-junctions	FALSE	FALSE	0.438252	0.496424	1.82114e-07	1.06497e-05	0.303458
Glul:chr1:153909075-153909327:1	Glul	UTR3	no-junctions	FALSE	FALSE	0.194828	0.446365	1.83645e-07	1.06812e-05	-0.358306
Sash1:chr10:8756519-8762428:-1	Sash1	UTR5;intron;exon	across-junctions	FALSE	FALSE	0.0650914	0.102503	1.95372e-07	1.13021e-05	-1.10645
Cald1:chr6:34685886-34686198:1	Cald1	UTR5;intron;exon	no-junctions	FALSE	FALSE	0.119483	0.0441001	2.19071e-07	1.26054e-05	0.894
Psma2:chr13:14619263-14620799:1	Psma2	intron;exon	across-junctions	FALSE	FALSE	0.451181	0.524434	2.59677e-07	1.47059e-05	-0.272814
Akap12:chr10:4313766-4353885:1	Akap12	UTR5;intron;exon	across-junctions	FALSE	FALSE	0.34329	0.293206	2.73083e-07	1.53842e-05	0.33911
Sntb2:chr8:107001483-107001615:1	Sntb2	intron;exon	no-junctions	FALSE	FALSE	0.162283	0.206794	2.77323e-07	1.55416e-05	-0.503581
Crispld2:chr8:120051620-120051762:1	Crispld2	UTR3	no-junctions	FALSE	TRUE	0.228712	0.0882002	3.24323e-07	1.79882e-05	0.657489
Sri:chr5:8063231-8063376:1	Sri	intron;exon	no-junctions	FALSE	FALSE	0.28444	0.314064	3.67438e-07	2.00692e-05	-0.352516
Sulf1:chr1:12860571-12861192:1	Sulf1	UTR3	no-junctions	TRUE	FALSE	0.301382	0.246722	4.71337e-07	2.56141e-05	0.36732
Fbln1:chr15:85240587-85244362:1	Fbln1	intron;exon	across-junctions	FALSE	FALSE	0.336603	0.43683	5.18973e-07	2.79208e-05	-0.305903
Phb2:chr6:124716343-124716950:1	Phb2	UTR3	across-junctions	TRUE	FALSE	0.545252	0.467223	5.46394e-07	2.9105e-05	0.257591
Tpm3:chr3:90089097-90089802:1	Tpm3	intron;exon	no-junctions	FALSE	FALSE	0.1177	0.146603	5.50532e-07	2.91809e-05	-0.628004
Anxa3:chr5:96838262-96838412:1	Anxa3	intron;exon	no-junctions	FALSE	FALSE	0.263486	0.404648	6.20979e-07	3.22789e-05	-0.296262
4930523C07Rik:chr1:160075011-160075383:1	4930523C07Rik	UTR5;intron;exon	no-junctions	FALSE	FALSE	0.282211	0.221097	7.75961e-07	3.9949e-05	0.461104
Lsp1:chr7:142490520-142490730:1	Lsp1	UTR3	no-junctions	FALSE	FALSE	0.371378	0.409416	7.89876e-07	4.04718e-05	-0.298144
Timp3:chr10:86346915-86347629:1	Timp3	UTR3	no-junctions	FALSE	FALSE	0.102987	0.117998	8.56939e-07	4.34937e-05	0.644186
Mndal:chr1:173857213-173857344:-1	Mndal	UTR3	no-junctions	TRUE	FALSE	0.169416	0.110846	9.19633e-07	4.64566e-05	0.554592
Plxdc2:chr2:16729253-16751259:1	Plxdc2	intron;exon	across-junctions	FALSE	FALSE	0.334374	0.377235	1.12769e-06	5.61754e-05	-0.277877
Sdc2:chr15:33033441-33033621:1	Sdc2	UTR3	no-junctions	TRUE	FALSE	0.413732	0.263409	1.23474e-06	6.09443e-05	0.357104
Serf2:chr2:121449295-121449373:1	Serf2	UTR5;exon	no-junctions	FALSE	FALSE	0.306732	0.301549	1.33884e-06	6.51849e-05	-0.393872
Selenos:chr7:66080270-66080524:1	Selenos	UTR3	no-junctions	FALSE	FALSE	0.1177	0.045292	1.36642e-06	6.62283e-05	0.834365
Smim14:chr5:65446844-65447209:-1	Smim14	UTR3	no-junctions	TRUE	FALSE	0.146233	0.208582	1.55101e-06	7.41727e-05	-0.496596
Pigk:chr3:152788556-152789091:1	Pigk	UTR3	no-junctions	FALSE	FALSE	0.104325	0.126341	1.58536e-06	7.51473e-05	-0.628369
Sept8:chr11:53543656-53544184:1	2008-09-01	UTR3	no-junctions	FALSE	FALSE	0.395453	0.438617	2.24903e-06	0.000103417	0.256454
Sept8:chr11:53549146-53549565:1	2008-09-01	UTR3	no-junctions	TRUE	FALSE	0.140883	0.252682	3.0951e-06	0.000139344	-0.452358
Glt8d1:chr14:31001937-31002412:1	Glt8d1	UTR5;intron;exon	no-junctions	FALSE	FALSE	0.157379	0.0774732	3.52276e-06	0.000156632	0.560842
Rock1:chr18:10150185-10181638:-1	Rock1	UTR5;intron;exon	across-junctions	FALSE	FALSE	0.162283	0.185936	4.6695e-06	0.000204243	-0.542503
Pabpc1:chr15:36596027-36597106:-1	Pabpc1	UTR3	across-junctions	FALSE	FALSE	0.458761	0.424315	5.67225e-06	0.000242196	-0.250234
Gas5:chr1:161037103-161037189:1	Gas5	intron;exon	no-junctions	FALSE	FALSE	0.434686	0.327771	6.10022e-06	0.000258419	0.276356
Glipr2:chr4:43978480-43978735:1	Glipr2	UTR3	no-junctions	FALSE	FALSE	0.223362	0.312872	6.18733e-06	0.00025916	-0.321953
Slc1a5:chr7:16797604-16797856:1	Slc1a5	UTR3	no-junctions	FALSE	FALSE	0.235845	0.314064	6.46321e-06	0.00026851	-0.31581
Anxa1:chr19:20388172-20388691:-1	Anxa1	UTR5;intron;exon	no-junctions	FALSE	FALSE	0.172537	0.15733	7.90738e-06	0.00032599	0.413708
Tpm3-rs7:chr14:113315556-113316156:1	Tpm3-rs7	UTR3	no-junctions	FALSE	FALSE	0.0864913	0.114422	8.69914e-06	0.000355904	-0.626771
Tpm3:chr3:90086406-90087840:1	Tpm3	UTR5;intron;exon	across-junctions	FALSE	FALSE	0.153812	0.09118	9.40969e-06	0.000376802	0.606718
4930523C07Rik:chr1:160044533-160070743:1	4930523C07Rik	UTR5;intron;exon	across-junctions	FALSE	FALSE	0.296032	0.341478	1.02038e-05	0.000400705	-0.266755
Ifrd1:chr12:40212423-40212944:-1	Ifrd1	UTR3	no-junctions	FALSE	FALSE	0.107891	0.13826	1.13157e-05	0.000441148	-0.502132
Pcolce2:chr9:95686661-95692917:1	Pcolce2	intron;exon	across-junctions	FALSE	FALSE	0.27062	0.469011	1.36899e-05	0.000527969	-0.283512
Sash1:chr10:8786337-8814254:-1	Sash1	intron;exon	across-junctions	FALSE	FALSE	0.209541	0.123957	1.72541e-05	0.000649139	0.433834
Tfpi:chr2:84440638-84441173:-1	Tfpi	UTR3	no-junctions	FALSE	FALSE	0.16362	0.161502	1.80737e-05	0.000675253	-0.459771
Uqcrc2:chr7:120653955-120656109:1	Uqcrc2	intron;exon	across-junctions	FALSE	FALSE	0.129737	0.152563	1.87107e-05	0.000696394	-0.497692
Ahnak:chr19:9018630-9018768:1	Ahnak	UTR3	no-junctions	FALSE	FALSE	0.323228	0.424911	1.92841e-05	0.000710606	-0.262574
Dnajc3:chr14:118970652-118972376:1	Dnajc3	intron;exon	across-junctions	FALSE	FALSE	0.387873	0.367104	1.96174e-05	0.000720419	-0.253592
Zfand3:chr17:30207969-30208482:1	Zfand3	UTR3	no-junctions	FALSE	FALSE	0.12617	0.0786651	2.06539e-05	0.000755903	0.585053
Zfand3:chr17:30192640-30208488:1	Zfand3	UTR3	across-junctions	FALSE	FALSE	0.153366	0.101907	2.10845e-05	0.000766451	0.503268
Plpp3:chr4:105209196-105209214:1	Plpp3	intron;exon	no-junctions	FALSE	FALSE	0.201962	0.309893	2.27539e-05	0.000816108	-0.337118
Sdc2:chr15:33034056-33034370:1	Sdc2	UTR3	no-junctions	FALSE	FALSE	0.416407	0.426698	2.3802e-05	0.000850861	-0.289282
Scara5:chr14:65764164-65764440:1	Scara5	UTR3	no-junctions	FALSE	FALSE	0.103433	0.519666	2.5566e-05	0.00090789	-0.346112
Adcy7:chr8:88306621-88307343:1	Adcy7	intron;exon	no-junctions	FALSE	TRUE	0.432011	0.156138	2.58327e-05	0.000914341	0.310691
Edem1:chr6:108858867-108859356:1	Edem1	UTR3	no-junctions	FALSE	FALSE	0.146233	0.15733	2.88414e-05	0.00100758	-0.33763
Edem1:chr6:108854298-108855839:1	Edem1	UTR3	across-junctions	FALSE	FALSE	0.160499	0.107867	3.02073e-05	0.00104848	0.392714
Tmbim6:chr15:99405836-99408681:1	Tmbim6	UTR3	across-junctions	FALSE	FALSE	0.477931	0.352205	3.17769e-05	0.00109942	0.324923
Ppid:chr3:79591362-79600379:1	Ppid	UTR3	across-junctions	FALSE	FALSE	0.127062	0.14124	3.48746e-05	0.00119507	-0.495599
Htra1:chr7:130984966-130985273:1	Htra1	UTR3	no-junctions	FALSE	FALSE	0.169416	0.351609	3.59313e-05	0.00122737	-0.301533
Bmp1:chr14:70486553-70487030:-1	Bmp1	UTR3	no-junctions	FALSE	FALSE	0.148016	0.100715	3.63997e-05	0.00123631	0.470249
H2afj:chr6:136808244-136808382:1	H2afj	UTR5;exon	no-junctions	FALSE	FALSE	0.328132	0.312872	3.6423e-05	0.00123631	-0.250863
Tm9sf3:chr19:41214288-41215038:-1	Tm9sf3	UTR3	no-junctions	FALSE	FALSE	0.366028	0.240763	3.78472e-05	0.00127261	0.289836
Tcf4:chr18:69683090-69683870:1	Tcf4	UTR3	no-junctions	FALSE	FALSE	0.477931	0.302741	3.93293e-05	0.00131833	0.267644
Colec12:chr18:9877911-9878462:1	Colec12	UTR3	no-junctions	FALSE	FALSE	0.216674	0.156734	3.99434e-05	0.00133475	-0.408747
Fkbp5:chr17:28399094-28399477:-1	Fkbp5	UTR3	no-junctions	TRUE	FALSE	0.367811	0.266985	4.14553e-05	0.00138099	0.319492
Smad1:chr8:79372013-79399406:-1	Smad1	UTR5;intron;exon	across-junctions	FALSE	FALSE	0.125724	0.129321	4.40991e-05	0.00145554	-0.404401
Dnajb1:chr8:83611265-83611487:1	Dnajb1	UTR3	no-junctions	FALSE	FALSE	0.0949621	0.134088	4.48984e-05	0.00147289	-0.506633
Med28:chr5:45523387-45525200:1	Med28	UTR3	across-junctions	FALSE	FALSE	0.36469	0.396901	4.93011e-05	0.00158352	-0.250744
Eps15:chr4:109366444-109367005:1	Eps15	intron;exon	no-junctions	FALSE	FALSE	0.118591	0.0995232	5.66673e-05	0.00179335	0.547378
Adamts1:chr16:85799899-85800403:-1	Adamts1	UTR5;intron;exon	no-junctions	FALSE	FALSE	0.127954	0.134684	6.44646e-05	0.00202227	0.420377
Akap12:chr10:4358845-4359086:1	Akap12	UTR3	no-junctions	TRUE	FALSE	0.147124	0.184148	7.02307e-05	0.0021715	-0.430427
Ugdh:chr5:65413221-65413632:-1	Ugdh	UTR3	no-junctions	TRUE	FALSE	0.438698	0.648391	7.58206e-05	0.00229811	0.352852
Surf4:chr2:26921637-26922203:-1	Surf4	UTR3	no-junctions	FALSE	FALSE	0.159162	0.0882002	7.92798e-05	0.00236959	0.508284
Tpm3:chr3:90086412-90088539:1	Tpm3	UTR5;intron;exon	across-junctions	FALSE	FALSE	0.159162	0.101311	8.12197e-05	0.0024075	0.517062
Emd:chrX:74257288-74257832:1	Emd	UTR3	no-junctions	FALSE	FALSE	0.369594	0.402861	8.4936e-05	0.00250387	-0.25883
Pitpna:chr11:75588228-75609167:1	Pitpna	UTR5;intron;exon	across-junctions	FALSE	FALSE	0.193491	0.216329	8.6017e-05	0.0025288	-0.336507
Slc44a1:chr4:53621842-53622106:1	Slc44a1	UTR3	no-junctions	FALSE	FALSE	0.111458	0.179976	8.72254e-05	0.00254348	-0.428128
Col6a1:chr10:76709108-76709601:-1	Col6a1	UTR3	no-junctions	FALSE	FALSE	0.378065	0.31764	9.32819e-05	0.00269092	-0.268432
Cd34:chr1:194958700-194959198:1	Cd34	intron;exon	no-junctions	FALSE	FALSE	0.291574	0.300358	9.38852e-05	0.00269388	0.342316
Ptp4a1:chr1:30940302-30940661:-1	Ptp4a1	UTR3	no-junctions	FALSE	FALSE	0.16897	0.109058	9.42762e-05	0.0026979	0.418513
Ifi207:chr1:173736228-173741747:-1	Ifi207	UTR5;intron;exon	across-junctions	FALSE	FALSE	0.0842621	0.178784	9.49221e-05	0.00270918	-0.47555
Tfpi:chr2:84434278-84444178:-1	Tfpi	UTR3	across-junctions	FALSE	FALSE	0.226482	0.213349	9.83544e-05	0.00279233	-0.337391
Atf3:chr1:191177142-191183211:-1	Atf3	UTR5;intron;exon	across-junctions	FALSE	FALSE	0.219349	0.283075	0.000101669	0.00287128	0.296432
Igf1:chr10:87936588-87937042:1	Igf1	UTR3	no-junctions	FALSE	FALSE	0.382969	0.183552	0.000106148	0.00298993	0.313748
Tmem248:chr5:130243214-130243746:1	Tmem248	UTR3	no-junctions	FALSE	FALSE	0.187695	0.1764	0.00010891	0.00305175	-0.34735
Fkbp5:chr17:28429242-28441053:-1	Fkbp5	UTR3	across-junctions	FALSE	FALSE	0.179224	0.177592	0.000118592	0.00328034	-0.278664
Actg1:chr11:120346227-120346818:-1	Actg1	UTR3	across-junctions	FALSE	FALSE	0.249666	0.280095	0.00012004	0.00330339	0.312104
Srrm2:chr17:23806899-23807115:1	Srrm2	UTR5;intron;exon	no-junctions	FALSE	FALSE	0.32189	0.321216	0.000122829	0.00334592	-0.281301
Abca8a:chr11:110056020-110056770:-1	Abca8a	intron;exon	no-junctions	FALSE	FALSE	0.100312	0.0619785	0.000122827	0.00334592	0.589677
Tfpi:chr2:84432855-84433182:-1	Tfpi	UTR3	no-junctions	TRUE	FALSE	0.294249	0.188319	0.000135733	0.00366036	0.304101
P4ha1:chr10:59371401-59371539:1	P4ha1	UTR3	no-junctions	FALSE	FALSE	0.173428	0.172825	0.000145267	0.00387383	-0.401744
Rbm8a:chr3:96630854-96630902:1	Rbm8a	intron;exon	no-junctions	FALSE	FALSE	0.164512	0.185936	0.000148034	0.00393296	-0.423883
Dynlt1b:chr17:6434999-6435612:1	Dynlt1b	intron;exon	across-junctions	FALSE	FALSE	0.222916	0.234207	0.00015081	0.00398702	-0.299956
Timp3:chr10:86345679-86346310:1	Timp3	UTR3	no-junctions	FALSE	FALSE	0.109229	0.138856	0.000157264	0.00414745	0.457985
Mrpl21:chr19:3283120-3283561:1	Mrpl21	intron;exon	no-junctions	FALSE	FALSE	0.0860455	0.107271	0.000158546	0.00417103	-0.54255
Snx18:chr13:113594590-113617082:-1	Snx18	UTR3	across-junctions	FALSE	FALSE	0.17967	0.263409	0.000163861	0.00428988	-0.332095
Sirpa:chr2:129631620-129631836:1	Sirpa	UTR3	no-junctions	FALSE	FALSE	0.0463665	0.127533	0.00017379	0.00450597	-0.560477
Parva:chr7:112579744-112589227:1	Parva	UTR3	across-junctions	FALSE	FALSE	0.191708	0.135876	0.000175687	0.00454402	0.368942
Lsp1:chr7:142490316-142490627:1	Lsp1	intron;exon	across-junctions	FALSE	FALSE	0.313865	0.343862	0.000176836	0.00455204	-0.253664
Calm2:chr17:87446752-87446902:-1	Calm2	UTR5;intron;exon	no-junctions	FALSE	TRUE	0.246991	0.242551	0.000177411	0.00455594	-0.320891
Tpst1:chr5:130135187-130135295:1	Tpst1	UTR3	no-junctions	FALSE	FALSE	0.187695	0.234207	0.000181734	0.00465585	-0.323977
Ddx39b:chr17:35252717-35253065:1	Ddx39b	intron;exon	across-junctions	FALSE	FALSE	0.255016	0.281883	0.000185706	0.00472531	-0.278887
Aspn:chr13:49544488-49544608:1	Aspn	UTR5;exon	no-junctions	FALSE	FALSE	0.40749	0.287843	0.000190862	0.00482082	-0.261056
4930523C07Rik:chr1:160070703-160075403:1	4930523C07Rik	UTR5;intron;exon	across-junctions	FALSE	FALSE	0.335711	0.296782	0.000195159	0.00491783	0.267825
Glipr2:chr4:43970436-43977670:1	Glipr2	UTR3	across-junctions	FALSE	FALSE	0.11547	0.0965435	0.000210188	0.00523524	0.499182
Parva:chr7:112588417-112589130:1	Parva	UTR3	no-junctions	FALSE	FALSE	0.168078	0.114422	0.000211874	0.00526504	0.40543
Bin1:chr18:32435100-32435340:1	Bin1	UTR3	no-junctions	FALSE	FALSE	0.115025	0.224672	0.000219131	0.00537095	-0.355086
P2ry1:chr3:61004066-61005419:1	P2ry1	UTR3	no-junctions	FALSE	FALSE	0.167633	0.0917759	0.000223751	0.00545931	-0.292284
Adamts2:chr11:50804079-50804321:1	Adamts2	UTR3	no-junctions	FALSE	TRUE	0.354436	0.200834	0.000226776	0.00552062	0.305698
P2ry1:chr3:61008538-61008982:1	P2ry1	UTR3	no-junctions	TRUE	FALSE	0.128399	0.0399285	0.000236655	0.00572227	0.528213
Tfpi:chr2:84432855-84434319:-1	Tfpi	UTR3	across-junctions	TRUE	FALSE	0.296478	0.190107	0.00024198	0.0058379	0.290607
Map2k2:chr10:81119517-81119794:1	Map2k2	UTR3	no-junctions	FALSE	FALSE	0.202407	0.236591	0.000244355	0.0058558	-0.329388
Set:chr2:30071154-30071406:1	Set	UTR3	no-junctions	TRUE	TRUE	0.341953	0.200238	0.000247179	0.00591032	0.306493
Hectd1:chr12:51743722-51744106:-1	Hectd1	UTR3	no-junctions	FALSE	FALSE	0.16362	0.175805	0.000251499	0.0060003	-0.355231
Rbbp7:chrX:162777732-162778403:1	Rbbp7	UTR3	across-junctions	FALSE	FALSE	0.245653	0.27056	0.000260788	0.00619444	-0.284946
Hadhb:chr5:30184027-30184153:1	Hadhb	UTR3	no-junctions	FALSE	FALSE	0.153366	0.167461	0.000264107	0.0062457	-0.364924
Ankrd11:chr8:122895632-122896144:-1	Ankrd11	UTR3	no-junctions	FALSE	FALSE	0.199733	0.115018	0.000265257	0.00625912	0.399261
Tmem159:chr7:120120277-120120542:1	Tmem159	UTR3	no-junctions	FALSE	FALSE	0.218457	0.27652	0.000284341	0.00653742	-0.26176
Sat1:chrX:155215419-155215919:-1	Sat1	intron;exon	across-junctions	FALSE	FALSE	0.159608	0.231824	0.000283764	0.00653742	-0.292124
Mydgf:chr17:56175744-56176113:-1	Mydgf	UTR3	no-junctions	FALSE	FALSE	0.109675	0.120381	0.000290199	0.00665788	-0.562486
Macf1:chr4:123511776-123513907:-1	Macf1	intron;exon	across-junctions	FALSE	FALSE	0.124387	0.0649583	0.000299224	0.0068213	0.533347
Snx21:chr2:164792181-164792415:1	Snx21	UTR3	no-junctions	FALSE	FALSE	0.0940704	0.131704	0.000300475	0.00683534	-0.432204
Psmd13:chr7:140897580-140898223:1	Psmd13	UTR3	across-junctions	FALSE	FALSE	0.167187	0.194875	0.000305029	0.00692429	-0.336492
Ctsa:chr2:164838814-164839173:1	Ctsa	intron;exon	across-junctions	FALSE	FALSE	0.15827	0.165673	0.000322571	0.00721594	-0.387729
Glipr2:chr4:43977558-43978152:1	Glipr2	UTR3	no-junctions	FALSE	FALSE	0.137762	0.115018	0.000326448	0.00727241	0.443762
Hnrnpa3:chr2:75666112-75666572:1	Hnrnpa3	UTR3	no-junctions	FALSE	FALSE	0.262595	0.203218	0.000331583	0.00735635	0.32774
Pitpna:chr11:75588231-75603534:1	Pitpna	UTR5;intron;exon	across-junctions	FALSE	FALSE	0.162283	0.17938	0.000344261	0.00759068	-0.343034
Itgbl1:chr14:123661155-123840754:1	Itgbl1	intron;exon	across-junctions	FALSE	FALSE	0.527419	0.138856	0.000345602	0.00760466	-0.290688
Arhgef40:chr14:51985854-51986412:1	Arhgef40	intron;exon	no-junctions	FALSE	FALSE	0.335265	0.169845	0.00034653	0.00760951	0.27143
Kmt2e:chr5:23478393-23478962:1	Kmt2e	intron;exon	no-junctions	FALSE	FALSE	0.142666	0.137664	0.000349796	0.0076656	-0.487265
Pakap:chr4:57567802-57648143:1	Pakap	UTR5;intron;exon	across-junctions	FALSE	FALSE	0.139099	0.120381	0.000359784	0.00784788	0.414073
Map2k2:chr10:81119569-81119767:1	Map2k2	UTR3	no-junctions	FALSE	FALSE	0.194828	0.227056	0.000360233	0.00784788	-0.330088
Tm7sf3:chr6:146603424-146603945:-1	Tm7sf3	UTR3	no-junctions	FALSE	FALSE	0.227374	0.11919	0.0003676	0.00798102	0.347455
Crispld2:chr8:120051028-120051136:1	Crispld2	UTR3	no-junctions	FALSE	FALSE	0.253678	0.17938	0.000371333	0.00803932	-0.344152
Postn:chr3:54371967-54373013:1	Postn	intron;exon	across-junctions	FALSE	FALSE	0.11012	0.0208582	0.000373542	0.00805474	-1.0217
Tnxb:chr17:34718797-34719067:1	Tnxb	intron;exon	no-junctions	FALSE	FALSE	0.226482	0.401669	0.000379793	0.00814858	-0.270399
Wasl:chr6:24613805-24614165:-1	Wasl	UTR3	no-junctions	TRUE	FALSE	0.163174	0.164482	0.000380166	0.00814858	-0.375225
Copz2:chr11:96855256-96855370:1	Copz2	intron;exon	no-junctions	FALSE	FALSE	0.296032	0.26758	0.000383295	0.00816685	-0.275649
Parva:chr7:112591026-112591296:1	Parva	UTR3	no-junctions	FALSE	FALSE	0.100758	0.125149	0.000410767	0.00871765	-0.474762
Phf20l1:chr15:66613254-66624125:1	Phf20l1	UTR3	across-junctions	FALSE	FALSE	0.275524	0.193683	0.000415039	0.00877242	0.265012
Atl3:chr19:7538140-7538702:1	Atl3	UTR3	no-junctions	FALSE	FALSE	0.0753455	0.106675	0.000414795	0.00877242	-0.464006
Arhgap6:chrX:169303971-169304435:1	Arhgap6	UTR3	no-junctions	TRUE	FALSE	0.104325	0.068534	0.000430775	0.00899904	0.542607
Macf1:chr4:123511782-123513148:-1	Macf1	intron;exon	across-junctions	FALSE	FALSE	0.123049	0.0643623	0.000441765	0.00915875	0.526725
Rhoj:chr12:75308814-75309102:1	Rhoj	UTR5;intron;exon	no-junctions	FALSE	FALSE	0.207312	0.259237	0.000443555	0.00917817	-0.417324
Leprotl1:chr8:34135572-34135923:-1	Leprotl1	UTR3	no-junctions	TRUE	FALSE	0.162728	0.137068	0.000455094	0.00939887	-0.403229
Fgl2:chr5:21377933-21378374:1	Fgl2	UTR3	no-junctions	TRUE	FALSE	0.230941	0.165673	0.000511944	0.0104526	-0.287738
Sash1:chr10:8756542-8784442:-1	Sash1	UTR5;intron;exon	across-junctions	FALSE	FALSE	0.11547	0.127533	0.000530847	0.0107367	-0.586309
Sptbn1:chr11:30154154-30159539:-1	Sptbn1	intron;exon	across-junctions	FALSE	FALSE	0.183237	0.134684	0.000537303	0.0108469	0.387325
Micu1:chr10:59863447-59863729:1	Micu1	UTR3	no-junctions	FALSE	FALSE	0.0896121	0.157926	0.000550022	0.0110621	-0.408522
Ssr1:chr13:37977932-37978729:-1	Ssr1	UTR3	no-junctions	FALSE	FALSE	0.460098	0.407628	0.000565606	0.0112535	-0.288514
Thy1:chr9:44047944-44048214:1	Thy1	UTR3	no-junctions	FALSE	FALSE	0.0682122	0.275328	0.000585484	0.0116019	-0.323297
Arhgef2:chr3:88647872-88648052:1	Arhgef2	UTR3	no-junctions	FALSE	FALSE	0.134195	0.0870083	0.000588041	0.0116311	0.467126
Gm42418:chr17:39848316-39848788:1	Gm42418	exon	no-junctions	FALSE	TRUE	0.293803	0.305125	0.000606538	0.011953	-0.267806
Myadm:chr7:3299321-3299357:1	Myadm	UTR3	no-junctions	FALSE	TRUE	0.233616	0.173421	0.000613737	0.0120728	0.335992
Eif4g1:chr16:20692254-20692500:1	Eif4g1	UTR3	no-junctions	FALSE	FALSE	0.123495	0.156734	0.000616288	0.0121008	-0.39056
Eln:chr5:134725557-134725995:-1	Eln	intron;exon	no-junctions	FALSE	TRUE	0.276416	0.136472	0.000712847	0.0136239	-0.329205
Col4a4:chr1:82448423-82448853:-1	Col4a4	UTR3	no-junctions	TRUE	FALSE	0.307624	0.127533	0.000711553	0.0136239	0.328759
Eln:chr5:134725593-134728481:-1	Eln	intron;exon	across-junctions	FALSE	TRUE	0.294695	0.145411	0.000716964	0.013654	-0.317488
Paip2:chr18:35616544-35616766:1	Paip2	UTR3	no-junctions	FALSE	FALSE	0.268391	0.262813	0.000721383	0.0137139	-0.26999
Jun:chr4:95050614-95050914:-1	Jun	exon	no-junctions	FALSE	FALSE	0.130629	0.151371	0.000738863	0.0140214	-0.411829
Nav1:chr1:135606382-135606923:-1	Nav1	intron;exon	no-junctions	FALSE	FALSE	0.101204	0.0637664	0.000742654	0.0140686	0.535132
Gpc6:chr14:117974917-117975539:1	Gpc6	UTR3	no-junctions	TRUE	FALSE	0.139099	0.0709178	0.000800012	0.0150755	0.428443
Wasf2:chr4:133199304-133199756:1	Wasf2	UTR3	no-junctions	FALSE	FALSE	0.240303	0.24851	0.000844417	0.0157742	-0.370358
Acaa2:chr18:74803974-74804101:1	Acaa2	intron;exon	no-junctions	FALSE	FALSE	0.146679	0.231228	0.000862532	0.0160568	-0.318606
Abca8a:chr11:110062828-110063334:-1	Abca8a	intron;exon	no-junctions	FALSE	FALSE	0.156487	0.105483	0.000871431	0.0161945	0.432637
Rpn2:chr2:157320095-157321774:1	Rpn2	intron;exon	across-junctions	FALSE	FALSE	0.312974	0.330751	0.000883415	0.0163607	-0.259283
Sys1:chr2:164464332-164464494:1	Sys1	intron;exon	no-junctions	FALSE	FALSE	0.104325	0.134684	0.000919799	0.0169283	-0.389174
Eln:chr5:134725581-134726617:-1	Eln	intron;exon	across-junctions	FALSE	TRUE	0.283995	0.138856	0.000956134	0.0174966	-0.325258
Sntb2:chr8:107001494-107001572:1	Sntb2	intron;exon	no-junctions	FALSE	FALSE	0.111904	0.143623	0.00097348	0.0177236	-0.406569
Srp9:chr1:182128663-182131367:1	Srp9	intron;exon	across-junctions	FALSE	FALSE	0.248328	0.231824	0.00098728	0.0179445	-0.273816
Fus:chr7:127980090-127980318:1	Fus	intron;exon	no-junctions	FALSE	FALSE	0.135533	0.178784	0.000994941	0.0180228	-0.484479
Zfand3:chr17:30209338-30209650:1	Zfand3	UTR3	no-junctions	FALSE	FALSE	0.087383	0.11025	0.0010366	0.0185588	-0.482421
Col4a3:chr1:82721594-82722059:1	Col4a3	UTR3	no-junctions	TRUE	FALSE	0.272849	0.0715137	0.00113172	0.0199627	0.25579
Col4a3:chr1:82649721-82656949:1	Col4a3	intron;exon	across-junctions	FALSE	FALSE	0.123495	0.0494636	0.00129136	0.0223034	-0.468391
Tcf4:chr18:69681536-69681740:1	Tcf4	UTR3	no-junctions	FALSE	FALSE	0.333036	0.281287	0.0013048	0.0224994	-0.262391
Tpcn1:chr5:120582822-120583311:-1	Tpcn1	intron;exon	no-junctions	FALSE	FALSE	0.129737	0.110846	0.00132691	0.0228442	0.339751
Gars:chr6:55076929-55077632:1	Gars	intron;exon	across-junctions	FALSE	FALSE	0.125279	0.148391	0.00134496	0.0231178	-0.350687
Col5a2:chr1:45442559-45503058:-1	Col5a2	UTR5;intron;exon	across-junctions	FALSE	FALSE	0.382523	0.244934	0.0013859	0.0236328	-0.286077
Hnrnpr:chr4:136339965-136340325:1	Hnrnpr	UTR3	no-junctions	FALSE	FALSE	0.178778	0.178784	0.00142283	0.0240718	-0.301475
Sp100:chr1:85709626-85709998:1	Sp100	UTR3	no-junctions	TRUE	FALSE	0.180116	0.168653	0.00144386	0.024313	-0.323228
Chst12:chr5:140524572-140524824:1	Chst12	exon	no-junctions	FALSE	FALSE	0.154258	0.176996	0.00149716	0.0248987	-0.300728
Timp3:chr10:86303956-86304444:1	Timp3	intron;exon	no-junctions	FALSE	FALSE	0.0606331	0.147199	0.00150486	0.0249496	-0.61983
Lrrk1:chr7:66341612-66342122:-1	Lrrk1	intron;exon	no-junctions	FALSE	FALSE	0.168524	0.0983313	0.00151222	0.0249592	-0.368513
Sar1a:chr10:61689715-61691491:1	Sar1a	UTR3	across-junctions	FALSE	FALSE	0.259028	0.174017	0.0015124	0.0249592	0.293915
Copb1:chr7:114226906-114233287:-1	Copb1	intron;exon	across-junctions	FALSE	FALSE	0.129737	0.079261	0.00156852	0.0256493	0.446847
Rbm8a:chr3:96630448-96630904:1	Rbm8a	UTR5;intron;exon	across-junctions	FALSE	FALSE	0.202853	0.219905	0.00161883	0.0263918	-0.337639
Lims1:chr10:58413941-58416666:1	Lims1	intron;exon	across-junctions	FALSE	FALSE	0.134195	0.150775	0.00163088	0.026548	-0.365769
Efemp1:chr11:28926129-28926339:1	Efemp1	UTR3	no-junctions	FALSE	FALSE	0.0294249	0.352205	0.00163764	0.0266179	-0.459506
Cald1:chr6:34773653-34774140:1	Cald1	UTR3	no-junctions	FALSE	FALSE	0.271957	0.231228	0.00164045	0.0266233	-0.285952
Sec62:chr3:30819362-30819710:1	Sec62	UTR3	no-junctions	FALSE	FALSE	0.268391	0.22944	0.0016994	0.027265	-0.270179
Luc7l2:chr6:38585055-38592942:1	Luc7l2	UTR3	across-junctions	FALSE	FALSE	0.119483	0.0750894	0.00173365	0.0276766	0.48118
Tsc22d4:chr5:137759151-137759373:1	Tsc22d4	UTR3	no-junctions	FALSE	FALSE	0.0878288	0.100715	0.00175925	0.0280438	-0.418044
Timp3:chr10:86348452-86348656:1	Timp3	UTR3	no-junctions	FALSE	FALSE	0.074008	0.184744	0.00176493	0.0280927	-0.4204
Vps41:chr13:18866109-18866439:1	Vps41	UTR3	no-junctions	FALSE	FALSE	0.0798038	0.106079	0.00177172	0.0281591	-0.422891
Naa20:chr2:145915497-145915958:1	Naa20	UTR3	across-junctions	FALSE	FALSE	0.187695	0.196663	0.00178952	0.0283582	-0.302547
Itgb1:chr8:128705351-128707234:1	Itgb1	intron;exon	across-junctions	FALSE	FALSE	0.171199	0.100119	0.00188902	0.0296728	0.382261
Ifi203:chr1:173933153-173933760:-1	Ifi203	intron;exon	no-junctions	TRUE	FALSE	0.164958	0.0637664	0.00201399	0.0312706	0.409864
Hacd2:chr16:35099723-35101960:1	Hacd2	intron;exon	across-junctions	FALSE	FALSE	0.0780205	0.110846	0.0020206	0.0313281	-0.439992
Psmd11:chr11:80469752-80470627:1	Psmd11	UTR3	across-junctions	FALSE	FALSE	0.220687	0.228844	0.00203729	0.0315414	-0.26181
Eif5:chr12:111541296-111541752:1	Eif5	UTR3	no-junctions	FALSE	FALSE	0.131074	0.128725	0.00204123	0.031557	-0.380645
Eps8:chr6:137477598-137478152:-1	Eps8	UTR3	no-junctions	FALSE	FALSE	0.115025	0.0744934	0.00204442	0.031561	0.37498
Prkar1a:chr11:109668687-109669269:1	Prkar1a	UTR3	no-junctions	FALSE	FALSE	0.440036	0.371275	0.00211068	0.0324442	-0.260916
Sgcb:chr5:73633518-73634082:-1	Sgcb	UTR3	no-junctions	FALSE	FALSE	0.152474	0.146603	0.00216076	0.0329862	-0.308919
Ppa1:chr10:61667550-61670472:1	Ppa1	intron;exon	across-junctions	FALSE	FALSE	0.159162	0.188915	0.00219907	0.0333737	-0.309125
Nsfl1c:chr2:151509468-151509660:1	Nsfl1c	intron;exon	no-junctions	FALSE	FALSE	0.150691	0.162098	0.00225821	0.034079	-0.324581
Bmp1:chr14:70486547-70490153:-1	Bmp1	UTR3	across-junctions	FALSE	FALSE	0.202853	0.160906	0.00225816	0.034079	0.253709
Mff:chr1:82735360-82751800:1	Mff	UTR3	across-junctions	FALSE	FALSE	0.161837	0.115018	0.00234034	0.0349751	0.355216
Ssrp1:chr2:85046188-85046755:1	Ssrp1	UTR3	across-junctions	TRUE	FALSE	0.190816	0.210965	0.00233764	0.0349751	-0.278785
Adgrd1:chr5:129129073-129129913:1	Adgrd1	intron;exon	no-junctions	TRUE	FALSE	0.0392332	0.13826	0.00233999	0.0349751	0.496253
Jun:chr4:95050651-95050819:-1	Jun	exon	no-junctions	FALSE	FALSE	0.0851538	0.105483	0.00237687	0.0354226	-0.459444
Sf3a3:chr4:124728092-124728419:1	Sf3a3	intron;exon	across-junctions	FALSE	FALSE	0.0838163	0.106675	0.00240194	0.0356421	-0.42238
Dnajc3:chr14:118976780-118978242:1	Dnajc3	UTR3	across-junctions	FALSE	FALSE	0.17432	0.105483	0.00242434	0.0358322	0.389494
Tcf4:chr18:69687335-69687511:1	Tcf4	UTR3	no-junctions	FALSE	TRUE	0.12617	0.107867	0.00244242	0.03605	-0.413885
Vasn:chr16:4650120-4650406:1	Vasn	UTR3	no-junctions	FALSE	FALSE	0.108337	0.179976	0.0024563	0.0361166	-0.304555
Ptov1:chr7:44863195-44863377:-1	Ptov1	UTR3	no-junctions	FALSE	FALSE	0.234062	0.230036	0.00246464	0.0361301	-0.251593
Ywhab:chr2:164011375-164014341:1	Ywhab	UTR5;intron;exon	across-junctions	FALSE	FALSE	0.130629	0.0935638	0.00248727	0.0364123	0.405608
Abtb1:chr6:88835914-88836253:-1	Abtb1	UTR3	no-junctions	TRUE	FALSE	0.121266	0.079857	0.00253001	0.0369016	0.441754
Abhd16a:chr17:35102121-35102353:1	Abhd16a	UTR3	across-junctions	FALSE	FALSE	0.148908	0.171633	0.00265596	0.03836	-0.299765
Nap1l1:chr10:111497700-111498150:1	Nap1l1	UTR3	no-junctions	TRUE	FALSE	0.0985288	0.110846	0.0027369	0.0393178	-0.430273
Pbrm1:chr14:31067428-31067788:1	Pbrm1	exon	no-junctions	FALSE	FALSE	0.102541	0.125149	0.00276307	0.0396408	-0.371997
Pnp:chr14:50951390-50951624:1	Pnp	UTR3	no-junctions	FALSE	FALSE	0.15827	0.210369	0.00279841	0.0399881	-0.264688
Emc2:chr15:43507589-43513846:1	Emc2	intron;exon	across-junctions	TRUE	FALSE	0.180562	0.230632	0.00280326	0.0399881	-0.271009
Snrpc:chr17:27845152-27847977:1	Snrpc	intron;exon	across-junctions	FALSE	FALSE	0.189924	0.189511	0.00283742	0.0403845	-0.301105
Bcas2:chr3:103177311-103178421:1	Bcas2	UTR3	across-junctions	FALSE	FALSE	0.222024	0.222884	0.00288407	0.0408862	-0.264278
Rbms1:chr2:60880707-60881199:-1	Rbms1	UTR5;intron;exon	no-junctions	FALSE	FALSE	0.127954	0.140644	0.00288094	0.0408862	-0.368269
Vcan:chr13:89725320-89742509:-1	Vcan	UTR5;intron;exon	across-junctions	FALSE	FALSE	0.202853	0.185936	0.00293393	0.0415383	-0.252422
Mettl7a1:chr15:100313531-100314009:1	Mettl7a1	UTR3	no-junctions	FALSE	FALSE	0.124387	0.138856	0.00317615	0.0440973	-0.328421
Pabpc1:chr15:36608864-36609014:-1	Pabpc1	UTR5;intron;exon	no-junctions	FALSE	FALSE	0.178778	0.169249	0.0032239	0.0446449	-0.314074
Krcc1:chr6:71284701-71284911:1	Krcc1	UTR3	no-junctions	FALSE	FALSE	0.106554	0.125149	0.00329645	0.0454741	-0.366589
Ube2d2a:chr18:35805753-35806041:1	Ube2d2a	UTR3	no-junctions	FALSE	FALSE	0.239412	0.240763	0.00331174	0.04551	-0.252836
Sod2:chr17:13010508-13013527:1	Sod2	intron;exon	across-junctions	FALSE	FALSE	0.145341	0.165077	0.00333895	0.0457087	-0.282891
Asph:chr4:9583686-9639277:-1	Asph	UTR3	across-junctions	FALSE	FALSE	0.156041	0.128725	0.00334808	0.0457755	0.250648
Akap12:chr10:4353029-4354054:1	Akap12	UTR5;intron;exon	no-junctions	FALSE	FALSE	0.176103	0.137068	0.00342658	0.0466119	0.325583
Tpr:chr1:150447469-150449935:1	Tpr	UTR3	across-junctions	TRUE	FALSE	0.149799	0.150775	0.00350052	0.0472592	-0.330948
Tpr:chr1:150446215-150449935:1	Tpr	UTR3	across-junctions	TRUE	FALSE	0.154704	0.154946	0.00352107	0.0474771	-0.323266
Cyb5b:chr8:107183633-107184198:1	Cyb5b	UTR3	no-junctions	FALSE	FALSE	0.150691	0.104291	0.00353122	0.0475543	0.271744
Cyb5b:chr8:107187006-107187471:1	Cyb5b	UTR3	no-junctions	TRUE	FALSE	0.123941	0.119785	0.00354097	0.0476261	-0.275391
Rora:chr9:69376757-69379042:1	Rora	UTR3	across-junctions	FALSE	FALSE	0.23852	0.165077	0.00355128	0.0476564	0.278159
Mtch2:chr2:90859457-90859535:1	Mtch2	UTR3	no-junctions	FALSE	FALSE	0.125279	0.146007	0.00356692	0.047748	-0.321562
Vps41:chr13:18811595-18838851:1	Vps41	intron;exon	across-junctions	FALSE	FALSE	0.106554	0.0721097	0.00356779	0.047748	0.415392
Serbp1:chr6:67277748-67277802:1	Serbp1	UTR3	no-junctions	FALSE	FALSE	0.210432	0.215137	0.00361627	0.0481413	-0.280401
Gxylt2:chr6:100798132-100805325:1	Gxylt2	UTR3	across-junctions	FALSE	FALSE	0.148908	0.0655542	0.00364261	0.0483286	0.393446
Foxp1:chr6:99016465-99076116:-1	Foxp1	UTR5;intron;exon	across-junctions	FALSE	FALSE	0.13152	0.11621	0.00378508	0.0499723	-0.328173

## Sheet: TAC DTU
Peak	gene_name	genomic_feature(s)	Junctions	pA_motif	pA_stretch	population1_pct	population2_pct	pvalue	padj	Log2_fold_change
Rpl14:chr9:120571444-120573612:1	Rpl14	UTR5;intron;exon	across-junctions	FALSE	FALSE	0.46355	0.417124	7.3629e-69	3.28901e-65	1.17817
Dcn:chr10:97517745-97518143:1	Dcn	UTR3	no-junctions	TRUE	FALSE	1	1	2.94004e-53	6.56658e-50	-0.388706
Dcn:chr10:97479609-97495233:1	Dcn	UTR5;intron;exon	across-junctions	FALSE	FALSE	0.601426	0.479693	3.12482e-42	4.65285e-39	1.13884
Dcn:chr10:97479609-97506656:1	Dcn	UTR5;intron;exon	across-junctions	FALSE	FALSE	0.614501	0.493963	7.75888e-41	8.66473e-38	1.10365
Plac9a:chr14:25887987-25888347:-1	Plac9a	UTR3	no-junctions	FALSE	FALSE	0.509113	0.742042	6.14987e-36	4.57858e-33	-0.552417
Abi1:chr2:22994021-23040241:-1	Abi1	UTR5;intron;exon	across-junctions	FALSE	FALSE	0.281696	0.554336	9.04046e-36	5.7691e-33	-0.61216
Cebpd:chr16:15889022-15889639:1	Cebpd	UTR3	no-junctions	FALSE	FALSE	0.0360539	0.116356	2.00387e-30	1.11891e-27	-1.98503
Abi1:chr2:22940215-22940929:-1	Abi1	UTR3	no-junctions	FALSE	FALSE	0.146989	0.147091	3.24292e-27	1.60957e-24	1.09886
Lamp1:chr8:13159224-13167370:1	Lamp1	UTR5;intron;exon	across-junctions	FALSE	FALSE	0.208003	0.079034	1.93271e-26	8.6334e-24	1.56428
Abi1:chr2:22940479-22940903:-1	Abi1	UTR3	no-junctions	FALSE	FALSE	0.125198	0.122942	1.56143e-23	6.34082e-21	1.10317
Rhoa:chr9:108337519-108337934:1	Rhoa	UTR3	no-junctions	TRUE	FALSE	0.394216	0.434687	1.19417e-18	3.81026e-16	-0.607639
Myl6:chr10:128491693-128491789:-1	Myl6	UTR3	no-junctions	FALSE	FALSE	0.704437	0.500549	1.88539e-18	5.26377e-16	0.412193
Ptms:chr6:124913681-124914057:-1	Ptms	UTR3	no-junctions	TRUE	FALSE	0.482171	0.468716	1.89121e-17	4.96944e-15	-0.383493
Rpl14:chr9:120572682-120573768:1	Rpl14	UTR3	across-junctions	FALSE	FALSE	0.490491	0.54775	1.68816e-16	3.96895e-14	0.486151
Actg1:chr11:120346227-120346818:-1	Actg1	UTR3	across-junctions	FALSE	FALSE	0.12599	0.0889133	1.97821e-14	4.01667e-12	1.13697
Tpm1:chr9:67027965-67028265:-1	Tpm1	UTR3	no-junctions	TRUE	FALSE	0.0380349	0.11416	3.25702e-14	6.32571e-12	-1.32051
Sash1:chr10:8722219-8722867:-1	Sash1	UTR3	no-junctions	TRUE	FALSE	0.13233	0.186608	4.44872e-14	8.28019e-12	-0.761844
Gem:chr4:11714298-11714752:1	Gem	UTR3	no-junctions	TRUE	FALSE	0.150158	0.204171	4.92546e-14	8.80081e-12	0.503402
Gem:chr4:11706002-11706549:1	Gem	intron;exon	no-junctions	FALSE	FALSE	0.0269414	0.106476	1.3329e-13	2.29003e-11	-1.28525
Mfap5:chr6:122528853-122529290:1	Mfap5	UTR3	no-junctions	TRUE	FALSE	0.816165	0.517014	1.72135e-13	2.84788e-11	0.365636
Ifi211:chr1:173905493-173907878:-1	Ifi211	UTR5;intron;exon	across-junctions	FALSE	FALSE	0.127575	0.0713502	3.51428e-13	5.60653e-11	1.10982
Arhgap6:chrX:168796712-169237532:1	Arhgap6	UTR5;intron;exon	across-junctions	FALSE	FALSE	0.240095	0.324918	7.72459e-13	1.18985e-10	-0.394825
Arhgap6:chrX:169036523-169246653:1	Arhgap6	UTR5;intron;exon	across-junctions	FALSE	FALSE	0.217512	0.177827	8.22842e-13	1.22521e-10	0.625045
Lama2:chr10:26981189-26984508:-1	Lama2	UTR3	across-junctions	FALSE	FALSE	0.286846	0.264544	1.27806e-12	1.84164e-10	-0.616108
Pabpc1:chr15:36605657-36606030:-1	Pabpc1	intron;exon	no-junctions	FALSE	FALSE	0.167591	0.0636663	1.7377e-12	2.42571e-10	1.18016
Tpm1:chr9:67027943-67029842:-1	Tpm1	UTR3	across-junctions	TRUE	FALSE	0.0499208	0.12843	1.86076e-12	2.5188e-10	-1.10618
Ccn1:chr3:145646976-145647290:-1	Ccn1	UTR3	no-junctions	TRUE	FALSE	0.400951	0.273326	1.96149e-12	2.52178e-10	0.325996
Ccn1:chr3:145648046-145648666:-1	Ccn1	intron;exon	no-junctions	FALSE	TRUE	0.303487	0.340285	1.97588e-12	2.52178e-10	-0.343666
Tram1:chr1:13564698-13565194:-1	Tram1	UTR3	no-junctions	FALSE	FALSE	0.650951	0.43798	1.80137e-11	2.2352e-09	-0.38015
Ybx1:chr4:119281624-119282556:-1	Ybx1	intron;exon	across-junctions	FALSE	FALSE	0.2813	0.20966	5.19886e-11	6.1114e-09	0.661304
Ptma:chr1:86529994-86530339:1	Ptma	UTR3	no-junctions	FALSE	FALSE	0.813788	0.769484	5.45337e-11	6.24621e-09	-0.277498
Pabpc1:chr15:36605630-36608529:-1	Pabpc1	UTR5;intron;exon	across-junctions	FALSE	FALSE	0.170761	0.0724479	1.11067e-10	1.24034e-08	1.03097
Col1a2:chr6:4541085-4541544:1	Col1a2	UTR3	no-junctions	TRUE	FALSE	0.551506	0.275521	1.27479e-10	1.3889e-08	0.53984
Ddah1:chr3:145889051-145891722:1	Ddah1	UTR3	across-junctions	FALSE	FALSE	0.171949	0.00439078	1.40946e-10	1.4642e-08	2.81699
Ddah1:chr3:145853223-145891744:1	Ddah1	UTR3	across-junctions	FALSE	FALSE	0.236926	0.0603732	1.38908e-10	1.4642e-08	-0.636794
Tmed10:chr12:85342727-85343230:-1	Tmed10	UTR3	no-junctions	FALSE	FALSE	0.709984	0.453348	1.62836e-10	1.65316e-08	0.330449
Mxra7:chr11:116804085-116828046:-1	Mxra7	UTR3	across-junctions	FALSE	FALSE	0.595087	0.245884	2.10005e-10	2.08465e-08	0.441761
Fstl1:chr16:37835295-37835801:1	Fstl1	UTR3	no-junctions	FALSE	FALSE	0.775357	0.721186	4.76592e-10	4.62812e-08	-0.253275
Ptma:chr1:86529061-86529890:1	Ptma	UTR3	across-junctions	FALSE	FALSE	0.387084	0.244786	6.04493e-10	5.74525e-08	0.576782
Gm47283:chrY:90785795-90816465:1	Gm47283	intron;exon	across-junctions	TRUE	FALSE	0.343106	0.122942	6.35107e-10	5.91047e-08	-0.683913
Rhoj:chr12:75308990-75400241:1	Rhoj	UTR3	across-junctions	FALSE	FALSE	0.410063	0.563117	1.06404e-09	9.31977e-08	-0.313683
Ptms:chr6:124914441-124918006:-1	Ptms	UTR5;intron;exon	across-junctions	FALSE	FALSE	0.160856	0.0735456	3.88547e-09	3.25808e-07	0.87056
Ifi205:chr1:174011998-174017456:-1	Ifi205	UTR3	across-junctions	TRUE	FALSE	0.330824	0.555434	4.4926e-09	3.64881e-07	-0.388893
Anxa5:chr3:36460343-36464199:-1	Anxa5	intron;exon	across-junctions	FALSE	FALSE	0.169572	0.0581778	4.59331e-09	3.66398e-07	1.01303
Osbpl9:chr4:109061562-109062120:-1	Osbpl9	UTR3	no-junctions	FALSE	FALSE	0.183439	0.16685	6.14868e-09	4.81863e-07	0.548315
Camk2n1:chr4:138457672-138458233:1	Camk2n1	UTR3	no-junctions	FALSE	FALSE	0.33439	0.345774	6.4398e-09	4.95975e-07	0.449353
Ptms:chr6:124917397-124918015:-1	Ptms	UTR5;intron;exon	no-junctions	FALSE	FALSE	0.150158	0.0680571	1.07758e-08	8.15855e-07	0.889947
Rsrp1:chr4:134926936-134927441:1	Rsrp1	UTR3	no-junctions	FALSE	FALSE	0.598653	0.654226	2.0709e-08	1.51651e-06	-0.251853
Hspd1:chr1:55077835-55078234:-1	Hspd1	UTR3	no-junctions	TRUE	FALSE	0.370048	0.30955	3.16557e-08	2.28074e-06	-0.559948
Itgb1:chr8:128732756-128733200:1	Itgb1	UTR3	no-junctions	TRUE	FALSE	0.512282	0.362239	4.44099e-08	3.14887e-06	-0.381847
Pdia3:chr2:121426596-121426752:1	Pdia3	intron;exon	no-junctions	FALSE	FALSE	0.216719	0.0878156	5.50816e-08	3.84452e-06	0.830945
Npc2:chr12:84760634-84772889:-1	Npc2	UTR5;intron;exon	across-junctions	FALSE	FALSE	0.115293	0.0329308	5.80005e-08	3.92558e-06	1.23265
Tpm1:chr9:67022590-67022932:-1	Tpm1	UTR3	no-junctions	TRUE	FALSE	0.257132	0.203074	5.76875e-08	3.92558e-06	0.778584
Nedd4:chr9:72669872-72671407:1	Nedd4	UTR5;intron;exon	across-junctions	FALSE	FALSE	0.100238	0.0373216	5.97311e-08	3.98237e-06	1.23991
Pcnp:chr16:56015430-56015979:-1	Pcnp	UTR3	no-junctions	FALSE	FALSE	0.23019	0.212953	6.16213e-08	3.98931e-06	-0.612668
Fbln1:chr15:85251445-85251958:1	Fbln1	UTR3	no-junctions	FALSE	FALSE	0.330824	0.356751	7.14532e-08	4.49551e-06	-0.352448
Npc2:chr12:84760647-84765470:-1	Npc2	intron;exon	across-junctions	FALSE	FALSE	0.103407	0.0285401	1.06289e-07	6.50404e-06	1.30936
Ugdh:chr5:65413221-65413632:-1	Ugdh	UTR3	no-junctions	TRUE	FALSE	0.378764	0.520307	1.16695e-07	7.04426e-06	0.596203
Pabpc1:chr15:36596027-36597106:-1	Pabpc1	UTR3	across-junctions	FALSE	FALSE	0.34271	0.313941	1.22872e-07	7.31825e-06	-0.450193
Ahnak:chr19:9003996-9004830:1	Ahnak	intron;exon	no-junctions	FALSE	FALSE	0.10935	0.0559824	2.01628e-07	1.16971e-05	0.986749
Ifi205:chr1:174011998-174015139:-1	Ifi205	UTR3	across-junctions	TRUE	FALSE	0.3229	0.536773	2.12401e-07	1.2164e-05	-0.350591
Tpm1:chr9:67023299-67031601:-1	Tpm1	UTR3	across-junctions	FALSE	FALSE	0.088748	0.164654	2.65156e-07	1.49931e-05	-0.641175
Col3a1:chr1:45325266-45327721:1	Col3a1	intron;exon	across-junctions	FALSE	FALSE	0.177892	0.053787	2.89213e-07	1.59496e-05	0.882436
Sfrp1:chr8:23447508-23448024:1	Sfrp1	UTR3	no-junctions	FALSE	FALSE	0.12084	0.115258	5.41975e-07	2.95244e-05	-0.829032
Pabpc1:chr15:36602943-36608486:-1	Pabpc1	intron;exon	across-junctions	FALSE	FALSE	0.213946	0.11416	8.19501e-07	4.4105e-05	0.638865
Nedd4:chr9:72669884-72677454:1	Nedd4	UTR5;intron;exon	across-junctions	TRUE	FALSE	0.122821	0.0581778	8.30192e-07	4.41484e-05	0.911254
Pdia3:chr2:121432304-121434026:1	Pdia3	UTR3	across-junctions	FALSE	FALSE	0.113312	0.0274424	9.47758e-07	4.92283e-05	1.29195
Rpl3:chr15:80079634-80080667:-1	Rpl3	UTR3	across-junctions	FALSE	FALSE	0.16561	0.119649	9.84461e-07	5.0547e-05	0.70937
Ifi205:chr1:174026354-174031810:-1	Ifi205	UTR5;intron;exon	across-junctions	FALSE	FALSE	0.175515	0.240395	1.02773e-06	5.21689e-05	0.47162
Pabpc1:chr15:36595661-36598144:-1	Pabpc1	UTR3	across-junctions	TRUE	FALSE	0.534073	0.481888	1.26076e-06	6.32788e-05	-0.265738
Ifi205:chr1:174017504-174031810:-1	Ifi205	UTR5;intron;exon	across-junctions	FALSE	FALSE	0.176307	0.241493	1.44256e-06	7.08124e-05	0.46135
Loxl2:chr14:69695136-69695834:1	Loxl2	UTR3	no-junctions	TRUE	FALSE	0.227813	0.193194	1.56113e-06	7.49848e-05	-0.389324
Arglu1:chr8:8666478-8667018:-1	Arglu1	UTR3	no-junctions	FALSE	FALSE	0.167195	0.164654	1.54757e-06	7.49848e-05	-0.570767
Nid1:chr13:13510022-13510542:1	Nid1	UTR3	no-junctions	FALSE	FALSE	0.0974643	0.20966	1.60908e-06	7.64655e-05	-0.62034
Anp32b:chr4:46460039-46472169:1	Anp32b	UTR3	across-junctions	FALSE	FALSE	0.290412	0.137212	1.90873e-06	8.88156e-05	0.582704
Olfr1033:chr2:86020634-86020826:1	Olfr1033	UTR5;intron;exon	no-junctions	FALSE	FALSE	0.0709192	0.12843	1.98687e-06	9.14983e-05	0.727367
Creld2:chr15:88824730-88826683:1	Creld2	UTR3	across-junctions	TRUE	FALSE	0.436609	0.315038	2.13787e-06	9.66443e-05	-0.345943
Klf4:chr4:55527143-55527533:-1	Klf4	UTR3	no-junctions	TRUE	FALSE	0.469493	0.500549	2.14188e-06	9.66443e-05	0.262635
Arpp19:chr9:75037614-75056936:1	Arpp19	UTR3	across-junctions	FALSE	FALSE	0.3958	0.286498	2.24795e-06	0.000100416	-0.341799
Itgb1:chr8:128705351-128707234:1	Itgb1	intron;exon	across-junctions	FALSE	FALSE	0.265848	0.118551	2.8752e-06	0.000127164	0.552232
Slc38a2:chr15:96687392-96687714:-1	Slc38a2	UTR3	no-junctions	TRUE	FALSE	0.108162	0.0987925	3.52439e-06	0.000154348	0.660937
Ugdh:chr5:65421623-65423791:-1	Ugdh	intron;exon	across-junctions	FALSE	FALSE	0.0998415	0.263447	3.62878e-06	0.000157376	-0.379914
Dnaja1:chr4:40732705-40733148:1	Dnaja1	UTR3	no-junctions	FALSE	FALSE	0.494849	0.526894	4.00154e-06	0.000171874	-0.271156
Rrbp1:chr2:143947395-143947741:-1	Rrbp1	UTR3	no-junctions	FALSE	FALSE	0.225436	0.197585	4.67329e-06	0.000198815	-0.516538
Dnaja1:chr4:40732123-40733178:1	Dnaja1	UTR3	across-junctions	FALSE	FALSE	0.496434	0.529089	4.91817e-06	0.000207259	-0.268445
Tubb5:chr17:35833921-35834267:-1	Tubb5	UTR3	no-junctions	TRUE	FALSE	0.32607	0.324918	5.1292e-06	0.000212149	-0.290185
Itgb1:chr8:128713667-128720367:1	Itgb1	UTR3	across-junctions	FALSE	FALSE	0.117274	0.0274424	5.56814e-06	0.000228192	1.17773
Hspa5:chr2:34775032-34775318:1	Hspa5	intron;exon	no-junctions	FALSE	FALSE	0.253962	0.137212	5.7234e-06	0.000232422	0.592399
Smoc2:chr17:14325587-14347376:1	Smoc2	UTR3	across-junctions	FALSE	FALSE	0.204437	0.0987925	6.07639e-06	0.000244534	0.704503
Itgb1:chr8:128732155-128732719:1	Itgb1	UTR3	no-junctions	FALSE	FALSE	0.134707	0.108672	7.78709e-06	0.00031058	-0.746442
Cfh:chr1:140154249-140163241:-1	Cfh	intron;exon	across-junctions	FALSE	FALSE	0.263471	0.0746432	8.62298e-06	0.000332059	0.661795
Cfh:chr1:140183096-140183378:-1	Cfh	UTR5;intron;exon	no-junctions	FALSE	FALSE	0.14065	0.0263447	9.16337e-06	0.000349853	1.08763
Sash1:chr10:8786140-8886070:-1	Sash1	UTR5;intron;exon	across-junctions	FALSE	FALSE	0.124802	0.0801317	9.7263e-06	0.000368198	0.640037
Osbpl9:chr4:109102431-109156814:-1	Osbpl9	UTR3	across-junctions	FALSE	FALSE	0.104596	0.193194	1.04169e-05	0.000387768	-0.470313
Lum:chr10:97568140-97568656:1	Lum	UTR5;intron;exon	no-junctions	FALSE	FALSE	0.159271	0.0526894	1.28201e-05	0.000473284	0.838615
Tmbim6:chr15:99405836-99408681:1	Tmbim6	UTR3	across-junctions	FALSE	FALSE	0.209588	0.116356	1.41481e-05	0.000518031	0.543495
Ugp2:chr11:21370001-21370676:-1	Ugp2	UTR5;intron;exon	no-junctions	FALSE	FALSE	0.106973	0.050494	1.47917e-05	0.000535577	0.897063
Cdv3:chr9:103353094-103353480:-1	Cdv3	UTR3	no-junctions	TRUE	FALSE	0.156498	0.169045	1.48672e-05	0.000535577	-0.496434
Ugdh:chr5:65422170-65423070:-1	Ugdh	intron;exon	no-junctions	FALSE	FALSE	0.0974643	0.255763	2.01275e-05	0.000707949	-0.38193
Rpl15:chr14:18267823-18268137:-1	Rpl15	UTR3	no-junctions	TRUE	FALSE	0.215531	0.137212	2.05092e-05	0.000710191	0.747317
Rhoa:chr9:108336608-108337154:1	Rhoa	UTR3	no-junctions	FALSE	FALSE	0.464739	0.326015	2.19313e-05	0.000753593	0.285967
Cd63:chr10:128911402-128911972:1	Cd63	intron;exon	across-junctions	FALSE	FALSE	0.210777	0.115258	2.24428e-05	0.000765281	0.578488
Ugdh:chr5:65422744-65423388:-1	Ugdh	intron;exon	across-junctions	FALSE	TRUE	0.0471474	0.151482	2.35246e-05	0.000796093	-0.565678
Cbx1:chr11:96789260-96801640:1	Cbx1	UTR5;intron;exon	across-junctions	FALSE	FALSE	0.113708	0.0735456	2.67557e-05	0.000898629	0.688617
Rsrp1:chr4:134925192-134927003:1	Rsrp1	intron;exon	across-junctions	FALSE	FALSE	0.296751	0.245884	2.70608e-05	0.000900977	0.394672
Hnrnpa3:chr2:75661277-75662706:1	Hnrnpa3	intron;exon	across-junctions	FALSE	FALSE	0.152536	0.0691548	2.74164e-05	0.000900977	0.824365
Sash1:chr10:8786356-8850542:-1	Sash1	intron;exon	across-junctions	FALSE	FALSE	0.107369	0.0669594	2.77132e-05	0.00090361	0.686293
Ywhae:chr11:75756695-75764990:1	Ywhae	UTR3	across-junctions	FALSE	FALSE	0.113312	0.050494	2.87183e-05	0.000929598	0.882784
Fgfr1op2:chr6:146598724-146599198:1	Fgfr1op2	UTR3	no-junctions	TRUE	FALSE	0.191759	0.106476	2.98537e-05	0.00095647	0.528658
Rsrp1:chr4:134926306-134926733:1	Rsrp1	intron;exon	no-junctions	FALSE	FALSE	0.102219	0.064764	3.02598e-05	0.000958656	0.798233
Set:chr2:30072117-30072577:1	Set	UTR3	no-junctions	TRUE	FALSE	0.10103	0.11416	3.09443e-05	0.00096663	-0.696852
Tra2a:chr6:49252827-49264025:-1	Tra2a	UTR3	across-junctions	FALSE	FALSE	0.183043	0.119649	3.17962e-05	0.000986345	0.384448
Tra2a:chr6:49243924-49244306:-1	Tra2a	UTR3	no-junctions	TRUE	FALSE	0.101823	0.115258	3.33984e-05	0.0010289	-0.538243
Cd34:chr1:194958700-194959198:1	Cd34	intron;exon	no-junctions	FALSE	FALSE	0.112916	0.0976948	3.64366e-05	0.00111481	0.663413
Rbm39:chr2:156178495-156178979:-1	Rbm39	UTR3	no-junctions	FALSE	FALSE	0.367274	0.390779	3.95216e-05	0.00120097	-0.319133
Pmp22:chr11:63151086-63158577:1	Pmp22	UTR3	across-junctions	FALSE	FALSE	0.169572	0.0987925	4.09814e-05	0.00122862	0.62595
Hnrnpa3:chr2:75661395-75662121:1	Hnrnpa3	intron;exon	across-junctions	FALSE	FALSE	0.137084	0.0592755	4.1872e-05	0.00124695	0.85537
Kdelr2:chr5:143421485-143421901:1	Kdelr2	UTR3	no-junctions	TRUE	FALSE	0.353407	0.392975	5.4561e-05	0.00158262	-0.296945
Fgfr1op2:chr6:146588765-146592940:1	Fgfr1op2	UTR3	across-junctions	FALSE	FALSE	0.0986529	0.115258	5.65336e-05	0.00162926	-0.618924
Gnb1:chr4:155558818-155559269:1	Gnb1	UTR3	no-junctions	TRUE	FALSE	0.469889	0.552141	6.15049e-05	0.00173888	-0.507319
Ifi205:chr1:174026246-174028759:-1	Ifi205	UTR5;intron;exon	across-junctions	FALSE	FALSE	0.160856	0.222832	6.22294e-05	0.00174448	0.406836
Serpinb6a:chr13:33925257-33931658:-1	Serpinb6a	UTR5;intron;exon	across-junctions	FALSE	FALSE	0.112916	0.111965	6.56142e-05	0.00180925	0.596276
Scn7a:chr2:66713782-66729104:-1	Scn7a	intron;exon	across-junctions	FALSE	FALSE	0.109746	0.0526894	7.2855e-05	0.00198441	0.776976
Fstl1:chr16:37828677-37828815:1	Fstl1	intron;exon	no-junctions	FALSE	FALSE	0.106973	0.0373216	7.38558e-05	0.00199948	0.92281
Hdlbp:chr1:93430905-93431558:-1	Hdlbp	UTR5;intron;exon	across-junctions	FALSE	FALSE	0.151743	0.0823271	7.43885e-05	0.00200177	0.608901
Prelp:chr1:133914388-133914898:-1	Prelp	intron;exon	no-junctions	FALSE	FALSE	0.101823	0.0384193	7.86074e-05	0.00210263	0.913178
Rhoq:chr17:86963488-86997141:1	Rhoq	UTR3	across-junctions	FALSE	FALSE	0.188193	0.215148	8.14985e-05	0.00216699	-0.315874
Rhoq:chr17:86999567-87000069:1	Rhoq	UTR3	no-junctions	TRUE	FALSE	0.189382	0.130626	8.45924e-05	0.00223345	0.407748
Fbln2:chr6:91233439-91233942:1	Fbln2	exon	no-junctions	FALSE	FALSE	0.175911	0.110867	8.49982e-05	0.00223345	0.567682
Ppp1r2:chr16:31253144-31253672:-1	Ppp1r2	UTR3	no-junctions	FALSE	FALSE	0.409271	0.259056	0.000102619	0.00266512	0.301665
Sfrp1:chr8:23446135-23446711:1	Sfrp1	UTR3	no-junctions	FALSE	FALSE	0.173534	0.0933041	0.000120204	0.00310376	0.533618
Nucks1:chr1:131935888-131936321:1	Nucks1	UTR3	no-junctions	FALSE	FALSE	0.132726	0.0691548	0.000137721	0.00353564	0.649614
Ifi205:chr1:174015042-174017562:-1	Ifi205	intron;exon	across-junctions	FALSE	FALSE	0.0669572	0.153677	0.000146603	0.00374215	-0.622741
Luc7l2:chr6:38557463-38557992:1	Luc7l2	UTR5;intron;exon	no-junctions	FALSE	FALSE	0.109746	0.121844	0.000159052	0.00401403	-0.601349
Hsp90ab1:chr17:45568738-45569742:-1	Hsp90ab1	intron;exon	no-junctions	FALSE	FALSE	0.199287	0.151482	0.000159032	0.00401403	0.494174
Sfrp1:chr8:23449172-23449632:1	Sfrp1	UTR3	no-junctions	FALSE	FALSE	0.198891	0.178924	0.000192928	0.00481457	-0.457089
Srsf7:chr17:80200080-80200443:-1	Srsf7	UTR3	no-junctions	TRUE	FALSE	0.186609	0.103183	0.000192832	0.00481457	0.523198
Cacybp:chr1:160204904-160208587:-1	Cacybp	intron;exon	across-junctions	FALSE	FALSE	0.103011	0.053787	0.000201216	0.0049556	0.740389
H3f3b:chr11:116023308-116023933:-1	H3f3b	UTR3	across-junctions	FALSE	FALSE	0.349842	0.302964	0.000201907	0.0049556	-0.361748
Tpm1:chr9:67032489-67044027:-1	Tpm1	UTR3	across-junctions	FALSE	FALSE	0.171157	0.16685	0.000206363	0.0050373	0.496104
Mxra7:chr11:116803325-116803846:-1	Mxra7	UTR3	no-junctions	FALSE	FALSE	0.392631	0.201976	0.000215955	0.00521444	-0.342883
Lsp1:chr7:142471727-142472179:1	Lsp1	UTR5;intron;exon	no-junctions	FALSE	FALSE	0.128764	0.106476	0.000222777	0.00535024	0.526412
Eif4g2:chr7:111078048-111080277:-1	Eif4g2	intron;exon	across-junctions	FALSE	FALSE	0.114105	0.0526894	0.000227779	0.00544111	0.696643
Luc7l2:chr6:38585055-38592942:1	Luc7l2	UTR3	across-junctions	FALSE	FALSE	0.105388	0.0493963	0.000261833	0.0061746	0.78367
Mxra7:chr11:116803545-116803893:-1	Mxra7	UTR3	no-junctions	FALSE	FALSE	0.344691	0.176729	0.000262631	0.0061746	-0.375829
Cfh:chr1:140098772-140099144:-1	Cfh	intron;exon	no-junctions	TRUE	FALSE	0.12084	0.025247	0.000297393	0.00695525	0.912292
Ifi205:chr1:174027000-174028624:-1	Ifi205	UTR5;intron;exon	across-junctions	FALSE	FALSE	0.152536	0.219539	0.000301137	0.00700614	0.375221
Nfib:chr4:82505061-82505470:-1	Nfib	UTR5;intron;exon	no-junctions	FALSE	FALSE	0.133518	0.0658617	0.000307513	0.00711742	0.625936
Set:chr2:30068925-30070478:1	Set	intron;exon	across-junctions	FALSE	FALSE	0.113312	0.0461032	0.000329748	0.00755376	0.774056
Srrm1:chr4:135343964-135347218:-1	Srrm1	UTR3	across-junctions	FALSE	FALSE	0.126783	0.0603732	0.000328869	0.00755376	0.681419
Cd55:chr1:130439027-130439403:-1	Cd55	UTR3	no-junctions	TRUE	FALSE	0.148177	0.298573	0.000369537	0.00842205	-0.351233
Lama2:chr10:27266563-27328283:-1	Lama2	intron;exon	across-junctions	TRUE	FALSE	0.280111	0.149286	0.000385267	0.00873598	0.345957
Pla2g4a:chr1:149829618-149830000:-1	Pla2g4a	UTR3	no-junctions	TRUE	FALSE	0.289223	0.0867179	0.000387437	0.0087408	0.498419
Slc9a3r2:chr17:24639687-24640239:-1	Slc9a3r2	UTR3	no-junctions	FALSE	FALSE	0.14065	0.100988	0.000393832	0.00879731	0.376062
Canx:chr11:50294860-50295406:-1	Canx	UTR3	no-junctions	FALSE	FALSE	0.306656	0.22393	0.00039388	0.00879731	-0.342031
Slc9a3r2:chr17:24639286-24639618:-1	Slc9a3r2	UTR3	no-junctions	FALSE	FALSE	0.0895404	0.105379	0.000402427	0.00889921	-0.471543
Serbp1:chr6:67266673-67272895:1	Serbp1	UTR3	across-junctions	FALSE	FALSE	0.192948	0.110867	0.000410901	0.00899753	0.495187
Atp2a2:chr5:122471795-122502225:-1	Atp2a2	UTR5;intron;exon	across-junctions	FALSE	FALSE	0.115293	0.133919	0.000427597	0.00931743	-0.46996
Vcan:chr13:89656137-89656835:-1	Vcan	UTR3	no-junctions	FALSE	FALSE	0.191759	0.13831	0.000451982	0.00980098	-0.451224
Meox1:chr11:101877510-101877861:-1	Meox1	UTR3	no-junctions	TRUE	FALSE	0.723059	0.0933041	0.000455025	0.00981931	-0.291687
Socs2:chr10:95411416-95411974:-1	Socs2	UTR3	no-junctions	TRUE	FALSE	0.261886	0.188804	0.000467868	0.010037	0.355084
Tm9sf3:chr19:41214776-41217404:-1	Tm9sf3	UTR3	across-junctions	FALSE	FALSE	0.114501	0.0340285	0.000469609	0.010037	0.87592
Golt1b:chr6:142403429-142403858:1	Golt1b	UTR3	no-junctions	TRUE	FALSE	0.116878	0.133919	0.000496078	0.0105523	-0.355411
Calm1:chr12:100202376-100203601:1	Calm1	UTR5;intron;exon	across-junctions	FALSE	FALSE	0.139065	0.0856202	0.000508701	0.0107695	0.582217
Cycs:chr6:50564251-50565056:-1	Cycs	UTR3	no-junctions	FALSE	FALSE	0.454834	0.28101	0.000522605	0.0110117	0.267661
Rwdd1:chr10:34001665-34019576:-1	Rwdd1	UTR5;intron;exon	across-junctions	TRUE	FALSE	0.180666	0.116356	0.000533336	0.0111332	0.525174
Prkca:chr11:107933387-107938836:-1	Prkca	UTR3	no-junctions	TRUE	TRUE	0.155309	0.050494	0.000552778	0.0114849	0.69428
Mrpl48:chr7:100565137-100608098:-1	Mrpl48	UTR3	across-junctions	FALSE	FALSE	0.116086	0.064764	0.000580297	0.0120009	0.639552
Golt1b:chr6:142401663-142402215:1	Golt1b	UTR3	no-junctions	FALSE	FALSE	0.10103	0.0636663	0.000585898	0.0120609	0.574406
Hspa5:chr2:34772276-34773262:1	Hspa5	UTR3	across-junctions	FALSE	FALSE	0.265452	0.158068	0.000673267	0.0136704	0.41522
Hspd1:chr1:55080098-55081283:-1	Hspd1	intron;exon	across-junctions	FALSE	FALSE	0.126783	0.0570801	0.000688715	0.0139208	0.472118
Hmgn1:chr16:96121875-96122439:-1	Hmgn1	UTR3	no-junctions	FALSE	FALSE	0.150158	0.119649	0.00080625	0.0160067	-0.493681
Rhoj:chr12:75400980-75401456:1	Rhoj	UTR3	no-junctions	FALSE	TRUE	0.33954	0.320527	0.00081125	0.0160348	0.287595
Nedd4:chr9:72740202-72747342:1	Nedd4	UTR3	across-junctions	FALSE	FALSE	0.208796	0.225027	0.000824209	0.0162191	-0.378616
Serbp1:chr6:67266626-67267868:1	Serbp1	UTR5;intron;exon	no-junctions	FALSE	FALSE	0.106973	0.0493963	0.000853847	0.0167287	0.723593
Emd:chrX:74257288-74257832:1	Emd	UTR3	no-junctions	FALSE	FALSE	0.1458	0.145993	0.000860703	0.0167893	-0.415008
Tram1:chr1:13575817-13576735:-1	Tram1	intron;exon	no-junctions	FALSE	FALSE	0.165214	0.053787	0.000878847	0.0170687	0.625054
Lsp1:chr7:142471757-142472087:1	Lsp1	UTR5;intron;exon	no-junctions	FALSE	FALSE	0.122029	0.0998902	0.000922921	0.0176944	0.489963
Sulf1:chr1:12860571-12861192:1	Sulf1	UTR3	no-junctions	TRUE	FALSE	0.209192	0.108672	0.000915398	0.0176944	0.444067
Rbm39:chr2:156179217-156180116:-1	Rbm39	UTR5;intron;exon	across-junctions	FALSE	FALSE	0.356973	0.275521	0.000953678	0.0182055	0.296987
Pdia3:chr2:121429390-121429624:1	Pdia3	intron;exon	no-junctions	FALSE	FALSE	0.179873	0.0834248	0.000973814	0.0185108	0.539691
Sept7:chr9:25293694-25306276:1	2007-09-01	intron;exon	across-junctions	FALSE	FALSE	0.420365	0.279912	0.000986687	0.018676	-0.284584
Set:chr2:30066433-30068415:1	Set	UTR5;intron;exon	across-junctions	FALSE	FALSE	0.103803	0.0472009	0.00103041	0.0194214	0.755745
Ifi211:chr1:173896345-173896585:-1	Ifi211	UTR3	no-junctions	TRUE	FALSE	0.41046	0.46652	0.00104611	0.0196343	-0.297195
Mbnl2:chr14:120431255-120431697:1	Mbnl2	UTR3	no-junctions	TRUE	FALSE	0.391442	0.192097	0.00107511	0.0200105	0.259241
Mbnl2:chr14:120429190-120429677:1	Mbnl2	UTR3	no-junctions	FALSE	FALSE	0.313788	0.208562	0.00108364	0.0200855	-0.277066
Dnaja1:chr4:40723384-40724146:1	Dnaja1	UTR5;intron;exon	no-junctions	FALSE	FALSE	0.176704	0.131723	0.001146	0.0211537	0.427856
Tmed10:chr12:85343164-85344287:-1	Tmed10	UTR3	across-junctions	TRUE	FALSE	0.322504	0.256861	0.00118226	0.0217332	-0.268799
Dnaja1:chr4:40733455-40733975:1	Dnaja1	UTR3	no-junctions	FALSE	FALSE	0.411648	0.328211	0.0012101	0.0221537	0.262983
Kif5b:chr18:6214400-6220367:-1	Kif5b	intron;exon	across-junctions	TRUE	FALSE	0.169968	0.0812294	0.00124064	0.0226201	0.526228
Tmed10:chr12:85343172-85343592:-1	Tmed10	UTR3	no-junctions	TRUE	FALSE	0.321315	0.255763	0.00133044	0.0241497	-0.266122
Cfh:chr1:140100785-140100881:-1	Cfh	intron;exon	no-junctions	FALSE	FALSE	0.114897	0.0230516	0.00133534	0.0241497	0.829815
Hspd1:chr1:55080078-55081848:-1	Hspd1	intron;exon	across-junctions	FALSE	FALSE	0.129556	0.0592755	0.0013408	0.0241507	0.424397
Creld2:chr15:88822985-88823915:1	Creld2	intron;exon	across-junctions	FALSE	FALSE	0.100238	0.0406147	0.00135744	0.0243521	0.676651
Dpt:chr1:164818814-164823513:1	Dpt	UTR3	across-junctions	FALSE	FALSE	0.187797	0.308452	0.00136708	0.024427	0.29375
Cfdp1:chr8:111854103-111854291:-1	Cfdp1	UTR5;intron;exon	no-junctions	FALSE	FALSE	0.101426	0.0450055	0.0014006	0.0248274	0.666979
Cfdp1:chr8:111854025-111854291:-1	Cfdp1	UTR5;intron;exon	no-junctions	FALSE	FALSE	0.101426	0.0450055	0.0014006	0.0248274	0.666979
Pdia3:chr2:121426506-121429674:1	Pdia3	intron;exon	across-junctions	FALSE	FALSE	0.237322	0.127333	0.00140876	0.0248733	0.422449
Hspd1:chr1:55079167-55081877:-1	Hspd1	intron;exon	across-junctions	FALSE	FALSE	0.130349	0.0603732	0.00151185	0.0265884	0.413999
Dnaja1:chr4:40723443-40726106:1	Dnaja1	UTR5;intron;exon	across-junctions	FALSE	FALSE	0.179873	0.13831	0.00157907	0.0276616	0.406308
Selenok:chr14:29974921-29975019:1	Selenok	UTR3	no-junctions	TRUE	FALSE	0.358954	0.307355	0.0016158	0.0281944	-0.2865
Cald1:chr6:34775026-34775473:1	Cald1	UTR3	no-junctions	TRUE	FALSE	0.401743	0.241493	0.00162228	0.0281974	0.295048
Kdelr2:chr5:143419569-143421191:1	Kdelr2	UTR3	across-junctions	FALSE	FALSE	0.120048	0.0746432	0.00170061	0.0294442	0.443656
Hsp90ab1:chr17:45568884-45569489:-1	Hsp90ab1	intron;exon	across-junctions	FALSE	FALSE	0.187797	0.147091	0.0017088	0.0294718	0.419053
Timp3:chr10:86348682-86349147:1	Timp3	UTR3	no-junctions	TRUE	FALSE	0.2813	0.233809	0.00172671	0.0296662	0.26693
Dnaja1:chr4:40723081-40724719:1	Dnaja1	UTR5;intron;exon	no-junctions	FALSE	FALSE	0.177892	0.135016	0.00180447	0.0306469	0.406805
Fmr1:chrX:68717425-68717963:1	Fmr1	UTR3	no-junctions	FALSE	FALSE	0.107369	0.0669594	0.00188021	0.0314565	-0.575605
Kdelr2:chr5:143420703-143421195:1	Kdelr2	UTR3	no-junctions	FALSE	FALSE	0.118067	0.0735456	0.00186971	0.0314565	0.438729
Tmed10:chr12:85340614-85340987:-1	Tmed10	exon	no-junctions	TRUE	TRUE	0.199683	0.149286	0.00192199	0.0319164	-0.372913
Col8a1:chr16:57625541-57626579:-1	Col8a1	UTR3	no-junctions	FALSE	FALSE	0.218304	0.01427	0.00194904	0.0322459	1.08279
Gpbp1:chr13:111426063-111426612:-1	Gpbp1	UTR3	no-junctions	FALSE	FALSE	0.194136	0.135016	0.00198119	0.0326567	-0.351841
Pls3:chrX:75785654-75786034:-1	Pls3	UTR3	no-junctions	TRUE	FALSE	0.402139	0.187706	0.00199659	0.0327895	0.250743
Zbtb20:chr16:43622205-43622793:1	Zbtb20	UTR3	no-junctions	FALSE	FALSE	0.101823	0.0823271	0.00215879	0.0349835	0.532405
Ppp1r2:chr16:31253976-31254528:-1	Ppp1r2	UTR3	no-junctions	FALSE	FALSE	0.223455	0.19978	0.00215331	0.0349835	-0.326054
Pls3:chrX:75804995-75875182:-1	Pls3	UTR5;intron;exon	across-junctions	FALSE	FALSE	0.196117	0.125137	0.00214219	0.0349835	-0.384893
Nfib:chr4:82290173-82290499:-1	Nfib	UTR3	no-junctions	TRUE	FALSE	0.209192	0.170143	0.00216151	0.0349835	-0.328459
Ccnd1:chr7:144929931-144930318:-1	Ccnd1	UTR3	no-junctions	TRUE	FALSE	0.144612	0.133919	0.00220927	0.0356275	-0.379918
Sept7:chr9:25286543-25293918:1	2007-09-01	intron;exon	across-junctions	FALSE	FALSE	0.271791	0.125137	0.00226599	0.0361506	0.396165
Nsd3:chr8:25677514-25678087:1	Nsd3	UTR3	no-junctions	FALSE	FALSE	0.0820127	0.107574	0.00255663	0.040355	-0.375566
Nsd3:chr8:25640695-25641308:1	Nsd3	exon	no-junctions	FALSE	FALSE	0.103011	0.0801317	0.00256875	0.0404035	0.399114
Col5a2:chr1:45374321-45375233:-1	Col5a2	UTR3	no-junctions	TRUE	FALSE	0.171157	0.0384193	0.0026391	0.0413644	0.691896
Npm1:chr11:33154884-33155322:-1	Npm1	UTR3	no-junctions	FALSE	FALSE	0.115293	0.0515917	0.00268831	0.0416968	0.626179
Pdia3:chr2:121424515-121431780:1	Pdia3	UTR3	across-junctions	FALSE	FALSE	0.246434	0.13831	0.0026797	0.0416968	0.379197
Grb10:chr11:11967231-11970587:-1	Grb10	intron;exon	across-junctions	FALSE	TRUE	0.0419968	0.118551	0.00285329	0.0437995	-0.417119
Grb10:chr11:11930508-11930823:-1	Grb10	UTR3	no-junctions	TRUE	FALSE	0.06458	0.115258	0.0028502	0.0437995	0.356735
Hspa8:chr9:40803616-40804499:1	Hspa8	intron;exon	across-junctions	FALSE	FALSE	0.172742	0.16685	0.00319143	0.0478407	0.362659
Gnb1:chr4:155557145-155557355:1	Gnb1	UTR3	no-junctions	FALSE	FALSE	0.16046	0.103183	0.00319284	0.0478407	0.345917
Luc7l2:chr6:38570404-38593019:1	Luc7l2	UTR3	across-junctions	FALSE	FALSE	0.149366	0.0878156	0.00320126	0.0478407	0.465935
Neat1:chr19:5842206-5842770:-1	Neat1	exon	no-junctions	FALSE	FALSE	0.146989	0.20966	0.00320223	0.0478407	0.250203
Loxl2:chr14:69692227-69693292:1	Loxl2	UTR3	across-junctions	FALSE	FALSE	0.116878	0.0625686	0.00332744	0.0494485	0.498902
Creld2:chr15:88822015-88823899:1	Creld2	intron;exon	across-junctions	FALSE	FALSE	0.102219	0.0439078	0.00333199	0.0494485	0.597515

## Sheet: MI-day 14 DTU
Peak	gene_name	genomic_feature(s)	Junctions	pA_motif	pA_stretch	population1_pct	population2_pct	pvalue	padj	Log2_fold_change
Malat1:chr19:5801693-5802473:-1	Malat1	intron;exon	no-junctions	FALSE	FALSE	1	1	0	0	-0.630903
Malat1:chr19:5800969-5802211:-1	Malat1	intron;exon	no-junctions	FALSE	FALSE	1	1	0	0	-0.663837
Malat1:chr19:5802498-5802672:-1	Malat1	exon	no-junctions	FALSE	FALSE	1	1	0	0	0.426926
Malat1:chr19:5802418-5802672:-1	Malat1	exon	no-junctions	FALSE	FALSE	1	1	0	0	0.400019
Malat1:chr19:5802296-5802672:-1	Malat1	exon	no-junctions	FALSE	FALSE	1	1	6.87503e-281	1.02947e-277	0.322504
Rps8:chr4:117153897-117153915:-1	Rps8	exon	no-junctions	FALSE	FALSE	0.951125	0.666667	3.21584e-259	4.01283e-256	1.72744
Plac9a:chr14:25888315-25889121:-1	Plac9a	UTR3	across-junctions	FALSE	FALSE	0.98526	0.951456	3.926e-199	4.19914e-196	0.512694
Rps8:chr4:117154784-117155643:-1	Rps8	intron;exon	across-junctions	FALSE	FALSE	0.803724	0.940129	6.51989e-149	6.10181e-146	-1.40403
Tmsb10:chr6:72957347-72957539:-1	Tmsb10	UTR3	no-junctions	TRUE	FALSE	0.996897	0.925566	8.0531e-143	6.69928e-140	0.629022
Plac9a:chr14:25887987-25888347:-1	Plac9a	UTR3	no-junctions	FALSE	FALSE	0.755625	0.868932	2.27312e-138	1.70188e-135	-1.05183
Cox7a2l:chr17:83501918-83502284:-1	Cox7a2l	UTR3	no-junctions	TRUE	FALSE	0.831652	0.813916	2.21367e-110	1.5067e-107	0.763886
Malat1:chr19:5800518-5800890:-1	Malat1	exon	no-junctions	FALSE	FALSE	0.885182	0.880259	3.21503e-104	2.00591e-101	-1.30197
Rpl6:chr5:121205334-121205604:1	Rpl6	intron;exon	no-junctions	FALSE	FALSE	0.880528	0.627832	3.43791e-99	1.97997e-96	1.1974
Rps8:chr4:117153887-117153953:-1	Rps8	exon	no-junctions	FALSE	FALSE	0.966641	0.891586	6.07242e-98	3.24744e-95	0.742478
Rpl10-ps3:chr9:50344201-50344401:-1	Rpl10-ps3	UTR3	no-junctions	FALSE	TRUE	0.976726	0.813916	3.84322e-88	1.91828e-85	0.694276
Tmsb10:chr6:72958359-72958413:-1	Tmsb10	UTR5;intron;exon	no-junctions	FALSE	FALSE	0.315749	0.461165	7.22375e-88	3.38026e-85	-2.10077
Cox7a2l:chr17:83502189-83502969:-1	Cox7a2l	UTR3	no-junctions	FALSE	FALSE	0.098526	0.542071	5.42612e-82	2.38973e-79	-2.31817
Ybx1:chr4:119279158-119283112:-1	Ybx1	intron;exon	across-junctions	FALSE	FALSE	0.284717	0.5	8.44093e-72	3.51096e-69	-1.81494
H3f3a:chr1:180802434-180803135:-1	H3f3a	UTR3	no-junctions	FALSE	FALSE	0.924748	0.885113	2.96693e-70	1.16912e-67	0.510405
Bag1:chr4:40936611-40948095:-1	Bag1	UTR5;intron;exon	across-junctions	FALSE	FALSE	0.294802	0.556634	5.60231e-63	2.09722e-60	-1.48154
Lamc1:chr1:153219238-153219508:-1	Lamc1	UTR3	no-junctions	FALSE	FALSE	0.0620636	0.288026	3.94381e-60	1.40606e-57	-2.86347
Akr1a1:chr4:116638908-116639070:-1	Akr1a1	intron;exon	no-junctions	FALSE	FALSE	0.0155159	0.194175	1.81348e-53	6.17159e-51	-4.15116
Ybx1:chr4:119279101-119285744:-1	Ybx1	intron;exon	across-junctions	FALSE	FALSE	0.538402	0.632686	5.67818e-52	1.84837e-49	-1.24566
Plac9a:chr14:25902789-25902967:-1	Plac9a	UTR5;exon	no-junctions	FALSE	FALSE	0.114818	0.33657	2.04753e-51	6.38745e-49	-2.34986
Emd:chrX:74261242-74261548:1	Emd	UTR3	no-junctions	TRUE	TRUE	0.593483	0.0970874	1.77185e-49	5.30634e-47	1.44436
Emd:chrX:74257288-74257832:1	Emd	UTR3	no-junctions	FALSE	FALSE	0.230411	0.216828	2.34771e-49	6.76051e-47	-1.80831
Rpl14:chr9:120571444-120573612:1	Rpl14	UTR5;intron;exon	across-junctions	FALSE	FALSE	0.709077	0.47411	1.53544e-48	4.10566e-46	1.08367
Myl6:chr10:128491693-128491789:-1	Myl6	UTR3	no-junctions	FALSE	FALSE	0.62917	0.720065	1.97801e-48	5.10668e-46	-0.740068
Rpl39:chrX:37082520-37085381:-1	Rpl39	UTR3	across-junctions	FALSE	FALSE	0.976726	0.957929	1.83216e-47	4.32984e-45	-0.263189
Rpl39:chrX:37082520-37084061:-1	Rpl39	UTR3	across-junctions	FALSE	FALSE	0.97595	0.919094	1.85061e-47	4.32984e-45	0.324025
Cnbp:chr6:87843470-87843838:-1	Cnbp	UTR3	no-junctions	FALSE	FALSE	0.0449961	0.21521	2.64569e-47	6.00251e-45	-2.9013
Sec11a:chr7:80915775-80916259:-1	Sec11a	UTR3	across-junctions	FALSE	FALSE	0.0240497	0.150485	4.49768e-46	9.90416e-44	-3.75388
Col6a1:chr10:76709108-76709601:-1	Col6a1	UTR3	no-junctions	FALSE	FALSE	0.183863	0.304207	4.74813e-45	9.87479e-43	-1.83703
Htra3:chr5:35652429-35652633:-1	Htra3	UTR3	no-junctions	FALSE	FALSE	0.0193949	0.249191	9.43014e-44	1.9082e-41	-4.05013
Anxa5:chr3:36449307-36450450:-1	Anxa5	UTR3	across-junctions	FALSE	FALSE	0.0240497	0.158576	1.16664e-43	2.29858e-41	-3.56297
Fbln5:chr12:101749853-101750405:-1	Fbln5	UTR3	no-junctions	FALSE	FALSE	0.65322	0.478964	1.2733e-43	2.44441e-41	0.540798
Fbln5:chr12:101750155-101751139:-1	Fbln5	UTR3	no-junctions	FALSE	FALSE	0.238169	0.393204	1.73833e-43	3.25371e-41	-1.32091
Npc2:chr12:84756805-84757303:-1	Npc2	UTR3	no-junctions	FALSE	FALSE	0.064391	0.252427	1.32859e-42	2.36837e-40	-2.41566
Mtch1:chr17:29332413-29332917:-1	Mtch1	UTR3	no-junctions	FALSE	FALSE	0.126455	0.268608	4.00616e-41	6.97538e-39	-1.77283
Mfap5:chr6:122528853-122529290:1	Mfap5	UTR3	no-junctions	TRUE	FALSE	0.852599	0.564725	4.88453e-41	8.31148e-39	0.855198
Atp5l:chr9:44920577-44920742:-1	Atp5l	UTR5;intron;exon	no-junctions	FALSE	FALSE	0.0558573	0.199029	8.55418e-41	1.42323e-38	-2.74236
Sec11a:chr7:80915804-80915894:-1	Sec11a	UTR3	no-junctions	FALSE	FALSE	0.00698216	0.10356	2.55298e-40	4.15525e-38	-5.03205
Stub1:chr17:25830545-25831183:-1	Stub1	UTR3	across-junctions	FALSE	TRUE	0.60512	0.543689	5.54929e-40	8.8399e-38	0.349602
Stub1:chr17:25830904-25831590:-1	Stub1	intron;exon	across-junctions	FALSE	FALSE	0.038014	0.231392	1.22254e-39	1.90691e-37	-2.59484
Rps8:chr4:117153873-117154365:-1	Rps8	UTR3	across-junctions	FALSE	FALSE	0.973623	0.967638	2.64644e-39	3.96278e-37	-0.365573
Tmem50a:chr4:134898237-134898525:-1	Tmem50a	UTR3	no-junctions	FALSE	FALSE	0.0612878	0.23301	7.79689e-39	1.14461e-36	-2.33814
Cct5:chr15:31590800-31592718:-1	Cct5	UTR3	across-junctions	TRUE	FALSE	0.517455	0.454693	1.39092e-38	2.00265e-36	0.482404
Cct5:chr15:31592343-31593221:-1	Cct5	intron;exon	across-junctions	FALSE	FALSE	0.0550815	0.254045	5.37403e-38	7.59157e-36	-2.22162
Cd9:chr6:125460657-125461340:-1	Cd9	UTR3	across-junctions	FALSE	FALSE	0.034135	0.144013	1.2121e-36	1.65e-34	-3.04916
Ybx1:chr4:119277981-119278161:-1	Ybx1	UTR3	no-junctions	TRUE	FALSE	0.865787	0.545307	1.45514e-36	1.94547e-34	0.773412
Ybx1:chr4:119277981-119278266:-1	Ybx1	UTR3	no-junctions	TRUE	FALSE	0.919317	0.692557	2.75914e-36	3.62415e-34	0.607901
Morf4l1:chr9:90091999-90093937:-1	Morf4l1	UTR3	across-junctions	FALSE	FALSE	0.213344	0.302589	5.08808e-36	6.56801e-34	-1.57763
Dstn:chr2:143942904-143943324:1	Dstn	UTR3	no-junctions	TRUE	FALSE	0.836307	0.7411	5.30295e-36	6.72935e-34	-0.550549
H3f3a:chr1:180802938-180803130:-1	H3f3a	UTR3	no-junctions	FALSE	FALSE	0.128006	0.373786	4.21473e-35	5.25928e-33	-1.61498
Cox7a2l:chr17:83502100-83503192:-1	Cox7a2l	UTR3	no-junctions	FALSE	FALSE	0.499612	0.78479	6.24685e-35	7.66724e-33	-0.633802
Ctsl:chr13:64364178-64366640:-1	Ctsl	UTR3	across-junctions	FALSE	FALSE	0.0737005	0.223301	1.38619e-34	1.67393e-32	-2.2446
Ctbp1:chr5:33247723-33248052:-1	Ctbp1	UTR3	no-junctions	TRUE	FALSE	0.733902	0.425566	4.79861e-34	5.70272e-32	0.510021
Ctbp1:chr5:33247947-33248883:-1	Ctbp1	UTR3	no-junctions	FALSE	FALSE	0.221102	0.317152	7.58989e-34	8.87899e-32	-1.38313
Rbm39:chr2:156177317-156177419:-1	Rbm39	UTR3	no-junctions	FALSE	FALSE	0.422033	0.066343	1.75093e-33	2.0168e-31	2.2689
Taf10:chr7:105743277-105744361:-1	Taf10	UTR5;intron;exon	across-junctions	FALSE	FALSE	0.0256012	0.192557	2.12256e-33	2.40782e-31	-2.82018
Dcn:chr10:97479609-97506656:1	Dcn	UTR5;intron;exon	across-junctions	FALSE	FALSE	0.810706	0.524272	4.22927e-33	4.72605e-31	0.948981
Hmgn1:chr16:96121875-96122439:-1	Hmgn1	UTR3	no-junctions	FALSE	FALSE	0.140419	0.257282	2.58238e-32	2.84328e-30	-1.66984
Jun:chr4:95050614-95050914:-1	Jun	exon	no-junctions	FALSE	FALSE	0.121024	0.213592	1.41034e-31	1.50846e-29	-1.85409
Vcan:chr13:89655583-89656171:-1	Vcan	UTR3	no-junctions	FALSE	FALSE	0.026377	0.132686	1.82809e-31	1.92774e-29	-3.13466
H3f3a:chr1:180802987-180803209:-1	H3f3a	UTR3	no-junctions	FALSE	FALSE	0.0550815	0.244337	3.6793e-31	3.82597e-29	-2.10157
Rps12:chr10:23786970-23787244:-1	Rps12	UTR5;intron;exon	across-junctions	FALSE	FALSE	0.0287044	0.244337	8.13832e-31	8.3468e-29	-2.60344
Zfp385a:chr15:103313895-103314258:-1	Zfp385a	UTR3	no-junctions	TRUE	FALSE	0.259891	0.527508	8.95207e-31	9.05731e-29	0.623451
Pink1:chr4:138313409-138313784:-1	Pink1	UTR3	no-junctions	FALSE	FALSE	0.40962	0.393204	1.02394e-29	1.02216e-27	0.447725
Rps8:chr4:117153827-117153976:-1	Rps8	UTR3	no-junctions	TRUE	FALSE	0.97052	0.930421	1.4167e-29	1.39564e-27	0.345012
Pink1:chr4:138313678-138314380:-1	Pink1	UTR3	no-junctions	FALSE	FALSE	0.0356866	0.194175	1.96353e-29	1.90922e-27	-2.32593
Jun:chr4:95050651-95050819:-1	Jun	exon	no-junctions	FALSE	FALSE	0.0574088	0.148867	8.95731e-29	8.59787e-27	-2.44776
Dstn:chr2:143915411-143915666:1	Dstn	UTR5;intron;exon	no-junctions	FALSE	FALSE	0.475562	0.0987055	1.59367e-28	1.51036e-26	1.59393
Rap1a:chr3:105728596-105729017:-1	Rap1a	UTR3	no-junctions	FALSE	FALSE	0.102405	0.242718	3.63874e-28	3.4054e-26	-1.73196
Ei24:chr9:36779159-36779501:-1	Ei24	UTR3	no-junctions	FALSE	FALSE	0.391001	0.31068	9.2527e-28	8.55246e-26	0.537016
Ei24:chr9:36779390-36780074:-1	Ei24	UTR3	no-junctions	FALSE	FALSE	0.0496509	0.203883	1.40608e-27	1.28382e-25	-2.01703
H3f3b:chr11:116023308-116023933:-1	H3f3b	UTR3	across-junctions	FALSE	FALSE	0.45384	0.496764	1.90176e-27	1.71548e-25	-0.912695
Tomm20:chr8:126934562-126934666:-1	Tomm20	UTR3	no-junctions	FALSE	FALSE	0.35609	0.0776699	2.66926e-27	2.37914e-25	1.85584
Sec11a:chr7:80915383-80915473:-1	Sec11a	UTR3	no-junctions	TRUE	FALSE	0.39488	0.0728155	2.94443e-27	2.59353e-25	1.85565
Morf4l2:chrX:136732942-136733324:-1	Morf4l2	UTR3	no-junctions	TRUE	FALSE	0.796742	0.600324	1.2189e-26	1.06115e-24	0.616953
Eif3e:chr15:43261065-43262712:-1	Eif3e	intron;exon	across-junctions	FALSE	FALSE	0.0690458	0.192557	1.25302e-26	1.07831e-24	-2.07697
Tecr:chr8:83572245-83572929:-1	Tecr	UTR3	across-junctions	FALSE	FALSE	0.0124127	0.134304	1.27015e-26	1.08064e-24	-3.71453
Itm2b:chr14:73362226-73362964:-1	Itm2b	UTR3	no-junctions	TRUE	FALSE	0.99069	0.970874	1.82895e-26	1.53858e-24	0.251349
Rpl27a:chr7:109519147-109519604:1	Rpl27a	UTR3	across-junctions	FALSE	FALSE	0.5609	0.339806	2.08183e-26	1.73185e-24	0.983665
Mtch1:chr17:29332072-29332466:-1	Mtch1	UTR3	no-junctions	TRUE	FALSE	0.927851	0.773463	2.1382e-26	1.7592e-24	0.595882
Morf4l2:chrX:136733279-136733651:-1	Morf4l2	UTR3	no-junctions	FALSE	FALSE	0.038014	0.165049	4.04711e-26	3.29355e-24	-2.50161
Actb:chr5:142903115-142903477:-1	Actb	UTR3	no-junctions	TRUE	FALSE	0.94647	0.917476	5.59983e-26	4.50816e-24	0.72132
Actb:chr5:142903693-142904408:-1	Actb	UTR3	across-junctions	FALSE	FALSE	0.857254	0.928803	5.77796e-26	4.60208e-24	-0.770296
Emc10:chr7:44490016-44490587:-1	Emc10	UTR3	no-junctions	FALSE	FALSE	0.638479	0.52589	1.59483e-25	1.25689e-23	0.336811
Polr3gl:chr3:96577872-96578389:-1	Polr3gl	UTR3	no-junctions	TRUE	FALSE	0.293251	0.158576	2.02151e-25	1.57657e-23	0.615217
Emc10:chr7:44490388-44491052:-1	Emc10	UTR3	no-junctions	FALSE	FALSE	0.0930954	0.2411	3.30587e-25	2.55166e-23	-1.64108
Polr3gl:chr3:96578128-96578632:-1	Polr3gl	UTR3	no-junctions	FALSE	FALSE	0.0224981	0.108414	3.48859e-25	2.66521e-23	-2.8447
Dbn1:chr13:55473977-55474061:-1	Dbn1	UTR3	no-junctions	FALSE	FALSE	0.056633	0.192557	4.42537e-25	3.34674e-23	-1.90364
Rexo2:chr9:48468733-48475265:-1	Rexo2	UTR3	across-junctions	FALSE	TRUE	0.388673	0.414239	5.1956e-25	3.88995e-23	-0.92475
Tomm20:chr8:126934953-126937160:-1	Tomm20	UTR3	across-junctions	FALSE	FALSE	0.130334	0.23301	6.1889e-25	4.54278e-23	-1.6157
Lpar1:chr4:58435497-58436229:-1	Lpar1	UTR3	no-junctions	FALSE	FALSE	0.100078	0.286408	6.16158e-25	4.54278e-23	-1.51028
Ostc:chr3:130696178-130703592:-1	Ostc	UTR3	across-junctions	FALSE	FALSE	0.246703	0.365696	6.01452e-24	4.37192e-22	-1.19961
H3f3a:chr1:180802889-180803292:-1	H3f3a	UTR3	no-junctions	FALSE	FALSE	0.323507	0.538835	6.49219e-24	4.67375e-22	-0.80117
Dcn:chr10:97479609-97495233:1	Dcn	UTR5;intron;exon	across-junctions	FALSE	FALSE	0.733126	0.467638	1.88397e-23	1.34336e-21	0.829578
Rhob:chr12:8497661-8498153:-1	Rhob	UTR3	no-junctions	FALSE	FALSE	0.737005	0.677994	4.22648e-23	2.98525e-21	0.25445
Slc25a4:chr8:46207036-46209245:-1	Slc25a4	UTR3	across-junctions	FALSE	FALSE	0.912335	0.823625	6.67188e-23	4.66844e-21	-0.26311
Serping1:chr2:84765761-84767461:-1	Serping1	UTR3	across-junctions	FALSE	FALSE	0.0325834	0.150485	8.13609e-23	5.64027e-21	-2.44793
Slc25a4:chr8:46207168-46207294:-1	Slc25a4	UTR3	no-junctions	TRUE	FALSE	0.62917	0.296117	8.72733e-23	5.99463e-21	0.852775
Rhob:chr12:8498046-8498456:-1	Rhob	UTR3	no-junctions	FALSE	FALSE	0.128006	0.276699	9.20188e-23	6.26313e-21	-1.36203
Neat1:chr19:5842206-5842770:-1	Neat1	exon	no-junctions	FALSE	FALSE	0.451513	0.621359	1.15866e-22	7.81523e-21	-0.599791
Dguok:chr6:83480783-83480982:-1	Dguok	UTR3	no-junctions	FALSE	FALSE	0.0186191	0.108414	1.41533e-22	9.4612e-21	-2.98525
Hes1:chr16:30067319-30067796:1	Hes1	UTR3	no-junctions	TRUE	TRUE	0.380915	0.263754	1.73389e-22	1.14882e-20	-0.992563
Zfp385a:chr15:103314156-103314690:-1	Zfp385a	UTR3	no-junctions	FALSE	FALSE	0.0287044	0.317152	2.87574e-22	1.88865e-20	-1.94325
Sptbn1:chr11:30099725-30100123:-1	Sptbn1	UTR3	no-junctions	TRUE	FALSE	0.0628394	0.165049	2.92685e-22	1.90551e-20	-2.04072
Sumo2:chr11:115523448-115523838:-1	Sumo2	UTR3	no-junctions	FALSE	FALSE	0.0674942	0.174757	1.72112e-21	1.10137e-19	-1.88155
Plekhj1:chr10:80796099-80796439:-1	Plekhj1	UTR3	no-junctions	TRUE	FALSE	0.376261	0.364078	2.38415e-21	1.51272e-19	0.273756
Cfl2:chr12:54860528-54861206:-1	Cfl2	UTR3	no-junctions	FALSE	FALSE	0.0488751	0.205502	2.79116e-21	1.74145e-19	-1.82768
Hsp90ab1:chr17:45570363-45571417:-1	Hsp90ab1	UTR3	across-junctions	FALSE	FALSE	0.888285	0.873786	4.15093e-21	2.56843e-19	-0.381885
Plekhj1:chr10:80796388-80796928:-1	Plekhj1	UTR3	no-junctions	FALSE	FALSE	0.0100853	0.108414	4.44485e-21	2.72775e-19	-3.30644
Tnrc6c:chr11:117654945-117655373:1	Tnrc6c	UTR5;intron;exon	no-junctions	FALSE	FALSE	0.247479	0.00161812	4.49791e-21	2.73787e-19	5.70722
Dstn:chr2:143915320-143938889:1	Dstn	UTR5;intron;exon	across-junctions	FALSE	FALSE	0.52211	0.145631	4.88788e-21	2.95126e-19	1.10995
Oat:chr7:132557858-132558090:-1	Oat	UTR3	no-junctions	FALSE	FALSE	0.0170675	0.110032	6.94644e-21	4.16064e-19	-2.88914
Sec11a:chr7:80915368-80915435:-1	Sec11a	UTR3	no-junctions	TRUE	FALSE	0.220326	0.0210356	1.71152e-20	1.00899e-18	2.72591
Rpl13a:chr7:45127047-45127302:-1	Rpl13a	intron;exon	across-junctions	FALSE	FALSE	0.0674942	0.239482	1.9119e-20	1.11831e-18	-1.5144
Ap2b1:chr11:83404583-83405035:1	Ap2b1	UTR3	no-junctions	TRUE	FALSE	0.155935	0.139159	1.30226e-19	7.50004e-18	-1.3627
Pnrc2:chr4:135870918-135871275:-1	Pnrc2	UTR3	no-junctions	TRUE	FALSE	0.376261	0.224919	3.97652e-19	2.27269e-17	0.584226
Rpl27a:chr7:109519204-109519699:1	Rpl27a	UTR3	across-junctions	FALSE	FALSE	0.631497	0.432039	4.01028e-19	2.27462e-17	0.707269
Rpl27a:chr7:109519554-109519674:1	Rpl27a	UTR3	no-junctions	FALSE	FALSE	0.630721	0.432039	4.23106e-19	2.3818e-17	0.70629
Pnrc2:chr4:135871147-135871973:-1	Pnrc2	UTR3	no-junctions	FALSE	FALSE	0.0822343	0.169903	5.36496e-19	2.97537e-17	-1.53212
Cebpd:chr16:15889022-15889639:1	Cebpd	UTR3	no-junctions	FALSE	FALSE	0.1218	0.254045	5.76151e-19	3.1718e-17	-1.09371
Slc38a2:chr15:96698038-96698180:-1	Slc38a2	intron;exon	no-junctions	FALSE	TRUE	0.0651668	0.194175	9.28555e-19	5.07452e-17	-1.59428
Tmco1:chr1:167330332-167330860:1	Tmco1	UTR3	no-junctions	FALSE	FALSE	0.440652	0.359223	1.08246e-18	5.87276e-17	-0.663356
Cdc42:chr4:137320822-137320944:-1	Cdc42	UTR3	no-junctions	FALSE	TRUE	0.291699	0.0582524	1.13859e-18	6.13281e-17	1.84644
Lpar1:chr4:58436650-58437664:-1	Lpar1	UTR3	no-junctions	FALSE	FALSE	0.102405	0.263754	1.67718e-18	8.96933e-17	-1.27632
Rnf181:chr6:72359714-72360088:-1	Rnf181	UTR3	no-junctions	FALSE	FALSE	0.300233	0.176375	1.84905e-18	9.81831e-17	0.616461
Rnf181:chr6:72359921-72360767:-1	Rnf181	UTR3	no-junctions	FALSE	FALSE	0.056633	0.142395	2.63021e-18	1.38679e-16	-1.68681
Sash1:chr10:8722528-8722984:-1	Sash1	UTR3	no-junctions	FALSE	TRUE	0.10706	0.190939	3.82484e-18	1.98865e-16	-1.5129
Nfic:chr10:81403305-81403470:-1	Nfic	UTR3	no-junctions	FALSE	FALSE	0.179209	0.187702	5.3518e-18	2.74445e-16	-1.33404
Eef1d:chr15:75896298-75897016:-1	Eef1d	intron;exon	across-junctions	FALSE	FALSE	0.0201707	0.126214	8.58132e-18	4.37064e-16	-2.48847
Rpl27a:chr7:109519147-109519924:1	Rpl27a	UTR3	across-junctions	FALSE	FALSE	0.655547	0.472492	1.58711e-17	8.02887e-16	0.639708
Ftl1-ps1:chr13:74407154-74407346:1	Ftl1-ps1	UTR3	no-junctions	TRUE	TRUE	0.460822	0.142395	2.90428e-17	1.44962e-15	1.14034
Dnajb9:chr12:44206102-44206216:-1	Dnajb9	UTR3	no-junctions	FALSE	FALSE	0.0434445	0.132686	3.48877e-17	1.72983e-15	-1.92461
Basp1:chr15:25363277-25364057:-1	Basp1	UTR3	no-junctions	TRUE	FALSE	0.117921	0.126214	3.78351e-17	1.86363e-15	-0.753905
Emc3:chr6:113515096-113516446:-1	Emc3	UTR3	no-junctions	FALSE	FALSE	0.0752521	0.190939	4.30742e-17	2.10782e-15	-1.52777
Basp1:chr15:25364010-25364521:-1	Basp1	UTR3	no-junctions	TRUE	FALSE	0.114042	0.00647249	5.64829e-17	2.74602e-15	3.56837
Nfic:chr10:81398680-81399263:-1	Nfic	UTR3	no-junctions	FALSE	FALSE	0.32661	0.0582524	1.33976e-16	6.42998e-15	1.63662
Rpl9-ps6:chr19:32465865-32466578:-1	Rpl9-ps6	UTR3	no-junctions	TRUE	TRUE	0.723817	0.415858	2.39755e-16	1.14334e-14	0.495889
Hmgb1:chr5:149048145-149048724:-1	Hmgb1	UTR3	no-junctions	FALSE	FALSE	0.851823	0.446602	2.81238e-16	1.33267e-14	0.559637
Mettl23:chr11:116849026-116849792:1	Mettl23	UTR3	across-junctions	FALSE	FALSE	0.311094	0.265372	3.0159e-16	1.42013e-14	-0.984821
Neat1:chr19:5834075-5834581:-1	Neat1	exon	no-junctions	FALSE	FALSE	0.359969	0.247573	4.30939e-16	2.01652e-14	0.728852
Ube2v2:chr16:15555598-15556129:-1	Ube2v2	UTR3	no-junctions	FALSE	FALSE	0.337471	0.202265	5.5328e-16	2.57292e-14	0.508652
Pcolce:chr5:137605723-137607032:-1	Pcolce	intron;exon	across-junctions	FALSE	FALSE	0.163693	0.190939	5.8613e-16	2.70886e-14	-1.3024
Sf3b2:chr19:5274190-5279584:-1	Sf3b2	UTR3	across-junctions	FALSE	FALSE	0.0690458	0.140777	6.04817e-16	2.77808e-14	-1.84494
Slc39a7:chr17:34028269-34028676:-1	Slc39a7	UTR3	no-junctions	TRUE	FALSE	0.401862	0.294498	6.34622e-16	2.87964e-14	0.324511
Eln:chr5:134725581-134726617:-1	Eln	intron;exon	across-junctions	FALSE	TRUE	0.162141	0.0857605	6.38616e-16	2.88031e-14	-2.10147
Lpl:chr8:68905008-68905450:1	Lpl	UTR3	no-junctions	FALSE	FALSE	0.287044	0.116505	7.88563e-16	3.53531e-14	1.21947
Ube2v2:chr16:15555891-15556605:-1	Ube2v2	UTR3	no-junctions	FALSE	FALSE	0.0527541	0.127832	8.00107e-16	3.56571e-14	-1.71648
Eln:chr5:134725593-134728481:-1	Eln	intron;exon	across-junctions	FALSE	TRUE	0.170675	0.0889968	9.29435e-16	4.11756e-14	-2.04335
Sec11a:chr7:80915399-80915495:-1	Sec11a	UTR3	no-junctions	FALSE	FALSE	0.436773	0.140777	9.42233e-16	4.1497e-14	1.09318
Slc39a7:chr17:34028557-34029164:-1	Slc39a7	UTR3	no-junctions	FALSE	FALSE	0.0349108	0.114887	9.91774e-16	4.34234e-14	-2.04752
Sh3bp5:chr14:31373583-31374564:-1	Sh3bp5	UTR3	no-junctions	FALSE	FALSE	0.267649	0.270227	1.82402e-15	7.89389e-14	-0.655267
Prxl2c:chr13:64290052-64290772:-1	Prxl2c	UTR3	no-junctions	FALSE	FALSE	0.0628394	0.126214	2.05308e-15	8.83416e-14	-1.65872
Nckap1:chr2:80500754-80501450:-1	Nckap1	UTR3	no-junctions	FALSE	FALSE	0.0426687	0.11165	4.27664e-15	1.82967e-13	-1.91541
Atp6v1e1:chr6:120795164-120795694:-1	Atp6v1e1	UTR3	no-junctions	FALSE	FALSE	0.340574	0.307443	5.57224e-15	2.35703e-13	-0.466845
Emc3:chr6:113515085-113517591:-1	Emc3	UTR3	across-junctions	FALSE	FALSE	0.0938712	0.213592	5.54885e-15	2.35703e-13	-1.28618
Ostf1:chr19:18580796-18580892:-1	Ostf1	UTR3	no-junctions	TRUE	FALSE	0.301784	0.0647249	7.83597e-15	3.29595e-13	1.52837
Serf1:chr13:100108159-100114306:1	Serf1	UTR3	across-junctions	FALSE	FALSE	0.456943	0.182848	1.17266e-14	4.87762e-13	-0.901007
Celf2:chr2:6545067-6545808:-1	Celf2	UTR3	no-junctions	FALSE	FALSE	0.0512025	0.126214	1.49015e-14	6.16396e-13	-1.77874
Jak1:chr4:101179658-101191884:-1	Jak1	intron;exon	across-junctions	FALSE	FALSE	0.0473235	0.13754	2.36702e-14	9.68409e-13	-1.73921
Timm17a:chr1:135301151-135301619:-1	Timm17a	UTR3	no-junctions	FALSE	FALSE	0.217223	0.0339806	2.56114e-14	1.04213e-12	1.94035
Lpl:chr8:68904575-68905066:1	Lpl	UTR3	no-junctions	FALSE	FALSE	0.528317	0.559871	4.16911e-14	1.68725e-12	-0.454325
Gm11361:chr13:28257947-28258134:1	Gm11361	UTR3	no-junctions	TRUE	FALSE	0.723041	0.205502	4.53368e-14	1.82493e-12	0.779174
Eln:chr5:134725557-134725995:-1	Eln	intron;exon	no-junctions	FALSE	TRUE	0.159814	0.0776699	9.94246e-14	3.95953e-12	-1.99419
Ap2a2:chr7:141632560-141633011:1	Ap2a2	UTR3	no-junctions	TRUE	TRUE	0.191621	0.11165	1.08493e-13	4.2978e-12	-1.23325
Lrp1:chr10:127620659-127621148:-1	Lrp1	UTR5;exon	no-junctions	FALSE	FALSE	0.177657	0.0485437	1.09913e-13	4.33117e-12	1.78526
Tprgl:chr4:154157818-154158352:-1	Tprgl	UTR3	no-junctions	FALSE	FALSE	0.0651668	0.127832	1.7575e-13	6.81784e-12	-1.60997
Psma7:chr2:180042224-180042433:-1	Psma7	UTR5;intron;exon	no-junctions	FALSE	FALSE	0.114818	0.00970874	1.77953e-13	6.8677e-12	3.08363
Lmo4:chr3:144188530-144189254:-1	Lmo4	UTR3	no-junctions	TRUE	FALSE	0.522886	0.291262	2.12578e-13	8.1619e-12	-0.539775
Emp2:chr16:10283656-10284298:-1	Emp2	UTR3	no-junctions	FALSE	FALSE	0.226532	0.0420712	2.57327e-13	9.82963e-12	1.67501
Rpl9-ps6:chr19:32466194-32466296:-1	Rpl9-ps6	exon	no-junctions	FALSE	FALSE	0.269977	0.260518	2.64423e-13	1.00494e-11	-0.885358
Serbp1:chr6:67266958-67267121:1	Serbp1	UTR5;intron;exon	no-junctions	FALSE	FALSE	0.232739	0.0307443	2.78864e-13	1.05447e-11	2.08966
Emc3:chr6:113514874-113515251:-1	Emc3	UTR3	no-junctions	FALSE	FALSE	0.377812	0.255663	2.88461e-13	1.08528e-11	0.716497
1110004F10Rik:chr7:116093247-116093556:1	1110004F10Rik	UTR5;intron;exon	no-junctions	FALSE	FALSE	0.320403	0.066343	3.59556e-13	1.346e-11	1.36756
Gm6169:chr13:97098539-97098785:-1	Gm6169	UTR3	no-junctions	FALSE	FALSE	0.0636152	0.114887	3.88891e-13	1.44857e-11	-1.59256
Carhsp1:chr16:8658580-8658943:-1	Carhsp1	UTR3	no-junctions	TRUE	FALSE	0.494957	0.430421	3.95984e-13	1.46769e-11	0.520219
Comt:chr16:18407344-18407416:-1	Comt	UTR3	no-junctions	TRUE	TRUE	0.207137	0.0275081	4.47526e-13	1.65056e-11	1.99741
Pam:chr1:97821022-97821533:-1	Pam	UTR3	no-junctions	FALSE	FALSE	0.828549	0.380259	7.21378e-13	2.64753e-11	0.502168
Ftl1-ps1:chr13:74406813-74407017:1	Ftl1-ps1	exon	no-junctions	FALSE	FALSE	0.462374	0.372168	8.68127e-13	3.17057e-11	-0.649869
Serbp1:chr6:67266925-67267213:1	Serbp1	UTR5;intron;exon	no-junctions	FALSE	FALSE	0.24903	0.0355987	8.8797e-13	3.2273e-11	1.89476
Fstl1:chr16:37794104-37794594:1	Fstl1	intron;exon	no-junctions	FALSE	FALSE	0.288596	0.260518	9.92693e-13	3.59048e-11	-0.992999
Fxyd5:chr7:31032881-31032971:-1	Fxyd5	UTR3	no-junctions	FALSE	FALSE	0.377036	0.326861	1.20366e-12	4.33261e-11	-0.65147
Pam:chr1:97885547-97896049:-1	Pam	intron;exon	across-junctions	FALSE	FALSE	0.622188	0.339806	1.23791e-12	4.43458e-11	-0.605947
Eif1:chr11:100321646-100322096:1	Eif1	UTR3	no-junctions	TRUE	FALSE	0.890613	0.86246	1.43204e-12	5.08138e-11	-0.263246
Rab5c:chr11:100715432-100717316:-1	Rab5c	UTR3	no-junctions	FALSE	FALSE	0.212568	0.299353	2.3071e-12	8.14778e-11	-0.789174
Carhsp1:chr16:8658774-8659626:-1	Carhsp1	UTR3	no-junctions	FALSE	FALSE	0.19007	0.372168	2.56669e-12	9.02199e-11	-1.05214
Hsp90ab1:chr17:45571140-45571634:-1	Hsp90ab1	UTR3	across-junctions	FALSE	FALSE	0.0426687	0.121359	2.99949e-12	1.04452e-10	-1.86609
1110004F10Rik:chr7:116093256-116099477:1	1110004F10Rik	UTR5;intron;exon	across-junctions	FALSE	FALSE	0.342126	0.079288	3.9677e-12	1.37528e-10	1.19764
Fbln1:chr15:85251445-85251958:1	Fbln1	UTR3	no-junctions	FALSE	FALSE	0.549263	0.530744	5.0652e-12	1.73959e-10	-0.37146
Cd55:chr1:130439289-130440014:-1	Cd55	UTR3	no-junctions	FALSE	FALSE	0.0659426	0.210356	5.13574e-12	1.75577e-10	-1.26342
Ifi205:chr1:174017504-174031810:-1	Ifi205	UTR5;intron;exon	across-junctions	FALSE	FALSE	0.133437	0.0776699	6.1373e-12	2.08863e-10	1.39734
1110004F10Rik:chr7:116104751-116105210:1	1110004F10Rik	UTR3	no-junctions	TRUE	FALSE	0.505043	0.375405	7.38123e-12	2.5006e-10	-0.583767
Ostf1:chr19:18580793-18580938:-1	Ostf1	UTR3	no-junctions	TRUE	FALSE	0.367727	0.122977	7.45183e-12	2.51315e-10	1.03722
Ifi205:chr1:174026354-174031810:-1	Ifi205	UTR5;intron;exon	across-junctions	FALSE	FALSE	0.132661	0.0760518	7.86173e-12	2.6395e-10	1.40238
Ostc:chr3:130695912-130696257:-1	Ostc	UTR3	no-junctions	TRUE	FALSE	0.717611	0.530744	8.86304e-12	2.96239e-10	0.37916
Sf3b2:chr19:5288323-5291408:-1	Sf3b2	intron;exon	across-junctions	FALSE	FALSE	0.0713732	0.121359	1.22341e-11	4.05294e-10	-1.62293
Gm11361:chr13:28257755-28257971:1	Gm11361	exon	no-junctions	FALSE	FALSE	0.632273	0.341424	1.31016e-11	4.32121e-10	-0.595996
Btg2:chr1:134075223-134075781:-1	Btg2	UTR3	no-junctions	FALSE	FALSE	0.467029	0.347896	1.3697e-11	4.4978e-10	0.384403
Btg2:chr1:134077157-134077643:-1	Btg2	UTR3	no-junctions	FALSE	FALSE	0.444531	0.391586	1.41712e-11	4.63318e-10	-0.447565
Atp6v0c:chr17:24164245-24164521:-1	Atp6v0c	UTR3	no-junctions	FALSE	FALSE	0.0744763	0.153722	1.47087e-11	4.78802e-10	-1.35015
Sf3b2:chr19:5287060-5287156:-1	Sf3b2	intron;exon	no-junctions	FALSE	FALSE	0.164469	0.0242718	1.5947e-11	5.16861e-10	2.06899
Ftl1-ps1:chr13:74407086-74407346:1	Ftl1-ps1	UTR3	no-junctions	TRUE	TRUE	0.50737	0.194175	1.68757e-11	5.44604e-10	0.785372
Rbms1:chr2:60751451-60752830:-1	Rbms1	UTR3	no-junctions	FALSE	TRUE	0.65322	0.364078	2.13307e-11	6.79587e-10	0.554695
Lpl:chr8:68904927-68905532:1	Lpl	UTR3	no-junctions	FALSE	FALSE	0.308766	0.15534	2.39857e-11	7.60937e-10	0.890379
Col1a2:chr6:4541085-4541544:1	Col1a2	UTR3	no-junctions	TRUE	FALSE	0.849496	0.393204	2.60134e-11	8.18331e-10	0.727879
Zfp36l1:chr12:80108040-80108698:-1	Zfp36l1	UTR3	no-junctions	FALSE	FALSE	0.257564	0.234628	3.3161e-11	1.03881e-09	-0.907998
Hmgb1:chr5:149049803-149053262:-1	Hmgb1	UTR5;intron;exon	across-junctions	FALSE	FALSE	0.515128	0.352751	3.56458e-11	1.112e-09	-0.662289
F2r:chr13:95601803-95602122:-1	F2r	UTR3	no-junctions	TRUE	FALSE	0.646237	0.152104	3.75323e-11	1.16599e-09	0.454857
F2r:chr13:95602020-95602908:-1	F2r	UTR3	no-junctions	FALSE	FALSE	0.220326	0.108414	4.12606e-11	1.27652e-09	-1.17685
Neat1:chr19:5832748-5833228:-1	Neat1	exon	no-junctions	FALSE	FALSE	0.211792	0.144013	4.56133e-11	1.40538e-09	0.96952
Dynlt3:chrX:9654514-9655213:-1	Dynlt3	UTR3	no-junctions	FALSE	FALSE	0.143522	0.190939	5.72112e-11	1.75549e-09	-0.965359
Plpp3:chr4:105232314-105232764:1	Plpp3	UTR3	no-junctions	TRUE	FALSE	0.636152	0.478964	7.1782e-11	2.1936e-09	0.446855
Pi16:chr17:29327814-29327928:1	Pi16	intron;exon	no-junctions	FALSE	FALSE	0.425912	0.341424	7.24011e-11	2.20352e-09	0.627172
Ndufb1-ps:chr12:101968090-101975865:-1	Ndufb1-ps	UTR3	across-junctions	TRUE	FALSE	0.783553	0.478964	7.53824e-11	2.28497e-09	-0.323467
Ndufb1-ps:chr12:101968090-101969608:-1	Ndufb1-ps	UTR3	across-junctions	TRUE	FALSE	0.728472	0.276699	7.64313e-11	2.30742e-09	0.513025
Pdgfra:chr5:75197648-75198215:1	Pdgfra	UTR3	no-junctions	TRUE	FALSE	0.538402	0.427184	1.11704e-10	3.33199e-09	-0.468944
Ifi205:chr1:174026246-174028759:-1	Ifi205	UTR5;intron;exon	across-junctions	FALSE	FALSE	0.109387	0.0614887	1.42286e-10	4.22738e-09	1.45579
Ywhaq:chr12:21390496-21391186:-1	Ywhaq	UTR3	no-junctions	FALSE	FALSE	0.635376	0.669903	1.76467e-10	5.20162e-09	-0.353023
Serbp1:chr6:67266626-67267868:1	Serbp1	UTR5;intron;exon	no-junctions	FALSE	FALSE	0.260667	0.0436893	1.80242e-10	5.29204e-09	1.64972
Lsp1:chr7:142471727-142472179:1	Lsp1	UTR5;intron;exon	no-junctions	FALSE	FALSE	0.332816	0.145631	1.99423e-10	5.83233e-09	0.998353
Kpna4:chr3:69072145-69072687:-1	Kpna4	UTR3	no-junctions	FALSE	FALSE	0.179209	0.114887	2.30973e-10	6.72877e-09	-0.881432
Sarnp:chr10:128821888-128822003:1	Sarnp	UTR5;intron;exon	no-junctions	FALSE	FALSE	0.101629	0.00647249	2.42759e-10	7.0228e-09	3.27267
Il6st:chr13:112508932-112509534:1	Il6st	UTR3	no-junctions	TRUE	FALSE	0.167572	0.0372168	2.85633e-10	8.16235e-09	1.48713
Ccnd1:chr7:144932204-144932330:-1	Ccnd1	UTR3	no-junctions	FALSE	FALSE	0.204034	0.0420712	3.11392e-10	8.86461e-09	1.43284
Dbn1:chr13:55473591-55474228:-1	Dbn1	UTR3	no-junctions	FALSE	FALSE	0.460822	0.402913	3.25607e-10	9.23416e-09	0.289607
Fdx1:chr9:51943306-51943439:-1	Fdx1	UTR3	no-junctions	TRUE	FALSE	0.185415	0.0501618	3.47034e-10	9.80469e-09	1.40808
Kpna4:chr3:69126219-69126711:-1	Kpna4	UTR5;intron;exon	no-junctions	FALSE	FALSE	0.117145	0.00485437	3.48506e-10	9.80927e-09	3.27549
Mir100hg:chr9:41592320-41592922:1	Mir100hg	intron;exon	no-junctions	FALSE	FALSE	0.0977502	0.106796	3.73156e-10	1.04637e-08	-1.32505
Cfdp1:chr8:111854103-111854291:-1	Cfdp1	UTR5;intron;exon	no-junctions	FALSE	FALSE	0.174554	0.0372168	3.88851e-10	1.08228e-08	1.76423
Cfdp1:chr8:111854025-111854291:-1	Cfdp1	UTR5;intron;exon	no-junctions	FALSE	FALSE	0.174554	0.0372168	3.88851e-10	1.08228e-08	1.76423
Gnai2:chr9:107614125-107614485:-1	Gnai2	UTR3	no-junctions	TRUE	FALSE	0.582622	0.407767	4.06504e-10	1.12722e-08	0.475314
Nop53:chr7:15937758-15939471:-1	Nop53	UTR3	across-junctions	FALSE	FALSE	0.61986	0.610032	4.33624e-10	1.18487e-08	-0.550997
Ftl1-ps1:chr13:74406762-74407100:1	Ftl1-ps1	exon	no-junctions	FALSE	FALSE	0.534523	0.415858	4.77693e-10	1.30054e-08	-0.50413
Lsp1:chr7:142471757-142472087:1	Lsp1	UTR5;intron;exon	no-junctions	FALSE	FALSE	0.327386	0.145631	5.15117e-10	1.39735e-08	0.961857
Ginm1:chr10:7767947-7768351:-1	Ginm1	UTR3	no-junctions	TRUE	FALSE	0.467804	0.341424	5.17936e-10	1.39992e-08	0.289934
Tlnrd1:chr7:83881457-83881984:-1	Tlnrd1	UTR3	no-junctions	FALSE	FALSE	0.169899	0.152104	5.26058e-10	1.41676e-08	0.519941
Lpar1:chr4:58436350-58436861:-1	Lpar1	UTR3	no-junctions	FALSE	FALSE	0.442979	0.352751	6.05976e-10	1.62034e-08	0.59207
Tlnrd1:chr7:83881757-83882447:-1	Tlnrd1	UTR3	no-junctions	FALSE	FALSE	0.0256012	0.100324	6.43672e-10	1.71501e-08	-1.62872
Ifi205:chr1:174011998-174015139:-1	Ifi205	UTR3	across-junctions	TRUE	FALSE	0.173002	0.334951	7.25817e-10	1.92702e-08	-0.665997
Myl12b:chr17:70974346-70975617:-1	Myl12b	intron;exon	across-junctions	FALSE	FALSE	0.0853375	0.113269	7.77393e-10	2.05666e-08	-1.35824
Nop53:chr7:15945694-15946074:-1	Nop53	UTR5;intron;exon	no-junctions	FALSE	FALSE	0.233514	0.0987055	7.9215e-10	2.08832e-08	0.815207
Morf4l1:chr9:90097370-90114774:-1	Morf4l1	UTR3	across-junctions	FALSE	FALSE	0.698991	0.404531	7.99448e-10	2.10016e-08	0.445089
Naca:chr10:128036449-128036605:1	Naca	UTR5;intron;exon	no-junctions	FALSE	FALSE	0.103181	0.02589	8.10785e-10	2.1225e-08	1.93093
App:chr16:84954802-84955052:-1	App	UTR3	no-junctions	FALSE	FALSE	0.269201	0.199029	8.98748e-10	2.33643e-08	-0.893704
Ginm1:chr10:7768257-7770593:-1	Ginm1	UTR3	across-junctions	FALSE	FALSE	0.0512025	0.106796	9.70703e-10	2.51476e-08	-1.46536
Pcolce2:chr9:95695117-95695623:1	Pcolce2	UTR3	no-junctions	FALSE	FALSE	0.58495	0.723301	1.14338e-09	2.94174e-08	0.321927
Rock2:chr12:16894979-16895364:1	Rock2	UTR5;intron;exon	no-junctions	FALSE	FALSE	0.122576	0.0113269	1.17123e-09	3.00308e-08	2.49104
Olfr1033:chr2:86020634-86020826:1	Olfr1033	UTR5;intron;exon	no-junctions	FALSE	FALSE	0.141971	0.108414	1.23792e-09	3.16325e-08	1.07253
Arglu1:chr8:8666478-8667018:-1	Arglu1	UTR3	no-junctions	FALSE	FALSE	0.215671	0.10356	1.59197e-09	4.05411e-08	-1.16007
Plpp3:chr4:105219324-105231184:1	Plpp3	UTR3	across-junctions	FALSE	FALSE	0.547711	0.545307	1.96608e-09	4.98985e-08	-0.388655
Serf2:chr2:121449295-121449373:1	Serf2	UTR5;exon	no-junctions	FALSE	FALSE	0.131885	0.0113269	1.98697e-09	5.02583e-08	2.52619
Aamp:chr1:74279840-74280221:-1	Aamp	UTR3	no-junctions	TRUE	FALSE	0.399535	0.271845	2.21358e-09	5.58017e-08	-0.630641
Ndufa7:chr17:33824633-33824639:1	Ndufa7	exon	no-junctions	FALSE	FALSE	0.276183	0.0873786	2.34772e-09	5.87872e-08	1.10347
Sf3a3:chr4:124728377-124732460:1	Sf3a3	UTR3	across-junctions	TRUE	FALSE	0.131109	0.121359	2.6291e-09	6.56135e-08	-0.860901
Sf3a3:chr4:124715613-124722151:1	Sf3a3	intron;exon	across-junctions	FALSE	FALSE	0.20481	0.0485437	2.66275e-09	6.62327e-08	1.00935
Txn2:chr15:77915237-77915665:-1	Txn2	UTR3	no-junctions	FALSE	FALSE	0.294802	0.368932	2.69137e-09	6.67228e-08	-0.587098
Cd63:chr10:128911402-128911972:1	Cd63	intron;exon	across-junctions	FALSE	FALSE	0.349884	0.173139	2.79356e-09	6.90277e-08	0.800583
Pabpc1:chr15:36608864-36609014:-1	Pabpc1	UTR5;intron;exon	no-junctions	FALSE	FALSE	0.126455	0.00647249	4.19615e-09	1.02668e-07	2.98654
Marcks:chr10:37135404-37135841:-1	Marcks	UTR3	no-junctions	FALSE	TRUE	0.455392	0.150485	4.18801e-09	1.02668e-07	0.750143
Camk2n1:chr4:138457672-138458233:1	Camk2n1	UTR3	no-junctions	FALSE	FALSE	0.500388	0.372168	4.66853e-09	1.13854e-07	-0.520595
Hmgb1:chr5:149048455-149050780:-1	Hmgb1	UTR3	across-junctions	FALSE	FALSE	0.84872	0.650485	4.99293e-09	1.2137e-07	-0.320354
Dnajb6:chr5:29735932-29736160:1	Dnajb6	UTR5;intron;exon	no-junctions	FALSE	FALSE	0.124127	0.0177994	5.6139e-09	1.35585e-07	2.09338
Rpl14:chr9:120572682-120573768:1	Rpl14	UTR3	across-junctions	FALSE	FALSE	0.760279	0.702265	5.7189e-09	1.37677e-07	0.333088
Ubb:chr11:62552096-62552636:1	Ubb	UTR5;intron;exon	no-junctions	FALSE	FALSE	0.698216	0.467638	5.81489e-09	1.39539e-07	0.432708
Ugdh:chr5:65413492-65414142:-1	Ugdh	UTR3	no-junctions	FALSE	FALSE	0.0535299	0.184466	6.46151e-09	1.5456e-07	-1.12574
Dync1i2:chr2:71211908-71214555:1	Dync1i2	UTR5;intron;exon	across-junctions	FALSE	FALSE	0.315749	0.0728155	6.52966e-09	1.55693e-07	1.03703
Tubb5:chr17:35834741-35835257:-1	Tubb5	UTR3	no-junctions	FALSE	FALSE	0.671063	0.587379	6.76852e-09	1.60876e-07	-0.339509
Tubb5:chr17:35833921-35834267:-1	Tubb5	UTR3	no-junctions	TRUE	FALSE	0.461598	0.271845	7.43043e-09	1.76049e-07	0.562121
Entr1:chr2:26382802-26383129:-1	Entr1	UTR3	no-junctions	TRUE	FALSE	0.266098	0.152104	8.03764e-09	1.89835e-07	0.526303
Ube2l3:chr16:17153116-17154028:-1	Ube2l3	UTR3	no-junctions	FALSE	FALSE	0.320403	0.156958	8.40477e-09	1.97882e-07	0.721861
Entr1:chr2:26382984-26383806:-1	Entr1	UTR3	no-junctions	FALSE	FALSE	0.0938712	0.139159	8.64186e-09	2.02826e-07	-0.952673
Htra4:chr8:25025111-25026179:-1	Htra4	UTR3	no-junctions	FALSE	FALSE	0.0589604	0.192557	8.73873e-09	2.04459e-07	-0.981895
Smim14:chr5:65450167-65450509:-1	Smim14	UTR3	no-junctions	FALSE	FALSE	0.056633	0.119741	9.63737e-09	2.24782e-07	-1.34602
Ostc:chr3:130696310-130696504:-1	Ostc	UTR3	no-junctions	FALSE	FALSE	0.0961986	0.135922	1.04361e-08	2.42656e-07	-1.13971
Birc6:chr17:74528760-74558022:1	Birc6	intron;exon	across-junctions	TRUE	FALSE	0.152832	0.153722	1.0957e-08	2.53977e-07	-0.829989
Cir1:chr2:73284920-73306863:-1	Cir1	intron;exon	across-junctions	TRUE	FALSE	0.167572	0.144013	1.41773e-08	3.24605e-07	-1.10032
Cp:chr3:20005335-20008959:1	Cp	UTR3	across-junctions	FALSE	FALSE	0.202483	0.218447	1.44616e-08	3.30103e-07	-0.781472
Abcf1:chr17:35969629-35969761:-1	Abcf1	UTR5;intron;exon	no-junctions	FALSE	FALSE	0.10706	0.0113269	1.62161e-08	3.67909e-07	2.30628
Ugp2:chr11:21354135-21354675:-1	Ugp2	UTR5;intron;exon	no-junctions	FALSE	FALSE	0.159814	0.0275081	1.74002e-08	3.93582e-07	1.7157
Hes1:chr16:30065297-30065471:1	Hes1	UTR5;intron;exon	no-junctions	TRUE	TRUE	0.408844	0.144013	1.76383e-08	3.97766e-07	0.605395
Pdgfra:chr5:75152292-75152543:1	Pdgfra	UTR5;intron;exon	no-junctions	FALSE	TRUE	0.435221	0.182848	2.11232e-08	4.74923e-07	0.646287
Plpp3:chr4:105209238-105231175:1	Plpp3	UTR3	across-junctions	FALSE	TRUE	0.558573	0.55178	2.30267e-08	5.1463e-07	-0.352917
Pdgfra:chr5:75152292-75152706:1	Pdgfra	UTR5;intron;exon	no-junctions	FALSE	TRUE	0.435997	0.186084	2.41323e-08	5.37734e-07	0.636434
Ptms:chr6:124913681-124914057:-1	Ptms	UTR3	no-junctions	TRUE	FALSE	0.816137	0.768608	3.10374e-08	6.85955e-07	-0.390279
Lpar1:chr4:58435255-58435658:-1	Lpar1	UTR3	no-junctions	TRUE	FALSE	0.453064	0.380259	3.25048e-08	7.15774e-07	0.555617
Hes1:chr16:30065271-30065541:1	Hes1	UTR5;intron;exon	no-junctions	FALSE	TRUE	0.40962	0.144013	3.54998e-08	7.79434e-07	0.584519
Tsn:chr1:118299421-118300706:-1	Tsn	UTR3	no-junctions	FALSE	TRUE	0.376261	0.15534	3.61386e-08	7.9114e-07	0.711279
Klf4:chr4:55527143-55527533:-1	Klf4	UTR3	no-junctions	TRUE	FALSE	0.537626	0.601942	3.67788e-08	8.02806e-07	0.351196
Htra4:chr8:25025204-25025935:-1	Htra4	UTR3	no-junctions	FALSE	FALSE	0.0178433	0.10356	3.76534e-08	8.19509e-07	-1.70368
Ugp2:chr11:21370001-21370676:-1	Ugp2	UTR5;intron;exon	no-junctions	FALSE	FALSE	0.253685	0.0825243	3.86419e-08	8.38586e-07	1.02367
Fndc3b:chr3:27416349-27417165:-1	Fndc3b	UTR3	no-junctions	FALSE	FALSE	0.232739	0.221683	4.53026e-08	9.8029e-07	-0.671333
Commd8:chr5:72159209-72162612:-1	Commd8	UTR3	across-junctions	FALSE	FALSE	0.0977502	0.168285	4.78804e-08	1.03012e-06	-0.969148
Tmco1:chr1:167308614-167309443:1	Tmco1	UTR5;intron;exon	across-junctions	FALSE	FALSE	0.287044	0.0873786	5.19801e-08	1.11511e-06	0.903829
Fermt2:chr14:45458795-45459100:-1	Fermt2	UTR3	no-junctions	TRUE	FALSE	0.247479	0.118123	5.3595e-08	1.14647e-06	0.882737
Kdelr2:chr5:143421485-143421901:1	Kdelr2	UTR3	no-junctions	TRUE	FALSE	0.571761	0.415858	5.87478e-08	1.24602e-06	0.346356
Lsm12:chr11:102163327-102164021:-1	Lsm12	UTR3	no-junctions	FALSE	FALSE	0.169899	0.0339806	6.02463e-08	1.27419e-06	1.37855
Ifi205:chr1:174011998-174017456:-1	Ifi205	UTR3	across-junctions	TRUE	FALSE	0.203258	0.355987	6.29432e-08	1.32748e-06	-0.508972
Ap2b1:chr11:83302644-83302875:1	Ap2b1	UTR5;intron;exon	no-junctions	FALSE	FALSE	0.216447	0.0339806	6.32635e-08	1.33049e-06	1.28199
Loxl2:chr14:69695136-69695834:1	Loxl2	UTR3	no-junctions	TRUE	FALSE	0.487199	0.307443	6.53112e-08	1.36971e-06	0.405989
Gas1:chr13:60174728-60175778:-1	Gas1	UTR3	no-junctions	FALSE	FALSE	0.530644	0.44822	6.65539e-08	1.39187e-06	-0.404949
Rer1:chr4:155074110-155074968:-1	Rer1	UTR3	no-junctions	FALSE	FALSE	0.706749	0.485437	6.77231e-08	1.41238e-06	0.357881
Psmc3:chr2:91054009-91054791:1	Psmc3	UTR5;intron;exon	across-junctions	FALSE	FALSE	0.13654	0.0404531	6.97908e-08	1.45145e-06	1.35042
Dync1i2:chr2:71211925-71212130:1	Dync1i2	UTR5;intron;exon	no-junctions	FALSE	FALSE	0.250582	0.0517799	7.47517e-08	1.54178e-06	1.19418
Plpp3:chr4:105231412-105232504:1	Plpp3	UTR3	no-junctions	FALSE	FALSE	0.564003	0.406149	8.31372e-08	1.71002e-06	0.47002
Ugdh:chr5:65413221-65413632:-1	Ugdh	UTR3	no-junctions	TRUE	FALSE	0.283165	0.33657	8.69092e-08	1.78271e-06	0.6736
Luc7l3:chr11:94295869-94297153:-1	Luc7l3	UTR3	across-junctions	FALSE	FALSE	0.145074	0.0291262	8.77969e-08	1.796e-06	1.58225
Tmco1:chr1:167308660-167308966:1	Tmco1	UTR5;intron;exon	no-junctions	FALSE	FALSE	0.283941	0.0873786	8.87294e-08	1.81013e-06	0.89093
Ewsr1:chr11:5070061-5070457:-1	Ewsr1	UTR3	across-junctions	FALSE	FALSE	0.0783553	0.119741	9.37968e-08	1.90831e-06	-1.15202
Sat1:chrX:155213132-155213482:-1	Sat1	UTR3	no-junctions	TRUE	FALSE	0.71218	0.68932	1.01575e-07	2.05539e-06	0.276383
Hspa8:chr9:40803616-40804499:1	Hspa8	intron;exon	across-junctions	FALSE	FALSE	0.270753	0.106796	1.13253e-07	2.28552e-06	0.894951
Pole4:chr6:82646535-82647358:-1	Pole4	UTR3	no-junctions	FALSE	FALSE	0.173778	0.0517799	1.24012e-07	2.49591e-06	1.17215
Serbp1:chr6:67266673-67272895:1	Serbp1	UTR3	across-junctions	FALSE	FALSE	0.37083	0.119741	1.28443e-07	2.57815e-06	0.863075
Sat1:chrX:155215419-155215919:-1	Sat1	intron;exon	across-junctions	FALSE	FALSE	0.0915438	0.147249	1.43287e-07	2.86842e-06	-0.93037
Atp5md:chr19:47083464-47090647:-1	Atp5md	UTR3	across-junctions	TRUE	FALSE	0.6827	0.446602	1.45482e-07	2.89687e-06	-0.295794
Ywhaq:chr12:21390172-21390196:-1	Ywhaq	UTR3	no-junctions	FALSE	FALSE	0.101629	0.0275081	1.46303e-07	2.89952e-06	1.69789
Atp5md:chr19:47083464-47086192:-1	Atp5md	UTR3	across-junctions	TRUE	FALSE	0.664856	0.294498	1.46389e-07	2.89952e-06	0.389107
Fbln1:chr15:85285258-85285767:1	Fbln1	UTR3	no-junctions	FALSE	FALSE	0.667184	0.543689	1.48141e-07	2.92646e-06	0.282234
Bag1:chr4:40936398-40936670:-1	Bag1	UTR3	no-junctions	FALSE	FALSE	0.661753	0.563107	1.51841e-07	2.99167e-06	0.309503
2210016F16Rik:chr13:58381152-58381756:-1	2210016F16Rik	UTR3	no-junctions	FALSE	FALSE	0.146625	0.0614887	1.68087e-07	3.30306e-06	1.11026
Fus:chr7:127981227-127982112:1	Fus	UTR3	across-junctions	FALSE	FALSE	0.451513	0.372168	1.75918e-07	3.4479e-06	-0.518835
Atp6v1e1:chr6:120818314-120822793:-1	Atp6v1e1	UTR5;intron;exon	across-junctions	FALSE	FALSE	0.114042	0.0242718	1.83955e-07	3.59601e-06	1.60631
Ptms:chr6:124914441-124918006:-1	Ptms	UTR5;intron;exon	across-junctions	FALSE	FALSE	0.388673	0.194175	1.88527e-07	3.66624e-06	0.455352
Nfia:chr4:98113567-98114420:1	Nfia	UTR3	no-junctions	FALSE	FALSE	0.46858	0.208738	1.9123e-07	3.70916e-06	0.47931
Cdc42:chr4:137320053-137320714:-1	Cdc42	UTR3	no-junctions	FALSE	FALSE	0.146625	0.160194	1.99732e-07	3.86406e-06	-0.943483
Arhgap6:chrX:168796712-169237532:1	Arhgap6	UTR5;intron;exon	across-junctions	FALSE	FALSE	0.470132	0.407767	2.18744e-07	4.2114e-06	-0.282724
Mrfap1:chr5:36795278-36795690:-1	Mrfap1	UTR3	no-junctions	FALSE	FALSE	0.15128	0.218447	2.1881e-07	4.2114e-06	-0.781314
Arhgap6:chrX:169036523-169246653:1	Arhgap6	UTR5;intron;exon	across-junctions	FALSE	FALSE	0.39488	0.234628	2.28852e-07	4.39336e-06	0.475977
Fosb:chr7:19302964-19305510:-1	Fosb	UTR3	no-junctions	FALSE	FALSE	0.0628394	0.119741	2.60344e-07	4.98516e-06	-1.22142
Gsk3b:chr16:38245073-38245524:1	Gsk3b	UTR3	no-junctions	FALSE	FALSE	0.24903	0.0711974	2.75743e-07	5.26655e-06	0.985878
Snrnp27:chr6:86682819-86684522:-1	Snrnp27	UTR5;intron;exon	across-junctions	FALSE	FALSE	0.307215	0.0906149	2.79545e-07	5.32559e-06	0.947042
Rtf1:chr2:119675068-119692185:1	Rtf1	intron;exon	across-junctions	FALSE	FALSE	0.290147	0.127832	2.89239e-07	5.49627e-06	0.805593
Srrm1:chr4:135342484-135342632:-1	Srrm1	intron;exon	no-junctions	FALSE	FALSE	0.119472	0.144013	3.44165e-07	6.50697e-06	-0.949745
Rps24:chr14:24495417-24495459:1	Rps24	UTR3	no-junctions	FALSE	FALSE	0.457719	0.66343	3.6565e-07	6.86121e-06	-0.363529
Zfp385a:chr15:103314188-103315418:-1	Zfp385a	UTR3	no-junctions	FALSE	FALSE	0.0411171	0.263754	3.84127e-07	7.1899e-06	-0.986402
Ddah1:chr3:145889051-145891722:1	Ddah1	UTR3	across-junctions	FALSE	FALSE	0.176106	0.00809061	3.90289e-07	7.28702e-06	1.97477
Atp6v1e1:chr6:120822536-120822788:-1	Atp6v1e1	UTR5;intron;exon	no-junctions	FALSE	FALSE	0.109387	0.0226537	4.12464e-07	7.68188e-06	1.61425
Itm2a:chrX:107397535-107398438:-1	Itm2a	UTR3	across-junctions	FALSE	FALSE	0.0868891	0.110032	4.15438e-07	7.71808e-06	-1.06001
Neat1:chr19:5842676-5842959:-1	Neat1	exon	no-junctions	FALSE	FALSE	0.0356866	0.101942	4.43685e-07	8.22244e-06	-1.38672
Ap2a2:chr7:141562254-141562338:1	Ap2a2	UTR5;exon	no-junctions	FALSE	FALSE	0.246703	0.0323625	5.58059e-07	1.02658e-05	1.16191
Chmp2a:chr7:13034621-13034807:-1	Chmp2a	UTR5;intron;exon	no-junctions	FALSE	FALSE	0.103181	0.02589	5.70813e-07	1.04747e-05	1.57137
Sh3bp5:chr14:31373765-31373903:-1	Sh3bp5	UTR3	no-junctions	TRUE	FALSE	0.152832	0.0501618	6.03451e-07	1.10465e-05	1.09131
Ostc:chr3:130695912-130696375:-1	Ostc	UTR3	no-junctions	TRUE	FALSE	0.723817	0.559871	6.838e-07	1.24869e-05	0.258237
Supt5:chr7:28338286-28338746:-1	Supt5	UTR5;intron;exon	across-junctions	FALSE	FALSE	0.105508	0.0210356	7.26004e-07	1.32253e-05	1.68992
Ywhaq:chr12:21390154-21390202:-1	Ywhaq	UTR3	no-junctions	FALSE	FALSE	0.110939	0.0355987	7.70397e-07	1.39999e-05	1.45589
Comt:chr16:18407278-18408166:-1	Comt	UTR3	no-junctions	FALSE	FALSE	0.666408	0.498382	8.63686e-07	1.56572e-05	-0.37976
Sparcl1:chr5:104087068-104087200:-1	Sparcl1	intron;exon	no-junctions	FALSE	FALSE	0.206362	0.0323625	9.01218e-07	1.62981e-05	1.41413
Mxra7:chr11:116803545-116803893:-1	Mxra7	UTR3	no-junctions	FALSE	FALSE	0.554694	0.325243	9.37473e-07	1.69129e-05	-0.445397
Gm9780:chr14:26042455-26042711:-1	Gm9780	UTR5;intron;exon	no-junctions	FALSE	FALSE	0.0356866	0.16343	1.13864e-06	2.0346e-05	-1.20271
Rdx:chr9:52048148-52048490:1	Rdx	UTR5;intron;exon	no-junctions	FALSE	FALSE	0.236618	0.066343	1.19003e-06	2.12137e-05	0.99273
Ltbp4:chr7:27305533-27306266:-1	Ltbp4	UTR3	across-junctions	FALSE	FALSE	0.117921	0.124595	1.30766e-06	2.32001e-05	-0.932173
Abi1:chr2:22940215-22940929:-1	Abi1	UTR3	no-junctions	FALSE	FALSE	0.164469	0.10356	1.35466e-06	2.39772e-05	0.839181
Ostc:chr3:130696291-130706101:-1	Ostc	UTR3	across-junctions	FALSE	FALSE	0.143522	0.165049	1.40606e-06	2.48282e-05	-0.819417
Aimp1:chr3:132673499-132684201:-1	Aimp1	UTR5;intron;exon	across-junctions	FALSE	FALSE	0.16059	0.0501618	1.43863e-06	2.53436e-05	1.12659
Cfl2:chr12:54860212-54860747:-1	Cfl2	UTR3	no-junctions	FALSE	FALSE	0.331265	0.343042	1.47027e-06	2.57194e-05	0.305653
Jun:chr4:95051698-95052222:-1	Jun	UTR5;exon	no-junctions	FALSE	FALSE	0.272304	0.10356	1.46684e-06	2.57194e-05	0.862977
Sh3bp5:chr14:31373810-31373912:-1	Sh3bp5	UTR3	no-junctions	TRUE	FALSE	0.161365	0.0566343	1.50557e-06	2.62755e-05	0.9997
Rrbp1:chr2:143988900-143989437:-1	Rrbp1	exon	no-junctions	FALSE	FALSE	0.406517	0.312298	1.54524e-06	2.69051e-05	-0.571477
Snrnp27:chr6:86681577-86684522:-1	Snrnp27	UTR5;intron;exon	across-junctions	TRUE	FALSE	0.325058	0.10356	1.60431e-06	2.78043e-05	0.823509
Eif5b:chr1:37998010-37998291:1	Eif5b	UTR5;exon	no-junctions	FALSE	FALSE	0.356866	0.131068	1.6007e-06	2.78043e-05	0.732734
St13:chr15:81364963-81365521:-1	St13	UTR3	no-junctions	FALSE	FALSE	0.192397	0.152104	1.67268e-06	2.88556e-05	-0.930037
Tagln2:chr1:172501171-172501669:1	Tagln2	UTR5;intron;exon	no-junctions	FALSE	FALSE	0.134213	0.145631	1.71596e-06	2.94666e-05	-0.814893
Socs2:chr10:95412322-95412957:-1	Socs2	UTR3	no-junctions	FALSE	FALSE	0.236618	0.184466	1.72526e-06	2.95583e-05	-0.673172
Klf13:chr7:63886351-63886809:-1	Klf13	UTR3	no-junctions	TRUE	FALSE	0.308766	0.12945	1.84095e-06	3.14684e-05	0.823195
Psmd8:chr7:29174189-29174423:-1	Psmd8	UTR3	no-junctions	TRUE	FALSE	0.366951	0.244337	1.88507e-06	3.20762e-05	0.540172
Serbp1:chr6:67277765-67284169:1	Serbp1	UTR3	across-junctions	FALSE	FALSE	0.604344	0.438511	1.89276e-06	3.2134e-05	-0.363244
Lmo4:chr3:144188583-144188631:-1	Lmo4	UTR3	no-junctions	FALSE	FALSE	0.191621	0.0226537	1.9412e-06	3.28819e-05	1.54064
Rbm39:chr2:156172862-156173483:-1	Rbm39	UTR3	no-junctions	FALSE	FALSE	0.285493	0.11165	1.96218e-06	3.31622e-05	0.837084
Ugdh:chr5:65422383-65422527:-1	Ugdh	intron;exon	no-junctions	FALSE	TRUE	0.125679	0.144013	2.07928e-06	3.50621e-05	0.794412
Sub1:chr15:11993791-11996055:-1	Sub1	UTR5;intron;exon	across-junctions	FALSE	FALSE	0.120248	0.012945	2.19961e-06	3.69249e-05	1.99132
Ywhaq:chr12:21390102-21390210:-1	Ywhaq	UTR3	no-junctions	FALSE	FALSE	0.117145	0.0420712	2.34778e-06	3.93239e-05	1.30741
Pdap1:chr5:145129587-145130100:-1	Pdap1	UTR3	no-junctions	FALSE	FALSE	0.280838	0.223301	2.44166e-06	4.08051e-05	-0.706402
Ccz1:chr5:144014672-144014877:-1	Ccz1	UTR5;intron;exon	no-junctions	FALSE	FALSE	0.117921	0.0226537	2.6068e-06	4.33714e-05	1.63873
Rpn1:chr6:88084482-88084802:1	Rpn1	UTR5;intron;exon	no-junctions	FALSE	FALSE	0.139643	0.02589	2.61748e-06	4.34525e-05	1.39306
Eln:chr5:134702676-134702706:-1	Eln	UTR3	no-junctions	FALSE	FALSE	0.381691	0.0194175	2.68592e-06	4.449e-05	1.44537
Dnaja1:chr4:40722487-40722661:1	Dnaja1	UTR5;intron;exon	no-junctions	FALSE	FALSE	0.131885	0.0161812	2.77048e-06	4.57894e-05	1.79396
Dpm1:chr2:168210326-168210422:-1	Dpm1	UTR3	no-junctions	FALSE	FALSE	0.242824	0.0857605	2.83289e-06	4.67177e-05	0.863187
Itgb1:chr8:128685708-128710475:1	Itgb1	UTR5;intron;exon	across-junctions	FALSE	FALSE	0.534523	0.386731	2.89153e-06	4.74842e-05	-0.339171
Calm2:chr17:87446752-87446902:-1	Calm2	UTR5;intron;exon	no-junctions	FALSE	TRUE	0.276959	0.0970874	2.89205e-06	4.74842e-05	0.81613
Prorsd1:chr11:29512637-29513627:-1	Prorsd1	UTR3	no-junctions	FALSE	FALSE	0.257564	0.147249	2.93482e-06	4.8081e-05	-0.34797
Sparcl1:chr5:104092933-104093413:-1	Sparcl1	intron;exon	no-junctions	FALSE	FALSE	0.728472	0.472492	3.07642e-06	5.02907e-05	-0.302652
Nol7:chr13:43401287-43402070:1	Nol7	UTR3	across-junctions	FALSE	FALSE	0.241272	0.26699	3.10889e-06	5.07108e-05	-0.525651
Prorsd1:chr11:29512870-29512960:-1	Prorsd1	UTR3	no-junctions	TRUE	FALSE	0.115593	0.0161812	3.21393e-06	5.21967e-05	1.66674
Rexo2:chr9:48468512-48471856:-1	Rexo2	UTR3	across-junctions	TRUE	FALSE	0.681924	0.454693	3.22881e-06	5.23249e-05	0.287066
Ptp4a2:chr4:129849550-129850003:1	Ptp4a2	UTR3	no-junctions	TRUE	FALSE	0.304112	0.245955	3.48392e-06	5.63372e-05	-0.614456
Eif4g2:chr7:111078048-111080277:-1	Eif4g2	intron;exon	across-junctions	FALSE	FALSE	0.162917	0.0323625	3.64762e-06	5.88572e-05	1.31235
Gm9780:chr14:26027698-26028343:-1	Gm9780	UTR3	no-junctions	FALSE	FALSE	0.11249	0.135922	3.74817e-06	6.03496e-05	0.830837
Serbp1:chr6:67272928-67284155:1	Serbp1	UTR3	across-junctions	FALSE	FALSE	0.605896	0.435275	3.80325e-06	6.1105e-05	-0.349349
Larp7:chr3:127546299-127547396:-1	Larp7	intron;exon	across-junctions	FALSE	FALSE	0.117145	0.0873786	3.88957e-06	6.2358e-05	-0.606842
Larp7:chr3:127545704-127546554:-1	Larp7	intron;exon	across-junctions	FALSE	FALSE	0.100853	0.0177994	4.12603e-06	6.60077e-05	1.49331
Dnajb9:chr12:44205559-44205805:-1	Dnajb9	UTR3	no-junctions	TRUE	FALSE	0.106284	0.0436893	4.17034e-06	6.65743e-05	1.18131
Morf4l1:chr9:90092086-90092510:-1	Morf4l1	UTR3	no-junctions	FALSE	FALSE	0.196276	0.177994	4.24612e-06	6.76398e-05	-0.726024
Dync1i2:chr2:71262855-71263303:1	Dync1i2	UTR3	no-junctions	TRUE	FALSE	0.268425	0.187702	4.47723e-06	7.11698e-05	-0.613782
Aamp:chr1:74284542-74284737:-1	Aamp	UTR5;exon	no-junctions	FALSE	FALSE	0.119472	0.0226537	4.80043e-06	7.58246e-05	1.29123
Ncor1:chr11:62384339-62385431:-1	Ncor1	intron;exon	no-junctions	FALSE	FALSE	0.147401	0.0177994	4.84488e-06	7.63656e-05	1.63692
Pabpc1:chr15:36596027-36597106:-1	Pabpc1	UTR3	across-junctions	FALSE	FALSE	0.446082	0.289644	5.0608e-06	7.96013e-05	-0.476829
Dclk1:chr3:55467046-55467538:1	Dclk1	UTR3	no-junctions	TRUE	TRUE	0.141971	0.0533981	5.10941e-06	8.01974e-05	1.03491
Sparcl1:chr5:104092915-104094709:-1	Sparcl1	intron;exon	across-junctions	FALSE	FALSE	0.739333	0.482201	5.12606e-06	8.02904e-05	-0.288673
Gem:chr4:11706002-11706549:1	Gem	intron;exon	no-junctions	FALSE	FALSE	0.212568	0.231392	5.38279e-06	8.39603e-05	-0.364011
Col3a1:chr1:45347686-45347872:1	Col3a1	exon	no-junctions	FALSE	FALSE	0.737005	0.236246	5.45486e-06	8.47314e-05	0.472591
Cers5:chr15:99735501-99736040:-1	Cers5	UTR3	no-junctions	FALSE	FALSE	0.272304	0.213592	5.54867e-06	8.60101e-05	0.393605
Aimp1:chr3:132673880-132677273:-1	Aimp1	UTR5;intron;exon	across-junctions	FALSE	FALSE	0.142746	0.0453074	5.59205e-06	8.65035e-05	1.14206
Nsa2:chr13:97130926-97132042:-1	Nsa2	UTR3	across-junctions	TRUE	FALSE	0.264546	0.200647	5.64467e-06	8.71374e-05	-0.651214
Cers5:chr15:99735763-99736843:-1	Cers5	UTR3	no-junctions	FALSE	FALSE	0.148177	0.202265	5.68692e-06	8.76091e-05	-0.57269
Tceal8:chrX:136170359-136170935:-1	Tceal8	UTR3	no-junctions	FALSE	FALSE	0.201707	0.184466	5.71719e-06	8.78944e-05	-0.621907
Abi1:chr2:22940479-22940903:-1	Abi1	UTR3	no-junctions	FALSE	FALSE	0.13654	0.0857605	5.78733e-06	8.87904e-05	0.879821
Serf1:chr13:100108082-100108154:1	Serf1	UTR5;exon	no-junctions	FALSE	FALSE	0.221102	0.012945	6.00558e-06	9.15759e-05	1.67404
Sub1:chr15:11995921-11996035:-1	Sub1	UTR5;intron;exon	no-junctions	FALSE	FALSE	0.109387	0.0113269	5.9952e-06	9.15759e-05	2.04751
Gem:chr4:11714298-11714752:1	Gem	UTR3	no-junctions	TRUE	FALSE	0.257564	0.182848	6.04336e-06	9.19647e-05	0.497516
Pa2g4:chr10:128558849-128560334:-1	Pa2g4	UTR3	across-junctions	FALSE	FALSE	0.159814	0.211974	6.44677e-06	9.79046e-05	-0.631639
Nol7:chr13:43400888-43402078:1	Nol7	UTR3	across-junctions	FALSE	FALSE	0.245151	0.26699	6.53636e-06	9.90642e-05	-0.501974
Nsa2:chr13:97130936-97133547:-1	Nsa2	UTR3	across-junctions	TRUE	FALSE	0.264546	0.200647	6.66232e-06	0.000100769	-0.647542
Nsa2:chr13:97137835-97137883:-1	Nsa2	UTR5;exon	no-junctions	FALSE	FALSE	0.191621	0.0469256	6.7384e-06	0.000101715	1.10933
Errfi1:chr4:150855683-150856217:1	Errfi1	intron;exon	no-junctions	FALSE	FALSE	0.0574088	0.132686	6.93369e-06	0.000104452	-0.929551
Txndc9:chr1:37987290-37990374:-1	Txndc9	UTR3	across-junctions	FALSE	FALSE	0.338247	0.265372	7.00969e-06	0.000105385	-0.277922
Htra4:chr8:25024929-25025326:-1	Htra4	UTR3	no-junctions	FALSE	FALSE	0.158262	0.21521	7.12469e-06	0.000106899	0.486025
Cd55:chr1:130449497-130452636:-1	Cd55	intron;exon	across-junctions	FALSE	FALSE	0.0318076	0.106796	7.51112e-06	0.000112472	-1.19761
Rsbn1l:chr5:20920014-20951707:-1	Rsbn1l	UTR5;intron;exon	across-junctions	FALSE	FALSE	0.283941	0.234628	7.53504e-06	0.000112605	0.273174
Txndc9:chr1:37987002-37987467:-1	Txndc9	UTR3	no-junctions	FALSE	FALSE	0.171451	0.0533981	7.65404e-06	0.000114155	0.952698
Sept8:chr11:53543656-53544184:1	2008-09-01	UTR3	no-junctions	FALSE	FALSE	0.32661	0.2411	7.83657e-06	0.000116413	0.349222
Nsa2:chr13:97137798-97137895:-1	Nsa2	UTR5;exon	no-junctions	FALSE	FALSE	0.200155	0.0501618	8.13815e-06	0.000120654	1.06877
Col8a1:chr16:57624258-57624621:-1	Col8a1	UTR3	no-junctions	FALSE	FALSE	0.832428	0.176375	8.2796e-06	0.000122267	0.40103
Rsbn1l:chr5:20951387-20951955:-1	Rsbn1l	UTR5;exon	no-junctions	FALSE	FALSE	0.0597362	0.110032	8.36199e-06	0.000123241	-0.964355
Eif2s2:chr2:154872359-154872869:-1	Eif2s2	UTR3	no-junctions	TRUE	FALSE	0.276959	0.182848	8.4869e-06	0.000124836	-0.652309
Sept8:chr11:53549146-53549565:1	2008-09-01	UTR3	no-junctions	TRUE	FALSE	0.147401	0.203883	8.73806e-06	0.000128113	-0.583992
Fbn1:chr2:125300959-125301350:-1	Fbn1	UTR3	no-junctions	FALSE	FALSE	0.355314	0.33657	8.74392e-06	0.000128113	-0.444687
Eln:chr5:134702668-134702716:-1	Eln	UTR3	no-junctions	FALSE	FALSE	0.404965	0.02589	8.79452e-06	0.000128603	1.23147
Acat1:chr9:53582293-53583580:-1	Acat1	UTR3	across-junctions	FALSE	FALSE	0.22886	0.194175	8.9414e-06	0.000130496	0.388181
Sulf2:chr2:166074283-166074576:-1	Sulf2	UTR3	no-junctions	FALSE	FALSE	0.0426687	0.118123	8.99497e-06	0.000131022	-1.07648
Celf2:chr2:6544723-6545255:-1	Celf2	UTR3	no-junctions	FALSE	FALSE	0.39488	0.262136	9.06503e-06	0.000131666	0.400433
Aamp:chr1:74284472-74284738:-1	Aamp	UTR5;intron;exon	no-junctions	FALSE	FALSE	0.121024	0.0242718	9.07439e-06	0.000131666	1.20914
Col4a1:chr8:11199371-11201789:-1	Col4a1	UTR3	across-junctions	FALSE	FALSE	0.528317	0.221683	9.87183e-06	0.00014296	-0.532013
Acat1:chr9:53582601-53594496:-1	Acat1	intron;exon	across-junctions	FALSE	FALSE	0.0923196	0.152104	9.95981e-06	0.000143956	-0.717246
Snw1:chr12:87449826-87450372:-1	Snw1	UTR3	no-junctions	FALSE	FALSE	0.241272	0.100324	1.04313e-05	0.00015048	0.653425
Dnaja1:chr4:40732705-40733148:1	Dnaja1	UTR3	no-junctions	FALSE	FALSE	0.557021	0.359223	1.05149e-05	0.000151395	-0.392002
Rbm39:chr2:156178495-156178979:-1	Rbm39	UTR3	no-junctions	FALSE	FALSE	0.646237	0.543689	1.06948e-05	0.000153689	-0.318439
Mprip:chr11:59775769-59776292:1	Mprip	UTR3	no-junctions	FALSE	FALSE	0.345229	0.270227	1.09649e-05	0.000157268	-0.458912
Aimp1:chr3:132660481-132667541:-1	Aimp1	UTR3	across-junctions	FALSE	FALSE	0.231963	0.213592	1.10332e-05	0.000157946	-0.520292
Nol7:chr13:43398390-43399658:1	Nol7	UTR5;intron;exon	across-junctions	FALSE	FALSE	0.169123	0.0728155	1.18494e-05	0.000169306	0.884748
Tomm20:chr8:126934573-126934711:-1	Tomm20	UTR3	no-junctions	FALSE	FALSE	0.37083	0.187702	1.18779e-05	0.00016939	0.55636
Srsf5:chr12:80946405-80946906:1	Srsf5	UTR5;intron;exon	no-junctions	FALSE	FALSE	0.176881	0.21521	1.20774e-05	0.000171582	-0.604754
Tnrc6b:chr15:80747372-80747514:1	Tnrc6b	UTR5;intron;exon	no-junctions	FALSE	FALSE	0.100853	0.0744337	1.21185e-05	0.000171839	-0.98061
Mettl23:chr11:116850331-116852081:1	Mettl23	intron;exon	across-junctions	FALSE	FALSE	0.372382	0.140777	1.22477e-05	0.000173016	0.472239
Rbx1:chr15:81466296-81466382:1	Rbx1	UTR5;exon	no-junctions	FALSE	FALSE	0.132661	0.0404531	1.22447e-05	0.000173016	1.23195
Calm1:chr12:100206445-100206907:1	Calm1	UTR3	no-junctions	FALSE	FALSE	0.29713	0.190939	1.23822e-05	0.000174586	0.587816
Rab5c:chr11:100715105-100715763:-1	Rab5c	UTR3	no-junctions	FALSE	FALSE	0.474787	0.373786	1.30626e-05	0.000183835	0.261379
Mettl23:chr11:116850282-116851225:1	Mettl23	intron;exon	across-junctions	FALSE	TRUE	0.37083	0.140777	1.32338e-05	0.000185894	0.470298
Rhoq:chr17:86963488-86997141:1	Rhoq	UTR3	across-junctions	FALSE	FALSE	0.437548	0.406149	1.34191e-05	0.000188143	-0.503315
Nop53:chr7:15945939-15946074:-1	Nop53	UTR5;exon	no-junctions	FALSE	FALSE	0.192397	0.0954693	1.39618e-05	0.000195387	0.549921
Itgb5:chr16:33946606-33946612:1	Itgb5	intron;exon	no-junctions	FALSE	FALSE	0.294802	0.0177994	1.46134e-05	0.000203744	1.5362
Itgb5:chr16:33946605-33946611:1	Itgb5	intron;exon	no-junctions	FALSE	FALSE	0.294802	0.0177994	1.46134e-05	0.000203744	1.53619
Nol7:chr13:43398390-43398888:1	Nol7	UTR5;intron;exon	across-junctions	FALSE	FALSE	0.164469	0.0711974	1.568e-05	0.000218208	0.890408
Dek:chr13:47105460-47106201:-1	Dek	UTR5;intron;exon	across-junctions	FALSE	FALSE	0.12723	0.038835	1.642e-05	0.000227661	1.18777
Ap2b1:chr11:83302643-83308309:1	Ap2b1	UTR5;intron;exon	across-junctions	FALSE	FALSE	0.225756	0.0469256	1.69662e-05	0.000234798	0.878425
Txn2:chr15:77915047-77915569:-1	Txn2	UTR3	no-junctions	TRUE	FALSE	0.519007	0.414239	1.86244e-05	0.000256797	0.305873
Pabpc4:chr4:123282619-123282910:1	Pabpc4	UTR5;intron;exon	no-junctions	FALSE	TRUE	0.284717	0.0453074	1.9158e-05	0.000263669	0.759224
Pabpc4:chr4:123297939-123298875:1	Pabpc4	UTR3	across-junctions	FALSE	FALSE	0.184639	0.079288	1.95414e-05	0.000268452	-0.745854
Rhoq:chr17:86999567-87000069:1	Rhoq	UTR3	no-junctions	TRUE	FALSE	0.300233	0.176375	1.97558e-05	0.000270901	0.45077
Ppp1r2:chr16:31253144-31253672:-1	Ppp1r2	UTR3	no-junctions	FALSE	FALSE	0.443755	0.252427	1.98332e-05	0.000271465	0.466554
Ankrd11:chr8:122895632-122896144:-1	Ankrd11	UTR3	no-junctions	FALSE	FALSE	0.211016	0.0355987	2.08768e-05	0.000285228	1.11648
Eln:chr5:134702611-134702671:-1	Eln	UTR3	no-junctions	TRUE	FALSE	0.283165	0.00970874	2.19829e-05	0.000299792	1.81435
Gng11:chr6:4004218-4004386:1	Gng11	UTR5;exon	no-junctions	FALSE	FALSE	0.262995	0.121359	2.21245e-05	0.000301175	0.692044
Tmem100:chr11:90030565-90033779:1	Tmem100	UTR5;intron;exon	across-junctions	FALSE	FALSE	0.06827	0.124595	2.27772e-05	0.000309497	0.784824
Pdcd4:chr19:53903339-53903508:1	Pdcd4	UTR5;intron;exon	no-junctions	FALSE	FALSE	0.158262	0.02589	2.44146e-05	0.000330547	1.33487
Dnaja1:chr4:40732123-40733178:1	Dnaja1	UTR3	across-junctions	FALSE	FALSE	0.567882	0.365696	2.50027e-05	0.000337288	-0.378396
Atxn1:chr13:45554831-45555324:-1	Atxn1	UTR3	no-junctions	FALSE	FALSE	0.15128	0.0404531	2.52386e-05	0.000339858	1.23755
Dek:chr13:47106038-47106201:-1	Dek	UTR5;intron;exon	no-junctions	FALSE	FALSE	0.113266	0.0323625	2.60433e-05	0.000349438	1.26259
Zfp91:chr19:12767020-12767417:-1	Zfp91	UTR3	no-junctions	TRUE	FALSE	0.138092	0.0906149	2.70411e-05	0.000362177	-1.00699
Nsa2:chr13:97137745-97137925:-1	Nsa2	UTR5;intron;exon	no-junctions	FALSE	FALSE	0.207137	0.0550162	2.74434e-05	0.000366909	0.956753
Srpx2:chrX:133908426-133908678:1	Srpx2	UTR5;exon	no-junctions	FALSE	FALSE	0.221877	0.0404531	2.78797e-05	0.000372077	0.998971
Rdx:chr9:52047925-52065219:1	Rdx	UTR5;intron;exon	across-junctions	FALSE	FALSE	0.291699	0.101942	2.91631e-05	0.000387823	0.68215
Ptms:chr6:124917397-124918015:-1	Ptms	UTR5;intron;exon	no-junctions	FALSE	FALSE	0.348332	0.184466	2.9258e-05	0.000388394	0.359195
Ndufaf2:chr13:108081247-108158623:-1	Ndufaf2	UTR5;intron;exon	across-junctions	FALSE	FALSE	0.172227	0.0647249	3.09671e-05	0.000410356	0.895035
Selenos:chr7:66088847-66089405:1	Selenos	UTR3	no-junctions	FALSE	FALSE	0.602793	0.449838	3.14416e-05	0.000415174	-0.356443
Tnxb:chr17:34681990-34682501:1	Tnxb	intron;exon	no-junctions	FALSE	FALSE	0.201707	0.323625	3.30813e-05	0.000436056	-0.473166
Rexo2:chr9:48468512-48468936:-1	Rexo2	UTR3	no-junctions	TRUE	FALSE	0.665632	0.441748	3.5283e-05	0.000463445	0.266909
Rpl13a:chr7:45127169-45127301:-1	Rpl13a	intron;exon	no-junctions	FALSE	FALSE	0.0442203	0.108414	3.53766e-05	0.000463861	-0.890044
Ptp4a2:chr4:129848815-129849763:1	Ptp4a2	UTR3	no-junctions	TRUE	FALSE	0.294026	0.23301	3.5929e-05	0.00047028	-0.575114
Eef1g:chr19:8969754-8972730:1	Eef1g	intron;exon	across-junctions	FALSE	FALSE	0.105508	0.0453074	3.63813e-05	0.000474541	1.12194
Tra2b:chr16:22258876-22266005:-1	Tra2b	UTR3	across-junctions	FALSE	FALSE	0.33204	0.145631	3.72229e-05	0.000484674	0.478919
Dnajb6:chr5:29735900-29748477:1	Dnajb6	UTR5;intron;exon	across-junctions	FALSE	FALSE	0.157486	0.0436893	3.82593e-05	0.000497305	1.01936
Gnas:chr2:174342892-174346276:1	Gnas	UTR3	no-junctions	FALSE	FALSE	0.521334	0.325243	4.10838e-05	0.000533093	0.363731
Ubxn6:chr17:56068960-56069258:-1	Ubxn6	intron;exon	across-junctions	FALSE	FALSE	0.0597362	0.116505	4.18687e-05	0.000542338	-0.926372
Eln:chr5:134702627-134702651:-1	Eln	UTR3	no-junctions	FALSE	FALSE	0.212568	0.00485437	4.25393e-05	0.000550072	2.47979
Col4a3:chr1:82721594-82722059:1	Col4a3	UTR3	no-junctions	TRUE	FALSE	0.362296	0.0501618	4.27301e-05	0.000551587	0.622582
Arglu1:chr8:8683798-8690402:-1	Arglu1	UTR5;intron;exon	across-junctions	FALSE	FALSE	0.269201	0.02589	4.34235e-05	0.000559572	1.20647
Col4a3:chr1:82649721-82656949:1	Col4a3	intron;exon	across-junctions	FALSE	FALSE	0.183863	0.0501618	4.36022e-05	0.000560911	-0.902926
Erp44:chr4:48194096-48194466:-1	Erp44	UTR3	no-junctions	TRUE	FALSE	0.165244	0.0469256	4.47031e-05	0.000574085	0.993551
Tsc22d4:chr5:137759292-137759814:1	Tsc22d4	UTR3	no-junctions	FALSE	FALSE	0.205586	0.145631	4.64297e-05	0.000594221	-0.487937
Rrbp1:chr2:143989865-143989991:-1	Rrbp1	exon	no-junctions	FALSE	FALSE	0.15128	0.0355987	4.79192e-05	0.000610154	1.16565
Prxl2c:chr13:64291004-64291791:-1	Prxl2c	UTR3	no-junctions	FALSE	FALSE	0.143522	0.0501618	4.9697e-05	0.000630647	0.916962
Rbx1:chr15:81466324-81466420:1	Rbx1	UTR5;exon	no-junctions	FALSE	FALSE	0.148953	0.0501618	5.12028e-05	0.000646468	1.04974
Kdelr2:chr5:143419569-143421191:1	Kdelr2	UTR3	across-junctions	FALSE	FALSE	0.164469	0.156958	5.20726e-05	0.000655647	-0.565984
Tnrc6a:chr7:123192914-123194413:1	Tnrc6a	UTR3	no-junctions	FALSE	FALSE	0.17533	0.119741	5.2105e-05	0.000655647	-0.745677
Tpm1:chr9:67022590-67022932:-1	Tpm1	UTR3	no-junctions	TRUE	FALSE	0.43367	0.354369	5.30219e-05	0.000665075	-0.34753
Tsc22d4:chr5:137745840-137746394:1	Tsc22d4	UTR5;exon	no-junctions	FALSE	FALSE	0.179984	0.0436893	5.35049e-05	0.000669885	0.866007
Hsp90aa1:chr12:110690955-110691485:-1	Hsp90aa1	UTR3	no-junctions	FALSE	FALSE	0.515128	0.377023	5.5933e-05	0.00069795	0.300852
Lmna:chr3:88481069-88481585:-1	Lmna	UTR3	no-junctions	FALSE	FALSE	0.593483	0.364078	5.71347e-05	0.00071176	0.56303
Nfia:chr4:98118399-98118874:1	Nfia	UTR3	no-junctions	TRUE	TRUE	0.280838	0.182848	5.78687e-05	0.000719706	-0.662464
Eif3c:chr7:126546832-126547628:-1	Eif3c	UTR3	across-junctions	FALSE	FALSE	0.200155	0.158576	5.9033e-05	0.000732968	-0.688768
Nfe2l1:chr11:96829798-96829968:-1	Nfe2l1	UTR5;intron;exon	no-junctions	FALSE	FALSE	0.159038	0.0339806	5.95735e-05	0.000737234	1.14042
Rrbp1:chr2:143989845-143989977:-1	Rrbp1	exon	no-junctions	FALSE	FALSE	0.150504	0.0355987	5.95142e-05	0.000737234	1.15314
Prdx1:chr4:116692849-116693789:1	Prdx1	intron;exon	across-junctions	TRUE	FALSE	0.376261	0.18123	6.07277e-05	0.000750277	0.561937
Pabpc1:chr15:36595661-36596031:-1	Pabpc1	UTR3	no-junctions	TRUE	FALSE	0.802948	0.449838	6.1001e-05	0.000751433	0.265985
Gm42418:chr17:39847611-39847779:1	Gm42418	exon	no-junctions	FALSE	FALSE	0.632273	0.279935	6.69914e-05	0.000823587	0.407168
Ncor1:chr11:62317709-62319578:-1	Ncor1	UTR3	across-junctions	FALSE	FALSE	0.109387	0.079288	6.85696e-05	0.000841608	-0.973534
Ugp2:chr11:21322039-21328986:-1	Ugp2	intron;exon	across-junctions	FALSE	FALSE	0.253685	0.194175	7.03022e-05	0.00086146	-0.552327
Calm1:chr12:100206517-100206807:1	Calm1	UTR3	no-junctions	FALSE	FALSE	0.193173	0.108414	7.16725e-05	0.000876817	0.705556
Snw1:chr12:87450206-87450851:-1	Snw1	UTR3	no-junctions	FALSE	FALSE	0.137316	0.12945	7.22112e-05	0.000881967	-0.66629
Ncl:chr1:86359224-86359400:-1	Ncl	UTR5;exon	no-junctions	FALSE	FALSE	0.113266	0.0275081	7.26671e-05	0.000885631	1.30361
Aplp2:chr9:31210596-31211103:-1	Aplp2	intron;exon	no-junctions	FALSE	FALSE	0.129558	0.12945	7.33823e-05	0.000891905	-0.817916
Mrpl40:chr16:18872110-18872134:-1	Mrpl40	UTR3	no-junctions	FALSE	FALSE	0.120248	0.0485437	7.78099e-05	0.000944186	0.961039
Ccz1:chr5:144012721-144014877:-1	Ccz1	UTR5;intron;exon	across-junctions	FALSE	TRUE	0.130334	0.0307443	7.9382e-05	0.000961704	1.25971
Tcf4:chr18:69683789-69684687:1	Tcf4	UTR3	no-junctions	FALSE	FALSE	0.324282	0.105178	8.08532e-05	0.000976367	0.781422
Mxd4:chr5:34175869-34176444:-1	Mxd4	UTR3	no-junctions	FALSE	FALSE	0.28782	0.276699	8.36184e-05	0.00100651	-0.393866
Tle5:chr10:81565510-81565828:1	Tle5	UTR3	no-junctions	FALSE	FALSE	0.429791	0.317152	8.60699e-05	0.00103172	0.365832
Klf9:chr19:23165013-23165500:1	Klf9	UTR3	no-junctions	FALSE	FALSE	0.527541	0.451456	8.61263e-05	0.00103172	-0.291402
Rab5c:chr11:100715031-100715207:-1	Rab5c	UTR3	no-junctions	FALSE	FALSE	0.115593	0.0517799	8.83818e-05	0.00105369	0.993494
Ccn1:chr3:145648046-145648666:-1	Ccn1	intron;exon	no-junctions	FALSE	TRUE	0.19007	0.119741	8.91577e-05	0.00106125	-0.512261
Hmgn1:chr16:96127523-96127729:-1	Hmgn1	UTR5;intron;exon	no-junctions	FALSE	FALSE	0.128782	0.038835	9.10515e-05	0.00108207	1.2745
Cfdp1:chr8:111768774-111845172:-1	Cfdp1	intron;exon	across-junctions	FALSE	FALSE	0.242048	0.229773	9.1596e-05	0.00108681	-0.483371
Eif2s2:chr2:154892784-154892844:-1	Eif2s2	UTR5;exon	no-junctions	FALSE	FALSE	0.324282	0.0938511	9.40576e-05	0.00111426	0.691376
Rap2a:chr14:120506749-120507194:1	Rap2a	UTR3	no-junctions	TRUE	FALSE	0.114818	0.092233	9.48003e-05	0.00112128	-0.557178
Lamc1:chr1:153262239-153262724:-1	Lamc1	intron;exon	no-junctions	FALSE	FALSE	0.19007	0.218447	9.73951e-05	0.00115015	-0.572918
Aldh2:chr5:121568996-121570790:-1	Aldh2	UTR3	across-junctions	FALSE	FALSE	0.0519783	0.110032	9.79478e-05	0.00115486	-0.956378
Nudcd3:chr11:6105916-6106435:-1	Nudcd3	UTR3	no-junctions	FALSE	FALSE	0.103957	0.0873786	9.98901e-05	0.00117591	-1.02464
Il6st:chr13:112506395-112506924:1	Il6st	UTR3	no-junctions	FALSE	FALSE	0.288596	0.228155	0.000101325	0.00119093	-0.375479
Rap2a:chr14:120503762-120504268:1	Rap2a	UTR3	no-junctions	FALSE	FALSE	0.107836	0.0323625	0.000102309	0.0012006	0.958385
Dnaja1:chr4:40727667-40727954:1	Dnaja1	intron;exon	no-junctions	FALSE	FALSE	0.213344	0.0582524	0.000104143	0.00122022	0.786647
Zc3h15:chr2:83644435-83644680:1	Zc3h15	UTR5;exon	no-junctions	FALSE	FALSE	0.149728	0.0453074	0.00010576	0.00123722	0.991227
Wbp11:chr6:136813654-136814023:-1	Wbp11	UTR3	no-junctions	TRUE	FALSE	0.182312	0.113269	0.000112856	0.00131818	-0.952613
Eln:chr5:134702593-134702734:-1	Eln	UTR3	no-junctions	TRUE	FALSE	0.453064	0.0404531	0.00011771	0.0013706	0.875674
Marcks:chr10:37136552-37138567:-1	Marcks	UTR5;intron;exon	across-junctions	FALSE	FALSE	0.384794	0.278317	0.000122584	0.00142513	-0.42096
Nucb1:chr7:45492887-45493058:-1	Nucb1	UTR3	no-junctions	FALSE	FALSE	0.215671	0.0776699	0.000125257	0.00145395	0.695432
Ubxn1:chr19:8871511-8874118:1	Ubxn1	UTR5;intron;exon	across-junctions	FALSE	FALSE	0.15128	0.0760518	0.00013015	0.00150608	0.817874
Smdt1:chr15:82345996-82346218:1	Smdt1	UTR5;intron;exon	no-junctions	FALSE	FALSE	0.237393	0.108414	0.000130735	0.00151052	0.68273
Ugdh:chr5:65422783-65423117:-1	Ugdh	intron;exon	no-junctions	FALSE	TRUE	0.0636152	0.145631	0.000131034	0.00151164	-0.614387
Atp5c1:chr2:10056749-10056828:-1	Atp5c1	UTR3	no-junctions	FALSE	FALSE	0.479441	0.312298	0.000131728	0.0015173	0.333131
Taf10:chr7:105742792-105743924:-1	Taf10	UTR3	across-junctions	FALSE	FALSE	0.305663	0.296117	0.000135369	0.00155684	0.298049
Rpl27a:chr7:109521918-109522367:1	Rpl27a	UTR3	no-junctions	TRUE	FALSE	0.334368	0.389968	0.000135777	0.00155914	-0.413813
Clmp:chr9:40782663-40783151:1	Clmp	UTR3	no-junctions	FALSE	FALSE	0.314973	0.312298	0.000138034	0.00158263	-0.30015
Rp9:chr9:22448243-22448751:-1	Rp9	UTR3	no-junctions	FALSE	FALSE	0.262219	0.18123	0.000139697	0.00159925	0.508373
Pdap1:chr5:145139979-145140045:-1	Pdap1	UTR5;exon	no-junctions	FALSE	FALSE	0.179984	0.0501618	0.000139981	0.00160006	0.904689
Glg1:chr8:111155287-111155757:-1	Glg1	UTR3	no-junctions	FALSE	TRUE	0.157486	0.127832	0.000143723	0.00164033	-0.627117
Vim:chr2:13580041-13580677:1	Vim	intron;exon	across-junctions	FALSE	FALSE	0.626067	0.5	0.000144351	0.00164498	0.277703
Kdelr2:chr5:143420703-143421195:1	Kdelr2	UTR3	no-junctions	FALSE	FALSE	0.159814	0.148867	0.000152404	0.00173412	-0.539698
Cisd2:chr3:135407775-135408308:-1	Cisd2	UTR3	no-junctions	FALSE	FALSE	0.140419	0.0404531	0.000153609	0.00174518	1.05942
Ugdh:chr5:65422744-65423388:-1	Ugdh	intron;exon	across-junctions	FALSE	TRUE	0.106284	0.229773	0.000155219	0.00175813	-0.451966
Ube2w:chr1:16569429-16570281:-1	Ube2w	UTR3	no-junctions	FALSE	FALSE	0.294802	0.092233	0.000155066	0.00175813	0.563328
Rrbp1:chr2:143988128-143989025:-1	Rrbp1	intron;exon	no-junctions	FALSE	FALSE	0.304112	0.110032	0.000156601	0.00177111	0.640479
Ccz1:chr5:143987909-143990659:-1	Ccz1	UTR3	across-junctions	TRUE	FALSE	0.157486	0.127832	0.000159753	0.00180131	-0.605563
Rela:chr19:5647684-5648130:1	Rela	UTR3	no-junctions	TRUE	FALSE	0.238945	0.210356	0.000167509	0.00188027	-0.795269
Serf1:chr13:100108057-100108165:1	Serf1	UTR5;exon	no-junctions	FALSE	FALSE	0.222653	0.0177994	0.000173672	0.00194653	1.22733
Eif3j1:chr2:122028546-122041667:1	Eif3j1	UTR5;intron;exon	across-junctions	FALSE	FALSE	0.354538	0.158576	0.000174131	0.00194876	0.431708
Nedd9:chr13:41309900-41310420:-1	Nedd9	UTR3	no-junctions	FALSE	FALSE	0.209465	0.0533981	0.00017643	0.00197154	0.636717
Nedd9:chr13:41337793-41338288:-1	Nedd9	intron;exon	no-junctions	FALSE	FALSE	0.134213	0.0744337	0.00017794	0.0019825	-0.65095
Frzb:chr2:80411970-80412727:-1	Frzb	UTR3	no-junctions	TRUE	FALSE	0.520559	0.126214	0.000185183	0.00206012	-0.262255
Eef1g:chr19:8977294-8977414:1	Eef1g	intron;exon	no-junctions	FALSE	FALSE	0.169899	0.0954693	0.000186881	0.00207593	0.700126
Cfl2:chr12:54858809-54859166:-1	Cfl2	UTR3	no-junctions	TRUE	FALSE	0.105508	0.0728155	0.000190468	0.00211264	0.811213
Eln:chr5:134702696-134702732:-1	Eln	UTR3	no-junctions	FALSE	FALSE	0.429791	0.0355987	0.000203822	0.00225076	0.894997
Taf10:chr7:105742842-105743483:-1	Taf10	UTR3	across-junctions	FALSE	FALSE	0.304112	0.296117	0.000208541	0.00229948	0.2895
Hmgb1:chr5:149052852-149053062:-1	Hmgb1	UTR5;intron;exon	no-junctions	FALSE	FALSE	0.139643	0.0987055	0.000210151	0.00231383	-0.826254
Sdc4:chr2:164424247-164424588:-1	Sdc4	UTR3	no-junctions	TRUE	FALSE	0.255237	0.156958	0.000212407	0.00233523	0.321222
Fstl1:chr16:37815666-37816191:1	Fstl1	intron;exon	no-junctions	FALSE	FALSE	0.327386	0.200647	0.000216066	0.00237198	-0.478501
Ndufaf2:chr13:108052527-108053001:-1	Ndufaf2	UTR3	no-junctions	FALSE	FALSE	0.166796	0.147249	0.000221553	0.00242865	-0.600369
Ybx1:chr4:119281624-119282556:-1	Ybx1	intron;exon	across-junctions	FALSE	FALSE	0.218774	0.194175	0.000228245	0.00249835	-0.577924
Sdc4:chr2:164424462-164425404:-1	Sdc4	UTR3	no-junctions	FALSE	FALSE	0.113266	0.124595	0.000240323	0.00262289	-0.601854
Itgb1:chr8:128732756-128733200:1	Itgb1	UTR3	no-junctions	TRUE	FALSE	0.672614	0.368932	0.000240001	0.00262289	0.286069
Nfix:chr8:84708592-84709096:-1	Nfix	UTR3	no-junctions	FALSE	TRUE	0.179209	0.0566343	0.000251872	0.00274093	0.865548
Clmp:chr9:40772293-40781308:1	Clmp	intron;exon	across-junctions	FALSE	FALSE	0.15128	0.0906149	0.000259162	0.00281617	0.662154
Aspn:chr13:49544488-49544608:1	Aspn	UTR5;exon	no-junctions	FALSE	FALSE	0.162141	0.0177994	0.000264351	0.00286425	1.52505
Rbx1:chr15:81466368-81466410:1	Rbx1	UTR5;exon	no-junctions	FALSE	FALSE	0.139643	0.0501618	0.00026644	0.00288271	0.950916
2610001J05Rik:chr6:13870237-13870527:-1	2610001J05Rik	UTR3	no-junctions	FALSE	FALSE	0.118697	0.126214	0.000282609	0.00303572	-0.666293
Llph:chr10:120231207-120231743:1	Llph	UTR3	no-junctions	FALSE	FALSE	0.253685	0.202265	0.000296151	0.00317662	-0.324017
Sf3b2:chr19:5286933-5287228:-1	Sf3b2	intron;exon	across-junctions	FALSE	FALSE	0.197828	0.0744337	0.000299679	0.00320986	0.755905
Llph:chr10:120227070-120231322:1	Llph	UTR3	across-junctions	FALSE	FALSE	0.191621	0.0825243	0.000308568	0.00329565	0.604827
Gxylt2:chr6:100706931-100707767:1	Gxylt2	intron;exon	no-junctions	FALSE	FALSE	0.117921	0.0695793	0.000313584	0.00334272	-0.874606
Crtc3:chr7:80676971-80677429:-1	Crtc3	intron;exon	no-junctions	FALSE	FALSE	0.098526	0.113269	0.000313868	0.00334272	-0.590102
Hectd1:chr12:51743722-51744106:-1	Hectd1	UTR3	no-junctions	FALSE	FALSE	0.164469	0.0631068	0.00033148	0.00352527	0.784758
Igf1:chr10:87936588-87937042:1	Igf1	UTR3	no-junctions	FALSE	FALSE	0.272304	0.0889968	0.000332545	0.00353158	0.654839
Sdha:chr13:74322254-74322602:-1	Sdha	UTR3	no-junctions	TRUE	FALSE	0.266874	0.147249	0.00034744	0.00367413	0.464963
Nol7:chr13:43398390-43401336:1	Nol7	UTR5;intron;exon	across-junctions	FALSE	FALSE	0.20481	0.10356	0.00035207	0.00371784	0.598898
Rab10:chr12:3249684-3309672:-1	Rab10	UTR3	across-junctions	TRUE	FALSE	0.327386	0.262136	0.00035647	0.003759	-0.408143
Ubxn6:chr17:56068181-56068651:-1	Ubxn6	UTR3	no-junctions	FALSE	FALSE	0.262219	0.220065	0.000361081	0.00380227	0.39782
Birc6:chr17:74700334-74703356:1	Birc6	UTR3	no-junctions	TRUE	FALSE	0.1218	0.038835	0.000369649	0.00388158	0.844871
Birc6:chr17:74701644-74703356:1	Birc6	UTR3	no-junctions	TRUE	FALSE	0.1218	0.038835	0.000369649	0.00388158	0.844871
Col4a1:chr8:11199228-11200092:-1	Col4a1	UTR3	no-junctions	FALSE	FALSE	0.549263	0.218447	0.000374751	0.00392963	-0.421431
Vcan:chr13:89655312-89655668:-1	Vcan	UTR3	no-junctions	FALSE	FALSE	0.434445	0.2589	0.000378528	0.00396369	0.322831
Bicc1:chr10:70925044-70932132:-1	Bicc1	UTR3	across-junctions	FALSE	FALSE	0.438324	0.331715	0.000388705	0.00406457	-0.342658
Tmed2:chr5:124541277-124541818:1	Tmed2	intron;exon	no-junctions	FALSE	FALSE	0.118697	0.092233	0.000392374	0.00409721	-0.822464
Ufd1:chr16:18825020-18834429:1	Ufd1	UTR3	across-junctions	FALSE	FALSE	0.179209	0.153722	0.000399102	0.00415588	-0.370503
Sf3b2:chr19:5287063-5287231:-1	Sf3b2	intron;exon	no-junctions	FALSE	FALSE	0.194725	0.0744337	0.000411897	0.00428316	0.73041
Rnf6:chr5:146209192-146209585:-1	Rnf6	UTR3	no-junctions	FALSE	FALSE	0.212568	0.100324	0.000413971	0.00429875	0.438075
Antxr1:chr6:87204312-87242644:-1	Antxr1	UTR3	across-junctions	FALSE	FALSE	0.148177	0.15534	0.000419037	0.00434533	-0.512168
Rnf6:chr5:146210043-146210566:-1	Rnf6	UTR3	no-junctions	FALSE	FALSE	0.124903	0.105178	0.000421463	0.00436444	-0.572873
Vamp5:chr6:72368926-72369481:-1	Vamp5	UTR3	across-junctions	FALSE	TRUE	0.541505	0.234628	0.000428736	0.00443363	0.250125
Ogn:chr13:49608046-49611471:1	Ogn	UTR5;intron;exon	across-junctions	FALSE	FALSE	0.416602	0.278317	0.000432894	0.00447046	0.376779
Vamp5:chr6:72369180-72369288:-1	Vamp5	UTR3	no-junctions	FALSE	FALSE	0.346005	0.187702	0.000433809	0.00447373	-0.390742
Naalad2:chr9:18322898-18323534:-1	Naalad2	UTR3	no-junctions	FALSE	FALSE	0.312645	0.174757	0.000436465	0.00449493	-0.277174
Fos:chr12:85476780-85476822:1	Fos	UTR3	no-junctions	FALSE	FALSE	0.257564	0.127832	0.000438262	0.00450724	0.587158
Dek:chr13:47088457-47101717:-1	Dek	UTR3	across-junctions	FALSE	FALSE	0.273856	0.218447	0.00044016	0.00452055	-0.395358
Cebpd:chr16:15887807-15888065:1	Cebpd	exon	no-junctions	FALSE	FALSE	0.217223	0.192557	0.0004424	0.00453733	0.45942
Ube2w:chr1:16581883-16619274:-1	Ube2w	UTR3	across-junctions	FALSE	FALSE	0.140419	0.0970874	0.000443876	0.00454624	-0.700412
Fstl1:chr16:37815497-37816277:1	Fstl1	intron;exon	no-junctions	FALSE	FALSE	0.333592	0.200647	0.000449653	0.00459911	-0.449385
Tmem237:chr1:59100852-59106605:-1	Tmem237	UTR3	across-junctions	FALSE	FALSE	0.140419	0.134304	0.00045162	0.00460802	-0.42815
Ahnak:chr19:9076489-9076914:1	Ahnak	UTR3	no-junctions	TRUE	FALSE	0.113266	0.161812	0.000451755	0.00460802	-0.863247
Naalad2:chr9:18322489-18323079:-1	Naalad2	UTR3	no-junctions	FALSE	FALSE	0.179984	0.0469256	0.000454686	0.00463161	0.779613
Ufd1:chr16:18834831-18835261:1	Ufd1	UTR3	no-junctions	TRUE	FALSE	0.131109	0.0550162	0.000457841	0.00465742	0.73822
Dek:chr13:47098126-47101666:-1	Dek	intron;exon	across-junctions	FALSE	FALSE	0.264546	0.210356	0.000466003	0.004734	-0.411942
Tmem237:chr1:59100590-59100854:-1	Tmem237	UTR3	no-junctions	TRUE	FALSE	0.138092	0.0679612	0.000479651	0.00486605	0.630557
Ccnl1:chr3:65946434-65947735:-1	Ccnl1	UTR3	across-junctions	FALSE	FALSE	0.200155	0.220065	0.000487145	0.0049354	-0.458408
Psmd8:chr7:29174609-29175513:-1	Psmd8	UTR3	across-junctions	FALSE	FALSE	0.231187	0.236246	0.000504598	0.00509842	-0.460428
Ptma:chr1:86529061-86529890:1	Ptma	UTR3	across-junctions	FALSE	FALSE	0.616757	0.341424	0.000504094	0.00509842	0.340638
Mndal:chr1:173857213-173857344:-1	Mndal	UTR3	no-junctions	TRUE	FALSE	0.125679	0.0177994	0.000507672	0.00512257	1.31801
Fbln1:chr15:85285029-85285287:1	Fbln1	UTR3	no-junctions	FALSE	FALSE	0.132661	0.0566343	0.000520633	0.00524627	0.855532
Tpm4:chr8:72136884-72137382:1	Tpm4	intron;exon	no-junctions	FALSE	FALSE	0.217223	0.195793	0.000522251	0.0052555	-0.694218
Nfe2l1:chr11:96828161-96829968:-1	Nfe2l1	UTR5;intron;exon	across-junctions	FALSE	FALSE	0.186967	0.0485437	0.000525115	0.00527723	0.834255
Zfp106:chr2:120506820-120507199:-1	Zfp106	UTR3	no-junctions	TRUE	FALSE	0.100078	0.0857605	0.000527022	0.0052893	-0.584485
Selenos:chr7:66080270-66080524:1	Selenos	UTR3	no-junctions	FALSE	FALSE	0.100853	0.0275081	0.000531364	0.00531861	1.01988
Nrd1:chr4:109000662-109013917:1	Nrd1	UTR5;intron;exon	across-junctions	FALSE	FALSE	0.152056	0.0857605	0.000532302	0.00532089	0.518541
Zfp106:chr2:120535568-120563843:-1	Zfp106	UTR5;intron;exon	across-junctions	FALSE	FALSE	0.124903	0.0469256	0.00053316	0.00532235	0.695099
Lhfp:chr3:53260982-53261306:1	Lhfp	UTR3	no-junctions	FALSE	FALSE	0.553142	0.208738	0.000538099	0.00535737	0.39467
Slc38a2:chr15:96687392-96687714:-1	Slc38a2	UTR3	no-junctions	TRUE	FALSE	0.129558	0.100324	0.000537388	0.00535737	0.663924
Tmem59:chr4:107197498-107200611:1	Tmem59	UTR3	across-junctions	FALSE	FALSE	0.412723	0.194175	0.000540487	0.005374	0.412814
Nrd1:chr4:109059842-109061245:1	Nrd1	UTR3	across-junctions	FALSE	FALSE	0.102405	0.110032	0.000553846	0.00549953	-0.581069
4930453N24Rik:chr16:64766026-64766567:-1	4930453N24Rik	UTR3	no-junctions	FALSE	FALSE	0.148953	0.118123	0.000570383	0.00564875	-0.447472
Col8a1:chr16:57626833-57627336:-1	Col8a1	UTR3	no-junctions	FALSE	FALSE	0.823894	0.236246	0.000571965	0.00564947	-0.279641
Arhgef1:chr7:24925934-24926594:1	Arhgef1	UTR3	across-junctions	FALSE	FALSE	0.146625	0.10356	0.000571325	0.00564947	-0.503235
4930453N24Rik:chr16:64765441-64766211:-1	4930453N24Rik	UTR3	no-junctions	FALSE	FALSE	0.144298	0.0517799	0.00058074	0.00572105	0.671887
Pakap:chr4:57567802-57648143:1	Pakap	UTR5;intron;exon	across-junctions	FALSE	FALSE	0.211792	0.0841424	0.000580194	0.00572105	0.619026
Arhgef1:chr7:24902912-24903512:1	Arhgef1	UTR5;intron;exon	no-junctions	FALSE	FALSE	0.164469	0.0533981	0.00058557	0.00576106	0.648267
Dguok:chr6:83480217-83480425:-1	Dguok	UTR3	no-junctions	TRUE	FALSE	0.289372	0.177994	0.00058819	0.00577924	0.337959
Abca8a:chr11:110056020-110056770:-1	Abca8a	intron;exon	no-junctions	FALSE	FALSE	0.134988	0.0647249	0.000593495	0.00582372	0.778735
Fstl1:chr16:37828237-37834668:1	Fstl1	UTR3	across-junctions	FALSE	FALSE	0.382467	0.237864	0.000597387	0.00585424	-0.411432
Rcn1:chr2:105387264-105387764:-1	Rcn1	UTR3	no-junctions	FALSE	FALSE	0.1955	0.145631	0.000598173	0.00585428	-0.52531
Zbtb20:chr16:43639982-43640592:1	Zbtb20	UTR3	no-junctions	TRUE	FALSE	0.304888	0.33657	0.000602697	0.00589085	-0.412669
Col4a1:chr8:11198423-11199138:-1	Col4a1	UTR3	no-junctions	TRUE	FALSE	0.82467	0.322006	0.000606972	0.0059249	0.27592
Eif2s2:chr2:154892810-154892841:-1	Eif2s2	UTR5;exon	no-junctions	FALSE	FALSE	0.259891	0.0711974	0.000610655	0.00595309	0.710458
Serf1:chr13:100108018-100108198:1	Serf1	UTR5;exon	no-junctions	FALSE	FALSE	0.241272	0.0226537	0.000624969	0.00608471	0.99296
Dynlt3:chrX:9654964-9655666:-1	Dynlt3	UTR3	no-junctions	FALSE	FALSE	0.140419	0.0631068	0.000633449	0.00615926	0.765547
Pfdn1:chr18:36432343-36454524:-1	Pfdn1	UTR5;intron;exon	across-junctions	FALSE	FALSE	0.146625	0.0517799	0.00065667	0.00634386	0.850026
Sash1:chr10:8786140-8886070:-1	Sash1	UTR5;intron;exon	across-junctions	FALSE	FALSE	0.356866	0.224919	0.000660928	0.00637676	0.384206
Gsk3b:chr16:38208072-38240746:1	Gsk3b	UTR3	across-junctions	FALSE	FALSE	0.275407	0.199029	0.000670328	0.00645083	-0.411102
Adk:chr14:21447839-21448259:1	Adk	UTR3	no-junctions	FALSE	FALSE	0.131109	0.0291262	0.000671469	0.00645351	1.03892
Sash1:chr10:8722219-8722867:-1	Sash1	UTR3	no-junctions	TRUE	FALSE	0.359969	0.307443	0.000689609	0.00661937	-0.337638
Zcchc9:chr13:91796533-91796891:-1	Zcchc9	UTR3	no-junctions	TRUE	FALSE	0.124903	0.0857605	0.000732518	0.00702224	-0.540669
Zcchc9:chr13:91805925-91807705:-1	Zcchc9	UTR5;intron;exon	across-junctions	FALSE	FALSE	0.157486	0.0501618	0.000736468	0.00705107	0.637264
Gm6169:chr13:97098208-97098992:-1	Gm6169	UTR3	no-junctions	TRUE	TRUE	0.315749	0.184466	0.000739254	0.00706871	0.342237
Ncl:chr1:86359151-86359400:-1	Ncl	UTR5;intron;exon	no-junctions	FALSE	FALSE	0.116369	0.0339806	0.000743162	0.00709701	1.03552
Actr3:chr1:125393219-125397969:-1	Actr3	UTR3	across-junctions	TRUE	FALSE	0.205586	0.213592	0.00074581	0.00711322	-0.321826
Jak1:chr4:101152367-101152710:-1	Jak1	UTR3	no-junctions	TRUE	FALSE	0.296354	0.21521	0.000756263	0.00720374	0.41766
Pfdn1:chr18:36450951-36454524:-1	Pfdn1	UTR5;intron;exon	across-junctions	FALSE	TRUE	0.141971	0.0501618	0.00077745	0.00739615	0.852528
Gps2:chr11:69915777-69916591:1	Gps2	UTR3	across-junctions	TRUE	FALSE	0.156711	0.13754	0.000795519	0.00755844	-0.549144
Srsf7:chr17:80204462-80204992:-1	Srsf7	UTR3	no-junctions	FALSE	FALSE	0.198604	0.192557	0.000808842	0.00767528	-0.609336
Ogn:chr13:49608046-49618531:1	Ogn	UTR5;intron;exon	across-junctions	FALSE	FALSE	0.45384	0.307443	0.000811413	0.00768994	0.336006
Cpne8:chr15:90643081-90649328:-1	Cpne8	UTR3	across-junctions	FALSE	FALSE	0.114042	0.0291262	0.000818164	0.00773433	1.02881
Nckap1:chr2:80552811-80581380:-1	Nckap1	UTR5;intron;exon	across-junctions	FALSE	FALSE	0.178433	0.10356	0.00081772	0.00773433	0.581671
Unc5b:chr10:60762593-60762974:-1	Unc5b	UTR3	no-junctions	TRUE	TRUE	0.209465	0.0242718	0.000820183	0.00774364	0.797795
Unc5b:chr10:60764537-60765035:-1	Unc5b	UTR3	no-junctions	FALSE	FALSE	0.155935	0.0485437	0.000826861	0.00778705	-0.670267
Atrx:chrX:105876325-105877013:-1	Atrx	intron;exon	no-junctions	FALSE	FALSE	0.103957	0.0323625	0.000827961	0.00778762	1.01635
Egr1:chr18:34863659-34864181:1	Egr1	UTR3	no-junctions	FALSE	FALSE	0.207913	0.187702	0.000840614	0.00789671	-0.475698
Frzb:chr2:80412010-80412034:-1	Frzb	UTR3	no-junctions	FALSE	FALSE	0.107836	0.00161812	0.000856683	0.00803758	3.14415
Dclk1:chr3:55255923-55380931:1	Dclk1	intron;exon	across-junctions	FALSE	FALSE	0.255237	0.257282	0.000864077	0.0080968	-0.320595
Ap2a2:chr7:141562298-141562346:1	Ap2a2	UTR5;exon	no-junctions	FALSE	FALSE	0.182312	0.02589	0.000871797	0.00815893	0.942611
Nid1:chr13:13510022-13510542:1	Nid1	UTR3	no-junctions	FALSE	FALSE	0.382467	0.326861	0.00089268	0.00833354	-0.344826
Rdx:chr9:52067427-52073266:1	Rdx	intron;exon	across-junctions	FALSE	FALSE	0.387898	0.268608	0.000895117	0.00834587	-0.323866
Selenos:chr7:66079649-66083604:1	Selenos	UTR3	across-junctions	FALSE	FALSE	0.215671	0.0906149	0.000898014	0.00836248	0.456624
Sarnp:chr10:128821876-128833373:1	Sarnp	UTR5;intron;exon	across-junctions	TRUE	FALSE	0.166796	0.0533981	0.000899725	0.008368	0.838749
Slc38a2:chr15:96697899-96699730:-1	Slc38a2	UTR5;intron;exon	across-junctions	FALSE	TRUE	0.266874	0.257282	0.000932536	0.0086624	0.331645
Rela:chr19:5646129-5646609:1	Rela	UTR3	no-junctions	FALSE	FALSE	0.115593	0.0372168	0.000938634	0.00870824	0.564487
Luc7l2:chr6:38608668-38609142:1	Luc7l2	UTR3	no-junctions	FALSE	FALSE	0.241272	0.0987055	0.000957037	0.00886799	0.596778
Eif4g2:chr7:111070627-111071212:-1	Eif4g2	UTR3	no-junctions	FALSE	FALSE	0.179209	0.126214	0.000961779	0.00888993	-0.600811
Actr3:chr1:125392905-125393265:-1	Actr3	UTR3	no-junctions	TRUE	FALSE	0.465477	0.326861	0.000960908	0.00888993	0.401129
Ifi211:chr1:173899135-173902214:-1	Ifi211	intron;exon	across-junctions	FALSE	FALSE	0.125679	0.108414	0.000970242	0.00894092	-0.620095
Eln:chr5:134702712-134702742:-1	Eln	UTR3	no-junctions	FALSE	FALSE	0.436773	0.0420712	0.000970031	0.00894092	0.742352
Eif2s2:chr2:154892818-154892856:-1	Eif2s2	UTR5;exon	no-junctions	FALSE	FALSE	0.242824	0.0647249	0.000982791	0.00901735	0.718475
Eln:chr5:134702654-134703363:-1	Eln	UTR3	no-junctions	FALSE	FALSE	0.851823	0.355987	0.000982122	0.00901735	-0.276698
Hsp90aa1:chr12:110692622-110693413:-1	Hsp90aa1	intron;exon	across-junctions	FALSE	FALSE	0.414275	0.305825	0.000989986	0.00907225	0.296007
Loxl2:chr14:69690148-69693308:1	Loxl2	UTR3	across-junctions	FALSE	FALSE	0.235066	0.197411	0.000995114	0.00909774	-0.399594
Mia3:chr1:183327072-183327606:-1	Mia3	UTR3	no-junctions	TRUE	FALSE	0.126455	0.121359	0.000995198	0.00909774	-0.589573
H1f0:chr15:79028977-79029527:1	H1f0	UTR3	no-junctions	FALSE	FALSE	0.197828	0.147249	0.000997131	0.00910429	-0.45053
Rbms3:chr9:116577730-116577988:-1	Rbms3	UTR3	no-junctions	FALSE	TRUE	0.101629	0.0970874	0.000998817	0.00910858	-0.725292
Rela:chr19:5645964-5646656:1	Rela	UTR3	no-junctions	FALSE	FALSE	0.118697	0.038835	0.00101011	0.00920036	0.544669
Glo1:chr17:30593745-30597865:-1	Glo1	UTR3	across-junctions	FALSE	FALSE	0.173002	0.165049	0.00101724	0.00925407	-0.528775
Denr:chr5:123907175-123917417:1	Denr	UTR5;intron;exon	across-junctions	FALSE	FALSE	0.17533	0.0485437	0.00103297	0.00938577	0.76868
Tcf4:chr18:69684321-69685149:1	Tcf4	UTR3	no-junctions	FALSE	FALSE	0.181536	0.0533981	0.00103583	0.0093914	0.862349
Ccz1:chr5:143987909-143988237:-1	Ccz1	UTR3	no-junctions	TRUE	FALSE	0.155159	0.122977	0.0010361	0.0093914	-0.538623
Pa2g4:chr10:128558634-128559290:-1	Pa2g4	UTR3	across-junctions	TRUE	FALSE	0.224205	0.153722	0.0010428	0.00942929	0.455104
Ptp4a2:chr4:129845086-129848108:1	Ptp4a2	UTR3	across-junctions	FALSE	FALSE	0.542281	0.265372	0.00105345	0.00951407	0.337525
Klf4:chr4:55527640-55527873:-1	Klf4	UTR3	no-junctions	FALSE	TRUE	0.245927	0.268608	0.00106562	0.00961243	0.444398
1500009L16Rik:chr10:83762327-83762762:1	1500009L16Rik	UTR3	no-junctions	FALSE	FALSE	0.213344	0.152104	0.00107344	0.00967131	-0.520769
Col14a1:chr15:55519238-55519755:1	Col14a1	UTR3	no-junctions	FALSE	FALSE	0.250582	0.169903	0.00108506	0.00975713	-0.610126
Dnaja1:chr4:40726009-40728164:1	Dnaja1	intron;exon	across-junctions	FALSE	FALSE	0.332816	0.126214	0.00108557	0.00975713	0.472455
Htra4:chr8:25025049-25026477:-1	Htra4	UTR3	no-junctions	FALSE	FALSE	0.147401	0.213592	0.00108952	0.0097809	0.365163
Rbms1:chr2:60880707-60881199:-1	Rbms1	UTR5;intron;exon	no-junctions	FALSE	FALSE	0.104732	0.114887	0.00109409	0.00979837	-0.751523
Pdgfra:chr5:75197530-75197855:1	Pdgfra	UTR3	no-junctions	FALSE	FALSE	0.226532	0.169903	0.00109313	0.00979837	-0.516536
Chmp3:chr6:71544026-71577834:1	Chmp3	UTR3	across-junctions	FALSE	FALSE	0.123351	0.0647249	0.00110663	0.00989885	0.701828
Cp:chr3:19987527-19993191:1	Cp	UTR3	across-junctions	TRUE	FALSE	0.41505	0.263754	0.00113011	0.0100968	0.314617
Fosb:chr7:19302696-19303039:-1	Fosb	UTR3	no-junctions	TRUE	FALSE	0.241272	0.195793	0.00113231	0.0101044	0.360435
Ccnd1:chr7:144929931-144930318:-1	Ccnd1	UTR3	no-junctions	TRUE	FALSE	0.284717	0.210356	0.00117859	0.0105049	-0.415021
Loxl2:chr14:69692227-69693292:1	Loxl2	UTR3	across-junctions	FALSE	FALSE	0.21955	0.184466	0.00123203	0.0109681	-0.409854
Nfe2l1:chr11:96817522-96819334:-1	Nfe2l1	UTR3	no-junctions	FALSE	FALSE	0.289372	0.173139	0.00126606	0.0112444	-0.417105
Pnisr:chr4:21873855-21874399:1	Pnisr	intron;exon	no-junctions	FALSE	FALSE	0.295578	0.228155	0.00127204	0.0112841	-0.400576
Tmed2:chr5:124549855-124550118:1	Tmed2	UTR3	no-junctions	FALSE	FALSE	0.328161	0.113269	0.00128819	0.0114138	0.521623
Chchd3:chr6:32792572-32804056:-1	Chchd3	UTR3	across-junctions	FALSE	FALSE	0.107836	0.110032	0.00133009	0.0117573	-0.630601
AY036118:chr17:39847113-39847403:-1	AY036118	exon	no-junctions	FALSE	FALSE	0.478666	0.12945	0.00134048	0.0118351	0.520169
Dync1i2:chr2:71219231-71236127:1	Dync1i2	intron;exon	across-junctions	FALSE	FALSE	0.152056	0.0987055	0.00134506	0.0118476	-0.624705
Pcolce2:chr9:95670004-95678559:1	Pcolce2	intron;exon	across-junctions	FALSE	FALSE	0.114818	0.12945	0.00134753	0.0118554	0.583754
Cp:chr3:19964305-19966510:1	Cp	intron;exon	across-junctions	FALSE	FALSE	0.22886	0.199029	0.00137655	0.0120965	-0.504353
Fam177a:chr12:55139323-55139641:1	Fam177a	UTR3	no-junctions	FALSE	FALSE	0.131885	0.0436893	0.00137886	0.0121026	0.844227
Uqcc3:chr19:8880014-8880923:-1	Uqcc3	UTR3	across-junctions	FALSE	FALSE	0.45384	0.315534	0.00145612	0.0127658	-0.335685
Ndufaf2:chr13:108158445-108158623:-1	Ndufaf2	UTR5;exon	no-junctions	FALSE	FALSE	0.110939	0.038835	0.00146842	0.0128586	0.917545
Sash1:chr10:8786337-8814254:-1	Sash1	intron;exon	across-junctions	FALSE	FALSE	0.168348	0.079288	0.00147596	0.0129094	0.716789
Fbln2:chr6:91233439-91233942:1	Fbln2	exon	no-junctions	FALSE	FALSE	0.193949	0.079288	0.00148497	0.0129731	0.684664
Golim4:chr3:75876164-75876447:-1	Golim4	UTR3	no-junctions	FALSE	FALSE	0.141195	0.0339806	0.00150678	0.0131483	0.929142
Fam177a:chr12:55124469-55139236:1	Fam177a	UTR3	across-junctions	FALSE	FALSE	0.182312	0.139159	0.00151511	0.0132056	-0.501699
Tra2a:chr6:49262856-49263420:-1	Tra2a	intron;exon	no-junctions	FALSE	FALSE	0.21024	0.208738	0.00151853	0.01322	-0.418815
Eid1:chr2:125674177-125674785:1	Eid1	UTR3	no-junctions	TRUE	FALSE	0.237393	0.140777	0.0015262	0.0132432	0.316584
Snrpb2:chr2:143063039-143069389:1	Snrpb2	UTR5;intron;exon	across-junctions	FALSE	FALSE	0.207137	0.105178	0.00153308	0.0132849	0.557887
Htra3:chr5:35668154-35671225:-1	Htra3	UTR5;intron;exon	across-junctions	FALSE	FALSE	0.103957	0.0582524	0.00153885	0.0133195	0.862128
Limd1:chr9:123520247-123520765:1	Limd1	UTR3	no-junctions	FALSE	FALSE	0.169899	0.119741	0.00154488	0.0133562	0.379607
Limd1:chr9:123521101-123521552:1	Limd1	UTR3	no-junctions	TRUE	FALSE	0.0954228	0.122977	0.00156399	0.0134884	-0.505045
Eid1:chr2:125673605-125674205:1	Eid1	UTR3	no-junctions	FALSE	FALSE	0.103181	0.108414	0.00158273	0.0136206	-0.552247
Actr1b:chr1:36699108-36699677:-1	Actr1b	UTR3	no-junctions	FALSE	FALSE	0.159038	0.122977	0.00159112	0.0136771	-0.377209
Creb3l2:chr6:37331001-37331629:-1	Creb3l2	UTR3	no-junctions	FALSE	FALSE	0.135764	0.0210356	0.00160402	0.0137721	1.15248
Ostf1:chr19:18580566-18584885:-1	Ostf1	UTR3	across-junctions	FALSE	FALSE	0.532196	0.404531	0.00161282	0.013816	-0.252193
Col4a1:chr8:11234894-11241150:-1	Col4a1	intron;exon	across-junctions	FALSE	FALSE	0.157486	0.0161812	0.00161181	0.013816	1.28464
Ndfip1:chr18:38464535-38464822:1	Ndfip1	UTR3	no-junctions	FALSE	FALSE	0.347556	0.21521	0.00163655	0.0139872	0.4005
Klf3:chr5:64829698-64830169:1	Klf3	UTR3	no-junctions	FALSE	TRUE	0.22886	0.26699	0.00164437	0.0140381	-0.32186
Cp:chr3:19964327-19968106:1	Cp	intron;exon	across-junctions	FALSE	FALSE	0.231963	0.199029	0.00165036	0.0140732	-0.49766
Ostf1:chr19:18580554-18586697:-1	Ostf1	UTR3	across-junctions	FALSE	FALSE	0.535299	0.407767	0.00165649	0.0141094	-0.250438
Adk:chr14:21240367-21318855:1	Adk	intron;exon	across-junctions	FALSE	FALSE	0.16059	0.10356	0.00165861	0.0141114	-0.535746
Actr1b:chr1:36698114-36698475:-1	Actr1b	UTR3	no-junctions	TRUE	FALSE	0.128006	0.0469256	0.0016673	0.0141692	0.67205
Cnn3:chr3:121458038-121458164:1	Cnn3	UTR3	no-junctions	FALSE	FALSE	0.188518	0.124595	0.00167739	0.0142388	-0.569922
Eapp:chr12:54691820-54695897:-1	Eapp	UTR5;intron;exon	across-junctions	FALSE	FALSE	0.163693	0.0631068	0.00168428	0.0142811	0.624572
Rala:chr13:17881709-17882411:-1	Rala	UTR3	no-junctions	FALSE	FALSE	0.104732	0.0436893	0.00172589	0.0146009	0.814574
Meg3:chr12:109544622-109544946:1	Meg3	intron;exon	no-junctions	FALSE	FALSE	0.325834	0.273463	0.00175671	0.0148448	0.336028
Rnf115:chr3:96790275-96791469:1	Rnf115	UTR3	no-junctions	FALSE	TRUE	0.17533	0.101942	0.00178288	0.0150151	-0.373335
Fstl1:chr16:37831524-37831680:1	Fstl1	intron;exon	no-junctions	FALSE	FALSE	0.183088	0.116505	0.00179402	0.015075	-0.586784
Pnrc1:chr4:33245781-33246284:-1	Pnrc1	UTR3	no-junctions	FALSE	FALSE	0.103957	0.126214	0.0017964	0.015078	-0.596271
Rnf115:chr3:96775550-96786001:1	Rnf115	UTR3	across-junctions	FALSE	FALSE	0.117145	0.0323625	0.00182556	0.0153057	0.792432
Lmo4:chr3:144204972-144205220:-1	Lmo4	UTR5;exon	no-junctions	FALSE	TRUE	0.38557	0.113269	0.00183247	0.0153464	0.445472
Cast:chr13:74692368-74692710:-1	Cast	UTR3	no-junctions	FALSE	FALSE	0.265322	0.153722	0.00185715	0.0155357	0.626346
Srsf7:chr17:80200080-80200443:-1	Srsf7	UTR3	no-junctions	TRUE	FALSE	0.170675	0.079288	0.00186356	0.0155719	0.630191
Selenok:chr14:29974921-29975019:1	Selenok	UTR3	no-junctions	TRUE	FALSE	0.124903	0.124595	0.00187985	0.0156906	-0.638023
Fbn1:chr2:125301520-125302123:-1	Fbn1	UTR3	no-junctions	FALSE	FALSE	0.200931	0.10356	0.00188394	0.0156972	0.648316
Uqcc3:chr19:8880112-8880130:-1	Uqcc3	UTR3	no-junctions	FALSE	FALSE	0.107836	0.0291262	0.00188483	0.0156972	0.965277
Rab10:chr12:3249608-3264958:-1	Rab10	UTR3	across-junctions	FALSE	FALSE	0.186191	0.148867	0.00189064	0.015728	-0.533219
Bmp1:chr14:70486553-70487030:-1	Bmp1	UTR3	no-junctions	FALSE	FALSE	0.145074	0.0566343	0.0018977	0.0157692	0.694111
St3gal4:chr9:35046576-35046941:-1	St3gal4	UTR3	no-junctions	FALSE	FALSE	0.475562	0.200647	0.00192638	0.0159898	-0.289838
Tmem59:chr4:107200311-107200626:1	Tmem59	UTR3	no-junctions	FALSE	FALSE	0.449961	0.23301	0.00200614	0.0166334	0.332094
St3gal4:chr9:35072316-35072729:-1	St3gal4	UTR5;intron;exon	no-junctions	FALSE	FALSE	0.3173	0.0760518	0.00203461	0.0168508	0.517502
Srrm2:chr17:23824338-23824741:1	Srrm2	UTR3	no-junctions	TRUE	FALSE	0.197828	0.116505	0.00206145	0.0170542	0.523881
Rbis:chr3:14606284-14607288:-1	Rbis	UTR3	across-junctions	TRUE	FALSE	0.471683	0.216828	0.00207948	0.0171654	0.322304
Heg1:chr16:33722464-33722958:1	Heg1	intron;exon	no-junctions	FALSE	TRUE	0.179209	0.18932	0.00216326	0.0178374	-0.438376
Tcf4:chr18:69659835-69660313:1	Tcf4	intron;exon	no-junctions	FALSE	FALSE	0.11249	0.0857605	0.00219935	0.018115	-0.724363
Sfxn3:chr19:45055860-45055962:1	Sfxn3	UTR3	no-junctions	FALSE	FALSE	0.125679	0.0420712	0.00223642	0.0184001	0.835858
Chkb:chr15:89426586-89427888:-1	Chkb	UTR3	across-junctions	FALSE	FALSE	0.0837859	0.114887	0.00225485	0.0185313	-0.615677
Nucks1:chr1:131910583-131910721:1	Nucks1	UTR5;exon	no-junctions	FALSE	FALSE	0.101629	0.0372168	0.00230706	0.0189282	0.904959
Sptbn1:chr11:30217741-30218249:-1	Sptbn1	intron;exon	no-junctions	FALSE	FALSE	0.284717	0.288026	0.0023292	0.0190796	-0.412219
Vcp:chr4:42979963-42980295:-1	Vcp	UTR3	no-junctions	TRUE	FALSE	0.336695	0.205502	0.00238353	0.0194607	0.391051
Tgfbr3:chr5:107106570-107106910:-1	Tgfbr3	UTR3	no-junctions	TRUE	FALSE	0.281614	0.257282	0.00238117	0.0194607	-0.3152
Nktr:chr9:121727466-121727979:1	Nktr	intron;exon	no-junctions	FALSE	FALSE	0.101629	0.0987055	0.00241046	0.0196592	-0.643714
Commd8:chr5:72158902-72159500:-1	Commd8	UTR3	no-junctions	FALSE	FALSE	0.256012	0.194175	0.0024313	0.0198076	0.369231
Psip1:chr4:83466671-83466828:-1	Psip1	intron;exon	no-junctions	FALSE	FALSE	0.221102	0.0825243	0.00248928	0.0202139	0.563826
Klf3:chr5:64832457-64832901:1	Klf3	UTR3	no-junctions	TRUE	FALSE	0.131885	0.0841424	0.00248752	0.0202139	0.595872
Rab14:chr2:35181457-35181999:-1	Rab14	UTR3	no-junctions	FALSE	FALSE	0.128006	0.0566343	0.00250782	0.0203204	0.747099
Lmo4:chr3:144188530-144188687:-1	Lmo4	UTR3	no-junctions	TRUE	FALSE	0.264546	0.0614887	0.00252887	0.0204688	0.634855
Igf1:chr10:87913611-87930976:1	Igf1	UTR3	across-junctions	FALSE	FALSE	0.293251	0.186084	0.0025658	0.0207006	-0.362445
Pofut2:chr10:77259218-77260976:1	Pofut2	UTR5;intron;exon	across-junctions	FALSE	FALSE	0.139643	0.0372168	0.00260462	0.0209768	0.813185
Hmgb1:chr5:149048707-149048815:-1	Hmgb1	UTR3	no-junctions	FALSE	FALSE	0.403413	0.134304	0.00260564	0.0209768	0.474134
Atp1a2:chr1:172274396-172278338:-1	Atp1a2	UTR3	across-junctions	FALSE	FALSE	0.11249	0.145631	0.00266296	0.0213923	-0.50783
Irf2:chr8:46793471-46818818:1	Irf2	UTR5;intron;exon	across-junctions	FALSE	TRUE	0.178433	0.16343	0.00269019	0.0215647	-0.427537
Tpm4:chr8:72135202-72135472:1	Tpm4	UTR5;intron;exon	no-junctions	FALSE	FALSE	0.131885	0.0501618	0.00274757	0.0219542	0.825485
Mocs2:chr13:114828296-114828801:1	Mocs2	UTR3	no-junctions	FALSE	FALSE	0.360745	0.278317	0.00277825	0.0221756	-0.299971
Tmem208:chr8:105328296-105328548:1	Tmem208	UTR3	no-junctions	FALSE	FALSE	0.103181	0.0404531	0.00282875	0.0225307	0.871761
Abcf1:chr17:35956819-35957177:-1	Abcf1	UTR3	no-junctions	TRUE	FALSE	0.137316	0.101942	0.00299078	0.0237455	-0.615959
Prxl2c:chr13:64289721-64290297:-1	Prxl2c	UTR3	no-junctions	FALSE	FALSE	0.293251	0.179612	0.0030533	0.0242161	0.271273
Comt:chr16:18407326-18407501:-1	Comt	UTR3	no-junctions	TRUE	TRUE	0.356866	0.152104	0.00306661	0.024296	0.359492
Fkbp3:chr12:65063696-65074007:-1	Fkbp3	UTR3	across-junctions	FALSE	FALSE	0.155935	0.147249	0.00308085	0.024383	-0.496283
Foxn3:chr12:99195818-99196550:-1	Foxn3	UTR3	no-junctions	FALSE	FALSE	0.215671	0.101942	0.00311556	0.0246057	0.35914
Sema3c:chr5:17577683-17578439:1	Sema3c	intron;exon	no-junctions	FALSE	FALSE	0.038014	0.171521	0.00311541	0.0246057	-0.597953
Hnrnpab:chr11:51601224-51604574:-1	Hnrnpab	UTR3	across-junctions	FALSE	FALSE	0.100853	0.0970874	0.00316905	0.0250018	-0.608962
Foxn3:chr12:99563001-99563582:-1	Foxn3	UTR5;intron;exon	no-junctions	FALSE	TRUE	0.105508	0.0970874	0.00318705	0.0251173	-0.519267
Ugp2:chr11:21353425-21370563:-1	Ugp2	UTR5;intron;exon	across-junctions	FALSE	FALSE	0.327386	0.161812	0.00321884	0.025288	0.409046
Col4a1:chr8:11198423-11198510:-1	Col4a1	UTR3	no-junctions	TRUE	FALSE	0.17533	0.0177994	0.0032187	0.025288	1.16468
Ugp2:chr11:21321138-21321495:-1	Ugp2	UTR3	no-junctions	FALSE	TRUE	0.206362	0.15534	0.00321511	0.025288	-0.494772
Col4a1:chr8:11240017-11241192:-1	Col4a1	intron;exon	no-junctions	FALSE	FALSE	0.159038	0.0177994	0.00323994	0.0254271	1.16489
Hnrnpu:chr1:178328730-178330833:-1	Hnrnpu	UTR3	across-junctions	FALSE	FALSE	0.377036	0.244337	0.00328613	0.0257625	-0.32512
Srp54a:chr12:55113009-55113297:1	Srp54a	UTR3	no-junctions	TRUE	FALSE	0.108611	0.012945	0.00330152	0.0258562	1.26615
Ccnl1:chr3:65946458-65946957:-1	Ccnl1	UTR3	no-junctions	FALSE	FALSE	0.197052	0.20712	0.00332658	0.0260252	-0.3957
Tgoln1:chr6:72608432-72608775:-1	Tgoln1	UTR3	no-junctions	TRUE	FALSE	0.224981	0.132686	0.00334721	0.0261592	0.362141
Tek:chr4:94874491-94874976:1	Tek	UTR3	no-junctions	FALSE	FALSE	0.213344	0.252427	0.00337559	0.0263446	-0.269725
1700025G04Rik:chr1:151893125-151980501:-1	1700025G04Rik	UTR3	across-junctions	FALSE	FALSE	0.387898	0.213592	0.00337797	0.0263446	0.334249
Col5a2:chr1:45442559-45503058:-1	Col5a2	UTR5;intron;exon	across-junctions	FALSE	FALSE	0.391001	0.156958	0.00344878	0.0268689	-0.411224
Uqcc3:chr19:8880113-8880137:-1	Uqcc3	UTR3	no-junctions	FALSE	FALSE	0.118697	0.0355987	0.00348304	0.0270794	0.826764
Sptbn1:chr11:30110701-30111007:-1	Sptbn1	intron;exon	no-junctions	FALSE	FALSE	0.124127	0.0631068	0.00348178	0.0270794	0.692107
Arhgap5:chr12:52517063-52517595:1	Arhgap5	intron;exon	no-junctions	FALSE	FALSE	0.174554	0.0970874	0.00352858	0.0274051	-0.711035
Sp3:chr2:72936427-72936878:-1	Sp3	UTR3	no-junctions	FALSE	FALSE	0.176106	0.0550162	0.00353602	0.027406	0.648994
Ado:chr10:67544939-67545699:-1	Ado	UTR3	no-junctions	FALSE	TRUE	0.186967	0.0744337	0.00353395	0.027406	0.408434
Cfdp1:chr8:111779343-111831038:-1	Cfdp1	intron;exon	across-junctions	FALSE	FALSE	0.170675	0.145631	0.00355354	0.0275133	-0.461082
Dnajc8:chr4:132553315-132553742:1	Dnajc8	UTR3	no-junctions	TRUE	FALSE	0.337471	0.234628	0.00358732	0.0277462	-0.271394
Dnajc8:chr4:132535550-132551685:1	Dnajc8	UTR3	across-junctions	FALSE	FALSE	0.359969	0.192557	0.00360256	0.0278277	0.292599
Tril:chr6:53816350-53817040:-1	Tril	UTR3	no-junctions	FALSE	FALSE	0.138092	0.0469256	0.0036053	0.0278277	0.696357
Ado:chr10:67547538-67548085:-1	Ado	UTR3	no-junctions	FALSE	FALSE	0.100853	0.0760518	0.00362493	0.0279504	-0.581907
Tek:chr4:94739343-94781287:1	Tek	UTR5;intron;exon	across-junctions	FALSE	FALSE	0.145849	0.145631	0.00363555	0.0280035	0.386673
Eif3j1:chr2:122041165-122051869:1	Eif3j1	intron;exon	across-junctions	FALSE	FALSE	0.121024	0.101942	0.00366035	0.0281655	-0.570276
Cald1:chr6:34773653-34774140:1	Cald1	UTR3	no-junctions	FALSE	FALSE	0.206362	0.10356	0.00368259	0.0283076	0.617089
Tgoln1:chr6:72608818-72609361:-1	Tgoln1	UTR3	no-junctions	FALSE	FALSE	0.114818	0.124595	0.00371265	0.0284801	-0.512927
Spred1:chr2:117181783-117182279:1	Spred1	UTR3	no-junctions	FALSE	FALSE	0.117145	0.066343	0.0038017	0.0291334	-0.528361
Scp2:chr4:108043839-108044202:-1	Scp2	UTR3	no-junctions	FALSE	FALSE	0.544608	0.339806	0.00381541	0.0291954	0.360726
Spred1:chr2:117178794-117179916:1	Spred1	UTR3	no-junctions	FALSE	FALSE	0.141971	0.0339806	0.00381759	0.0291954	0.651045
Rab10:chr12:3247428-3248537:-1	Rab10	UTR3	no-junctions	FALSE	FALSE	0.497285	0.2589	0.00384627	0.0293555	0.293835
Nucks1:chr1:131919017-131929759:1	Nucks1	intron;exon	across-junctions	FALSE	FALSE	0.321179	0.255663	0.00387352	0.0294726	-0.315954
Hnrnpa3:chr2:75668980-75669407:1	Hnrnpa3	UTR3	no-junctions	FALSE	FALSE	0.141971	0.116505	0.00387932	0.0294868	-0.607659
Chchd3:chr6:32804019-32892426:-1	Chchd3	UTR3	across-junctions	FALSE	FALSE	0.12723	0.0647249	0.00390091	0.0296138	0.627118
Tra2b:chr16:22245730-22246339:-1	Tra2b	UTR3	no-junctions	FALSE	FALSE	0.246703	0.195793	0.00394155	0.0298386	-0.356745
Etfa:chr9:55464839-55486832:-1	Etfa	intron;exon	across-junctions	FALSE	FALSE	0.090768	0.108414	0.00402771	0.0304601	-0.732319
Klf2:chr8:72321371-72321613:1	Klf2	UTR3	no-junctions	FALSE	FALSE	0.280062	0.352751	0.00404648	0.0305711	-0.27005
Tcf4:chr18:69596991-69597520:1	Tcf4	intron;exon	no-junctions	FALSE	FALSE	0.103957	0.0825243	0.00410595	0.0309268	-0.710751
Ncor1:chr11:62400680-62402462:-1	Ncor1	UTR3	no-junctions	FALSE	FALSE	0.223429	0.0566343	0.00419399	0.0315582	0.660063
Prkca:chr11:108340375-108343701:-1	Prkca	UTR5;intron;exon	across-junctions	FALSE	FALSE	0.276959	0.203883	0.00424937	0.0318788	-0.354511
Calm1:chr12:100202376-100203601:1	Calm1	UTR5;intron;exon	across-junctions	FALSE	FALSE	0.152056	0.0906149	0.00425833	0.031914	0.588626
Ddx50:chr10:62650260-62650737:-1	Ddx50	intron;exon	no-junctions	FALSE	FALSE	0.28782	0.211974	0.00428247	0.031967	-0.301527
1110004F10Rik:chr7:116104155-116104827:1	1110004F10Rik	UTR3	no-junctions	FALSE	FALSE	0.233514	0.153722	0.00430374	0.0320937	-0.465949
Pafah1b1:chr11:74699438-74724509:-1	Pafah1b1	UTR5;intron;exon	across-junctions	FALSE	FALSE	0.237393	0.199029	0.00435879	0.0324397	-0.416056
Vgll3:chr16:65861184-65861544:1	Vgll3	UTR3	no-junctions	FALSE	FALSE	0.10706	0.0275081	0.00435737	0.0324397	0.915608
Sntb2:chr8:107013686-107014309:1	Sntb2	UTR3	no-junctions	FALSE	FALSE	0.15128	0.0631068	0.00439402	0.0326694	0.643873
Mrpl48:chr7:100565137-100608098:-1	Mrpl48	UTR3	across-junctions	FALSE	FALSE	0.167572	0.0728155	0.00441291	0.0327772	0.686013
Snrnp27:chr6:86675151-86680929:-1	Snrnp27	UTR3	across-junctions	FALSE	FALSE	0.397983	0.268608	0.00447365	0.0331954	-0.292285
Nop58:chr1:59684971-59700590:1	Nop58	UTR3	across-junctions	FALSE	FALSE	0.110939	0.0501618	0.00449044	0.0332871	0.698032
Ccdc80:chr16:45095880-45096174:1	Ccdc80	exon	no-junctions	FALSE	FALSE	0.501939	0.228155	0.00451636	0.0334461	0.314304
Sp3:chr2:72936865-72971004:-1	Sp3	UTR3	across-junctions	FALSE	FALSE	0.300233	0.186084	0.00456923	0.0338042	-0.318802
Ufm1:chr3:53856483-53857061:-1	Ufm1	UTR3	no-junctions	FALSE	FALSE	0.111715	0.108414	0.00458128	0.0338599	-0.590141
Bod1l:chr5:41821917-41832490:-1	Bod1l	intron;exon	across-junctions	FALSE	FALSE	0.224981	0.108414	0.00459376	0.0339186	0.435565
Rrbp1:chr2:143960611-143961148:-1	Rrbp1	intron;exon	no-junctions	FALSE	FALSE	0.118697	0.0841424	0.00465526	0.0343388	-0.683225
Tor1aip1:chr1:156030336-156036077:-1	Tor1aip1	UTR3	across-junctions	FALSE	FALSE	0.15128	0.127832	0.0047034	0.0345577	-0.473692
Tsn:chr1:118300593-118304740:-1	Tsn	UTR3	across-junctions	FALSE	FALSE	0.377812	0.279935	0.00470142	0.0345577	-0.278239
Adamts10:chr17:33553317-33553782:1	Adamts10	UTR3	no-junctions	TRUE	FALSE	0.31187	0.106796	0.00471894	0.0346379	0.431891
Tra2a:chr6:49243924-49244306:-1	Tra2a	UTR3	no-junctions	TRUE	FALSE	0.128782	0.0631068	0.0048678	0.0356778	0.722955
Snrnp27:chr6:86675151-86676277:-1	Snrnp27	UTR3	across-junctions	FALSE	FALSE	0.39488	0.263754	0.00488746	0.0357697	-0.292134
Dnm2:chr9:21424985-21457880:1	Dnm2	UTR5;intron;exon	across-junctions	FALSE	FALSE	0.11249	0.0728155	0.00495166	0.0361704	0.60818
Tln1:chr4:43531519-43531889:-1	Tln1	UTR3	no-junctions	TRUE	FALSE	0.214119	0.166667	0.00495188	0.0361704	-0.399938
Ski:chr4:155155633-155156575:-1	Ski	UTR3	no-junctions	FALSE	FALSE	0.242824	0.210356	0.00498681	0.0363901	-0.337258
Cstf3:chr2:104608870-104644398:1	Cstf3	intron;exon	across-junctions	TRUE	FALSE	0.168348	0.127832	0.0050114	0.0365339	0.439812
Nsd3:chr8:25640695-25641308:1	Nsd3	exon	no-junctions	FALSE	FALSE	0.198604	0.0938511	0.00501892	0.0365532	-0.352639
Gda:chr19:21392453-21393760:-1	Gda	UTR3	no-junctions	FALSE	TRUE	0.0411171	0.132686	0.00504845	0.0366974	-0.499233
Cp:chr3:19992422-19993022:1	Cp	UTR3	no-junctions	FALSE	FALSE	0.283941	0.166667	0.00506573	0.0367867	0.378468
Cnn3:chr3:121457568-121457844:1	Cnn3	UTR3	no-junctions	FALSE	FALSE	0.428239	0.190939	0.00518148	0.0375909	0.335434
Spop:chr11:95493000-95493406:1	Spop	UTR3	no-junctions	TRUE	FALSE	0.197052	0.0809061	0.00519597	0.0376594	0.588121
Tsn:chr1:118300585-118301065:-1	Tsn	UTR3	no-junctions	FALSE	FALSE	0.377036	0.278317	0.00522403	0.0378262	-0.275685
Nsd3:chr8:25677514-25678087:1	Nsd3	UTR3	no-junctions	FALSE	FALSE	0.142746	0.0355987	0.00526737	0.0381032	0.694681
Mndal:chr1:173860258-173862713:-1	Mndal	UTR3	across-junctions	FALSE	FALSE	0.116369	0.0582524	0.00527577	0.0381271	-0.713399
Ebf2:chr14:67430434-67430918:1	Ebf2	UTR3	no-junctions	FALSE	FALSE	0.173002	0.171521	0.005312	0.0383519	0.347245
Mprip:chr11:59696051-59727748:1	Mprip	intron;exon	across-junctions	FALSE	FALSE	0.235066	0.124595	0.00534903	0.0385821	0.384044
Ndufaf2:chr13:108052515-108081419:-1	Ndufaf2	UTR3	across-junctions	FALSE	FALSE	0.189294	0.153722	0.00543516	0.0391656	-0.426238
Glg1:chr8:111157501-111158011:-1	Glg1	UTR3	no-junctions	FALSE	FALSE	0.231187	0.100324	0.00554038	0.0398089	0.432799
Ube2l3:chr16:17153843-17160086:-1	Ube2l3	UTR3	across-junctions	FALSE	FALSE	0.249806	0.223301	0.00558155	0.0400278	-0.32265
Bfar:chr16:13702292-13702797:1	Bfar	UTR3	no-junctions	FALSE	FALSE	0.217223	0.150485	0.00557923	0.0400278	-0.268819
Fam102b:chr3:108970997-108971346:-1	Fam102b	UTR3	no-junctions	TRUE	FALSE	0.244375	0.168285	0.00560606	0.0401651	-0.273781
Prpf4b:chr13:34883281-34884289:1	Prpf4b	exon	no-junctions	FALSE	FALSE	0.126455	0.0906149	0.00562756	0.0402807	-0.556262
Fam102b:chr3:108973813-108974318:-1	Fam102b	UTR3	no-junctions	FALSE	FALSE	0.197828	0.0841424	0.00569569	0.0407293	0.448808
Bfar:chr16:13703168-13703612:1	Bfar	UTR3	no-junctions	TRUE	FALSE	0.138092	0.0485437	0.00575816	0.0410585	0.615736
Calm3:chr7:16916729-16917593:-1	Calm3	UTR3	across-junctions	FALSE	FALSE	0.214119	0.184466	0.00577702	0.0411537	-0.378478
Wtap:chr17:12974207-12974692:-1	Wtap	UTR3	no-junctions	FALSE	FALSE	0.217223	0.160194	0.00586194	0.0416793	-0.330346
Cir1:chr2:73310415-73312683:-1	Cir1	UTR5;intron;exon	across-junctions	FALSE	FALSE	0.1218	0.0291262	0.005882	0.0417823	0.693386
Gps2:chr11:69913888-69914417:1	Gps2	UTR5;intron;exon	across-junctions	FALSE	FALSE	0.171451	0.0728155	0.00589706	0.0418099	0.537817
Snrpb2:chr2:143063039-143065365:1	Snrpb2	UTR5;intron;exon	across-junctions	FALSE	FALSE	0.190846	0.0987055	0.00589516	0.0418099	0.508622
Zbtb20:chr16:43637526-43638051:1	Zbtb20	UTR3	no-junctions	FALSE	FALSE	0.244375	0.254045	0.0059507	0.0421503	-0.36388
Ccn2:chr10:24598218-24598683:1	Ccn2	UTR3	no-junctions	TRUE	FALSE	0.482545	0.0339806	0.00600378	0.0424861	0.331244
Cd47:chr16:49896335-49911163:1	Cd47	UTR3	across-junctions	FALSE	FALSE	0.312645	0.305825	0.00602349	0.0425853	-0.309959
Ccn2:chr10:24596299-24598083:1	Ccn2	UTR3	across-junctions	FALSE	FALSE	0.135764	0.0177994	0.00611767	0.043129	-1.26107
Chmp5:chr4:40964542-40964937:1	Chmp5	UTR3	no-junctions	FALSE	FALSE	0.128006	0.0614887	0.00615646	0.0433209	0.590381
Wasl:chr6:24613805-24614165:-1	Wasl	UTR3	no-junctions	TRUE	FALSE	0.145849	0.0711974	0.00615522	0.0433209	0.608153
Serpinb6a:chr13:33925257-33931658:-1	Serpinb6a	UTR5;intron;exon	across-junctions	FALSE	FALSE	0.174554	0.179612	0.00618215	0.0434608	0.434593
Tomm20:chr8:126934598-126934735:-1	Tomm20	UTR3	no-junctions	FALSE	FALSE	0.373157	0.223301	0.00625089	0.0438617	0.328253
Slfn5:chr11:82964397-82964840:1	Slfn5	UTR3	no-junctions	TRUE	FALSE	0.170675	0.11165	0.00630253	0.0441	-0.349055
Prkar1a:chr11:109669199-109669656:1	Prkar1a	UTR3	no-junctions	TRUE	FALSE	0.456168	0.283172	0.0064074	0.0447649	-0.278478
Prpf40a:chr2:53152535-53159388:-1	Prpf40a	UTR3	across-junctions	FALSE	FALSE	0.197052	0.134304	0.00640951	0.0447649	-0.436771
Ctnna1:chr18:35254338-35254779:1	Ctnna1	UTR3	no-junctions	TRUE	FALSE	0.29713	0.220065	0.00650166	0.0453662	-0.267666
Irf2:chr8:46846925-46847458:1	Irf2	UTR3	no-junctions	TRUE	FALSE	0.109387	0.0453074	0.00658001	0.0458275	0.714211
Serpine1:chr5:137070101-137070619:-1	Serpine1	intron;exon	no-junctions	FALSE	FALSE	0.155159	0.0728155	0.00659398	0.0458821	-0.375154
Nfe2l1:chr11:96817414-96817780:-1	Nfe2l1	UTR3	no-junctions	TRUE	FALSE	0.272304	0.160194	0.00661188	0.0459639	-0.366989
Irf1:chr11:53776854-53777418:1	Irf1	UTR3	no-junctions	FALSE	FALSE	0.122576	0.122977	0.00662821	0.0459872	-0.511685
Msrb3:chr10:120781096-120781496:-1	Msrb3	UTR3	no-junctions	TRUE	FALSE	0.103181	0.0242718	0.0066258	0.0459872	0.88156
Fstl1:chr16:37831435-37834208:1	Fstl1	UTR3	across-junctions	FALSE	FALSE	0.277735	0.158576	0.00666505	0.0461194	-0.403996
Serpine1:chr5:137061504-137061901:-1	Serpine1	UTR3	no-junctions	FALSE	FALSE	0.167572	0.0485437	0.00666035	0.0461194	0.448605
Dbn1:chr13:55473501-55473645:-1	Dbn1	UTR3	no-junctions	FALSE	FALSE	0.105508	0.0728155	0.00667909	0.0461593	0.615753
Wtap:chr17:12966796-12967121:-1	Wtap	UTR3	no-junctions	TRUE	FALSE	0.119472	0.0485437	0.00668315	0.0461593	0.651944
Msx1:chr5:37820485-37821238:-1	Msx1	UTR3	no-junctions	TRUE	FALSE	0.220326	0.0695793	0.00672638	0.0464151	-0.3105
Lrp1:chr10:127538746-127539204:-1	Lrp1	UTR3	no-junctions	FALSE	FALSE	0.117145	0.0631068	0.00681234	0.0468787	0.659076
Msx1:chr5:37820485-37820662:-1	Msx1	UTR3	no-junctions	TRUE	FALSE	0.124903	0.0161812	0.00684017	0.047027	0.986144
Nucks1:chr1:131910599-131919010:1	Nucks1	UTR5;intron;exon	across-junctions	FALSE	FALSE	0.128782	0.0550162	0.00690904	0.0474569	0.679096
Cul1:chr6:47525602-47526139:1	Cul1	UTR3	no-junctions	TRUE	FALSE	0.228084	0.0938511	0.00706381	0.0484311	0.466992
Ywhaz:chr15:36771385-36772321:-1	Ywhaz	UTR3	no-junctions	FALSE	FALSE	0.277735	0.144013	0.00716287	0.0490205	0.372517
Rap1a:chr3:105727267-105727611:-1	Rap1a	UTR3	no-junctions	TRUE	FALSE	0.110939	0.0566343	0.00721329	0.0493205	0.700481
Calm3:chr7:16916759-16917254:-1	Calm3	UTR3	across-junctions	FALSE	FALSE	0.207137	0.18123	0.00723394	0.0493971	-0.374744
Prpf4b:chr13:34875421-34875692:1	Prpf4b	UTR5;exon	no-junctions	FALSE	FALSE	0.211016	0.0809061	0.00727806	0.0496273	0.482457
Cux1:chr5:136248135-136248491:-1	Cux1	UTR3	no-junctions	TRUE	FALSE	0.124903	0.119741	0.00728559	0.0496335	-0.453105

## Sheet: MI-day 28 DTU
Peak	gene_name	genomic_feature(s)	Junctions	pA_motif	pA_stretch	population1_pct	population2_pct	pvalue	padj	Log2_fold_change
Malat1:chr19:5802498-5802672:-1	Malat1	exon	no-junctions	FALSE	FALSE	1	1	2.18775e-239	1.58524e-235	0.426175
Malat1:chr19:5802418-5802672:-1	Malat1	exon	no-junctions	FALSE	FALSE	1	1	1.23883e-232	4.48828e-229	0.408906
Malat1:chr19:5801693-5802473:-1	Malat1	intron;exon	no-junctions	FALSE	FALSE	1	1	6.35496e-201	1.53493e-197	-0.6538
Malat1:chr19:5800969-5802211:-1	Malat1	intron;exon	no-junctions	FALSE	FALSE	1	1	1.3958e-200	2.52849e-197	-0.672005
Malat1:chr19:5802296-5802672:-1	Malat1	exon	no-junctions	FALSE	FALSE	1	1	3.07895e-183	4.46202e-180	0.315116
Rps8:chr4:117153897-117153915:-1	Rps8	exon	no-junctions	FALSE	FALSE	0.897893	0.666667	6.43895e-127	7.77611e-124	1.52259
Malat1:chr19:5800518-5800890:-1	Malat1	exon	no-junctions	FALSE	FALSE	0.86872	0.880259	9.36179e-110	9.69079e-107	-1.42637
Tmsb10:chr6:72957347-72957539:-1	Tmsb10	UTR3	no-junctions	TRUE	FALSE	0.988655	0.925566	5.14757e-90	4.66241e-87	0.588122
Tmsb10:chr6:72958359-72958413:-1	Tmsb10	UTR5;intron;exon	no-junctions	FALSE	FALSE	0.13128	0.461165	3.70699e-88	2.98454e-85	-3.14269
Plac9a:chr14:25888315-25889121:-1	Plac9a	UTR3	across-junctions	FALSE	FALSE	0.964344	0.951456	1.40317e-74	1.01674e-71	0.660061
Rps8:chr4:117154784-117155643:-1	Rps8	intron;exon	across-junctions	FALSE	FALSE	0.846029	0.940129	6.71659e-72	4.4244e-69	-0.911055
Rps8:chr4:117153887-117153953:-1	Rps8	exon	no-junctions	FALSE	FALSE	0.952998	0.891586	6.38075e-62	3.85291e-59	0.740594
Rpl6:chr5:121205334-121205604:1	Rpl6	intron;exon	no-junctions	FALSE	FALSE	0.839546	0.627832	7.99082e-57	4.45396e-54	1.08262
mt-Co1:chrM:6463-6872:1	mt-Co1	exon	no-junctions	FALSE	FALSE	0.998379	1	9.4804e-56	4.90679e-53	-0.281728
Ybx1:chr4:119279158-119283112:-1	Ybx1	intron;exon	across-junctions	FALSE	FALSE	0.228525	0.5	5.5908e-54	2.70073e-51	-1.95208
Cox7a2l:chr17:83502189-83502969:-1	Cox7a2l	UTR3	no-junctions	FALSE	FALSE	0.0940032	0.542071	1.10136e-52	4.98776e-50	-2.4203
Plac9a:chr14:25887987-25888347:-1	Plac9a	UTR3	no-junctions	FALSE	FALSE	0.734198	0.868932	4.01034e-51	1.70935e-48	-0.823921
H3f3a:chr1:180802434-180803135:-1	H3f3a	UTR3	no-junctions	FALSE	FALSE	0.886548	0.885113	3.24863e-48	1.30775e-45	0.517919
Cnbp:chr6:87843470-87843838:-1	Cnbp	UTR3	no-junctions	FALSE	FALSE	0.0210697	0.21521	5.6895e-46	2.06131e-43	-4.15877
Cox7a2l:chr17:83501918-83502284:-1	Cox7a2l	UTR3	no-junctions	TRUE	FALSE	0.802269	0.813916	2.65183e-45	9.15007e-43	0.598709
mt-Cytb:chrM:14464-15016:1	mt-Cytb	exon	no-junctions	TRUE	FALSE	0.996759	0.993528	5.09802e-42	1.6061e-39	0.27455
mt-Co1:chrM:6222-6594:1	mt-Co1	exon	no-junctions	FALSE	FALSE	0.988655	0.967638	1.053e-40	3.17919e-38	0.432084
Lum:chr10:97571953-97572385:1	Lum	UTR3	no-junctions	FALSE	FALSE	0.930308	0.619741	3.5671e-40	1.03389e-37	0.591828
Lum:chr10:97572256-97572703:1	Lum	UTR3	no-junctions	TRUE	FALSE	0.97731	0.904531	1.70106e-39	4.74073e-37	-0.302571
Htra3:chr5:35652429-35652633:-1	Htra3	UTR3	no-junctions	FALSE	FALSE	0.0291734	0.249191	2.68431e-39	7.2039e-37	-3.53247
Rpl14:chr9:120572682-120573768:1	Rpl14	UTR3	across-junctions	FALSE	FALSE	0.844408	0.702265	2.7208e-37	7.04105e-35	0.874064
Akr1a1:chr4:116638908-116639070:-1	Akr1a1	intron;exon	no-junctions	FALSE	FALSE	0.012966	0.194175	4.26751e-37	1.06629e-34	-4.4207
Atp5l:chr9:44920577-44920742:-1	Atp5l	UTR5;intron;exon	no-junctions	FALSE	FALSE	0.0340357	0.199029	2.03007e-35	4.9033e-33	-3.39694
Rpl10-ps3:chr9:50344201-50344401:-1	Rpl10-ps3	UTR3	no-junctions	FALSE	TRUE	0.961102	0.813916	3.16426e-35	7.39621e-33	0.512685
Anxa5:chr3:36449307-36450450:-1	Anxa5	UTR3	across-junctions	FALSE	FALSE	0.0275527	0.158576	9.14962e-35	2.00904e-32	-3.68493
Plac9a:chr14:25902789-25902967:-1	Plac9a	UTR5;exon	no-junctions	FALSE	FALSE	0.142626	0.33657	3.11427e-34	6.63706e-32	-1.79957
Cd9:chr6:125460657-125461340:-1	Cd9	UTR3	across-junctions	FALSE	FALSE	0.0372771	0.144013	3.22658e-34	6.67995e-32	-3.42689
Mtch1:chr17:29332413-29332917:-1	Mtch1	UTR3	no-junctions	FALSE	FALSE	0.118314	0.268608	1.49236e-32	2.9684e-30	-2.06082
Npc2:chr12:84756805-84757303:-1	Npc2	UTR3	no-junctions	FALSE	FALSE	0.0567261	0.252427	4.43278e-32	8.45261e-30	-2.62088
Ctsl:chr13:64364178-64366640:-1	Ctsl	UTR3	across-junctions	FALSE	FALSE	0.0518639	0.223301	5.17203e-32	9.60937e-30	-2.81556
Rpl39:chrX:37082520-37085381:-1	Rpl39	UTR3	across-junctions	FALSE	FALSE	0.980551	0.957929	1.85781e-31	3.34288e-29	-0.255917
Rpl39:chrX:37082520-37084061:-1	Rpl39	UTR3	across-junctions	FALSE	FALSE	0.97893	0.919094	1.8915e-31	3.34288e-29	0.312737
Emd:chrX:74261242-74261548:1	Emd	UTR3	no-junctions	TRUE	TRUE	0.513776	0.0970874	2.47243e-30	4.26553e-28	1.33064
Emd:chrX:74257288-74257832:1	Emd	UTR3	no-junctions	FALSE	FALSE	0.259319	0.216828	3.09131e-30	5.20922e-28	-1.4036
Bag1:chr4:40936611-40948095:-1	Bag1	UTR5;intron;exon	across-junctions	FALSE	FALSE	0.316045	0.556634	7.16109e-29	1.15309e-26	-1.17473
Sec11a:chr7:80915775-80916259:-1	Sec11a	UTR3	across-junctions	FALSE	FALSE	0.0372771	0.150485	1.4546e-28	2.2913e-26	-3.17104
Morf4l2:chrX:136733279-136733651:-1	Morf4l2	UTR3	no-junctions	FALSE	FALSE	0.0324149	0.165049	9.00188e-28	1.35891e-25	-3.13076
Hmgn1:chr16:96121523-96122019:-1	Hmgn1	UTR3	no-junctions	FALSE	FALSE	0.844408	0.676375	1.53675e-27	2.27251e-25	0.271004
Itm2b:chr14:73362226-73362964:-1	Itm2b	UTR3	no-junctions	TRUE	FALSE	0.993517	0.970874	2.42567e-27	3.51528e-25	0.310852
Ybx1:chr4:119277981-119278161:-1	Ybx1	UTR3	no-junctions	TRUE	FALSE	0.833063	0.545307	3.16767e-27	4.50057e-25	0.773988
Hmgn1:chr16:96121875-96122439:-1	Hmgn1	UTR3	no-junctions	FALSE	FALSE	0.0940032	0.257282	4.1606e-27	5.79763e-25	-1.9668
Sec11a:chr7:80915804-80915894:-1	Sec11a	UTR3	no-junctions	FALSE	FALSE	0.00972447	0.10356	1.11695e-26	1.52706e-24	-4.55819
Stub1:chr17:25830545-25831183:-1	Stub1	UTR3	across-junctions	FALSE	TRUE	0.593193	0.543689	1.15716e-26	1.55274e-24	0.355598
Stub1:chr17:25830904-25831590:-1	Stub1	intron;exon	across-junctions	FALSE	FALSE	0.0437601	0.231392	2.87579e-26	3.78872e-24	-2.54521
Tmem59:chr4:107200558-107200996:1	Tmem59	UTR3	no-junctions	FALSE	FALSE	0.863857	0.721683	9.61671e-26	1.24433e-23	-0.440808
Laptm4a:chr12:8938038-8938416:1	Laptm4a	UTR3	no-junctions	FALSE	FALSE	0.857374	0.559871	1.05072e-25	1.3357e-23	0.619472
Lamc1:chr1:153219238-153219508:-1	Lamc1	UTR3	no-junctions	FALSE	FALSE	0.0453809	0.288026	3.12044e-25	3.83232e-23	-2.58202
Tmem50a:chr4:134898237-134898525:-1	Tmem50a	UTR3	no-junctions	FALSE	FALSE	0.0729335	0.23301	6.04683e-25	7.06699e-23	-2.13033
Fkbp1a:chr2:151561042-151561326:1	Fkbp1a	UTR3	no-junctions	FALSE	FALSE	0.591572	0.263754	1.6042e-24	1.84508e-22	1.11924
Sec11a:chr7:80915383-80915473:-1	Sec11a	UTR3	no-junctions	TRUE	FALSE	0.403566	0.0728155	1.2737e-23	1.44207e-21	1.87991
Cct5:chr15:31590800-31592718:-1	Cct5	UTR3	across-junctions	TRUE	FALSE	0.517018	0.454693	2.07457e-23	2.31267e-21	0.430139
Morf4l1:chr9:90091999-90093937:-1	Morf4l1	UTR3	across-junctions	FALSE	FALSE	0.23987	0.302589	2.90524e-23	3.1896e-21	-1.35348
Cct5:chr15:31592343-31593221:-1	Cct5	intron;exon	across-junctions	FALSE	FALSE	0.0632091	0.254045	3.54721e-23	3.83628e-21	-1.95414
Fbln5:chr12:101749853-101750405:-1	Fbln5	UTR3	no-junctions	FALSE	FALSE	0.591572	0.478964	3.66866e-23	3.90928e-21	0.483811
Cd34:chr1:194960605-194960899:1	Cd34	UTR3	no-junctions	FALSE	FALSE	0.764992	0.61165	4.5497e-23	4.77785e-21	0.620918
Fbln5:chr12:101750155-101751139:-1	Fbln5	UTR3	no-junctions	FALSE	FALSE	0.244733	0.393204	4.67626e-23	4.8406e-21	-1.0642
Pmp22:chr11:63158884-63159184:1	Pmp22	UTR3	no-junctions	FALSE	FALSE	0.740681	0.433657	7.81478e-23	7.97548e-21	0.880706
Dstn:chr2:143942904-143943324:1	Dstn	UTR3	no-junctions	TRUE	FALSE	0.831442	0.7411	1.52907e-22	1.53884e-20	-0.53548
Slc25a4:chr8:46207036-46209245:-1	Slc25a4	UTR3	across-junctions	FALSE	FALSE	0.89141	0.823625	3.2922e-22	3.26784e-20	-0.273158
Slc25a4:chr8:46207168-46207294:-1	Slc25a4	UTR3	no-junctions	TRUE	FALSE	0.628849	0.296117	4.67659e-22	4.57927e-20	0.926615
Ctbp1:chr5:33247723-33248052:-1	Ctbp1	UTR3	no-junctions	TRUE	FALSE	0.675851	0.425566	1.16894e-21	1.12935e-19	0.470589
Emc10:chr7:44490016-44490587:-1	Emc10	UTR3	no-junctions	FALSE	FALSE	0.658023	0.52589	1.20775e-21	1.1515e-19	0.34928
Rps12:chr10:23786970-23787244:-1	Rps12	UTR5;intron;exon	across-junctions	FALSE	FALSE	0.0162075	0.244337	1.24577e-21	1.17232e-19	-3.23932
Ctbp1:chr5:33247947-33248883:-1	Ctbp1	UTR3	no-junctions	FALSE	FALSE	0.236629	0.317152	1.68459e-21	1.54513e-19	-1.20032
Col6a1:chr10:76709108-76709601:-1	Col6a1	UTR3	no-junctions	FALSE	FALSE	0.197731	0.304207	2.43582e-21	2.2046e-19	-1.38479
Emc10:chr7:44490388-44491052:-1	Emc10	UTR3	no-junctions	FALSE	FALSE	0.0729335	0.2411	2.46443e-21	2.2046e-19	-1.86954
Tomm20:chr8:126934562-126934666:-1	Tomm20	UTR3	no-junctions	FALSE	FALSE	0.371151	0.0776699	3.43185e-21	2.99605e-19	1.77091
Rps8:chr4:117153827-117153976:-1	Rps8	UTR3	no-junctions	TRUE	FALSE	0.959481	0.930421	3.78464e-21	3.2647e-19	0.383375
Ybx1:chr4:119277981-119278266:-1	Ybx1	UTR3	no-junctions	TRUE	FALSE	0.883306	0.692557	9.34494e-21	7.96629e-19	0.535894
Tle5:chr10:81565639-81566362:1	Tle5	UTR3	no-junctions	TRUE	FALSE	0.777958	0.817152	1.40185e-20	1.18114e-18	-0.293301
Tle5:chr10:81565510-81565828:1	Tle5	UTR3	no-junctions	FALSE	FALSE	0.538088	0.317152	1.87864e-20	1.56467e-18	0.901116
H3f3a:chr1:180802987-180803209:-1	H3f3a	UTR3	no-junctions	FALSE	FALSE	0.0470016	0.244337	5.01424e-20	4.12877e-18	-2.17431
Laptm4a:chr12:8938281-8938742:1	Laptm4a	UTR3	no-junctions	TRUE	FALSE	0.954619	0.907767	5.2494e-20	4.27384e-18	-0.272227
Pam:chr1:97885547-97896049:-1	Pam	intron;exon	across-junctions	FALSE	FALSE	0.52188	0.339806	5.57219e-20	4.48623e-18	-0.79413
Ybx1:chr4:119279101-119285744:-1	Ybx1	intron;exon	across-junctions	FALSE	FALSE	0.58671	0.632686	6.02932e-20	4.80093e-18	-0.838095
Rps8:chr4:117153873-117154365:-1	Rps8	UTR3	across-junctions	FALSE	FALSE	0.974068	0.967638	6.16375e-20	4.85462e-18	-0.298228
Tagln2:chr1:172506519-172506999:1	Tagln2	UTR3	no-junctions	FALSE	FALSE	0.623987	0.2411	1.31526e-19	1.01387e-17	0.94882
Serping1:chr2:84765761-84767461:-1	Serping1	UTR3	across-junctions	FALSE	FALSE	0.0275527	0.150485	1.39866e-19	1.06681e-17	-2.83959
Sumo2:chr11:115523448-115523838:-1	Sumo2	UTR3	no-junctions	FALSE	FALSE	0.0551053	0.174757	2.09414e-19	1.58064e-17	-2.21138
Meg3:chr12:109544622-109544946:1	Meg3	intron;exon	no-junctions	FALSE	FALSE	0.363047	0.273463	7.20444e-19	5.38179e-17	1.0085
Cebpd:chr16:15887839-15888103:1	Cebpd	exon	no-junctions	FALSE	FALSE	0.45705	0.297735	1.07076e-18	7.91708e-17	0.738852
Lhfp:chr3:53260982-53261306:1	Lhfp	UTR3	no-junctions	FALSE	FALSE	0.6953	0.208738	1.35574e-18	9.8237e-17	1.01414
Rps24:chr14:24495417-24495459:1	Rps24	UTR3	no-junctions	FALSE	FALSE	0.322528	0.66343	1.48338e-18	1.06421e-16	-0.855021
Tnrc6c:chr11:117654945-117655373:1	Tnrc6c	UTR5;intron;exon	no-junctions	FALSE	FALSE	0.210697	0.00161812	1.63792e-18	1.16356e-16	5.6605
Rhob:chr12:8497661-8498153:-1	Rhob	UTR3	no-junctions	FALSE	FALSE	0.794165	0.677994	6.48887e-18	4.56489e-16	0.27909
Ostc:chr3:130696178-130703592:-1	Ostc	UTR3	across-junctions	FALSE	FALSE	0.280389	0.365696	6.60649e-18	4.60295e-16	-1.08209
Pink1:chr4:138313409-138313784:-1	Pink1	UTR3	no-junctions	FALSE	FALSE	0.426256	0.393204	8.72616e-18	6.02188e-16	0.441142
Rhob:chr12:8498046-8498456:-1	Rhob	UTR3	no-junctions	FALSE	FALSE	0.149109	0.276699	1.68806e-17	1.14315e-15	-1.38286
Pink1:chr4:138313678-138314380:-1	Pink1	UTR3	no-junctions	FALSE	FALSE	0.0421394	0.194175	1.79905e-17	1.20703e-15	-2.06656
Pam:chr1:97821022-97821533:-1	Pam	UTR3	no-junctions	FALSE	FALSE	0.776337	0.380259	1.99569e-17	1.32668e-15	0.54136
Rap1a:chr3:105728596-105729017:-1	Rap1a	UTR3	no-junctions	FALSE	FALSE	0.116694	0.242718	4.13828e-17	2.726e-15	-1.50876
Sec11a:chr7:80915368-80915435:-1	Sec11a	UTR3	no-junctions	TRUE	FALSE	0.220421	0.0210356	5.70247e-17	3.72253e-15	2.69513
Pcolce:chr5:137605723-137607032:-1	Pcolce	intron;exon	across-junctions	FALSE	FALSE	0.142626	0.190939	1.17912e-16	7.49463e-15	-1.56309
Ndfip1:chr18:38464535-38464822:1	Ndfip1	UTR3	no-junctions	FALSE	FALSE	0.552674	0.21521	1.37314e-16	8.65198e-15	1.18122
Hes1:chr16:30067319-30067796:1	Hes1	UTR3	no-junctions	TRUE	TRUE	0.473258	0.263754	1.62428e-16	1.01462e-14	-0.769397
H3f3a:chr1:180802938-180803130:-1	H3f3a	UTR3	no-junctions	FALSE	FALSE	0.139384	0.373786	1.70442e-16	1.05557e-14	-1.23022
Vcan:chr13:89655583-89656171:-1	Vcan	UTR3	no-junctions	FALSE	FALSE	0.0307942	0.132686	2.61083e-16	1.60323e-14	-2.55031
Tecr:chr8:83572245-83572929:-1	Tecr	UTR3	across-junctions	FALSE	FALSE	0.0162075	0.134304	3.14715e-16	1.91632e-14	-3.37942
Jun:chr4:95050614-95050914:-1	Jun	exon	no-junctions	FALSE	FALSE	0.13128	0.213592	3.94014e-16	2.36312e-14	-1.4743
Rbm39:chr2:156177317-156177419:-1	Rbm39	UTR3	no-junctions	FALSE	FALSE	0.309562	0.066343	3.94615e-16	2.36312e-14	2.04176
Lpar1:chr4:58435497-58436229:-1	Lpar1	UTR3	no-junctions	FALSE	FALSE	0.119935	0.286408	8.01083e-16	4.75791e-14	-1.41077
Plekhj1:chr10:80796099-80796439:-1	Plekhj1	UTR3	no-junctions	TRUE	FALSE	0.363047	0.364078	1.26562e-15	7.33653e-14	0.26636
Btg2:chr1:134075223-134075781:-1	Btg2	UTR3	no-junctions	FALSE	FALSE	0.377634	0.347896	1.52683e-15	8.78046e-14	0.470982
Taf10:chr7:105743277-105744361:-1	Taf10	UTR5;intron;exon	across-junctions	FALSE	FALSE	0.0340357	0.192557	1.61974e-15	9.24144e-14	-2.19081
Btg2:chr1:134077157-134077643:-1	Btg2	UTR3	no-junctions	FALSE	FALSE	0.319287	0.391586	1.75733e-15	9.94816e-14	-0.621024
Jun:chr4:95050651-95050819:-1	Jun	exon	no-junctions	FALSE	FALSE	0.0599676	0.148867	2.09652e-15	1.17762e-13	-1.99408
Sec11a:chr7:80915399-80915495:-1	Sec11a	UTR3	no-junctions	FALSE	FALSE	0.45705	0.140777	2.37771e-15	1.3253e-13	1.18184
Plekhj1:chr10:80796388-80796928:-1	Plekhj1	UTR3	no-junctions	FALSE	FALSE	0.00648298	0.108414	2.48905e-15	1.37677e-13	-3.89438
Cfl2:chr12:54860528-54861206:-1	Cfl2	UTR3	no-junctions	FALSE	FALSE	0.0518639	0.205502	3.64098e-15	1.99868e-13	-1.84408
Ccdc80:chr16:45095880-45096174:1	Ccdc80	exon	no-junctions	FALSE	FALSE	0.526742	0.228155	4.388e-15	2.39063e-13	0.881361
Vim:chr2:13580048-13581674:1	Vim	intron;exon	across-junctions	FALSE	FALSE	0.805511	0.692557	4.8901e-15	2.6443e-13	0.478084
Cdc42:chr4:137320822-137320944:-1	Cdc42	UTR3	no-junctions	FALSE	TRUE	0.267423	0.0582524	5.78681e-15	3.10602e-13	1.78481
Pi16:chr17:29327814-29327928:1	Pi16	intron;exon	no-junctions	FALSE	FALSE	0.539708	0.341424	6.01042e-15	3.20232e-13	0.824121
Rexo2:chr9:48468733-48475265:-1	Rexo2	UTR3	across-junctions	FALSE	TRUE	0.380875	0.414239	7.2534e-15	3.83636e-13	-0.82137
Rpl13a:chr7:45127047-45127302:-1	Rpl13a	intron;exon	across-junctions	FALSE	FALSE	0.0470016	0.239482	8.26487e-15	4.33966e-13	-1.71
H3f3a:chr1:180802889-180803292:-1	H3f3a	UTR3	no-junctions	FALSE	FALSE	0.288493	0.538835	1.49439e-14	7.7902e-13	-0.764954
H3f3b:chr11:116023308-116023933:-1	H3f3b	UTR3	across-junctions	FALSE	FALSE	0.388979	0.496764	1.61411e-14	8.35416e-13	-1.08147
Hmgb1:chr5:149048145-149048724:-1	Hmgb1	UTR3	no-junctions	FALSE	FALSE	0.875203	0.446602	1.96123e-14	1.00788e-12	0.571281
Tpm4:chr8:72152401-72152807:1	Tpm4	UTR3	no-junctions	TRUE	FALSE	0.601297	0.309061	2.76243e-14	1.40962e-12	0.687958
Dpt:chr1:164823597-164823890:1	Dpt	UTR3	no-junctions	FALSE	FALSE	0.596434	0.521036	3.40293e-14	1.71234e-12	0.620213
Ugdh:chr5:65413221-65413632:-1	Ugdh	UTR3	no-junctions	TRUE	FALSE	0.319287	0.33657	3.96447e-14	1.98114e-12	1.13303
Tmem59:chr4:107200311-107200626:1	Tmem59	UTR3	no-junctions	FALSE	FALSE	0.625608	0.23301	4.92918e-14	2.44636e-12	0.795044
Carhsp1:chr16:8658580-8658943:-1	Carhsp1	UTR3	no-junctions	TRUE	FALSE	0.491086	0.430421	1.61855e-13	7.97823e-12	0.598959
Rpl13a:chr7:45125847-45127062:-1	Rpl13a	UTR3	across-junctions	FALSE	FALSE	0.990276	0.985437	1.80591e-13	8.84163e-12	0.42995
Lamp1:chr8:13174730-13174964:1	Lamp1	UTR3	no-junctions	FALSE	FALSE	0.627229	0.323625	2.27269e-13	1.10523e-11	0.688666
Shisa5:chr9:109057271-109057777:1	Shisa5	UTR3	no-junctions	FALSE	FALSE	0.737439	0.626214	3.52416e-13	1.7024e-11	-0.317688
mt-Nd2:chrM:4045-4677:1	mt-Nd2	exon	no-junctions	FALSE	FALSE	0.954619	0.898058	3.9169e-13	1.86723e-11	0.263799
Prxl2c:chr13:64290052-64290772:-1	Prxl2c	UTR3	no-junctions	FALSE	FALSE	0.0470016	0.126214	4.29046e-13	2.03194e-11	-1.8672
Shisa5:chr9:109057055-109057385:1	Shisa5	UTR3	no-junctions	FALSE	FALSE	0.546191	0.239482	4.47717e-13	2.10659e-11	0.767844
Actb:chr5:142903115-142903477:-1	Actb	UTR3	no-junctions	TRUE	FALSE	0.927066	0.917476	4.77109e-13	2.23041e-11	0.546832
Actb:chr5:142903693-142904408:-1	Actb	UTR3	across-junctions	FALSE	FALSE	0.871961	0.928803	4.8801e-13	2.26674e-11	-0.586631
Tusc3:chr8:39157128-39165114:1	Tusc3	UTR3	across-junctions	TRUE	FALSE	0.476499	0.412621	5.29659e-13	2.44453e-11	-0.523947
Fstl1:chr16:37835145-37835373:1	Fstl1	UTR3	no-junctions	FALSE	FALSE	0.67423	0.338188	5.39199e-13	2.47281e-11	0.678103
Dguok:chr6:83480783-83480982:-1	Dguok	UTR3	no-junctions	FALSE	FALSE	0.0324149	0.108414	6.65144e-13	3.03121e-11	-2.31966
Rap1a:chr3:105728164-105728802:-1	Rap1a	UTR3	no-junctions	FALSE	FALSE	0.711507	0.601942	8.57861e-13	3.88504e-11	0.34587
Smoc2:chr17:14404107-14404373:1	Smoc2	UTR3	no-junctions	FALSE	FALSE	0.583468	0.247573	9.07831e-13	4.0858e-11	0.746008
Ndufc2:chr7:97400234-97407802:1	Ndufc2	UTR3	across-junctions	FALSE	FALSE	0.692058	0.540453	1.85709e-12	8.30647e-11	0.323858
Hsp90ab1:chr17:45570363-45571417:-1	Hsp90ab1	UTR3	across-junctions	FALSE	FALSE	0.876823	0.873786	1.89549e-12	8.37484e-11	-0.338408
Dstn:chr2:143915411-143915666:1	Dstn	UTR5;intron;exon	no-junctions	FALSE	FALSE	0.382496	0.0987055	2.04446e-12	8.9783e-11	1.18906
Hsp90ab1:chr17:45571140-45571634:-1	Hsp90ab1	UTR3	across-junctions	FALSE	FALSE	0.0307942	0.121359	2.21847e-12	9.62575e-11	-2.39297
Ndufc2:chr7:97407007-97407719:1	Ndufc2	UTR3	across-junctions	FALSE	FALSE	0.243112	0.33657	2.39742e-12	1.03403e-10	-0.88199
Serbp1:chr6:67266958-67267121:1	Serbp1	UTR5;intron;exon	no-junctions	FALSE	FALSE	0.220421	0.0307443	2.51409e-12	1.07793e-10	2.16073
Tprgl:chr4:154157485-154157845:-1	Tprgl	UTR3	no-junctions	FALSE	FALSE	0.737439	0.588997	5.41911e-12	2.28296e-10	0.376748
Myl6:chr10:128491693-128491789:-1	Myl6	UTR3	no-junctions	FALSE	FALSE	0.709887	0.720065	5.85754e-12	2.44653e-10	-0.385059
Mettl23:chr11:116849026-116849792:1	Mettl23	UTR3	across-junctions	FALSE	FALSE	0.280389	0.265372	6.43225e-12	2.64819e-10	-1.01732
Arf4:chr14:26656394-26656913:1	Arf4	UTR3	no-junctions	FALSE	FALSE	0.876823	0.721683	6.55878e-12	2.68503e-10	-0.261762
Ei24:chr9:36779159-36779501:-1	Ei24	UTR3	no-junctions	FALSE	FALSE	0.330632	0.31068	6.81456e-12	2.77406e-10	0.469952
Arf4:chr14:26655966-26656533:1	Arf4	UTR3	no-junctions	FALSE	FALSE	0.768233	0.409385	6.95064e-12	2.81365e-10	0.494124
Ei24:chr9:36779390-36780074:-1	Ei24	UTR3	no-junctions	FALSE	FALSE	0.0664506	0.203883	8.82771e-12	3.55364e-10	-1.39809
Sptbn1:chr11:30099725-30100123:-1	Sptbn1	UTR3	no-junctions	TRUE	FALSE	0.0599676	0.165049	1.18653e-11	4.75006e-10	-1.6482
Oat:chr7:132557858-132558090:-1	Oat	UTR3	no-junctions	FALSE	FALSE	0.0324149	0.110032	1.22517e-11	4.87778e-10	-2.25965
Sat1:chrX:155215419-155215919:-1	Sat1	intron;exon	across-junctions	FALSE	FALSE	0.0615883	0.147249	1.32389e-11	5.24202e-10	-1.50625
Gnas:chr2:174345996-174346744:1	Gnas	UTR3	across-junctions	TRUE	FALSE	0.975689	0.946602	1.56462e-11	6.16153e-10	-0.494622
Slc39a7:chr17:34028269-34028676:-1	Slc39a7	UTR3	no-junctions	TRUE	FALSE	0.427877	0.294498	1.69894e-11	6.65434e-10	0.322529
Tprgl:chr4:154157818-154158352:-1	Tprgl	UTR3	no-junctions	FALSE	FALSE	0.0421394	0.127832	1.78642e-11	6.95934e-10	-2.06094
Eef1d:chr15:75895409-75896391:-1	Eef1d	UTR3	across-junctions	FALSE	FALSE	0.76013	0.794498	2.69608e-11	1.04469e-09	0.32767
Slc39a7:chr17:34028557-34029164:-1	Slc39a7	UTR3	no-junctions	FALSE	FALSE	0.0388979	0.114887	2.84273e-11	1.09566e-09	-1.97034
Eif3e:chr15:43261065-43262712:-1	Eif3e	intron;exon	across-junctions	FALSE	FALSE	0.100486	0.192557	2.91296e-11	1.11679e-09	-1.40024
Prdx1:chr4:116692849-116693789:1	Prdx1	intron;exon	across-junctions	TRUE	FALSE	0.460292	0.18123	4.28108e-11	1.61566e-09	0.942586
Rpl14:chr9:120571444-120573612:1	Rpl14	UTR5;intron;exon	across-junctions	FALSE	FALSE	0.627229	0.47411	4.82489e-11	1.81146e-09	0.792952
Rpl27a:chr7:109519147-109519924:1	Rpl27a	UTR3	across-junctions	FALSE	FALSE	0.612642	0.472492	5.05432e-11	1.88781e-09	0.599764
Serbp1:chr6:67266925-67267213:1	Serbp1	UTR5;intron;exon	no-junctions	FALSE	FALSE	0.228525	0.0355987	6.24615e-11	2.32101e-09	1.89796
Eef1d:chr15:75896298-75897016:-1	Eef1d	intron;exon	across-junctions	FALSE	FALSE	0.0178282	0.126214	7.43473e-11	2.74857e-09	-2.55549
Fbln1:chr15:85251445-85251958:1	Fbln1	UTR3	no-junctions	FALSE	FALSE	0.578606	0.530744	8.16227e-11	3.00223e-09	-0.465424
Sf3b2:chr19:5274190-5279584:-1	Sf3b2	UTR3	across-junctions	FALSE	FALSE	0.0632091	0.140777	8.25657e-11	3.02157e-09	-1.71584
Tagln2:chr1:172501171-172501669:1	Tagln2	UTR5;intron;exon	no-junctions	FALSE	FALSE	0.115073	0.145631	1.45919e-10	5.31322e-09	-1.33156
Zfp36l1:chr12:80108040-80108698:-1	Zfp36l1	UTR3	no-junctions	FALSE	FALSE	0.199352	0.234628	1.60186e-10	5.80354e-09	-0.949554
Aplp2:chr9:31210596-31211103:-1	Aplp2	intron;exon	no-junctions	FALSE	FALSE	0.095624	0.12945	2.04387e-10	7.33161e-09	-1.50226
Hmgb1:chr5:149049803-149053262:-1	Hmgb1	UTR5;intron;exon	across-junctions	FALSE	FALSE	0.497569	0.352751	2.14117e-10	7.64283e-09	-0.708892
Polr3gl:chr3:96577872-96578389:-1	Polr3gl	UTR3	no-junctions	TRUE	FALSE	0.249595	0.158576	2.27297e-10	8.0735e-09	0.55659
Serf1:chr13:100108159-100114306:1	Serf1	UTR3	across-junctions	FALSE	FALSE	0.309562	0.182848	2.67885e-10	9.46875e-09	-0.656901
Ctsb:chr14:63142631-63143237:1	Ctsb	UTR3	no-junctions	FALSE	FALSE	0.89141	0.770227	2.94572e-10	1.03615e-08	-0.262855
Fos:chr12:85476224-85476730:1	Fos	UTR3	no-junctions	FALSE	FALSE	0.546191	0.652104	2.96053e-10	1.03633e-08	-0.363557
Timm17a:chr1:135301151-135301619:-1	Timm17a	UTR3	no-junctions	FALSE	FALSE	0.212318	0.0339806	3.00043e-10	1.04525e-08	1.79565
Polr3gl:chr3:96578128-96578632:-1	Polr3gl	UTR3	no-junctions	FALSE	FALSE	0.0405186	0.108414	3.22236e-10	1.11719e-08	-1.71421
Lpar1:chr4:58436650-58437664:-1	Lpar1	UTR3	no-junctions	FALSE	FALSE	0.12966	0.263754	3.95564e-10	1.36488e-08	-1.06895
Zfp385a:chr15:103313895-103314258:-1	Zfp385a	UTR3	no-junctions	TRUE	FALSE	0.241491	0.527508	3.97943e-10	1.36659e-08	0.506171
Tcf4:chr18:69683090-69683870:1	Tcf4	UTR3	no-junctions	FALSE	FALSE	0.354943	0.313916	4.05874e-10	1.38725e-08	-0.782442
Sash1:chr10:8722528-8722984:-1	Sash1	UTR3	no-junctions	FALSE	TRUE	0.110211	0.190939	4.27674e-10	1.44922e-08	-1.2258
Ginm1:chr10:7767947-7768351:-1	Ginm1	UTR3	no-junctions	TRUE	FALSE	0.497569	0.341424	4.28006e-10	1.44922e-08	0.258168
Tmem59:chr4:107197498-107200611:1	Tmem59	UTR3	across-junctions	FALSE	FALSE	0.559157	0.194175	7.17233e-10	2.39496e-08	0.725253
Ginm1:chr10:7768257-7770593:-1	Ginm1	UTR3	across-junctions	FALSE	FALSE	0.0470016	0.106796	8.05941e-10	2.67883e-08	-1.75802
Dbn1:chr13:55473591-55474228:-1	Dbn1	UTR3	no-junctions	FALSE	FALSE	0.458671	0.402913	9.10706e-10	3.01323e-08	0.327479
Tomm20:chr8:126934953-126937160:-1	Tomm20	UTR3	across-junctions	FALSE	FALSE	0.170178	0.23301	9.25802e-10	3.04925e-08	-1.36044
Dbn1:chr13:55473977-55474061:-1	Dbn1	UTR3	no-junctions	FALSE	FALSE	0.0972447	0.192557	1.68577e-09	5.5023e-08	-1.17125
Lpl:chr8:68905008-68905450:1	Lpl	UTR3	no-junctions	FALSE	FALSE	0.213938	0.116505	1.88905e-09	6.13813e-08	1.08457
Eln:chr5:134725593-134728481:-1	Eln	intron;exon	across-junctions	FALSE	TRUE	0.102107	0.0889968	1.99874e-09	6.46558e-08	-1.8454
Jak1:chr4:101179658-101191884:-1	Jak1	intron;exon	across-junctions	FALSE	FALSE	0.0518639	0.13754	2.01166e-09	6.47844e-08	-1.58219
Sdf4:chr4:156009124-156009836:1	Sdf4	intron;exon	across-junctions	FALSE	FALSE	0.34846	0.10356	2.07937e-09	6.66686e-08	1.1179
Kpna4:chr3:69072145-69072687:-1	Kpna4	UTR3	no-junctions	FALSE	FALSE	0.183144	0.114887	2.66225e-09	8.49809e-08	-0.539885
Tapbp:chr17:33928843-33929292:1	Tapbp	UTR3	no-junctions	TRUE	FALSE	0.60778	0.521036	2.79321e-09	8.87703e-08	-0.348563
Itgb1:chr8:128732756-128733200:1	Itgb1	UTR3	no-junctions	TRUE	FALSE	0.667747	0.368932	3.15199e-09	9.93015e-08	0.459166
Tmed9:chr13:55597044-55597296:1	Tmed9	UTR3	no-junctions	FALSE	FALSE	0.531605	0.192557	3.22901e-09	1.01288e-07	0.728699
Tmed2:chr5:124549855-124550118:1	Tmed2	UTR3	no-junctions	FALSE	FALSE	0.444084	0.113269	3.73324e-09	1.15603e-07	0.941891
Serbp1:chr6:67266626-67267868:1	Serbp1	UTR5;intron;exon	no-junctions	FALSE	FALSE	0.231767	0.0436893	3.92138e-09	1.20912e-07	1.6001
Sh3bp5:chr14:31373583-31374564:-1	Sh3bp5	UTR3	no-junctions	FALSE	FALSE	0.262561	0.270227	4.25309e-09	1.30033e-07	-0.535176
Ostf1:chr19:18580796-18580892:-1	Ostf1	UTR3	no-junctions	TRUE	FALSE	0.275527	0.0647249	4.41391e-09	1.34383e-07	1.31693
Plpp3:chr4:105231412-105232504:1	Plpp3	UTR3	no-junctions	FALSE	FALSE	0.557536	0.406149	5.05508e-09	1.5326e-07	0.618893
Rsrp1:chr4:134925192-134927003:1	Rsrp1	intron;exon	across-junctions	FALSE	FALSE	0.696921	0.34466	5.78819e-09	1.74755e-07	0.544536
Ube2v2:chr16:15555598-15556129:-1	Ube2v2	UTR3	no-junctions	FALSE	FALSE	0.358185	0.202265	6.12951e-09	1.84292e-07	0.450308
1110004F10Rik:chr7:116093256-116099477:1	1110004F10Rik	UTR5;intron;exon	across-junctions	FALSE	FALSE	0.330632	0.079288	6.47436e-09	1.93856e-07	1.12786
Atp6v0c:chr17:24164245-24164521:-1	Atp6v0c	UTR3	no-junctions	FALSE	FALSE	0.0664506	0.153722	6.62416e-09	1.97525e-07	-1.43242
Pnrc2:chr4:135870918-135871275:-1	Pnrc2	UTR3	no-junctions	TRUE	FALSE	0.335494	0.224919	7.01453e-09	2.08309e-07	0.485701
1110004F10Rik:chr7:116093247-116093556:1	1110004F10Rik	UTR5;intron;exon	no-junctions	FALSE	FALSE	0.301459	0.066343	7.05905e-09	2.08775e-07	1.2259
Ostf1:chr19:18580793-18580938:-1	Ostf1	UTR3	no-junctions	TRUE	FALSE	0.367909	0.122977	7.53833e-09	2.22044e-07	0.980649
Ube2v2:chr16:15555891-15556605:-1	Ube2v2	UTR3	no-junctions	FALSE	FALSE	0.0745543	0.127832	7.91195e-09	2.32105e-07	-1.29205
Kpna4:chr3:69126219-69126711:-1	Kpna4	UTR5;intron;exon	no-junctions	FALSE	FALSE	0.103728	0.00485437	8.19442e-09	2.39422e-07	3.28641
Pnrc2:chr4:135871147-135871973:-1	Pnrc2	UTR3	no-junctions	FALSE	FALSE	0.103728	0.169903	8.26739e-09	2.40584e-07	-1.05199
Smdt1:chr15:82345996-82346218:1	Smdt1	UTR5;intron;exon	no-junctions	FALSE	FALSE	0.285251	0.108414	8.58716e-09	2.48779e-07	1.09311
Fbln1:chr15:85285029-85285287:1	Fbln1	UTR3	no-junctions	FALSE	FALSE	0.230146	0.0566343	8.652e-09	2.48779e-07	1.35938
Ywhah:chr5:33027283-33027604:1	Ywhah	UTR3	no-junctions	FALSE	FALSE	0.387358	0.148867	1.06896e-08	3.02802e-07	0.773688
Fundc2:chrX:75391597-75394380:1	Fundc2	intron;exon	across-junctions	FALSE	FALSE	0.275527	0.0695793	1.06979e-08	3.02802e-07	1.15516
Rpl23a:chr11:78182942-78183583:-1	Rpl23a	UTR5;intron;exon	across-junctions	FALSE	FALSE	0.0988655	0.226537	1.1557e-08	3.25845e-07	-1.21819
Smim14:chr5:65450167-65450509:-1	Smim14	UTR3	no-junctions	FALSE	FALSE	0.0470016	0.119741	1.21146e-08	3.40243e-07	-1.72026
Nid1:chr13:13511615-13511927:1	Nid1	UTR3	no-junctions	FALSE	FALSE	0.523501	0.323625	1.24102e-08	3.47198e-07	0.560095
Lpl:chr8:68904575-68905066:1	Lpl	UTR3	no-junctions	FALSE	FALSE	0.432739	0.559871	1.256e-08	3.50037e-07	-0.45369
Fos:chr12:85474856-85475832:1	Fos	intron;exon	across-junctions	FALSE	FALSE	0.121556	0.208738	1.27052e-08	3.52728e-07	-1.15368
Rpl27a:chr7:109519554-109519674:1	Rpl27a	UTR3	no-junctions	FALSE	FALSE	0.564019	0.432039	1.35343e-08	3.72888e-07	0.55233
Rpl27a:chr7:109519204-109519699:1	Rpl27a	UTR3	across-junctions	FALSE	FALSE	0.564019	0.432039	1.35343e-08	3.72888e-07	0.55233
Zfp385a:chr15:103314156-103314690:-1	Zfp385a	UTR3	no-junctions	FALSE	FALSE	0.0372771	0.317152	1.6761e-08	4.6004e-07	-1.40359
Tmem208:chr8:105328296-105328548:1	Tmem208	UTR3	no-junctions	FALSE	FALSE	0.179903	0.0404531	1.69973e-08	4.64763e-07	1.56443
Sparcl1:chr5:104092915-104094709:-1	Sparcl1	intron;exon	across-junctions	FALSE	FALSE	0.662885	0.482201	1.78862e-08	4.8723e-07	-0.333372
Cfdp1:chr8:111854103-111854291:-1	Cfdp1	UTR5;intron;exon	no-junctions	FALSE	FALSE	0.150729	0.0372168	1.87803e-08	5.07769e-07	1.67421
Cfdp1:chr8:111854025-111854291:-1	Cfdp1	UTR5;intron;exon	no-junctions	FALSE	FALSE	0.150729	0.0372168	1.87803e-08	5.07769e-07	1.67421
Mfap5:chr6:122528853-122529290:1	Mfap5	UTR3	no-junctions	TRUE	FALSE	0.745543	0.564725	1.94359e-08	5.23541e-07	0.461196
Col1a1:chr11:94952633-94953042:1	Col1a1	UTR3	no-junctions	TRUE	FALSE	0.494327	0.357605	1.99719e-08	5.34009e-07	-0.797837
Sparcl1:chr5:104092933-104093413:-1	Sparcl1	intron;exon	no-junctions	FALSE	FALSE	0.648298	0.472492	2.10098e-08	5.59694e-07	-0.342444
Emc3:chr6:113515096-113516446:-1	Emc3	UTR3	no-junctions	FALSE	FALSE	0.124797	0.190939	2.16642e-08	5.75013e-07	-1.0583
Lpar1:chr4:58436350-58436861:-1	Lpar1	UTR3	no-junctions	FALSE	FALSE	0.458671	0.352751	2.22519e-08	5.88457e-07	0.541328
Comt:chr16:18407344-18407416:-1	Comt	UTR3	no-junctions	TRUE	TRUE	0.142626	0.0275081	2.29541e-08	6.04818e-07	1.82647
Gdi2:chr13:3565153-3565455:1	Gdi2	UTR3	no-junctions	FALSE	FALSE	0.341977	0.122977	2.50035e-08	6.56433e-07	0.887932
Tlnrd1:chr7:83881457-83881984:-1	Tlnrd1	UTR3	no-junctions	FALSE	FALSE	0.157212	0.152104	2.98453e-08	7.80718e-07	0.551954
Tlnrd1:chr7:83881757-83882447:-1	Tlnrd1	UTR3	no-junctions	FALSE	FALSE	0.0194489	0.100324	3.56253e-08	9.25236e-07	-1.95503
Ap2b1:chr11:83404583-83405035:1	Ap2b1	UTR3	no-junctions	TRUE	FALSE	0.126418	0.139159	3.86787e-08	1.00095e-06	-1.49236
Gem:chr4:11706002-11706549:1	Gem	intron;exon	no-junctions	FALSE	FALSE	0.162075	0.231392	4.00889e-08	1.03202e-06	-0.876372
Gem:chr4:11714298-11714752:1	Gem	UTR3	no-junctions	TRUE	FALSE	0.294976	0.182848	4.32592e-08	1.10372e-06	0.909836
Emp2:chr16:10283656-10284298:-1	Emp2	UTR3	no-junctions	FALSE	FALSE	0.184765	0.0420712	5.13096e-08	1.30452e-06	1.44611
Tpm4:chr8:72136884-72137382:1	Tpm4	intron;exon	no-junctions	FALSE	FALSE	0.209076	0.195793	5.36272e-08	1.35868e-06	-1.08122
Celf2:chr2:6545067-6545808:-1	Celf2	UTR3	no-junctions	FALSE	FALSE	0.0567261	0.126214	5.4201e-08	1.36843e-06	-1.41114
Tomm22:chr15:79672422-79672927:1	Tomm22	UTR3	no-junctions	FALSE	FALSE	0.474878	0.483819	5.57803e-08	1.40342e-06	-0.339033
Cebpd:chr16:15889022-15889639:1	Cebpd	UTR3	no-junctions	FALSE	FALSE	0.124797	0.254045	5.73608e-08	1.43819e-06	-1.51154
Tomm22:chr15:79672112-79672538:1	Tomm22	UTR3	no-junctions	FALSE	FALSE	0.372771	0.205502	6.21375e-08	1.54195e-06	0.656193
Nfic:chr10:81398680-81399263:-1	Nfic	UTR3	no-junctions	FALSE	FALSE	0.226904	0.0582524	6.54652e-08	1.61898e-06	1.27695
Adk:chr14:21447839-21448259:1	Adk	UTR3	no-junctions	FALSE	FALSE	0.218801	0.0291262	7.39463e-08	1.81632e-06	1.49643
Nckap1:chr2:80500754-80501450:-1	Nckap1	UTR3	no-junctions	FALSE	FALSE	0.0486224	0.11165	7.38228e-08	1.81632e-06	-1.46581
Ostc:chr3:130695912-130696257:-1	Ostc	UTR3	no-junctions	TRUE	FALSE	0.719611	0.530744	7.60863e-08	1.86257e-06	0.36796
Ndfip1:chr18:38460455-38464436:1	Ndfip1	UTR3	across-junctions	FALSE	FALSE	0.0842788	0.132686	7.83649e-08	1.91189e-06	-1.38693
Itgb1:chr8:128685708-128710475:1	Itgb1	UTR5;intron;exon	across-junctions	FALSE	FALSE	0.444084	0.386731	8.22915e-08	2.00095e-06	-0.485271
Srsf5:chr12:80946405-80946906:1	Srsf5	UTR5;intron;exon	no-junctions	FALSE	FALSE	0.139384	0.21521	8.67435e-08	2.10215e-06	-1.00261
Lmo4:chr3:144188530-144189254:-1	Lmo4	UTR3	no-junctions	TRUE	FALSE	0.463533	0.291262	9.17775e-08	2.20937e-06	-0.443829
Emc3:chr6:113515085-113517591:-1	Emc3	UTR3	across-junctions	FALSE	FALSE	0.153971	0.213592	9.83681e-08	2.35239e-06	-0.922342
Mmp2:chr8:92852771-92853035:1	Mmp2	UTR3	no-junctions	FALSE	FALSE	0.481361	0.13754	1.07813e-07	2.56979e-06	0.768623
Slc38a2:chr15:96698038-96698180:-1	Slc38a2	intron;exon	no-junctions	FALSE	TRUE	0.0858995	0.194175	1.09497e-07	2.60136e-06	-1.04278
Cd55:chr1:130439289-130440014:-1	Cd55	UTR3	no-junctions	FALSE	FALSE	0.0615883	0.210356	1.14992e-07	2.72299e-06	-1.3022
Cox7a2l:chr17:83502100-83503192:-1	Cox7a2l	UTR3	no-junctions	FALSE	FALSE	0.593193	0.78479	1.2462e-07	2.94136e-06	-0.32148
Ndufb1-ps:chr12:101968090-101975865:-1	Ndufb1-ps	UTR3	across-junctions	TRUE	FALSE	0.747164	0.478964	1.2882e-07	3.03062e-06	-0.288426
Dstn:chr2:143915320-143938889:1	Dstn	UTR5;intron;exon	across-junctions	FALSE	FALSE	0.431118	0.145631	1.31967e-07	3.0946e-06	0.759569
Ndufb1-ps:chr12:101968090-101969608:-1	Ndufb1-ps	UTR3	across-junctions	TRUE	FALSE	0.669368	0.276699	1.32868e-07	3.10568e-06	0.463398
Gm9780:chr14:26042455-26042711:-1	Gm9780	UTR5;intron;exon	no-junctions	FALSE	FALSE	0.0437601	0.16343	1.43351e-07	3.31861e-06	-1.48632
Fkbp1a:chr2:151559398-151560907:1	Fkbp1a	UTR3	across-junctions	FALSE	FALSE	0.486224	0.462783	1.48587e-07	3.42885e-06	-0.509626
Rpl27a:chr7:109519147-109519604:1	Rpl27a	UTR3	across-junctions	FALSE	FALSE	0.445705	0.339806	1.51615e-07	3.4766e-06	0.618148
Fuca1:chr4:135934740-135939375:1	Fuca1	UTR3	across-junctions	FALSE	FALSE	0.534846	0.412621	1.73768e-07	3.9595e-06	-0.294546
Hsp90aa1:chr12:110694082-110695360:-1	Hsp90aa1	intron;exon	across-junctions	FALSE	FALSE	0.619125	0.645631	1.78907e-07	4.06383e-06	-0.321014
Hsp90ab1:chr17:45567775-45568115:-1	Hsp90ab1	UTR3	no-junctions	TRUE	FALSE	0.862237	0.739482	1.80194e-07	4.08026e-06	0.257209
Rbm39:chr2:156178495-156178979:-1	Rbm39	UTR3	no-junctions	FALSE	FALSE	0.546191	0.543689	1.82837e-07	4.12721e-06	-0.47665
Tax1bp3:chr11:73181392-73181667:1	Tax1bp3	UTR3	no-junctions	FALSE	FALSE	0.188006	0.0825243	1.87706e-07	4.21089e-06	1.07714
Pnrc1:chr4:33245781-33246284:-1	Pnrc1	UTR3	no-junctions	FALSE	FALSE	0.0551053	0.126214	1.87598e-07	4.21089e-06	-1.34345
Rbms1:chr2:60751451-60752830:-1	Rbms1	UTR3	no-junctions	FALSE	TRUE	0.589951	0.364078	1.93426e-07	4.32581e-06	0.51498
Nfic:chr10:81403305-81403470:-1	Nfic	UTR3	no-junctions	FALSE	FALSE	0.191248	0.187702	1.9599e-07	4.367e-06	-0.86109
Ndufa7:chr17:33824633-33824639:1	Ndufa7	exon	no-junctions	FALSE	FALSE	0.275527	0.0873786	1.96473e-07	4.367e-06	1.08631
Fuca1:chr4:135932860-135934847:1	Fuca1	intron;exon	across-junctions	FALSE	FALSE	0.319287	0.118123	2.02805e-07	4.48026e-06	0.83893
Acat1:chr9:53582601-53594496:-1	Acat1	intron;exon	across-junctions	FALSE	FALSE	0.0745543	0.152104	2.02359e-07	4.48026e-06	-1.09752
Fdx1:chr9:51943306-51943439:-1	Fdx1	UTR3	no-junctions	TRUE	FALSE	0.178282	0.0501618	2.05638e-07	4.52903e-06	1.32533
Klf2:chr8:72321371-72321613:1	Klf2	UTR3	no-junctions	FALSE	FALSE	0.288493	0.352751	2.07446e-07	4.55501e-06	-0.580473
Sf3b2:chr19:5287060-5287156:-1	Sf3b2	intron;exon	no-junctions	FALSE	FALSE	0.124797	0.0242718	2.24576e-07	4.91625e-06	1.84912
Selenok:chr14:29974921-29975019:1	Selenok	UTR3	no-junctions	TRUE	FALSE	0.0842788	0.124595	2.576e-07	5.62219e-06	-1.42
Ppp1r2:chr16:31253144-31253672:-1	Ppp1r2	UTR3	no-junctions	FALSE	FALSE	0.460292	0.252427	2.58985e-07	5.63546e-06	0.600869
Napa:chr7:16116685-16117191:1	Napa	UTR3	no-junctions	FALSE	FALSE	0.481361	0.354369	2.68204e-07	5.81859e-06	-0.277534
Errfi1:chr4:150855683-150856217:1	Errfi1	intron;exon	no-junctions	FALSE	FALSE	0.0583468	0.132686	2.86469e-07	6.17784e-06	-1.36095
Cct6a:chr5:129845932-129846371:1	Cct6a	exon	no-junctions	TRUE	FALSE	0.338736	0.226537	2.93729e-07	6.31562e-06	-0.435758
Ifngr1:chr10:19609693-19610229:1	Ifngr1	UTR3	no-junctions	FALSE	FALSE	0.784441	0.441748	2.99758e-07	6.42616e-06	-0.289893
Eif4a2:chr16:23113237-23113578:1	Eif4a2	UTR3	no-junctions	FALSE	FALSE	0.366288	0.119741	3.09726e-07	6.62028e-06	0.808449
Fstl1:chr16:37835094-37835340:1	Fstl1	UTR3	no-junctions	FALSE	FALSE	0.455429	0.179612	3.13418e-07	6.6639e-06	0.701129
Bsg:chr10:79710698-79711620:1	Bsg	UTR3	across-junctions	FALSE	FALSE	0.648298	0.375405	3.13606e-07	6.6639e-06	0.476431
Cebpd:chr16:15887807-15888065:1	Cebpd	exon	no-junctions	FALSE	FALSE	0.280389	0.192557	3.21342e-07	6.80831e-06	0.630351
Gabarapl2:chr8:111952489-111952994:1	Gabarapl2	UTR3	no-junctions	FALSE	FALSE	0.591572	0.478964	3.45229e-07	7.2508e-06	-0.335955
Pdap1:chr5:145129587-145130100:-1	Pdap1	UTR3	no-junctions	FALSE	FALSE	0.223663	0.223301	3.60999e-07	7.53832e-06	-0.804344
Fermt2:chr14:45458795-45459100:-1	Fermt2	UTR3	no-junctions	TRUE	FALSE	0.233387	0.118123	3.63438e-07	7.56745e-06	0.936082
Eif5b:chr1:37998010-37998291:1	Eif5b	UTR5;exon	no-junctions	FALSE	FALSE	0.356564	0.131068	3.72624e-07	7.7365e-06	0.868449
Fkbp1a:chr2:151557419-151560900:1	Fkbp1a	UTR3	across-junctions	FALSE	FALSE	0.495948	0.464401	3.83716e-07	7.94401e-06	-0.486367
Napa:chr7:16116459-16116748:1	Napa	UTR3	no-junctions	FALSE	FALSE	0.210697	0.0550162	3.92849e-07	8.10992e-06	1.17754
Pabpc1:chr15:36596027-36597106:-1	Pabpc1	UTR3	across-junctions	FALSE	FALSE	0.317666	0.289644	3.94273e-07	8.1162e-06	-0.63192
Sparcl1:chr5:104079111-104079432:-1	Sparcl1	UTR3	no-junctions	TRUE	FALSE	0.936791	0.669903	3.95476e-07	8.11789e-06	0.443802
Tmco1:chr1:167330332-167330860:1	Tmco1	UTR3	no-junctions	FALSE	FALSE	0.445705	0.359223	4.16247e-07	8.52013e-06	-0.723563
BC031181:chr18:75009239-75009551:1	BC031181	UTR3	no-junctions	FALSE	FALSE	0.188006	0.0485437	4.29419e-07	8.74036e-06	1.28168
Crispld2:chr8:120051620-120051762:1	Crispld2	UTR3	no-junctions	FALSE	TRUE	0.10859	0.105178	4.40798e-07	8.94683e-06	-1.25972
Gnas:chr2:174345966-174346260:1	Gnas	UTR3	across-junctions	FALSE	FALSE	0.431118	0.231392	4.81267e-07	9.71383e-06	0.414325
Hnrnph1:chr11:50386060-50386528:1	Hnrnph1	UTR3	no-junctions	TRUE	FALSE	0.410049	0.333333	5.03693e-07	1.01382e-05	-0.461084
Ap2a2:chr7:141632560-141633011:1	Ap2a2	UTR3	no-junctions	TRUE	TRUE	0.162075	0.11165	5.15404e-07	1.03452e-05	-0.874848
Gpm6b:chrX:166385379-166385656:1	Gpm6b	UTR3	no-junctions	FALSE	FALSE	0.335494	0.0631068	5.32159e-07	1.0652e-05	1.02756
Col3a1:chr1:45347675-45348626:1	Col3a1	intron;exon	across-junctions	FALSE	FALSE	0.729335	0.386731	5.51208e-07	1.09727e-05	0.436409
Ccnd1:chr7:144932204-144932330:-1	Ccnd1	UTR3	no-junctions	FALSE	FALSE	0.155592	0.0420712	5.5951e-07	1.11074e-05	1.33366
Tapbp:chr17:33928584-33928932:1	Tapbp	UTR3	no-junctions	FALSE	FALSE	0.301459	0.116505	5.65415e-07	1.1194e-05	0.793947
Tpm4:chr8:72152257-72152764:1	Tpm4	UTR3	no-junctions	FALSE	FALSE	0.429498	0.192557	6.08773e-07	1.20195e-05	0.627465
Lsp1:chr7:142490520-142490730:1	Lsp1	UTR3	no-junctions	FALSE	FALSE	0.265802	0.12945	6.11304e-07	1.20367e-05	0.86077
Tcf4:chr18:69683789-69684687:1	Tcf4	UTR3	no-junctions	FALSE	FALSE	0.345219	0.105178	6.13677e-07	1.20507e-05	0.939072
Kdelr3:chr15:79527082-79527373:1	Kdelr3	UTR3	no-junctions	FALSE	FALSE	0.272285	0.0711974	6.20162e-07	1.21451e-05	0.990568
Arglu1:chr8:8666478-8667018:-1	Arglu1	UTR3	no-junctions	FALSE	FALSE	0.183144	0.10356	6.25712e-07	1.22208e-05	-1.01598
Ccn1:chr3:145646976-145647290:-1	Ccn1	UTR3	no-junctions	TRUE	FALSE	0.405186	0.229773	6.58118e-07	1.27848e-05	0.466671
Dnajb9:chr12:44206102-44206216:-1	Dnajb9	UTR3	no-junctions	FALSE	FALSE	0.0858995	0.132686	7.11545e-07	1.37857e-05	-1.12315
Eef2:chr10:81181862-81182111:1	Eef2	UTR3	no-junctions	FALSE	FALSE	0.6094	0.504854	8.01228e-07	1.53185e-05	0.40076
Il6st:chr13:112506395-112506924:1	Il6st	UTR3	no-junctions	FALSE	FALSE	0.285251	0.228155	8.00379e-07	1.53185e-05	-0.368996
Slc3a2:chr19:8707497-8708017:-1	Slc3a2	UTR3	no-junctions	FALSE	FALSE	0.251216	0.179612	8.55312e-07	1.62241e-05	0.967214
Ccn1:chr3:145648046-145648666:-1	Ccn1	intron;exon	no-junctions	FALSE	TRUE	0.13128	0.119741	9.07208e-07	1.71635e-05	-0.867379
1110004F10Rik:chr7:116104751-116105210:1	1110004F10Rik	UTR3	no-junctions	TRUE	FALSE	0.541329	0.375405	9.1635e-07	1.72913e-05	-0.417239
Postn:chr3:54390265-54390719:1	Postn	UTR3	no-junctions	FALSE	FALSE	0.570502	0.0841424	9.47389e-07	1.77844e-05	0.467124
Gnas:chr2:174342892-174346276:1	Gnas	UTR3	no-junctions	FALSE	FALSE	0.552674	0.325243	9.62595e-07	1.80232e-05	0.267963
Sod3:chr5:52368874-52369156:1	Sod3	UTR3	no-junctions	FALSE	FALSE	0.309562	0.186084	9.78648e-07	1.82765e-05	0.667806
Cdc42:chr4:137320053-137320714:-1	Cdc42	UTR3	no-junctions	FALSE	FALSE	0.141005	0.160194	9.89305e-07	1.8428e-05	-1.00492
Il6st:chr13:112508932-112509534:1	Il6st	UTR3	no-junctions	TRUE	FALSE	0.147488	0.0372168	1.03947e-06	1.93128e-05	1.31577
Gm6169:chr13:97098539-97098785:-1	Gm6169	UTR3	no-junctions	FALSE	FALSE	0.113452	0.114887	1.26706e-06	2.33617e-05	-1.08006
Selenbp1:chr3:94944101-94944239:1	Selenbp1	UTR3	no-junctions	FALSE	FALSE	0.209076	0.197411	1.27452e-06	2.34395e-05	0.788758
Emc3:chr6:113514874-113515251:-1	Emc3	UTR3	no-junctions	FALSE	FALSE	0.408428	0.255663	1.3694e-06	2.51208e-05	0.539979
Snx3:chr10:42534693-42534981:1	Snx3	UTR3	no-junctions	FALSE	FALSE	0.275527	0.100324	1.44912e-06	2.64492e-05	0.89014
Tpm4:chr8:72152698-72153142:1	Tpm4	UTR3	no-junctions	TRUE	FALSE	0.844408	0.728155	1.47495e-06	2.6853e-05	-0.255402
Tmem100:chr11:90036054-90036508:1	Tmem100	UTR3	no-junctions	TRUE	FALSE	0.19611	0.5	1.5001e-06	2.72423e-05	-0.319
Dync1i2:chr2:71211908-71214555:1	Dync1i2	UTR5;intron;exon	across-junctions	FALSE	FALSE	0.286872	0.0728155	1.6817e-06	3.0388e-05	0.956191
Snrnp27:chr6:86682819-86684522:-1	Snrnp27	UTR5;intron;exon	across-junctions	FALSE	FALSE	0.298217	0.0906149	1.86705e-06	3.35698e-05	0.906629
Tceal8:chrX:136170359-136170935:-1	Tceal8	UTR3	no-junctions	FALSE	FALSE	0.170178	0.184466	1.9111e-06	3.42768e-05	-0.789674
Arhgap6:chrX:168796712-169237532:1	Arhgap6	UTR5;intron;exon	across-junctions	FALSE	FALSE	0.47812	0.407767	1.92527e-06	3.44457e-05	-0.288261
Arhgap6:chrX:169036523-169246653:1	Arhgap6	UTR5;intron;exon	across-junctions	FALSE	FALSE	0.405186	0.234628	2.00697e-06	3.5819e-05	0.485555
Ube2l3:chr16:17153116-17154028:-1	Ube2l3	UTR3	no-junctions	FALSE	FALSE	0.306321	0.156958	2.06515e-06	3.67668e-05	0.689111
Atp5md:chr19:47083464-47090647:-1	Atp5md	UTR3	across-junctions	TRUE	FALSE	0.719611	0.446602	2.09213e-06	3.71558e-05	-0.291926
Cd63:chr10:128911402-128911972:1	Cd63	intron;exon	across-junctions	FALSE	FALSE	0.401945	0.173139	2.10279e-06	3.72538e-05	0.718561
Atp5md:chr19:47083464-47086192:-1	Atp5md	UTR3	across-junctions	TRUE	FALSE	0.700162	0.294498	2.11581e-06	3.73931e-05	0.383178
Nedd4:chr9:72749361-72749852:1	Nedd4	UTR3	no-junctions	TRUE	FALSE	0.643436	0.540453	2.14977e-06	3.79008e-05	-0.339327
Rtf1:chr2:119675068-119692185:1	Rtf1	intron;exon	across-junctions	FALSE	FALSE	0.265802	0.127832	2.266e-06	3.98529e-05	0.866163
Mmp14:chr14:54440625-54440853:1	Mmp14	UTR3	no-junctions	FALSE	FALSE	0.223663	0.0760518	2.30225e-06	4.03925e-05	0.94931
Htra4:chr8:25025204-25025935:-1	Htra4	UTR3	no-junctions	FALSE	FALSE	0.0259319	0.10356	2.38995e-06	4.18299e-05	-1.58822
Sparcl1:chr5:104093341-104113597:-1	Sparcl1	UTR5;intron;exon	across-junctions	FALSE	FALSE	0.145867	0.127832	2.58983e-06	4.51104e-05	-1.01272
Errfi1:chr4:150868011-150868600:1	Errfi1	UTR3	no-junctions	FALSE	FALSE	0.264182	0.169903	2.60755e-06	4.53102e-05	0.571007
Morf4l1:chr9:90091665-90092008:-1	Morf4l1	UTR3	no-junctions	TRUE	FALSE	0.867099	0.642395	2.71015e-06	4.69803e-05	0.312701
Ubb:chr11:62552096-62552636:1	Ubb	UTR5;intron;exon	no-junctions	FALSE	FALSE	0.680713	0.467638	2.75884e-06	4.77101e-05	0.404211
Ociad1:chr5:73313482-73314039:1	Ociad1	UTR3	no-junctions	FALSE	FALSE	0.440843	0.346278	2.79333e-06	4.81915e-05	-0.273608
Ms4a4d:chr19:11558024-11558467:1	Ms4a4d	UTR3	no-junctions	TRUE	FALSE	0.50081	0.52589	2.81695e-06	4.83688e-05	-0.309692
Dync1i2:chr2:71211925-71212130:1	Dync1i2	UTR5;intron;exon	no-junctions	FALSE	FALSE	0.226904	0.0517799	2.87725e-06	4.91711e-05	1.1288
Hes1:chr16:30065297-30065471:1	Hes1	UTR5;intron;exon	no-junctions	TRUE	TRUE	0.458671	0.144013	2.99688e-06	5.0975e-05	0.585587
Rhoj:chr12:75308990-75400241:1	Rhoj	UTR3	across-junctions	FALSE	FALSE	0.698541	0.673139	3.00469e-06	5.09883e-05	-0.281011
Ociad1:chr5:73310200-73313592:1	Ociad1	UTR3	across-junctions	FALSE	FALSE	0.228525	0.079288	3.24516e-06	5.48122e-05	0.895143
Sdc2:chr15:33033441-33033621:1	Sdc2	UTR3	no-junctions	TRUE	FALSE	0.215559	0.2411	3.3303e-06	5.59892e-05	-0.841009
Dek:chr13:47105460-47106201:-1	Dek	UTR5;intron;exon	across-junctions	FALSE	FALSE	0.155592	0.038835	3.34771e-06	5.61096e-05	1.37355
Tra2a:chr6:49243924-49244306:-1	Tra2a	UTR3	no-junctions	TRUE	FALSE	0.12966	0.0631068	3.35294e-06	5.61096e-05	1.23959
Hnrnpa3:chr2:75668980-75669407:1	Hnrnpa3	UTR3	no-junctions	FALSE	FALSE	0.137763	0.116505	3.37666e-06	5.63761e-05	-1.27524
Comt:chr16:18407278-18408166:-1	Comt	UTR3	no-junctions	FALSE	FALSE	0.559157	0.498382	3.50034e-06	5.83069e-05	-0.353244
Plpp3:chr4:105209238-105231175:1	Plpp3	UTR3	across-junctions	FALSE	TRUE	0.518639	0.55178	3.55676e-06	5.91108e-05	-0.354715
Chmp5:chr4:40964885-40965303:1	Chmp5	UTR3	no-junctions	TRUE	FALSE	0.429498	0.351133	3.63538e-06	6.0279e-05	-0.267162
Gfpt2:chr11:49837909-49838257:1	Gfpt2	UTR3	no-junctions	FALSE	FALSE	0.188006	0.223301	3.8215e-06	6.32205e-05	0.70646
Fstl1:chr16:37794104-37794594:1	Fstl1	intron;exon	no-junctions	FALSE	FALSE	0.269044	0.260518	3.91538e-06	6.4626e-05	-0.741332
Pabpc1:chr15:36595661-36596031:-1	Pabpc1	UTR3	no-junctions	TRUE	FALSE	0.698541	0.449838	3.97585e-06	6.5475e-05	0.348408
Fosb:chr7:19302696-19303039:-1	Fosb	UTR3	no-junctions	TRUE	FALSE	0.157212	0.195793	4.27352e-06	7.02174e-05	0.564547
Ap2b1:chr11:83302644-83302875:1	Ap2b1	UTR5;intron;exon	no-junctions	FALSE	FALSE	0.157212	0.0339806	4.34921e-06	7.12995e-05	0.965627
Rela:chr19:5647684-5648130:1	Rela	UTR3	no-junctions	TRUE	FALSE	0.262561	0.210356	4.36255e-06	7.13567e-05	-0.519892
Nedd4:chr9:72736630-72743554:1	Nedd4	UTR3	across-junctions	FALSE	FALSE	0.303079	0.119741	4.42551e-06	7.22235e-05	0.798341
Ube2j2:chr4:155957242-155957788:1	Ube2j2	UTR3	no-junctions	FALSE	FALSE	0.275527	0.226537	4.55427e-06	7.41578e-05	-0.292492
Carhsp1:chr16:8658774-8659626:-1	Carhsp1	UTR3	no-junctions	FALSE	FALSE	0.247974	0.372168	4.63991e-06	7.5383e-05	-0.543133
Chmp5:chr4:40964542-40964937:1	Chmp5	UTR3	no-junctions	FALSE	FALSE	0.205835	0.0614887	4.88046e-06	7.89371e-05	0.991057
Cnn3:chr3:121458038-121458164:1	Cnn3	UTR3	no-junctions	FALSE	FALSE	0.121556	0.124595	5.08495e-06	8.20614e-05	-1.07192
Dnajb6:chr5:29735932-29736160:1	Dnajb6	UTR5;intron;exon	no-junctions	FALSE	FALSE	0.103728	0.0177994	5.26077e-06	8.47101e-05	1.84853
Glul:chr1:153909075-153909327:1	Glul	UTR3	no-junctions	FALSE	FALSE	0.160454	0.116505	5.28095e-06	8.48464e-05	0.879716
Psmd8:chr7:29174189-29174423:-1	Psmd8	UTR3	no-junctions	TRUE	FALSE	0.39222	0.244337	5.3208e-06	8.52977e-05	0.580945
Xbp1:chr11:5525208-5525529:1	Xbp1	UTR3	no-junctions	FALSE	FALSE	0.329011	0.134304	5.43507e-06	8.69371e-05	0.679458
Sulf1:chr1:12859548-12860083:1	Sulf1	UTR3	no-junctions	FALSE	FALSE	0.290113	0.10356	5.53802e-06	8.83887e-05	0.706496
Lpl:chr8:68904927-68905532:1	Lpl	UTR3	no-junctions	FALSE	FALSE	0.230146	0.15534	5.82744e-06	9.28036e-05	0.724057
Ube2j2:chr4:155957086-155957320:1	Ube2j2	exon	no-junctions	FALSE	FALSE	0.103728	0.0226537	5.86766e-06	9.32391e-05	1.61352
Tmem256:chr11:69838574-69838701:1	Tmem256	intron;exon	no-junctions	FALSE	FALSE	0.356564	0.122977	5.92661e-06	9.39698e-05	0.759806
Luc7l3:chr11:94295869-94297153:-1	Luc7l3	UTR3	across-junctions	FALSE	FALSE	0.136143	0.0291262	6.58956e-06	0.000104253	1.45999
Atp6v1g1:chr4:63548529-63550339:1	Atp6v1g1	UTR3	across-junctions	FALSE	FALSE	0.541329	0.249191	6.73969e-06	0.000106165	0.474084
Cfdp1:chr8:111768774-111845172:-1	Cfdp1	intron;exon	across-junctions	FALSE	FALSE	0.192869	0.229773	6.85939e-06	0.000107816	-0.684896
Fxyd5:chr7:31032881-31032971:-1	Fxyd5	UTR3	no-junctions	FALSE	FALSE	0.476499	0.326861	6.91244e-06	0.00010818	-0.422187
Gas1:chr13:60174728-60175778:-1	Gas1	UTR3	no-junctions	FALSE	FALSE	0.513776	0.44822	6.90998e-06	0.00010818	-0.390903
Tomm20:chr8:126934573-126934711:-1	Tomm20	UTR3	no-junctions	FALSE	FALSE	0.421394	0.187702	6.92806e-06	0.000108191	0.601544
Cfl1:chr19:5493399-5493693:1	Cfl1	UTR3	no-junctions	FALSE	FALSE	0.60778	0.436893	7.13225e-06	0.00011114	0.35812
Hes1:chr16:30065271-30065541:1	Hes1	UTR5;intron;exon	no-junctions	FALSE	TRUE	0.458671	0.144013	7.3198e-06	0.000113575	0.557576
Aamp:chr1:74279840-74280221:-1	Aamp	UTR3	no-junctions	TRUE	FALSE	0.426256	0.271845	7.51697e-06	0.000116384	-0.653308
Plpp3:chr4:105219324-105231184:1	Plpp3	UTR3	across-junctions	FALSE	FALSE	0.512156	0.545307	7.69212e-06	0.000118747	-0.345656
Ugdh:chr5:65422783-65423117:-1	Ugdh	intron;exon	no-junctions	FALSE	TRUE	0.0453809	0.145631	7.98734e-06	0.000122619	-1.06972
Sirt2:chr7:28788208-28788661:1	Sirt2	UTR3	no-junctions	FALSE	FALSE	0.385737	0.37055	8.19632e-06	0.000125297	-0.354237
Trim35:chr14:66297383-66297785:1	Trim35	intron;exon	no-junctions	FALSE	FALSE	0.23987	0.124595	8.2326e-06	0.000125586	0.800243
Lpar1:chr4:58435255-58435658:-1	Lpar1	UTR3	no-junctions	TRUE	FALSE	0.442464	0.380259	8.41352e-06	0.000127983	0.427514
Phlda1:chr10:111508497-111508645:1	Phlda1	UTR3	no-junctions	FALSE	FALSE	0.0583468	0.131068	8.42507e-06	0.000127983	-1.14041
Nudcd3:chr11:6105916-6106435:-1	Nudcd3	UTR3	no-junctions	FALSE	FALSE	0.103728	0.0873786	8.75823e-06	0.000132766	-1.12637
Cd200:chr16:45382135-45382520:-1	Cd200	UTR3	no-junctions	TRUE	FALSE	0.165316	0.122977	9.33584e-06	0.000141227	-0.821746
Ltbp4:chr7:27305533-27306266:-1	Ltbp4	UTR3	across-junctions	FALSE	FALSE	0.116694	0.124595	9.47868e-06	0.000143089	-0.948935
Ostc:chr3:130696310-130696504:-1	Ostc	UTR3	no-junctions	FALSE	FALSE	0.10859	0.135922	9.58391e-06	0.000144376	-0.992553
Nop53:chr7:15937758-15939471:-1	Nop53	UTR3	across-junctions	FALSE	FALSE	0.596434	0.610032	9.70404e-06	0.000145883	-0.495423
Lamb1:chr12:31329109-31329644:1	Lamb1	UTR3	across-junctions	TRUE	FALSE	0.385737	0.433657	9.92915e-06	0.000148958	-0.299362
Rer1:chr4:155074110-155074968:-1	Rer1	UTR3	no-junctions	FALSE	FALSE	0.721232	0.485437	1.00542e-05	0.000150522	0.402588
Ywhaq:chr12:21390172-21390196:-1	Ywhaq	UTR3	no-junctions	FALSE	FALSE	0.106969	0.0275081	1.01337e-05	0.0001514	1.60258
Calm1:chr12:100206445-100206907:1	Calm1	UTR3	no-junctions	FALSE	FALSE	0.3047	0.190939	1.03168e-05	0.000153502	0.661794
Rnf181:chr6:72359714-72360088:-1	Rnf181	UTR3	no-junctions	FALSE	FALSE	0.270665	0.176375	1.09567e-05	0.000162357	0.424835
Nop53:chr7:15945694-15946074:-1	Nop53	UTR5;intron;exon	no-junctions	FALSE	FALSE	0.184765	0.0987055	1.11824e-05	0.000165363	0.660212
Pdgfra:chr5:75197648-75198215:1	Pdgfra	UTR3	no-junctions	TRUE	FALSE	0.534846	0.427184	1.12344e-05	0.000165457	-0.405088
Snrnp27:chr6:86681577-86684522:-1	Snrnp27	UTR5;intron;exon	across-junctions	TRUE	FALSE	0.312804	0.10356	1.12157e-05	0.000165457	0.787901
Ap3s1:chr18:46790073-46790706:1	Ap3s1	UTR3	no-junctions	FALSE	FALSE	0.576985	0.375405	1.13368e-05	0.000166626	-0.310728
Rnf181:chr6:72359921-72360767:-1	Rnf181	UTR3	no-junctions	FALSE	FALSE	0.105348	0.142395	1.18786e-05	0.000174236	-0.8214
Anapc11:chr11:120605268-120605346:1	Anapc11	intron;exon	no-junctions	FALSE	FALSE	0.317666	0.186084	1.19591e-05	0.000175062	0.665476
Cfl2:chr12:54858809-54859166:-1	Cfl2	UTR3	no-junctions	TRUE	FALSE	0.12966	0.0728155	1.22792e-05	0.000179024	1.04478
Dynlt3:chrX:9654514-9655213:-1	Dynlt3	UTR3	no-junctions	FALSE	FALSE	0.17342	0.190939	1.23999e-05	0.000179713	-0.693022
Tmbim6:chr15:99409395-99409683:1	Tmbim6	UTR3	no-junctions	FALSE	FALSE	0.367909	0.150485	1.23682e-05	0.000179713	0.63952
Lsp1:chr7:142494233-142494667:1	Lsp1	UTR3	no-junctions	FALSE	FALSE	0.596434	0.601942	1.24008e-05	0.000179713	-0.293113
Dek:chr13:47106038-47106201:-1	Dek	UTR5;intron;exon	no-junctions	FALSE	FALSE	0.132901	0.0323625	1.36158e-05	0.000196926	1.41198
Itm2c:chr1:85907831-85908299:1	Itm2c	UTR3	no-junctions	FALSE	FALSE	0.333874	0.114887	1.39415e-05	0.000200836	0.742662
Trappc3:chr4:126275427-126275883:1	Trappc3	UTR3	no-junctions	TRUE	FALSE	0.401945	0.305825	1.42232e-05	0.000204487	-0.276474
App:chr16:84954802-84955052:-1	App	UTR3	no-junctions	FALSE	FALSE	0.322528	0.199029	1.4545e-05	0.000208699	-0.681829
Atp5a1:chr18:77774362-77774853:1	Atp5a1	UTR5;intron;exon	no-junctions	FALSE	FALSE	0.106969	0.147249	1.45854e-05	0.000208866	-0.97523
Ccz1:chr5:144012721-144014877:-1	Ccz1	UTR5;intron;exon	across-junctions	FALSE	TRUE	0.110211	0.0307443	1.5095e-05	0.000215737	1.35691
Trappc3:chr4:126275152-126275518:1	Trappc3	UTR3	no-junctions	FALSE	FALSE	0.191248	0.066343	1.61439e-05	0.00022937	0.926781
Pls3:chrX:75785654-75786034:-1	Pls3	UTR3	no-junctions	TRUE	FALSE	0.440843	0.218447	1.61855e-05	0.00022951	0.372047
Rab5c:chr11:100715432-100717316:-1	Rab5c	UTR3	no-junctions	FALSE	FALSE	0.247974	0.299353	1.71067e-05	0.0002421	-0.530846
Hnrnph1:chr11:50385884-50386172:1	Hnrnph1	UTR3	no-junctions	FALSE	FALSE	0.19611	0.0582524	1.73987e-05	0.000245752	0.917794
Rab14:chr2:35180205-35180545:-1	Rab14	UTR3	no-junctions	TRUE	FALSE	0.301459	0.179612	1.75056e-05	0.000246782	0.657316
Rhoq:chr17:86963488-86997141:1	Rhoq	UTR3	across-junctions	FALSE	FALSE	0.410049	0.406149	1.82822e-05	0.000257229	-0.365058
Pls3:chrX:75804995-75875182:-1	Pls3	UTR5;intron;exon	across-junctions	FALSE	FALSE	0.231767	0.177994	1.87122e-05	0.000262768	-0.580828
Prr13:chr15:102462154-102462418:1	Prr13	UTR3	no-junctions	FALSE	FALSE	0.280389	0.150485	1.93e-05	0.000269977	0.655849
Srp54a:chr12:55080286-55097609:1	Srp54a	UTR3	across-junctions	FALSE	FALSE	0.119935	0.0517799	1.98424e-05	0.000276496	-1.22255
Lsp1:chr7:142471727-142472179:1	Lsp1	UTR5;intron;exon	no-junctions	FALSE	FALSE	0.265802	0.145631	1.98276e-05	0.000276496	0.701238
Nr4a1:chr15:101274156-101274408:1	Nr4a1	UTR3	no-junctions	FALSE	FALSE	0.121556	0.0809061	1.98909e-05	0.00027664	0.956184
Rasa3:chr8:13567142-13567672:-1	Rasa3	UTR3	no-junctions	FALSE	FALSE	0.199352	0.135922	2.02978e-05	0.000281758	0.620888
Snw1:chr12:87449826-87450372:-1	Snw1	UTR3	no-junctions	FALSE	FALSE	0.21718	0.100324	2.03615e-05	0.000282102	0.727807
Tusc3:chr8:39126476-39154850:1	Tusc3	UTR3	across-junctions	FALSE	FALSE	0.157212	0.0453074	2.07044e-05	0.000286305	1.10099
Ppp1cb:chr5:32492086-32492380:1	Ppp1cb	UTR3	no-junctions	FALSE	FALSE	0.145867	0.0242718	2.19516e-05	0.000302974	1.45957
Cnn3:chr3:121458000-121458156:1	Cnn3	UTR3	no-junctions	FALSE	FALSE	0.228525	0.182848	2.21148e-05	0.000304067	-0.715926
Ybx1:chr4:119281624-119282556:-1	Ybx1	intron;exon	across-junctions	FALSE	FALSE	0.160454	0.194175	2.32134e-05	0.00031677	-0.806109
Sf3b6:chr12:4820561-4820783:1	Sf3b6	intron;exon	no-junctions	FALSE	FALSE	0.12966	0.0550162	2.31926e-05	0.00031677	1.14648
Sf3b2:chr19:5288323-5291408:-1	Sf3b2	intron;exon	across-junctions	FALSE	FALSE	0.0907618	0.121359	2.39068e-05	0.000325007	-1.0169
Camk2n1:chr4:138457672-138458233:1	Camk2n1	UTR3	no-junctions	FALSE	FALSE	0.544571	0.372168	2.42663e-05	0.000329276	-0.414269
Lsm12:chr11:102163327-102164021:-1	Lsm12	UTR3	no-junctions	FALSE	FALSE	0.113452	0.0339806	2.44307e-05	0.000330888	1.28246
Adk:chr14:21240367-21318855:1	Adk	intron;exon	across-junctions	FALSE	FALSE	0.171799	0.10356	2.49719e-05	0.000337586	-0.822814
Itm2a:chrX:107397535-107398438:-1	Itm2a	UTR3	across-junctions	FALSE	FALSE	0.0777958	0.110032	2.55422e-05	0.000344653	-1.04597
Cp:chr3:19957054-19964382:1	Cp	UTR5;intron;exon	across-junctions	FALSE	FALSE	0.153971	0.0485437	2.60077e-05	0.000350282	1.19774
Anxa1:chr19:20388172-20388691:-1	Anxa1	UTR5;intron;exon	no-junctions	FALSE	FALSE	0.0858995	0.113269	2.62098e-05	0.000352349	-1.09266
Cnn3:chr3:121457568-121457844:1	Cnn3	UTR3	no-junctions	FALSE	FALSE	0.435981	0.190939	2.63589e-05	0.000353697	0.548449
Srsf5:chr12:80949778-80950141:1	Srsf5	UTR3	no-junctions	FALSE	FALSE	0.3047	0.18123	2.72523e-05	0.000363664	0.61379
Serbp1:chr6:67277765-67284169:1	Serbp1	UTR3	across-junctions	FALSE	FALSE	0.594814	0.438511	2.74405e-05	0.000364833	-0.360464
Cd55:chr1:130452533-130462730:-1	Cd55	UTR5;intron;exon	across-junctions	FALSE	FALSE	0.0567261	0.156958	2.74221e-05	0.000364833	-1.07595
Eif5:chr12:111539362-111539833:1	Eif5	UTR5;intron;exon	across-junctions	FALSE	FALSE	0.319287	0.148867	2.75944e-05	0.000366207	0.676403
Aldh2:chr5:121568996-121570790:-1	Aldh2	UTR3	across-junctions	FALSE	FALSE	0.0405186	0.110032	2.85218e-05	0.000377134	-1.37396
Eef1g:chr19:8977294-8977414:1	Eef1g	intron;exon	no-junctions	FALSE	FALSE	0.178282	0.0954693	2.88997e-05	0.000381434	0.897421
Mrfap1:chr5:36795278-36795690:-1	Mrfap1	UTR3	no-junctions	FALSE	FALSE	0.137763	0.218447	2.90225e-05	0.000382358	-0.764932
Luc7l2:chr6:38608668-38609142:1	Luc7l2	UTR3	no-junctions	FALSE	FALSE	0.249595	0.0987055	2.91596e-05	0.000383468	0.832277
Ctsb:chr14:63142245-63142755:1	Ctsb	UTR3	no-junctions	FALSE	FALSE	0.60778	0.34466	2.95745e-05	0.000387517	0.383622
Hsp90aa1:chr12:110690955-110691485:-1	Hsp90aa1	UTR3	no-junctions	FALSE	FALSE	0.523501	0.377023	3.09544e-05	0.000404136	0.36057
Sdcbp:chr4:6394705-6395374:1	Sdcbp	UTR3	no-junctions	FALSE	FALSE	0.520259	0.297735	3.12844e-05	0.00040771	0.373953
Phb2:chr6:124716343-124716950:1	Phb2	UTR3	across-junctions	TRUE	FALSE	0.408428	0.411003	3.19481e-05	0.000415612	-0.423807
F2r:chr13:95601803-95602122:-1	F2r	UTR3	no-junctions	TRUE	FALSE	0.6953	0.152104	3.26862e-05	0.000424452	0.333772
Chp1:chr2:119586313-119586670:1	Chp1	UTR3	no-junctions	TRUE	FALSE	0.171799	0.0711974	3.29279e-05	0.000426826	0.908058
Marcks:chr10:37135404-37135841:-1	Marcks	UTR3	no-junctions	FALSE	TRUE	0.337115	0.150485	3.31863e-05	0.000429407	0.633586
Mir100hg:chr9:41592320-41592922:1	Mir100hg	intron;exon	no-junctions	FALSE	FALSE	0.0940032	0.106796	3.39671e-05	0.000438726	-0.962487
Neat1:chr19:5842676-5842959:-1	Neat1	exon	no-junctions	FALSE	FALSE	0.0340357	0.101942	3.44973e-05	0.000444782	-1.3336
F2r:chr13:95602020-95602908:-1	F2r	UTR3	no-junctions	FALSE	FALSE	0.319287	0.108414	3.47446e-05	0.0004465	-0.700192
Dpm1:chr2:168210326-168210422:-1	Dpm1	UTR3	no-junctions	FALSE	FALSE	0.223663	0.0857605	3.50223e-05	0.000449153	0.857133
Ogn:chr13:49623943-49624501:1	Ogn	UTR3	no-junctions	TRUE	FALSE	0.692058	0.648867	3.53134e-05	0.000452086	-0.331055
Gnai2:chr9:107614125-107614485:-1	Gnai2	UTR3	no-junctions	TRUE	FALSE	0.528363	0.407767	3.62662e-05	0.000463465	0.402831
Ufd1:chr16:18825020-18834429:1	Ufd1	UTR3	across-junctions	FALSE	FALSE	0.153971	0.153722	3.64532e-05	0.000464884	-0.507734
Capzb:chr4:139291345-139291818:1	Capzb	UTR3	no-junctions	TRUE	FALSE	0.560778	0.519417	3.65055e-05	0.000464884	-0.301253
Ube2g2:chr10:77645565-77645993:1	Ube2g2	UTR3	no-junctions	TRUE	FALSE	0.350081	0.283172	3.81098e-05	0.000481926	-0.260813
Psmc3:chr2:91054009-91054791:1	Psmc3	UTR5;intron;exon	across-junctions	FALSE	FALSE	0.128039	0.0404531	3.89713e-05	0.000491962	1.18138
Ndfip1:chr18:38452256-38464503:1	Ndfip1	UTR3	across-junctions	FALSE	FALSE	0.213938	0.211974	3.97648e-05	0.000501106	-0.689484
Serbp1:chr6:67272928-67284155:1	Serbp1	UTR3	across-junctions	FALSE	FALSE	0.594814	0.435275	4.10115e-05	0.000515025	-0.350997
Tubb6:chr18:67402082-67402394:1	Tubb6	UTR3	no-junctions	FALSE	FALSE	0.210697	0.140777	4.15167e-05	0.000519569	0.661068
Ccnd3:chr17:47599061-47599337:1	Ccnd3	UTR3	no-junctions	FALSE	FALSE	0.210697	0.140777	4.15143e-05	0.000519569	0.683218
Lhfp:chr3:53231992-53232469:1	Lhfp	intron;exon	no-junctions	FALSE	TRUE	0.246353	0.150485	4.16441e-05	0.000520264	-0.765984
Ufd1:chr16:18834831-18835261:1	Ufd1	UTR3	no-junctions	TRUE	FALSE	0.145867	0.0550162	4.26837e-05	0.00053157	0.915934
Ywhaq:chr12:21390496-21391186:-1	Ywhaq	UTR3	no-junctions	FALSE	FALSE	0.688817	0.669903	4.26958e-05	0.00053157	-0.267865
Phlda1:chr10:111508458-111508607:1	Phlda1	UTR3	no-junctions	FALSE	FALSE	0.116694	0.197411	4.2881e-05	0.00053296	-0.774858
Ube2g2:chr10:77645313-77645637:1	Ube2g2	UTR3	no-junctions	FALSE	FALSE	0.155592	0.0469256	4.40032e-05	0.000545971	1.00738
Lsp1:chr7:142490570-142494701:1	Lsp1	UTR3	across-junctions	FALSE	FALSE	0.611021	0.605178	4.42373e-05	0.000547937	-0.268692
Gm42418:chr17:39848316-39848788:1	Gm42418	exon	no-junctions	FALSE	TRUE	0.19611	0.0970874	4.4871e-05	0.000553894	0.920842
Vgll3:chr16:65861184-65861544:1	Vgll3	UTR3	no-junctions	FALSE	FALSE	0.126418	0.0275081	4.54083e-05	0.000559572	1.32087
Pgrmc1:chrX:36605369-36605723:1	Pgrmc1	UTR3	no-junctions	FALSE	FALSE	0.230146	0.0906149	4.60721e-05	0.000566788	0.765241
Slc1a5:chr7:16797604-16797856:1	Slc1a5	UTR3	no-junctions	FALSE	FALSE	0.145867	0.0420712	4.63297e-05	0.000567069	1.1482
Eloc:chr1:16642676-16643215:-1	Eloc	UTR3	no-junctions	FALSE	FALSE	0.309562	0.147249	4.62534e-05	0.000567069	0.655024
Dcun1d5:chr9:7203102-7205343:1	Dcun1d5	intron;exon	across-junctions	FALSE	FALSE	0.157212	0.0404531	4.72202e-05	0.000576995	1.17885
Txn2:chr15:77915237-77915665:-1	Txn2	UTR3	no-junctions	FALSE	FALSE	0.343598	0.368932	5.01855e-05	0.000611167	-0.450031
Klf9:chr19:23164766-23165071:1	Klf9	UTR3	no-junctions	FALSE	FALSE	0.197731	0.0889968	5.02806e-05	0.000611297	0.894372
Med28:chr5:45523387-45525200:1	Med28	UTR3	across-junctions	FALSE	FALSE	0.200972	0.066343	5.1177e-05	0.000621153	0.954328
Arpc5:chr1:152774868-152775201:1	Arpc5	UTR3	no-junctions	FALSE	FALSE	0.309562	0.118123	5.14939e-05	0.000623955	0.671854
Rhoq:chr17:86999567-87000069:1	Rhoq	UTR3	no-junctions	TRUE	FALSE	0.252836	0.176375	5.21115e-05	0.000630384	0.57242
Dync1i2:chr2:71219231-71236127:1	Dync1i2	intron;exon	across-junctions	FALSE	FALSE	0.116694	0.0987055	5.24472e-05	0.000633387	-0.944402
Angptl2:chr2:33246985-33247357:1	Angptl2	UTR3	no-junctions	FALSE	FALSE	0.230146	0.0954693	5.39789e-05	0.0006508	0.747077
Rrbp1:chr2:143988900-143989437:-1	Rrbp1	exon	no-junctions	FALSE	FALSE	0.350081	0.312298	5.74858e-05	0.000690751	-0.54267
Rrbp1:chr2:143989865-143989991:-1	Rrbp1	exon	no-junctions	FALSE	FALSE	0.145867	0.0355987	5.75784e-05	0.000690751	1.26838
Ywhae:chr11:75764888-75765200:1	Ywhae	UTR3	no-junctions	FALSE	FALSE	0.358185	0.166667	6.2035e-05	0.000742985	0.572471
Rpl13a:chr7:45127169-45127301:-1	Rpl13a	intron;exon	no-junctions	FALSE	FALSE	0.0291734	0.108414	6.26672e-05	0.000749318	-1.14942
Arglu1:chr8:8683798-8690402:-1	Arglu1	UTR5;intron;exon	across-junctions	FALSE	FALSE	0.215559	0.02589	6.30038e-05	0.000752101	1.25293
Phb2:chr6:124715633-124716950:1	Phb2	UTR3	across-junctions	TRUE	FALSE	0.426256	0.42233	6.52579e-05	0.000777728	-0.391884
Klf3:chr5:64832457-64832901:1	Klf3	UTR3	no-junctions	TRUE	FALSE	0.15235	0.0841424	6.55495e-05	0.00077992	0.871735
Igsf8:chr1:172318705-172319319:1	Igsf8	intron;exon	across-junctions	FALSE	FALSE	0.119935	0.0517799	6.68717e-05	0.000794349	1.11305
Bad:chr19:6951442-6951899:1	Bad	UTR3	no-junctions	TRUE	FALSE	0.36953	0.305825	6.77029e-05	0.000802905	-0.267028
Commd8:chr5:72159209-72162612:-1	Commd8	UTR3	across-junctions	FALSE	FALSE	0.105348	0.168285	6.78689e-05	0.000803559	-0.807376
Tbc1d10a:chr11:4215067-4215505:1	Tbc1d10a	UTR3	no-junctions	TRUE	FALSE	0.235008	0.169903	6.98165e-05	0.000825269	-0.32729
Ube2w:chr1:16581883-16619274:-1	Ube2w	UTR3	across-junctions	FALSE	FALSE	0.111831	0.0970874	7.11545e-05	0.00083699	-0.92325
Cd55:chr1:130449497-130452636:-1	Cd55	intron;exon	across-junctions	FALSE	FALSE	0.0178282	0.106796	7.33712e-05	0.000860271	-1.84313
Prxl2c:chr13:64291004-64291791:-1	Prxl2c	UTR3	no-junctions	FALSE	FALSE	0.142626	0.0501618	7.42081e-05	0.000868678	0.984512
Wasl:chr6:24613805-24614165:-1	Wasl	UTR3	no-junctions	TRUE	FALSE	0.168558	0.0711974	7.46485e-05	0.000872424	0.967933
Bad:chr19:6950635-6951528:1	Bad	UTR3	across-junctions	FALSE	FALSE	0.181524	0.0760518	7.64013e-05	0.000891472	0.827435
Smim10l1:chr6:133105622-133106372:1	Smim10l1	UTR3	no-junctions	FALSE	FALSE	0.243112	0.0760518	7.86866e-05	0.00091519	0.846956
Ms4a4d:chr19:11554667-11558195:1	Ms4a4d	UTR3	across-junctions	FALSE	FALSE	0.463533	0.365696	8.01256e-05	0.000928944	0.334052
Sparcl1:chr5:104087068-104087200:-1	Sparcl1	intron;exon	no-junctions	FALSE	FALSE	0.189627	0.0323625	8.10475e-05	0.000938131	1.34237
Tbc1d10a:chr11:4214795-4215155:1	Tbc1d10a	UTR3	no-junctions	FALSE	FALSE	0.106969	0.0242718	8.12149e-05	0.00093857	1.34475
Bag1:chr4:40936398-40936670:-1	Bag1	UTR3	no-junctions	FALSE	FALSE	0.612642	0.563107	8.27162e-05	0.000953951	0.282957
Tusc3:chr8:39130729-39130861:1	Tusc3	UTR3	no-junctions	FALSE	FALSE	0.118314	0.0307443	8.34388e-05	0.000959678	1.23679
Vdac1:chr11:52388717-52389043:1	Vdac1	UTR3	no-junctions	FALSE	FALSE	0.179903	0.0744337	8.37673e-05	0.00096193	0.839922
Vbp1:chrX:75534265-75534566:1	Vbp1	UTR3	no-junctions	FALSE	FALSE	0.118314	0.02589	8.69964e-05	0.000997431	1.32092
Hdac2:chr10:36997305-37000421:1	Hdac2	intron;exon	across-junctions	FALSE	FALSE	0.157212	0.0404531	8.71812e-05	0.000997971	1.11684
Mettl23:chr11:116850282-116851225:1	Mettl23	intron;exon	across-junctions	FALSE	TRUE	0.322528	0.140777	8.8258e-05	0.0010087	0.46086
Dstn:chr2:143942686-143942950:1	Dstn	UTR3	no-junctions	FALSE	FALSE	0.424635	0.182848	8.84605e-05	0.00100942	0.431254
Itgb5:chr16:33946606-33946612:1	Itgb5	intron;exon	no-junctions	FALSE	FALSE	0.251216	0.0177994	8.99971e-05	0.00102373	1.45471
Itgb5:chr16:33946605-33946611:1	Itgb5	intron;exon	no-junctions	FALSE	FALSE	0.251216	0.0177994	8.99971e-05	0.00102373	1.45471
2610001J05Rik:chr6:13870237-13870527:-1	2610001J05Rik	UTR3	no-junctions	FALSE	FALSE	0.102107	0.126214	9.35448e-05	0.00106242	-0.856362
Ptp4a2:chr4:129849550-129850003:1	Ptp4a2	UTR3	no-junctions	TRUE	FALSE	0.264182	0.245955	9.40815e-05	0.00106685	-0.594321
Col4a1:chr8:11199371-11201789:-1	Col4a1	UTR3	across-junctions	FALSE	FALSE	0.410049	0.221683	9.472e-05	0.00107074	-0.493332
Klf4:chr4:55527143-55527533:-1	Klf4	UTR3	no-junctions	TRUE	FALSE	0.557536	0.601942	9.46433e-05	0.00107074	0.279486
Sept8:chr11:53543656-53544184:1	2008-09-01	UTR3	no-junctions	FALSE	FALSE	0.298217	0.2411	9.48754e-05	0.00107082	0.355343
Id2:chr12:25093799-25094126:-1	Id2	UTR3	no-junctions	TRUE	FALSE	0.230146	0.148867	9.66966e-05	0.00108799	0.466259
Id2:chr12:25094166-25095838:-1	Id2	UTR3	across-junctions	FALSE	FALSE	0.170178	0.166667	9.7023e-05	0.00108828	-0.485359
Lrp1:chr10:127620659-127621148:-1	Lrp1	UTR5;exon	no-junctions	FALSE	FALSE	0.123177	0.0485437	0.000100117	0.00111978	1.3518
Llph:chr10:120231207-120231743:1	Llph	UTR3	no-junctions	FALSE	FALSE	0.254457	0.202265	0.00010014	0.00111978	-0.401988
Sept8:chr11:53549146-53549565:1	2008-09-01	UTR3	no-junctions	TRUE	FALSE	0.132901	0.203883	0.000101137	0.00112792	-0.607716
Dclk1:chr3:55467046-55467538:1	Dclk1	UTR3	no-junctions	TRUE	TRUE	0.12966	0.0533981	0.000101179	0.00112792	1.01357
Tmem60:chr5:20886440-20886870:1	Tmem60	UTR3	no-junctions	TRUE	FALSE	0.233387	0.202265	0.000101656	0.00113149	-0.380467
Pole4:chr6:82646535-82647358:-1	Pole4	UTR3	no-junctions	FALSE	FALSE	0.142626	0.0517799	0.000102241	0.00113626	1.02332
Mettl23:chr11:116850331-116852081:1	Mettl23	intron;exon	across-junctions	FALSE	FALSE	0.322528	0.140777	0.000103046	0.00114172	0.456122
Rhoj:chr12:75400371-75401163:1	Rhoj	UTR3	no-junctions	FALSE	FALSE	0.700162	0.509709	0.000103048	0.00114172	0.285058
Golph3:chr15:12350595-12350949:1	Golph3	UTR3	no-junctions	FALSE	FALSE	0.19611	0.0614887	0.000105191	0.00116191	0.895985
Lsp1:chr7:142471757-142472087:1	Lsp1	UTR5;intron;exon	no-junctions	FALSE	FALSE	0.259319	0.145631	0.000105764	0.00116646	0.666301
Arpc1a:chr5:145104693-145107123:1	Arpc1a	UTR3	across-junctions	FALSE	FALSE	0.126418	0.0582524	0.000107193	0.00117863	1.09252
Mtdh:chr15:34082856-34083127:1	Mtdh	UTR5;exon	no-junctions	FALSE	FALSE	0.204214	0.0906149	0.000107543	0.0011807	0.804251
Llph:chr10:120227070-120231322:1	Llph	UTR3	across-junctions	FALSE	FALSE	0.218801	0.0825243	0.000109561	0.00119617	0.701742
Nfia:chr4:98113567-98114420:1	Nfia	UTR3	no-junctions	FALSE	FALSE	0.403566	0.208738	0.000109747	0.00119617	0.423093
Tmem60:chr5:20886097-20886545:1	Tmem60	UTR5;intron;exon	no-junctions	FALSE	FALSE	0.166937	0.0695793	0.000109778	0.00119617	0.799086
Tsc22d4:chr5:137759292-137759814:1	Tsc22d4	UTR3	no-junctions	FALSE	FALSE	0.188006	0.145631	0.000109384	0.00119617	-0.490888
Klf4:chr4:55527640-55527873:-1	Klf4	UTR3	no-junctions	FALSE	TRUE	0.249595	0.268608	0.000109163	0.00119617	0.555119
Ube2w:chr1:16569429-16570281:-1	Ube2w	UTR3	no-junctions	FALSE	FALSE	0.3047	0.092233	0.000110337	0.00120045	0.623171
Nucb1:chr7:45492887-45493058:-1	Nucb1	UTR3	no-junctions	FALSE	FALSE	0.244733	0.0776699	0.000111441	0.00121065	0.75486
Abi1:chr2:22994021-23040241:-1	Abi1	UTR5;intron;exon	across-junctions	FALSE	FALSE	0.442464	0.449838	0.000113304	0.00122904	-0.405599
St13:chr15:81364963-81365521:-1	St13	UTR3	no-junctions	FALSE	FALSE	0.199352	0.152104	0.000114804	0.00124345	-0.729115
Cp:chr3:20005335-20008959:1	Cp	UTR3	across-junctions	FALSE	FALSE	0.21718	0.218447	0.000115535	0.0012495	-0.603275
Tra2a:chr6:49262856-49263420:-1	Tra2a	intron;exon	no-junctions	FALSE	FALSE	0.137763	0.208738	0.000115982	0.00125247	-0.658064
Aamp:chr1:74284542-74284737:-1	Aamp	UTR5;exon	no-junctions	FALSE	FALSE	0.123177	0.0226537	0.000117828	0.00127051	1.08621
Zfp91:chr19:12767020-12767417:-1	Zfp91	UTR3	no-junctions	TRUE	FALSE	0.115073	0.0906149	0.000119556	0.00128723	-0.961122
Smco4:chr9:15544786-15545260:1	Smco4	UTR3	no-junctions	TRUE	FALSE	0.343598	0.229773	0.000122666	0.00131875	-0.299234
Rab2a:chr4:8606416-8606680:1	Rab2a	UTR3	no-junctions	TRUE	FALSE	0.233387	0.23301	0.000124807	0.00133978	-0.678146
Rexo2:chr9:48468512-48471856:-1	Rexo2	UTR3	across-junctions	TRUE	FALSE	0.635332	0.454693	0.000126394	0.00134904	0.269327
Lmo4:chr3:144188583-144188631:-1	Lmo4	UTR3	no-junctions	FALSE	FALSE	0.128039	0.0226537	0.000126294	0.00134904	1.39571
Tceal9:chrX:136246973-136247087:1	Tceal9	UTR3	no-junctions	FALSE	FALSE	0.134522	0.165049	0.000127247	0.00135196	-0.788348
Socs2:chr10:95412322-95412957:-1	Socs2	UTR3	no-junctions	FALSE	FALSE	0.202593	0.184466	0.000127789	0.00135572	-0.616896
Rpn1:chr6:88103509-88104045:1	Rpn1	UTR3	no-junctions	FALSE	FALSE	0.405186	0.249191	0.000128915	0.00136567	-0.327097
Mrpl48:chr7:100565137-100608098:-1	Mrpl48	UTR3	across-junctions	FALSE	FALSE	0.17342	0.0728155	0.000130776	0.00138336	0.869765
Ctsb:chr14:63142412-63142788:1	Ctsb	UTR3	no-junctions	FALSE	FALSE	0.709887	0.44822	0.000136211	0.00143875	0.2731
Smco4:chr9:15544613-15544913:1	Smco4	UTR3	no-junctions	FALSE	FALSE	0.199352	0.0550162	0.000136496	0.00143967	0.866706
Sqstm1:chr11:50200067-50200596:-1	Sqstm1	UTR3	no-junctions	FALSE	FALSE	0.625608	0.372168	0.000138045	0.00145389	0.552883
Ugdh:chr5:65426817-65427957:-1	Ugdh	UTR5;intron;exon	no-junctions	FALSE	FALSE	0.0356564	0.153722	0.000139222	0.00146203	-1.01969
Ugdh:chr5:65426788-65427646:-1	Ugdh	UTR5;intron;exon	no-junctions	FALSE	FALSE	0.0356564	0.153722	0.000139222	0.00146203	-1.01969
Tsc22d4:chr5:137745840-137746394:1	Tsc22d4	UTR5;exon	no-junctions	FALSE	FALSE	0.162075	0.0436893	0.000143156	0.00150117	0.905209
Lamb2:chr9:108489731-108490082:1	Lamb2	intron;exon	across-junctions	FALSE	FALSE	0.136143	0.0404531	0.000149705	0.00156306	1.04954
Sh3bgrl:chrX:109162044-109162540:1	Sh3bgrl	UTR3	no-junctions	FALSE	FALSE	0.517018	0.347896	0.000150199	0.00156595	-0.289153
Rrbp1:chr2:143989845-143989977:-1	Rrbp1	exon	no-junctions	FALSE	FALSE	0.142626	0.0355987	0.000152077	0.00158099	1.20826
Slc3a2:chr19:8712783-8713588:-1	Slc3a2	UTR5;intron;exon	across-junctions	FALSE	FALSE	0.0664506	0.144013	0.000152671	0.00158489	-0.644744
Slc3a2:chr19:8713132-8713613:-1	Slc3a2	intron;exon	no-junctions	FALSE	FALSE	0.0664506	0.144013	0.000153115	0.00158723	-0.644796
Palm:chr10:79820273-79820525:1	Palm	UTR3	no-junctions	FALSE	FALSE	0.142626	0.0776699	0.000155238	0.00160694	0.868722
Eln:chr5:134702676-134702706:-1	Eln	UTR3	no-junctions	FALSE	FALSE	0.175041	0.0194175	0.000157474	0.00162543	1.17153
Sypl:chr12:32976481-32976986:1	Sypl	UTR3	no-junctions	FALSE	FALSE	0.28363	0.208738	0.000158577	0.00163449	-0.349114
Ddx50:chr10:62650260-62650737:-1	Ddx50	intron;exon	no-junctions	FALSE	FALSE	0.230146	0.211974	0.00016369	0.0016848	-0.459166
Ddx50:chr10:62615934-62616509:-1	Ddx50	UTR3	no-junctions	FALSE	FALSE	0.272285	0.144013	0.000165183	0.00169535	0.49048
Vapb:chr2:173778717-173779005:1	Vapb	UTR3	no-junctions	FALSE	FALSE	0.254457	0.118123	0.000165053	0.00169535	0.616011
Ptpa:chr2:30447345-30447806:1	Ptpa	UTR3	no-junctions	FALSE	FALSE	0.333874	0.23301	0.000170041	0.00174027	-0.363914
Sypl:chr12:32976080-32976591:1	Sypl	UTR3	no-junctions	FALSE	FALSE	0.209076	0.0711974	0.00016995	0.00174027	0.727121
Lsm4:chr8:70677951-70678221:1	Lsm4	intron;exon	no-junctions	FALSE	FALSE	0.165316	0.0857605	0.000172183	0.00175971	0.843907
Smpdl3a:chr10:57811196-57811439:1	Smpdl3a	intron;exon	no-junctions	FALSE	FALSE	0.147488	0.0631068	0.000172707	0.00176259	0.907626
Stx4a:chr7:127846037-127848456:1	Stx4a	UTR3	across-junctions	FALSE	FALSE	0.181524	0.105178	0.000174646	0.00177736	0.735667
Hmgb1:chr5:149052852-149053062:-1	Hmgb1	UTR5;intron;exon	no-junctions	FALSE	FALSE	0.13128	0.0987055	0.000174505	0.00177736	-0.969194
Angptl7:chr4:148495183-148495604:-1	Angptl7	UTR3	no-junctions	TRUE	FALSE	0.23825	0.0906149	0.000180608	0.00183547	0.35606
Ywhaq:chr12:21390154-21390202:-1	Ywhaq	UTR3	no-junctions	FALSE	FALSE	0.111831	0.0355987	0.000181966	0.00184667	1.29015
Sh3bp5:chr14:31373765-31373903:-1	Sh3bp5	UTR3	no-junctions	TRUE	FALSE	0.12966	0.0501618	0.000183354	0.00185815	0.964222
Nono:chrX:101448165-101448591:1	Nono	UTR3	no-junctions	FALSE	FALSE	0.426256	0.244337	0.000187571	0.0018956	-0.254645
Lzts2:chr19:45026594-45027111:1	Lzts2	UTR3	no-junctions	FALSE	FALSE	0.366288	0.279935	0.000187449	0.0018956	-0.250375
Angptl7:chr4:148495394-148496570:-1	Angptl7	UTR3	no-junctions	FALSE	FALSE	0.145867	0.0760518	0.000189622	0.00191365	-0.613484
Rpn1:chr6:88084482-88084802:1	Rpn1	UTR5;intron;exon	no-junctions	FALSE	FALSE	0.137763	0.02589	0.000196714	0.00197697	1.25277
Ogt:chrX:101652183-101652495:1	Ogt	intron;exon	no-junctions	FALSE	FALSE	0.213938	0.0889968	0.000199934	0.00200654	0.750297
Cd47:chr16:49911243-49911742:1	Cd47	UTR3	no-junctions	FALSE	FALSE	0.589951	0.478964	0.000202151	0.00202599	0.295745
Cd55:chr1:130446592-130447111:-1	Cd55	UTR3	no-junctions	FALSE	FALSE	0.275527	0.313916	0.000203919	0.00203807	0.469054
Nono:chrX:101447887-101448253:1	Nono	UTR3	no-junctions	FALSE	FALSE	0.218801	0.0566343	0.000205511	0.00205115	0.82567
Lzts2:chr19:45026393-45026705:1	Lzts2	UTR3	no-junctions	FALSE	FALSE	0.186386	0.0679612	0.000206583	0.00205618	0.797838
Col15a1:chr4:47312556-47312767:1	Col15a1	UTR3	no-junctions	FALSE	FALSE	0.341977	0.114887	0.000206452	0.00205618	0.635536
Rdx:chr9:52048148-52048490:1	Rdx	UTR5;intron;exon	no-junctions	FALSE	FALSE	0.209076	0.066343	0.000207961	0.00206706	0.861445
Gnas:chr2:174345961-174346099:1	Gnas	UTR3	no-junctions	FALSE	FALSE	0.322528	0.16343	0.000214387	0.0021222	0.409184
Klf13:chr7:63886351-63886809:-1	Klf13	UTR3	no-junctions	TRUE	FALSE	0.233387	0.12945	0.000214277	0.0021222	0.658755
Tnxb:chr17:34681990-34682501:1	Tnxb	intron;exon	no-junctions	FALSE	FALSE	0.163695	0.323625	0.000215743	0.00212981	-0.533814
Lpl:chr8:68901084-68904678:1	Lpl	UTR3	across-junctions	FALSE	FALSE	0.307942	0.270227	0.000219619	0.00216424	0.415879
Jun:chr4:95051698-95052222:-1	Jun	UTR5;exon	no-junctions	FALSE	FALSE	0.200972	0.10356	0.000220889	0.00217172	0.809462
Slc38a2:chr15:96687392-96687714:-1	Slc38a2	UTR3	no-junctions	TRUE	FALSE	0.155592	0.100324	0.000226215	0.00221807	0.997325
Mxra7:chr11:116804085-116828046:-1	Mxra7	UTR3	across-junctions	FALSE	FALSE	0.740681	0.423948	0.000229981	0.00224891	0.256584
Nudt18:chr14:70579834-70580357:1	Nudt18	UTR3	no-junctions	FALSE	FALSE	0.226904	0.171521	0.000229942	0.00224891	-0.298857
Filip1l:chr16:57572351-57572878:1	Filip1l	UTR3	no-junctions	FALSE	FALSE	0.166937	0.118123	0.000235584	0.0022975	0.739472
Col1a2:chr6:4540785-4540959:1	Col1a2	UTR3	no-junctions	FALSE	FALSE	0.818476	0.644013	0.000238896	0.00232667	-0.288919
Sh3bgrl:chrX:109161501-109162197:1	Sh3bgrl	UTR3	no-junctions	FALSE	FALSE	0.452188	0.194175	0.000241294	0.00234686	0.417702
Tnrc6a:chr7:123192914-123194413:1	Tnrc6a	UTR3	no-junctions	FALSE	FALSE	0.157212	0.119741	0.000243478	0.00236494	-0.73386
Il17d:chr14:57542723-57543166:1	Il17d	UTR3	no-junctions	FALSE	FALSE	0.223663	0.195793	0.000250649	0.00242161	-0.321688
Sulf2:chr2:166074283-166074576:-1	Sulf2	UTR3	no-junctions	FALSE	FALSE	0.0356564	0.118123	0.000250524	0.00242161	-1.15329
C1d:chr11:17266535-17266854:1	C1d	UTR3	no-junctions	FALSE	FALSE	0.215559	0.0598706	0.00025285	0.00243803	0.866889
Copa:chr1:172121656-172121976:1	Copa	UTR3	no-junctions	FALSE	FALSE	0.191248	0.0614887	0.000253022	0.00243803	0.845742
Tusc3:chr8:39096922-39154874:1	Tusc3	UTR3	across-junctions	FALSE	FALSE	0.178282	0.0631068	0.00025692	0.0024723	0.779079
Ifngr1:chr10:19609608-19609890:1	Ifngr1	UTR3	no-junctions	FALSE	FALSE	0.529984	0.168285	0.000261439	0.00250912	0.444145
Naa20:chr2:145915497-145915958:1	Naa20	UTR3	across-junctions	FALSE	FALSE	0.119935	0.0226537	0.000261177	0.00250912	1.35849
Sdf2:chr11:78254835-78255113:1	Sdf2	intron;exon	no-junctions	FALSE	FALSE	0.149109	0.0501618	0.000266109	0.00255056	0.934413
Nudt18:chr14:70579650-70579914:1	Nudt18	UTR3	no-junctions	FALSE	FALSE	0.103728	0.02589	0.000267757	0.00256297	1.22889
Mrpl33:chr5:31613935-31614660:1	Mrpl33	UTR5;intron;exon	across-junctions	FALSE	FALSE	0.296596	0.131068	0.000273058	0.00260682	0.571655
Herpud1:chr8:94394713-94394983:1	Herpud1	UTR3	no-junctions	FALSE	FALSE	0.17342	0.0469256	0.000276621	0.0026353	0.945491
Aamp:chr1:74284472-74284738:-1	Aamp	UTR5;intron;exon	no-junctions	FALSE	FALSE	0.123177	0.0242718	0.000276769	0.0026353	0.986693
Il17d:chr14:57542437-57542827:1	Il17d	UTR3	no-junctions	FALSE	FALSE	0.128039	0.0453074	0.000278906	0.00265217	0.943678
Tmem100:chr11:90035825-90036143:1	Tmem100	UTR3	no-junctions	FALSE	FALSE	0.0923825	0.12945	0.0002855	0.00271132	0.756482
Paip2:chr18:35616544-35616766:1	Paip2	UTR3	no-junctions	FALSE	FALSE	0.144246	0.0420712	0.000286099	0.00271345	1.08818
Tor1aip1:chr1:156030336-156036077:-1	Tor1aip1	UTR3	across-junctions	FALSE	FALSE	0.113452	0.127832	0.000288702	0.00273456	-0.960133
Rap2a:chr14:120506749-120507194:1	Rap2a	UTR3	no-junctions	TRUE	FALSE	0.102107	0.092233	0.000289931	0.00274261	-0.590331
Sh3bp5:chr14:31373810-31373912:-1	Sh3bp5	UTR3	no-junctions	TRUE	FALSE	0.134522	0.0566343	0.000294254	0.00277988	0.885291
Abi1:chr2:22940215-22940929:-1	Abi1	UTR3	no-junctions	FALSE	FALSE	0.179903	0.10356	0.000300791	0.00283793	0.610327
Tubb5:chr17:35833921-35834267:-1	Tubb5	UTR3	no-junctions	TRUE	FALSE	0.39222	0.271845	0.000301933	0.002845	0.389904
Cbx5:chr15:103191544-103191948:-1	Cbx5	UTR3	no-junctions	TRUE	FALSE	0.256078	0.197411	0.000307672	0.00289156	-0.54026
Rap2a:chr14:120503762-120504268:1	Rap2a	UTR3	no-junctions	FALSE	FALSE	0.102107	0.0323625	0.000314606	0.00295289	0.992856
Sqstm1:chr11:50202790-50207394:-1	Sqstm1	intron;exon	across-junctions	FALSE	FALSE	0.119935	0.114887	0.000318389	0.00298453	-0.553881
Hnrnpf:chr6:117924680-117925319:1	Hnrnpf	UTR3	no-junctions	FALSE	FALSE	0.596434	0.289644	0.000333941	0.00312224	0.314974
Col3a1:chr1:45347686-45347872:1	Col3a1	exon	no-junctions	FALSE	FALSE	0.54295	0.236246	0.000342167	0.00318844	0.421731
Fbn1:chr2:125300959-125301350:-1	Fbn1	UTR3	no-junctions	FALSE	FALSE	0.226904	0.33657	0.00034398	0.00319959	-0.465953
Glg1:chr8:111155287-111155757:-1	Glg1	UTR3	no-junctions	FALSE	TRUE	0.157212	0.127832	0.00035049	0.00325596	-0.662931
Dclk1:chr3:55255923-55380931:1	Dclk1	intron;exon	across-junctions	FALSE	FALSE	0.244733	0.257282	0.000355998	0.0033029	-0.298788
Psma3:chr12:70984465-70988434:1	Psma3	UTR3	across-junctions	FALSE	FALSE	0.249595	0.0987055	0.000359991	0.00333568	0.749699
Cetn3:chr13:81786800-81792045:1	Cetn3	UTR3	across-junctions	FALSE	FALSE	0.15235	0.0339806	0.000361991	0.00334564	1.14128
Acat1:chr9:53582293-53583580:-1	Acat1	UTR3	across-junctions	FALSE	FALSE	0.254457	0.194175	0.000368922	0.00340536	0.409464
Tmco1:chr1:167308614-167309443:1	Tmco1	UTR5;intron;exon	across-junctions	FALSE	FALSE	0.267423	0.0873786	0.000380787	0.00350732	0.573496
Uqcc3:chr19:8880112-8880130:-1	Uqcc3	UTR3	no-junctions	FALSE	FALSE	0.113452	0.0291262	0.000380936	0.00350732	1.08232
Dek:chr13:47088457-47101717:-1	Dek	UTR3	across-junctions	FALSE	FALSE	0.272285	0.218447	0.000383659	0.00352791	-0.449579
Vcan:chr13:89655312-89655668:-1	Vcan	UTR3	no-junctions	FALSE	FALSE	0.385737	0.2589	0.000388053	0.00356379	0.414072
Fosb:chr7:19302964-19305510:-1	Fosb	UTR3	no-junctions	FALSE	FALSE	0.0486224	0.119741	0.000392502	0.00359553	-0.902326
Tmco1:chr1:167308660-167308966:1	Tmco1	UTR5;intron;exon	no-junctions	FALSE	FALSE	0.265802	0.0873786	0.000395124	0.00361499	0.558165
Hnrnpa3:chr2:75665162-75665817:1	Hnrnpa3	UTR3	across-junctions	FALSE	FALSE	0.632091	0.250809	0.000397356	0.00363083	0.360942
Ankrd11:chr8:122895632-122896144:-1	Ankrd11	UTR3	no-junctions	FALSE	FALSE	0.171799	0.0355987	0.000402063	0.00366459	1.07482
Uqcc3:chr19:8880014-8880923:-1	Uqcc3	UTR3	across-junctions	FALSE	FALSE	0.377634	0.315534	0.00040482	0.00368508	-0.642897
Gabarapl2:chr8:111942529-111952580:1	Gabarapl2	UTR3	across-junctions	FALSE	FALSE	0.414911	0.211974	0.000411251	0.00373893	0.429107
Lims2:chr18:31957927-31958261:1	Lims2	UTR3	no-junctions	FALSE	FALSE	0.110211	0.113269	0.00041197	0.00374077	0.747269
Zfp637:chr6:117845511-117845956:1	Zfp637	UTR3	no-junctions	TRUE	FALSE	0.288493	0.192557	0.000423333	0.00383914	-0.285844
Serf1:chr13:100108082-100108154:1	Serf1	UTR5;exon	no-junctions	FALSE	FALSE	0.115073	0.012945	0.000426766	0.00386543	1.5598
Chmp4b:chr2:154689506-154692635:1	Chmp4b	intron;exon	across-junctions	FALSE	FALSE	0.226904	0.0776699	0.000427943	0.00387125	0.757367
Ap3s1:chr18:46789984-46790170:1	Ap3s1	UTR3	no-junctions	FALSE	FALSE	0.184765	0.0453074	0.000435501	0.00392981	0.949154
Cct6a:chr5:129845527-129845992:1	Cct6a	intron;exon	across-junctions	FALSE	FALSE	0.149109	0.038835	0.000436495	0.00393388	0.963828
Csde1:chr3:103057434-103057836:1	Csde1	UTR3	no-junctions	TRUE	FALSE	0.293355	0.12945	0.00043733	0.00393651	0.587468
Ptp4a2:chr4:129848815-129849763:1	Ptp4a2	UTR3	no-junctions	TRUE	FALSE	0.256078	0.23301	0.000446217	0.00401152	-0.550646
Eif2s2:chr2:154872359-154872869:-1	Eif2s2	UTR3	no-junctions	TRUE	FALSE	0.243112	0.182848	0.000459392	0.00412486	-0.573393
Denr:chr5:123907175-123927120:1	Denr	UTR5;intron;exon	across-junctions	FALSE	FALSE	0.343598	0.122977	0.000462425	0.00414694	0.558471
Ap2a2:chr7:141562254-141562338:1	Ap2a2	UTR5;exon	no-junctions	FALSE	FALSE	0.150729	0.0323625	0.000463718	0.0041534	0.952044
Zfp637:chr6:117845263-117845599:1	Zfp637	UTR3	no-junctions	FALSE	FALSE	0.136143	0.0372168	0.000467902	0.0041857	0.979037
Ywhaq:chr12:21390102-21390210:-1	Ywhaq	UTR3	no-junctions	FALSE	FALSE	0.115073	0.0420712	0.000472691	0.00422183	1.10671
Txnip:chr3:96561247-96561451:1	Txnip	UTR3	no-junctions	FALSE	FALSE	0.150729	0.0485437	0.000479997	0.00427806	0.941341
Dync1i2:chr2:71262855-71263303:1	Dync1i2	UTR3	no-junctions	TRUE	FALSE	0.269044	0.187702	0.000483275	0.0042967	-0.534201
Tceal9:chrX:136246957-136247132:1	Tceal9	UTR3	no-junctions	TRUE	FALSE	0.176661	0.190939	0.000490143	0.0043471	-0.637208
Mocs2:chr13:114828296-114828801:1	Mocs2	UTR3	no-junctions	FALSE	FALSE	0.317666	0.278317	0.000499231	0.00442229	-0.395377
Pkig:chr2:163725524-163725776:1	Pkig	UTR3	no-junctions	FALSE	FALSE	0.181524	0.0550162	0.000518075	0.00457244	0.833434
Bok:chr1:93695107-93695377:1	Bok	UTR3	no-junctions	FALSE	FALSE	0.105348	0.0453074	0.000520091	0.00458465	0.978446
Arl6ip5:chr6:97232682-97232934:1	Arl6ip5	UTR3	no-junctions	FALSE	FALSE	0.312804	0.12945	0.000529463	0.00466159	0.553944
Plpp1:chr13:112866762-112867497:1	Plpp1	intron;exon	across-junctions	FALSE	FALSE	0.28201	0.079288	0.000535526	0.00470354	0.741056
Wasf2:chr4:133176421-133176703:1	Wasf2	UTR5;intron;exon	no-junctions	FALSE	FALSE	0.113452	0.0404531	0.00054157	0.00474512	1.04613
Ahnak:chr19:9076489-9076914:1	Ahnak	UTR3	no-junctions	TRUE	FALSE	0.111831	0.161812	0.000544526	0.00476526	-0.737356
Dek:chr13:47098126-47101666:-1	Dek	intron;exon	across-junctions	FALSE	FALSE	0.259319	0.210356	0.000546609	0.00477772	-0.457113
Tsn:chr1:118299421-118300706:-1	Tsn	UTR3	no-junctions	FALSE	TRUE	0.350081	0.15534	0.000547352	0.00477845	0.519564
Arpc3:chr5:122404173-122404287:1	Arpc3	intron;exon	no-junctions	FALSE	FALSE	0.218801	0.101942	0.000549203	0.00478684	0.79899
Fndc3b:chr3:27416162-27416607:-1	Fndc3b	UTR3	no-junctions	TRUE	FALSE	0.421394	0.245955	0.000549634	0.00478684	0.374635
Psma2:chr13:14619263-14620799:1	Psma2	intron;exon	across-junctions	FALSE	FALSE	0.231767	0.101942	0.000551927	0.00479528	0.692525
Rpl9-ps6:chr19:32466194-32466296:-1	Rpl9-ps6	exon	no-junctions	FALSE	FALSE	0.471637	0.260518	0.00055178	0.00479528	-0.402583
Ftl1-ps1:chr13:74407154-74407346:1	Ftl1-ps1	UTR3	no-junctions	TRUE	TRUE	0.510535	0.142395	0.000559283	0.00484757	0.571888
Cfh:chr1:140154249-140163241:-1	Cfh	intron;exon	across-junctions	FALSE	FALSE	0.15235	0.0873786	0.000564119	0.00488364	-0.7887
Morf4l1:chr9:90092086-90092510:-1	Morf4l1	UTR3	no-junctions	FALSE	FALSE	0.21718	0.177994	0.00056727	0.00490506	-0.55492
Ap2b1:chr11:83302643-83308309:1	Ap2b1	UTR5;intron;exon	across-junctions	FALSE	FALSE	0.163695	0.0469256	0.000577203	0.004985	0.536203
Txndc9:chr1:37987002-37987467:-1	Txndc9	UTR3	no-junctions	FALSE	FALSE	0.170178	0.0533981	0.000579071	0.00499517	0.826526
Mxra7:chr11:116803545-116803893:-1	Mxra7	UTR3	no-junctions	FALSE	FALSE	0.525122	0.325243	0.000585832	0.00504302	-0.343335
Entr1:chr2:26382802-26383129:-1	Entr1	UTR3	no-junctions	TRUE	FALSE	0.262561	0.152104	0.00058843	0.00505784	0.38545
Col1a1:chr11:94951119-94951522:1	Col1a1	intron;exon	across-junctions	FALSE	FALSE	0.805511	0.440129	0.000590348	0.00506832	0.268761
Rsrp1:chr4:134926490-134926970:1	Rsrp1	intron;exon	no-junctions	FALSE	FALSE	0.411669	0.165049	0.000594783	0.00510035	0.508214
Entr1:chr2:26382984-26383806:-1	Entr1	UTR3	no-junctions	FALSE	FALSE	0.134522	0.139159	0.000611172	0.0052347	-0.586614
Arl6ip5:chr6:97232595-97232937:1	Arl6ip5	UTR3	no-junctions	FALSE	FALSE	0.322528	0.135922	0.00061699	0.00527829	0.530594
Atp5a1:chr18:77781281-77782538:1	Atp5a1	UTR3	across-junctions	TRUE	FALSE	0.536467	0.367314	0.000629644	0.00538019	0.276355
Cd248:chr19:5070020-5070254:1	Cd248	exon	no-junctions	FALSE	FALSE	0.0923825	0.150485	0.000636302	0.00542429	0.753966
Eif2s1:chr12:78884867-78885413:1	Eif2s1	UTR3	no-junctions	FALSE	FALSE	0.319287	0.190939	0.000641964	0.00546612	-0.275744
Ncl:chr1:86359224-86359400:-1	Ncl	UTR5;exon	no-junctions	FALSE	FALSE	0.110211	0.0275081	0.000646029	0.00549428	1.25176
Rala:chr13:17881709-17882411:-1	Rala	UTR3	no-junctions	FALSE	FALSE	0.106969	0.0436893	0.000666518	0.00566189	0.971559
Fkbp10:chr11:100424202-100424462:1	Fkbp10	UTR3	no-junctions	FALSE	FALSE	0.119935	0.0226537	0.000674309	0.00572136	1.20721
Nop53:chr7:15945939-15946074:-1	Nop53	UTR5;exon	no-junctions	FALSE	FALSE	0.163695	0.0954693	0.000676005	0.00572905	0.487762
Rsbn1l:chr5:20920014-20951707:-1	Rsbn1l	UTR5;intron;exon	across-junctions	FALSE	FALSE	0.270665	0.234628	0.000680851	0.00576337	0.253082
Eif2s1:chr12:78883202-78884970:1	Eif2s1	UTR3	across-junctions	FALSE	FALSE	0.179903	0.0453074	0.00069688	0.00589217	0.818991
Rbms1:chr2:60880707-60881199:-1	Rbms1	UTR5;intron;exon	no-junctions	FALSE	FALSE	0.0777958	0.114887	0.000698198	0.00589643	-0.85566
Sp100:chr1:85709626-85709998:1	Sp100	UTR3	no-junctions	TRUE	FALSE	0.170178	0.0453074	0.000710835	0.00599617	0.868838
Wbp11:chr6:136813654-136814023:-1	Wbp11	UTR3	no-junctions	TRUE	FALSE	0.145867	0.113269	0.000718021	0.00604974	-0.630221
Tspyl1:chr10:34284106-34284571:1	Tspyl1	UTR3	no-junctions	FALSE	FALSE	0.165316	0.0501618	0.000721648	0.00606936	0.873192
Srsf7:chr17:80204462-80204992:-1	Srsf7	UTR3	no-junctions	FALSE	FALSE	0.197731	0.192557	0.000722024	0.00606936	-0.564405
Ccnl1:chr3:65946434-65947735:-1	Ccnl1	UTR3	across-junctions	FALSE	FALSE	0.160454	0.220065	0.00072498	0.00608715	-0.557166
Sqstm1:chr11:50202813-50206213:-1	Sqstm1	intron;exon	across-junctions	FALSE	FALSE	0.116694	0.110032	0.000733039	0.00614058	-0.529987
Cstf3:chr2:104608870-104644398:1	Cstf3	intron;exon	across-junctions	TRUE	FALSE	0.160454	0.127832	0.000740501	0.00618878	0.610904
Rsbn1l:chr5:20951387-20951955:-1	Rsbn1l	UTR5;exon	no-junctions	FALSE	FALSE	0.0615883	0.110032	0.000750516	0.00626525	-0.851699
Srsf6:chr2:162936673-162937121:1	Srsf6	UTR3	no-junctions	TRUE	FALSE	0.105348	0.0954693	0.000761122	0.00633919	-0.878699
Foxn3:chr12:99195818-99196550:-1	Foxn3	UTR3	no-junctions	FALSE	FALSE	0.236629	0.101942	0.000760328	0.00633919	0.443182
Uqcc3:chr19:8880113-8880137:-1	Uqcc3	UTR3	no-junctions	FALSE	FALSE	0.124797	0.0355987	0.000763502	0.00635171	0.92676
Eln:chr5:134702668-134702716:-1	Eln	UTR3	no-junctions	FALSE	FALSE	0.191248	0.02589	0.000781008	0.00648989	0.922535
Htra4:chr8:25025111-25026179:-1	Htra4	UTR3	no-junctions	FALSE	FALSE	0.0972447	0.192557	0.000782221	0.00649252	-0.582365
Tgoln1:chr6:72608432-72608775:-1	Tgoln1	UTR3	no-junctions	TRUE	FALSE	0.241491	0.132686	0.000791247	0.00655993	0.402917
Sarnp:chr10:128848770-128877629:1	Sarnp	UTR3	across-junctions	TRUE	FALSE	0.572123	0.44822	0.000806523	0.00667894	-0.259885
Snx18:chr13:113594590-113617082:-1	Snx18	UTR3	across-junctions	FALSE	FALSE	0.110211	0.135922	0.000811799	0.00670729	-0.683804
Btg1:chr10:96618905-96619265:1	Btg1	UTR3	no-junctions	FALSE	FALSE	0.17342	0.066343	0.000814372	0.00672089	0.752601
Pabpc4:chr4:123282619-123282910:1	Pabpc4	UTR5;intron;exon	no-junctions	FALSE	TRUE	0.212318	0.0453074	0.000816111	0.00672758	0.677755
Srpx2:chrX:133931250-133931408:1	Srpx2	intron;exon	no-junctions	FALSE	FALSE	0.121556	0.0210356	0.000824688	0.00679056	1.25525
Calm2:chr17:87446752-87446902:-1	Calm2	UTR5;intron;exon	no-junctions	FALSE	TRUE	0.26094	0.0970874	0.000826131	0.00679471	0.655956
Foxn3:chr12:99563001-99563582:-1	Foxn3	UTR5;intron;exon	no-junctions	FALSE	TRUE	0.100486	0.0970874	0.000834213	0.00685341	-0.697864
Pabpc4:chr4:123297939-123298875:1	Pabpc4	UTR3	across-junctions	FALSE	FALSE	0.150729	0.079288	0.000837031	0.00686556	-0.627937
Psmd8:chr7:29174609-29175513:-1	Psmd8	UTR3	across-junctions	FALSE	FALSE	0.235008	0.236246	0.000837587	0.00686556	-0.51772
Tgoln1:chr6:72608818-72609361:-1	Tgoln1	UTR3	no-junctions	FALSE	FALSE	0.110211	0.124595	0.000850686	0.00696506	-0.636819
Zbtb20:chr16:43641642-43642368:1	Zbtb20	UTR3	no-junctions	FALSE	FALSE	0.330632	0.229773	0.000858466	0.00701578	0.573566
Erp44:chr4:48194096-48194466:-1	Erp44	UTR3	no-junctions	TRUE	FALSE	0.153971	0.0469256	0.000858818	0.00701578	0.914362
Sirt2:chr7:28787958-28788336:1	Sirt2	UTR3	no-junctions	FALSE	FALSE	0.296596	0.156958	0.000866926	0.00705814	0.480673
Sar1a:chr10:61692641-61692907:1	Sar1a	UTR3	no-junctions	FALSE	FALSE	0.202593	0.0809061	0.000865766	0.00705814	0.745716
Ftl1-ps1:chr13:74407086-74407346:1	Ftl1-ps1	UTR3	no-junctions	TRUE	TRUE	0.599676	0.194175	0.000866688	0.00705814	0.444734
Klf9:chr19:23165013-23165500:1	Klf9	UTR3	no-junctions	FALSE	FALSE	0.476499	0.451456	0.000883679	0.00718646	-0.283912
Mtdh:chr15:34123628-34123822:1	Mtdh	UTR3	no-junctions	FALSE	FALSE	0.147488	0.15534	0.000900318	0.00730538	-0.662914
Pabpc1:chr15:36602943-36608486:-1	Pabpc1	intron;exon	across-junctions	FALSE	FALSE	0.110211	0.105178	0.000911251	0.00738582	-0.814629
Serbp1:chr6:67266673-67272895:1	Serbp1	UTR3	across-junctions	FALSE	FALSE	0.309562	0.119741	0.00091432	0.00740241	0.647042
Tomm20:chr8:126934212-126940152:-1	Tomm20	UTR3	across-junctions	FALSE	FALSE	0.58671	0.495146	0.000933899	0.00754407	-0.298255
Tomm20:chr8:126934142-126937465:-1	Tomm20	UTR3	across-junctions	FALSE	FALSE	0.58671	0.495146	0.000933899	0.00754407	-0.298255
Psmc1:chr12:100119970-100121086:1	Psmc1	intron;exon	across-junctions	FALSE	FALSE	0.132901	0.0453074	0.000965173	0.00778802	0.94944
Atp5a1:chr18:77782419-77782869:1	Atp5a1	UTR3	no-junctions	FALSE	FALSE	0.534846	0.467638	0.000966311	0.00778853	-0.331637
Wasf2:chr4:133176520-133176658:1	Wasf2	intron;exon	no-junctions	FALSE	FALSE	0.10859	0.038835	0.00097496	0.00784951	1.02179
Ewsr1:chr11:5070061-5070457:-1	Ewsr1	UTR3	across-junctions	FALSE	FALSE	0.121556	0.119741	0.000978696	0.00787085	-0.738195
Golim4:chr3:75877572-75878144:-1	Golim4	UTR3	no-junctions	FALSE	FALSE	0.132901	0.0355987	0.000981588	0.00788535	1.05372
Dnajc3:chr14:118970723-118978041:1	Dnajc3	intron;exon	across-junctions	FALSE	FALSE	0.468395	0.320388	0.000984732	0.00790185	-0.254603
Ccnl1:chr3:65948263-65951596:-1	Ccnl1	UTR3	across-junctions	FALSE	FALSE	0.247974	0.166667	0.00100153	0.00801886	0.503985
Il11ra1:chr4:41768146-41769101:1	Il11ra1	intron;exon	across-junctions	FALSE	FALSE	0.233387	0.0841424	0.00100527	0.00803994	0.703264
Ube2e3:chr2:78919918-78920236:1	Ube2e3	UTR3	no-junctions	FALSE	FALSE	0.160454	0.0323625	0.00101217	0.0080862	0.97665
Tcf4:chr18:69681536-69681740:1	Tcf4	UTR3	no-junctions	FALSE	FALSE	0.155592	0.0420712	0.001039	0.00829137	0.966833
Nol7:chr13:43401287-43402070:1	Nol7	UTR3	across-junctions	FALSE	FALSE	0.280389	0.26699	0.0010467	0.00834363	-0.430253
Ndufaf2:chr13:108081247-108158623:-1	Ndufaf2	UTR5;intron;exon	across-junctions	FALSE	FALSE	0.139384	0.0647249	0.00105368	0.00839005	0.805491
Nol7:chr13:43400888-43402078:1	Nol7	UTR3	across-junctions	FALSE	FALSE	0.28201	0.26699	0.00106425	0.0084649	-0.423772
Fosb:chr7:19308907-19309411:-1	Fosb	intron;exon	no-junctions	FALSE	FALSE	0.0923825	0.194175	0.00108009	0.00858152	-0.553563
Eif3j1:chr2:122028546-122041667:1	Eif3j1	UTR5;intron;exon	across-junctions	FALSE	FALSE	0.337115	0.158576	0.00108426	0.00860518	0.430725
Pdia3:chr2:121434740-121437639:1	Pdia3	intron;exon	across-junctions	FALSE	FALSE	0.589951	0.278317	0.00108848	0.00862928	0.352925
Psma2:chr13:14616758-14620798:1	Psma2	intron;exon	across-junctions	FALSE	FALSE	0.236629	0.105178	0.00110619	0.00876002	0.644965
Eln:chr5:134702654-134703363:-1	Eln	UTR3	no-junctions	FALSE	FALSE	0.646677	0.355987	0.00110841	0.00876809	-0.44702
Zbtb20:chr16:43618370-43618826:1	Zbtb20	UTR3	no-junctions	TRUE	FALSE	0.3047	0.224919	0.00113457	0.00895541	0.49611
Tmem237:chr1:59100852-59106605:-1	Tmem237	UTR3	across-junctions	FALSE	FALSE	0.17342	0.134304	0.00114824	0.00905345	-0.441009
Csde1:chr3:103057285-103057905:1	Csde1	UTR3	no-junctions	FALSE	FALSE	0.372771	0.195793	0.00117377	0.00924468	0.425502
Col4a1:chr8:11199228-11200092:-1	Col4a1	UTR3	no-junctions	FALSE	FALSE	0.424635	0.218447	0.00121054	0.00952398	-0.39703
Lpl:chr8:68906477-68907029:1	Lpl	UTR3	no-junctions	FALSE	FALSE	0.354943	0.456311	0.00121591	0.00955581	-0.472697
Tmem237:chr1:59100590-59100854:-1	Tmem237	UTR3	no-junctions	TRUE	FALSE	0.149109	0.0679612	0.00122104	0.00958578	0.643622
Itgb1:chr8:128705351-128707234:1	Itgb1	intron;exon	across-junctions	FALSE	FALSE	0.134522	0.122977	0.00123506	0.00968529	-0.711624
Phb2:chr6:124716422-124716434:1	Phb2	intron;exon	no-junctions	FALSE	FALSE	0.210697	0.108414	0.00125122	0.00978027	0.637532
Rbm39:chr2:156147239-156147561:-1	Rbm39	UTR3	no-junctions	TRUE	FALSE	0.275527	0.148867	0.00125027	0.00978027	0.581381
Clmp:chr9:40782663-40783151:1	Clmp	UTR3	no-junctions	FALSE	FALSE	0.259319	0.312298	0.00125365	0.0097887	-0.32683
Nol7:chr13:43398390-43401336:1	Nol7	UTR5;intron;exon	across-junctions	FALSE	FALSE	0.223663	0.10356	0.00125609	0.00979726	0.609663
Gsk3b:chr16:38245073-38245524:1	Gsk3b	UTR3	no-junctions	FALSE	FALSE	0.192869	0.0711974	0.00127325	0.00992041	0.71619
Ldha:chr7:46854997-46855225:1	Ldha	UTR3	no-junctions	FALSE	FALSE	0.213938	0.066343	0.00128534	0.0100039	0.749455
Glg1:chr8:111157501-111158011:-1	Glg1	UTR3	no-junctions	FALSE	FALSE	0.243112	0.100324	0.00129146	0.0100192	0.544426
Lrp1:chr10:127538746-127539204:-1	Lrp1	UTR3	no-junctions	FALSE	FALSE	0.128039	0.0631068	0.00129063	0.0100192	0.869026
Pa2g4:chr10:128558849-128560334:-1	Pa2g4	UTR3	across-junctions	FALSE	FALSE	0.175041	0.211974	0.00128973	0.0100192	-0.5119
Htra4:chr8:25024929-25025326:-1	Htra4	UTR3	no-junctions	FALSE	FALSE	0.19611	0.21521	0.00130487	0.0101124	0.396418
Pbrm1:chr14:31119591-31120073:1	Pbrm1	UTR3	no-junctions	FALSE	FALSE	0.103728	0.0339806	0.00131423	0.010174	1.02075
Apex1:chr14:50926712-50927139:1	Apex1	UTR3	no-junctions	TRUE	FALSE	0.13128	0.0825243	0.00134305	0.0103861	-0.484516
Prpf40a:chr2:53152535-53159388:-1	Prpf40a	UTR3	across-junctions	FALSE	FALSE	0.179903	0.134304	0.0013485	0.010406	-0.574891
Yipf1:chr4:107345086-107345242:1	Yipf1	intron;exon	no-junctions	FALSE	FALSE	0.150729	0.0598706	0.00136916	0.0105429	0.835922
Plscr4:chr9:92492016-92492456:1	Plscr4	UTR3	no-junctions	TRUE	FALSE	0.286872	0.126214	0.00137846	0.0106033	-0.304464
Ube2i:chr17:25262263-25265190:-1	Ube2i	UTR3	across-junctions	FALSE	FALSE	0.10859	0.118123	0.00139009	0.0106753	-0.703967
Srp54a:chr12:55113009-55113297:1	Srp54a	UTR3	no-junctions	TRUE	FALSE	0.160454	0.012945	0.00140886	0.0107914	1.31915
Apex1:chr14:50926349-50926841:1	Apex1	intron;exon	no-junctions	FALSE	FALSE	0.106969	0.0226537	0.00141926	0.0108366	1.04156
2210016F16Rik:chr13:58381152-58381756:-1	2210016F16Rik	UTR3	no-junctions	FALSE	FALSE	0.111831	0.0614887	0.00141921	0.0108366	0.831616
Acvrl1:chr15:101138182-101141108:1	Acvrl1	intron;exon	across-junctions	FALSE	FALSE	0.113452	0.0372168	0.00143025	0.010909	1.01231
Krcc1:chr6:71284003-71284228:1	Krcc1	exon	no-junctions	FALSE	FALSE	0.13128	0.0517799	0.00143211	0.0109118	0.869372
Pakap:chr4:57893145-57893829:1	Pakap	UTR3	no-junctions	FALSE	FALSE	0.113452	0.0355987	0.00145261	0.0110563	1.04676
Csnk1a1:chr18:61589546-61590061:1	Csnk1a1	UTR3	no-junctions	TRUE	FALSE	0.147488	0.135922	0.00145911	0.0110825	-0.66345
Ric8a:chr7:140862702-140863232:1	Ric8a	UTR3	no-junctions	FALSE	FALSE	0.213938	0.153722	0.0014578	0.0110825	-0.34006
Mrpl40:chr16:18872110-18872134:-1	Mrpl40	UTR3	no-junctions	FALSE	FALSE	0.119935	0.0485437	0.00147575	0.0111767	0.884674
Fus:chr7:127973122-127973962:1	Fus	intron;exon	no-junctions	FALSE	FALSE	0.36953	0.221683	0.00147614	0.0111767	0.439236
Pfdn1:chr18:36432343-36454524:-1	Pfdn1	UTR5;intron;exon	across-junctions	FALSE	FALSE	0.142626	0.0517799	0.0014862	0.0112411	0.880015
Aldh1a1:chr19:20642853-20643081:1	Aldh1a1	UTR3	no-junctions	FALSE	FALSE	0.205835	0.0453074	0.00149633	0.0112824	0.828675
Plscr4:chr9:92491755-92492109:1	Plscr4	UTR3	no-junctions	FALSE	FALSE	0.137763	0.0210356	0.00149964	0.0112956	1.06325
Dnajb9:chr12:44205559-44205805:-1	Dnajb9	UTR3	no-junctions	TRUE	FALSE	0.111831	0.0436893	0.00150252	0.0113056	0.940125
Msn:chrX:96167869-96168211:1	Msn	UTR3	no-junctions	FALSE	FALSE	0.230146	0.0825243	0.00150409	0.0113056	0.652744
Abi1:chr2:22940479-22940903:-1	Abi1	UTR3	no-junctions	FALSE	FALSE	0.142626	0.0857605	0.00151349	0.0113645	0.528442
Nedd9:chr13:41309900-41310420:-1	Nedd9	UTR3	no-junctions	FALSE	FALSE	0.168558	0.0533981	0.00151521	0.0113657	0.608298
Nedd9:chr13:41337793-41338288:-1	Nedd9	intron;exon	no-junctions	FALSE	FALSE	0.124797	0.0744337	0.00153196	0.0114675	-0.607359
Ric8a:chr7:140862413-140862827:1	Ric8a	UTR3	no-junctions	FALSE	FALSE	0.144246	0.0485437	0.00153719	0.011483	0.759316
Dync1i2:chr2:71214457-71246857:1	Dync1i2	intron;exon	across-junctions	FALSE	FALSE	0.150729	0.108414	0.00155077	0.0115606	-0.671508
Snw1:chr12:87450206-87450851:-1	Snw1	UTR3	no-junctions	FALSE	FALSE	0.126418	0.12945	0.00158294	0.0117882	-0.596557
Ctnnb1:chr9:120959834-120960152:1	Ctnnb1	UTR3	no-junctions	FALSE	FALSE	0.199352	0.0647249	0.00158697	0.011794	0.699744
Ugdh:chr5:65422383-65422527:-1	Ugdh	intron;exon	no-junctions	FALSE	TRUE	0.102107	0.144013	0.00158677	0.011794	0.744776
Dbndd2:chr2:164490120-164490390:1	Dbndd2	UTR3	no-junctions	FALSE	FALSE	0.105348	0.0275081	0.0016028	0.0118873	1.04008
Fndc3b:chr3:27416349-27417165:-1	Fndc3b	UTR3	no-junctions	FALSE	FALSE	0.226904	0.221683	0.00161286	0.0119375	-0.45034
Lamb1:chr12:31326509-31329220:1	Lamb1	intron;exon	across-junctions	FALSE	FALSE	0.231767	0.148867	0.00165125	0.0121967	0.479845
Ptbp1:chr10:79863681-79864035:1	Ptbp1	UTR3	no-junctions	FALSE	FALSE	0.126418	0.0501618	0.00166822	0.0123095	0.804505
Tgfb1:chr7:25697094-25704169:1	Tgfb1	UTR3	across-junctions	FALSE	FALSE	0.188006	0.0404531	0.00168633	0.0124052	0.818119
Fstl1:chr16:37828237-37834668:1	Fstl1	UTR3	across-junctions	FALSE	FALSE	0.3047	0.237864	0.0016861	0.0124052	-0.476597
Zbtb20:chr16:43642096-43642602:1	Zbtb20	UTR3	no-junctions	FALSE	TRUE	0.327391	0.245955	0.00168351	0.0124052	0.464052
Tmx1:chr12:70466918-70467254:1	Tmx1	UTR3	no-junctions	FALSE	FALSE	0.105348	0.0226537	0.00169242	0.0124374	1.15619
Fam177a:chr12:55139323-55139641:1	Fam177a	UTR3	no-junctions	FALSE	FALSE	0.163695	0.0436893	0.00171589	0.0125971	0.887567
Atf4:chr15:80256891-80257161:1	Atf4	exon	no-junctions	FALSE	FALSE	0.145867	0.100324	0.00180035	0.0131465	0.658382
Pfdn1:chr18:36450951-36454524:-1	Pfdn1	UTR5;intron;exon	across-junctions	FALSE	TRUE	0.139384	0.0501618	0.00180507	0.0131585	0.879979
Snrpd3:chr10:75519305-75519527:1	Snrpd3	UTR5;intron;exon	no-junctions	FALSE	FALSE	0.116694	0.0339806	0.00180987	0.0131802	1.03631
Psmc5:chr11:106262054-106262420:1	Psmc5	intron;exon	across-junctions	FALSE	FALSE	0.106969	0.0372168	0.00184261	0.0134051	0.962005
Lrrc59:chr11:94644765-94645216:1	Lrrc59	UTR3	no-junctions	FALSE	FALSE	0.296596	0.186084	0.00191144	0.013878	-0.251917
Adamts10:chr17:33553317-33553782:1	Adamts10	UTR3	no-junctions	TRUE	FALSE	0.267423	0.106796	0.00191592	0.0138966	0.409947
Hnrnpk:chr13:58391142-58391732:-1	Hnrnpk	UTR3	no-junctions	FALSE	FALSE	0.528363	0.328479	0.00191845	0.0139011	0.279598
Psma3:chr12:70984372-70993039:1	Psma3	UTR3	across-junctions	FALSE	FALSE	0.633712	0.404531	0.00192065	0.0139031	0.265714
Lsm2:chr17:34985214-34985515:1	Lsm2	UTR3	across-junctions	FALSE	FALSE	0.105348	0.0323625	0.00192699	0.0139351	0.983178
9530068E07Rik:chr11:52408089-52408365:1	9530068E07Rik	UTR3	no-junctions	FALSE	FALSE	0.333874	0.116505	0.00194697	0.0140376	0.492217
Medag:chr5:149412221-149427476:1	Medag	UTR5;intron;exon	across-junctions	FALSE	FALSE	0.32577	0.320388	0.00194594	0.0140376	-0.397887
Cct6a:chr5:129845704-129845980:1	Cct6a	intron;exon	no-junctions	FALSE	FALSE	0.121556	0.0307443	0.00197545	0.0142287	0.967342
Marcks:chr10:37136552-37138567:-1	Marcks	UTR5;intron;exon	across-junctions	FALSE	FALSE	0.293355	0.278317	0.00199545	0.0143585	-0.405883
Adamts10:chr17:33531418-33537544:1	Adamts10	UTR3	across-junctions	FALSE	FALSE	0.141005	0.108414	0.0020084	0.0144374	-0.558139
Mesd:chr7:83898495-83898818:1	Mesd	UTR3	no-junctions	FALSE	FALSE	0.155592	0.0582524	0.00201688	0.0144696	0.746425
Lrrc59:chr11:94644552-94644866:1	Lrrc59	UTR3	no-junctions	FALSE	FALSE	0.139384	0.0404531	0.00205093	0.0146747	0.790879
Ndfip1:chr18:38455956-38464454:1	Ndfip1	UTR3	across-junctions	FALSE	FALSE	0.170178	0.168285	0.00205153	0.0146747	-0.682085
Tomm20:chr8:126934598-126934735:-1	Tomm20	UTR3	no-junctions	FALSE	FALSE	0.424635	0.223301	0.00210006	0.0150069	0.382366
Rnft1:chr11:86495813-86496187:1	Rnft1	UTR3	no-junctions	TRUE	FALSE	0.175041	0.0275081	0.00210258	0.0150101	0.967497
Sash1:chr10:8786337-8814254:-1	Sash1	intron;exon	across-junctions	FALSE	FALSE	0.157212	0.079288	0.00212178	0.0151323	0.71609
Cfdp1:chr8:111779343-111831038:-1	Cfdp1	intron;exon	across-junctions	FALSE	FALSE	0.134522	0.145631	0.00212919	0.0151703	-0.599575
Rab10:chr12:3249608-3264958:-1	Rab10	UTR3	across-junctions	FALSE	FALSE	0.145867	0.148867	0.00216382	0.0153716	-0.629877
Cox16:chr12:81359026-81359326:-1	Cox16	UTR3	no-junctions	TRUE	FALSE	0.111831	0.122977	0.00217406	0.0154141	-0.677654
Srrm2:chr17:23824338-23824741:1	Srrm2	UTR3	no-junctions	TRUE	FALSE	0.186386	0.116505	0.0021821	0.015456	0.630035
H1f0:chr15:79030060-79030504:1	H1f0	UTR3	no-junctions	TRUE	FALSE	0.487844	0.359223	0.00219811	0.0155239	0.378595
Celf2:chr2:6544723-6545255:-1	Celf2	UTR3	no-junctions	FALSE	FALSE	0.32577	0.262136	0.00220642	0.0155674	0.310137
Rela:chr19:5646129-5646609:1	Rela	UTR3	no-junctions	FALSE	FALSE	0.132901	0.0372168	0.00224215	0.0158041	0.837134
Scara5:chr14:65764164-65764440:1	Scara5	UTR3	no-junctions	FALSE	FALSE	0.0583468	0.13754	0.00224624	0.0158175	0.824988
Plscr3:chr11:69850576-69851135:1	Plscr3	UTR3	no-junctions	FALSE	FALSE	0.267423	0.208738	0.00225161	0.0158332	-0.271414
Sdc2:chr15:33027990-33032695:1	Sdc2	UTR3	across-junctions	FALSE	FALSE	0.444084	0.380259	0.00225284	0.0158332	-0.358947
Rrs1:chr1:9547006-9547455:1	Rrs1	UTR3	no-junctions	TRUE	FALSE	0.26094	0.144013	0.00226201	0.0158823	-0.257511
Serbp1:chr6:67284055-67284367:1	Serbp1	UTR3	no-junctions	FALSE	FALSE	0.230146	0.166667	0.00226604	0.0158952	-0.563682
Saraf:chr8:34170185-34170431:1	Saraf	UTR3	no-junctions	FALSE	FALSE	0.15235	0.0453074	0.0022877	0.0159956	0.863643
Ftl1-ps1:chr13:74406813-74407017:1	Ftl1-ps1	exon	no-junctions	FALSE	FALSE	0.683955	0.372168	0.00228275	0.0159956	-0.275026
Adgrd1:chr5:129204145-129204599:1	Adgrd1	UTR3	no-junctions	TRUE	FALSE	0.0810373	0.288026	0.0022848	0.0159956	0.324592
Ncor1:chr11:62400680-62402462:-1	Ncor1	UTR3	no-junctions	FALSE	FALSE	0.207455	0.0566343	0.0023309	0.0162557	0.753183
Tvp23b:chr11:62894545-62894803:1	Tvp23b	UTR3	no-junctions	FALSE	FALSE	0.204214	0.0372168	0.002362	0.0164568	0.860264
Ccn2:chr10:24598218-24598683:1	Ccn2	UTR3	no-junctions	TRUE	FALSE	0.518639	0.0339806	0.0023768	0.0165289	0.354227
Plscr3:chr11:69850327-69850720:1	Plscr3	UTR3	no-junctions	FALSE	FALSE	0.162075	0.0679612	0.00237692	0.0165289	0.643076
Cald1:chr6:34773653-34774140:1	Cald1	UTR3	no-junctions	FALSE	FALSE	0.200972	0.10356	0.0023932	0.0166103	0.746721
Ubxn6:chr17:56068960-56069258:-1	Ubxn6	intron;exon	across-junctions	FALSE	FALSE	0.0615883	0.116505	0.00242812	0.0168365	-0.82008
Lamtor1:chr7:101911275-101911492:1	Lamtor1	UTR3	no-junctions	FALSE	FALSE	0.118314	0.0436893	0.00246361	0.0170174	0.892774
Rrs1:chr1:9546724-9547102:1	Rrs1	UTR3	no-junctions	FALSE	FALSE	0.111831	0.0275081	0.00245985	0.0170174	0.987719
Adgrd1:chr5:129100058-129100564:1	Adgrd1	intron;exon	no-junctions	TRUE	FALSE	0.00972447	0.121359	0.00246262	0.0170174	-1.35549
Ccn2:chr10:24596299-24598083:1	Ccn2	UTR3	across-junctions	FALSE	FALSE	0.132901	0.0177994	0.00247617	0.0170879	-1.454
Pdcd4:chr19:53903339-53903508:1	Pdcd4	UTR5;intron;exon	no-junctions	FALSE	FALSE	0.105348	0.02589	0.00248009	0.0170987	1.15542
Anxa3:chr5:96834743-96845529:1	Anxa3	UTR5;intron;exon	across-junctions	FALSE	FALSE	0.231767	0.187702	0.00251662	0.0173341	0.458783
Ift20:chr11:78541517-78541737:1	Ift20	UTR3	no-junctions	TRUE	FALSE	0.102107	0.114887	0.00252811	0.0173966	-0.685891
Ugdh:chr5:65422744-65423388:-1	Ugdh	intron;exon	across-junctions	FALSE	TRUE	0.0923825	0.229773	0.00256973	0.0176663	-0.433309
Arhgef1:chr7:24925934-24926594:1	Arhgef1	UTR3	across-junctions	FALSE	FALSE	0.12966	0.10356	0.00257914	0.0177142	-0.50915
Comt:chr16:18407326-18407501:-1	Comt	UTR3	no-junctions	TRUE	TRUE	0.296596	0.152104	0.00259223	0.0177536	0.457506
Nol7:chr13:43398390-43399658:1	Nol7	UTR5;intron;exon	across-junctions	FALSE	FALSE	0.165316	0.0728155	0.00260564	0.0178286	0.738733
Col4a1:chr8:11198423-11198510:-1	Col4a1	UTR3	no-junctions	TRUE	FALSE	0.141005	0.0177994	0.00260831	0.01783	1.29519
Eng:chr2:32681475-32681751:1	Eng	UTR3	no-junctions	FALSE	FALSE	0.191248	0.0744337	0.00264734	0.0180458	0.642608
Rasa3:chr8:13595730-13614718:-1	Rasa3	UTR3	across-junctions	FALSE	FALSE	0.0680713	0.100324	0.00264565	0.0180458	-0.744959
Smap1:chr1:23876323-23922181:-1	Smap1	UTR5;intron;exon	across-junctions	FALSE	FALSE	0.359806	0.18123	0.00266854	0.0181561	0.273197
Nipsnap3b:chr4:53021602-53022060:1	Nipsnap3b	UTR3	no-junctions	TRUE	FALSE	0.251216	0.139159	0.00268406	0.0182445	-0.276411
Fbn1:chr2:125301520-125302123:-1	Fbn1	UTR3	no-junctions	FALSE	FALSE	0.141005	0.10356	0.00269194	0.0182809	0.693316
Pcolce:chr5:137606688-137607060:-1	Pcolce	intron;exon	no-junctions	FALSE	FALSE	0.13128	0.0970874	0.00271885	0.0184465	-0.680563
Rab2a:chr4:8606763-8607423:1	Rab2a	UTR3	no-junctions	FALSE	FALSE	0.546191	0.326861	0.00276482	0.0187408	0.335665
Arhgef1:chr7:24902912-24903512:1	Arhgef1	UTR5;intron;exon	no-junctions	FALSE	FALSE	0.144246	0.0533981	0.0027809	0.0188322	0.653803
Sntb2:chr8:107001598-107001760:1	Sntb2	intron;exon	no-junctions	FALSE	FALSE	0.243112	0.134304	0.00279641	0.0189195	0.518386
Fam177a:chr12:55124469-55139236:1	Fam177a	UTR3	across-junctions	FALSE	FALSE	0.197731	0.139159	0.0028155	0.0190132	-0.5419
Cd47:chr16:49896335-49911163:1	Cd47	UTR3	across-junctions	FALSE	FALSE	0.296596	0.305825	0.00285356	0.0192522	-0.338558
Nfia:chr4:98118399-98118874:1	Nfia	UTR3	no-junctions	TRUE	TRUE	0.241491	0.182848	0.00286403	0.0193049	-0.459098
Stx5a:chr19:8755193-8755730:1	Stx5a	UTR3	no-junctions	FALSE	FALSE	0.220421	0.210356	0.00288905	0.0194193	-0.42411
Atg3:chr16:45182780-45183755:1	Atg3	intron;exon	across-junctions	FALSE	FALSE	0.121556	0.0355987	0.00288752	0.0194193	0.902908
Selenos:chr7:66079649-66083604:1	Selenos	UTR3	across-junctions	FALSE	FALSE	0.202593	0.0906149	0.002898	0.0194615	0.615869
Anp32a:chr9:62371756-62374737:1	Anp32a	intron;exon	across-junctions	FALSE	FALSE	0.28201	0.12945	0.00292126	0.0195813	0.503254
Cd200:chr16:45407077-45409053:-1	Cd200	UTR5;intron;exon	across-junctions	FALSE	FALSE	0.128039	0.0307443	0.00292078	0.0195813	0.780484
Smap1:chr1:23845557-23846059:-1	Smap1	UTR3	no-junctions	FALSE	FALSE	0.145867	0.122977	0.00294311	0.0196914	-0.566526
Nipsnap3b:chr4:53021331-53021705:1	Nipsnap3b	UTR3	no-junctions	TRUE	FALSE	0.113452	0.0291262	0.00294205	0.0196914	0.945874
Itprid2:chr2:79672437-79672966:1	Itprid2	UTR3	no-junctions	TRUE	FALSE	0.246353	0.124595	0.00295699	0.019766	-0.286991
Naalad2:chr9:18322898-18323534:-1	Naalad2	UTR3	no-junctions	FALSE	FALSE	0.3047	0.174757	0.00296826	0.0198231	-0.252556
Irf1:chr11:53776854-53777418:1	Irf1	UTR3	no-junctions	FALSE	FALSE	0.147488	0.122977	0.00297962	0.0198806	0.549425
Rela:chr19:5645964-5646656:1	Rela	UTR3	no-junctions	FALSE	FALSE	0.134522	0.038835	0.00298982	0.0199303	0.797496
Hnrnpa3:chr2:75665523-75666285:1	Hnrnpa3	UTR3	no-junctions	FALSE	FALSE	0.570502	0.330097	0.00299401	0.0199399	-0.327658
Nucks1:chr1:131919017-131929759:1	Nucks1	intron;exon	across-junctions	FALSE	FALSE	0.241491	0.255663	0.00301141	0.0200374	-0.3796
Serf1:chr13:100108018-100108198:1	Serf1	UTR5;exon	no-junctions	FALSE	FALSE	0.139384	0.0226537	0.0030272	0.0201239	1.04724
Crtc3:chr7:80676971-80677429:-1	Crtc3	intron;exon	no-junctions	FALSE	FALSE	0.103728	0.113269	0.00311039	0.0206391	-0.595361
Phb2:chr6:124715921-124716077:1	Phb2	intron;exon	no-junctions	FALSE	FALSE	0.200972	0.101942	0.00310983	0.0206391	0.592209
Itprid2:chr2:79672263-79672619:1	Itprid2	UTR3	no-junctions	FALSE	FALSE	0.121556	0.02589	0.00313393	0.0207762	0.965005
Rab5a:chr17:53507011-53507321:1	Rab5a	UTR3	no-junctions	FALSE	FALSE	0.163695	0.0485437	0.00313694	0.0207772	0.760265
Naalad2:chr9:18322489-18323079:-1	Naalad2	UTR3	no-junctions	FALSE	FALSE	0.170178	0.0469256	0.00314461	0.020809	0.724327
Atp5a1:chr18:77781781-77782516:1	Atp5a1	UTR3	across-junctions	TRUE	FALSE	0.461912	0.313916	0.00317521	0.0209923	0.278384
Ubxn1:chr19:8872185-8875237:1	Ubxn1	intron;exon	across-junctions	FALSE	FALSE	0.544571	0.380259	0.00331828	0.0219182	0.273236
Fstl1:chr16:37833773-37834167:1	Fstl1	UTR3	no-junctions	FALSE	FALSE	0.139384	0.116505	0.00344727	0.0227155	-0.703202
Nsa2:chr13:97137798-97137895:-1	Nsa2	UTR5;exon	no-junctions	FALSE	FALSE	0.134522	0.0501618	0.00345153	0.0227155	0.838507
Akap7:chr10:25283844-25299117:-1	Akap7	UTR5;intron;exon	across-junctions	FALSE	FALSE	0.102107	0.0517799	0.00346195	0.0227635	0.87311
Suclg1:chr6:73270954-73275231:1	Suclg1	intron;exon	across-junctions	FALSE	FALSE	0.103728	0.0420712	0.00347336	0.0228177	0.909657
Syncrip:chr9:88461558-88477132:-1	Syncrip	UTR3	across-junctions	FALSE	FALSE	0.10859	0.0938511	0.00348424	0.0228685	-0.482803
Rdx:chr9:52067427-52073266:1	Rdx	intron;exon	across-junctions	FALSE	FALSE	0.398703	0.268608	0.00349453	0.0229152	-0.318733
Capza2:chr6:17665734-17665989:1	Capza2	UTR3	no-junctions	FALSE	FALSE	0.183144	0.0598706	0.00353925	0.0231666	0.735943
Dguok:chr6:83480217-83480425:-1	Dguok	UTR3	no-junctions	TRUE	FALSE	0.299838	0.177994	0.00354954	0.0232129	0.341657
Hprt:chrX:53020990-53021287:1	Hprt	UTR3	no-junctions	FALSE	FALSE	0.100486	0.0226537	0.00358557	0.0234275	1.11566
Serf1:chr13:100108057-100108165:1	Serf1	UTR5;exon	no-junctions	FALSE	FALSE	0.119935	0.0177994	0.00359165	0.023446	1.15694
Sdc2:chr15:33023696-33032736:1	Sdc2	UTR3	across-junctions	FALSE	FALSE	0.461912	0.404531	0.00361617	0.0235849	-0.314023
Rnf6:chr5:146209192-146209585:-1	Rnf6	UTR3	no-junctions	FALSE	FALSE	0.243112	0.100324	0.00367013	0.0238723	0.411524
Meg3:chr12:109545419-109545899:1	Meg3	intron;exon	no-junctions	FALSE	TRUE	0.34684	0.480583	0.00367761	0.0238995	-0.32656
Ctdsp1:chr1:74396222-74396696:1	Ctdsp1	UTR3	no-junctions	FALSE	FALSE	0.168558	0.0695793	0.00368364	0.0239173	0.65802
Syncrip:chr9:88452513-88453191:-1	Syncrip	UTR3	no-junctions	FALSE	FALSE	0.121556	0.0420712	0.00369713	0.0239834	0.712378
Tmem140:chr6:34873040-34873514:1	Tmem140	UTR3	no-junctions	FALSE	FALSE	0.175041	0.079288	0.00374834	0.0242938	0.59312
Eif2s2:chr2:154892784-154892844:-1	Eif2s2	UTR5;exon	no-junctions	FALSE	FALSE	0.264182	0.0938511	0.00378547	0.0244504	0.581843
Phb2:chr6:124715591-124716485:1	Phb2	intron;exon	across-junctions	FALSE	FALSE	0.23987	0.126214	0.00378049	0.0244504	0.513998
Nap1l1:chr10:111485477-111491110:1	Nap1l1	intron;exon	across-junctions	FALSE	FALSE	0.199352	0.2411	0.003786	0.0244504	-0.537658
Selenot:chr3:58592693-58593133:1	Selenot	UTR3	no-junctions	TRUE	FALSE	0.372771	0.26699	0.00379435	0.0244825	-0.278998
Rnf6:chr5:146210043-146210566:-1	Rnf6	UTR3	no-junctions	FALSE	FALSE	0.141005	0.105178	0.00380677	0.0245408	-0.524262
Ecm2:chr13:49514900-49521013:1	Ecm2	intron;exon	across-junctions	FALSE	FALSE	0.141005	0.079288	0.00382231	0.0245972	-0.711162
Plpp3:chr4:105232314-105232764:1	Plpp3	UTR3	no-junctions	TRUE	FALSE	0.581848	0.478964	0.00386959	0.0248794	0.310215
Rbx1:chr15:81466324-81466420:1	Rbx1	UTR5;exon	no-junctions	FALSE	FALSE	0.132901	0.0501618	0.00392532	0.0252153	0.876591
Ybx3:chr6:131365246-131379451:-1	Ybx3	UTR3	across-junctions	FALSE	FALSE	0.100486	0.124595	0.00398151	0.0255536	-0.622542
Smim12:chr4:127247138-127247432:1	Smim12	UTR3	no-junctions	FALSE	FALSE	0.103728	0.038835	0.00400087	0.0256098	0.849905
Nsa2:chr13:97137835-97137883:-1	Nsa2	UTR5;exon	no-junctions	FALSE	FALSE	0.13128	0.0469256	0.0039954	0.0256098	0.852271
Tmem159:chr7:120120277-120120542:1	Tmem159	UTR3	no-junctions	FALSE	FALSE	0.134522	0.0776699	0.00399939	0.0256098	0.659899
Rab14:chr2:35181457-35181999:-1	Rab14	UTR3	no-junctions	FALSE	FALSE	0.123177	0.0566343	0.00401688	0.0256896	0.87718
Rtkn:chr6:83151870-83152218:1	Rtkn	UTR3	no-junctions	FALSE	FALSE	0.102107	0.0372168	0.00412082	0.0263311	0.839413
Emc3:chr6:113515020-113516024:-1	Emc3	UTR3	no-junctions	FALSE	FALSE	0.380875	0.270227	0.00419035	0.0267375	0.32616
Ccnd1:chr7:144929931-144930318:-1	Ccnd1	UTR3	no-junctions	TRUE	FALSE	0.241491	0.210356	0.00419181	0.0267375	-0.388825
Ncl:chr1:86359151-86359400:-1	Ncl	UTR5;intron;exon	no-junctions	FALSE	FALSE	0.111831	0.0339806	0.00422582	0.0269086	0.987601
Ube3a:chr7:59229083-59275847:1	Ube3a	UTR5;intron;exon	across-junctions	FALSE	FALSE	0.188006	0.177994	0.00425327	0.0270241	-0.370094
Col8a1:chr16:57624258-57624621:-1	Col8a1	UTR3	no-junctions	FALSE	FALSE	0.711507	0.176375	0.00425907	0.0270241	0.282641
Ube2d2a:chr18:35805753-35806041:1	Ube2d2a	UTR3	no-junctions	FALSE	FALSE	0.111831	0.0404531	0.00429038	0.0271987	0.897877
Ube3a:chr7:59288468-59304989:1	Ube3a	UTR3	across-junctions	TRUE	FALSE	0.215559	0.118123	0.00433412	0.0274519	0.431559
Paip2:chr18:35610957-35616615:1	Paip2	UTR3	across-junctions	FALSE	FALSE	0.338736	0.268608	0.00433883	0.0274578	-0.353408
Mxd4:chr5:34175869-34176444:-1	Mxd4	UTR3	no-junctions	FALSE	FALSE	0.213938	0.276699	0.00434271	0.0274583	-0.356706
Mir100hg:chr9:41579787-41580231:1	Mir100hg	intron;exon	no-junctions	FALSE	FALSE	0.118314	0.0339806	0.0043681	0.0275708	0.929582
Gulp1:chr1:44796359-44796838:1	Gulp1	UTR3	no-junctions	TRUE	FALSE	0.128039	0.038835	0.00440626	0.0277875	0.806837
Tmem165:chr5:76208453-76208939:1	Tmem165	UTR3	no-junctions	FALSE	FALSE	0.314425	0.0987055	0.00444688	0.0280192	0.461467
Tapbp:chr17:33928642-33928900:1	Tapbp	UTR3	no-junctions	FALSE	FALSE	0.189627	0.0776699	0.00451018	0.0283687	0.602477
Ccnl1:chr3:65946458-65946957:-1	Ccnl1	UTR3	no-junctions	FALSE	FALSE	0.158833	0.20712	0.00451957	0.0284031	-0.47893
Tpm4:chr8:72138526-72146634:1	Tpm4	UTR5;intron;exon	across-junctions	FALSE	FALSE	0.142626	0.108414	0.00457441	0.0287	-0.831743
Glo1:chr17:30593745-30597865:-1	Glo1	UTR3	across-junctions	FALSE	FALSE	0.186386	0.165049	0.00457868	0.0287	-0.511027
Nsa2:chr13:97130926-97132042:-1	Nsa2	UTR3	across-junctions	TRUE	FALSE	0.225284	0.200647	0.00458859	0.0287124	-0.443003
Nsa2:chr13:97130936-97133547:-1	Nsa2	UTR3	across-junctions	TRUE	FALSE	0.225284	0.200647	0.00458859	0.0287124	-0.443003
Sh3glb1:chr3:144705535-144712753:-1	Sh3glb1	intron;exon	across-junctions	FALSE	FALSE	0.202593	0.210356	0.00463965	0.0289818	-0.490385
Sar1a:chr10:61689715-61691491:1	Sar1a	UTR3	across-junctions	FALSE	FALSE	0.128039	0.122977	0.00466124	0.0290916	-0.608951
Col14a1:chr15:55519238-55519755:1	Col14a1	UTR3	no-junctions	FALSE	FALSE	0.141005	0.169903	0.00467106	0.0291278	-0.677626
Dnaja1:chr4:40727667-40727954:1	Dnaja1	intron;exon	no-junctions	FALSE	FALSE	0.160454	0.0582524	0.00471703	0.0293892	0.661081
Ralbp1:chr17:65848418-65848791:-1	Ralbp1	UTR3	no-junctions	TRUE	TRUE	0.171799	0.11165	0.00477489	0.0296731	0.560491
Pcsk6:chr7:66049727-66049967:1	Pcsk6	UTR3	no-junctions	FALSE	FALSE	0.210697	0.268608	0.00482576	0.0298867	0.415527
Cpne8:chr15:90643081-90649328:-1	Cpne8	UTR3	across-junctions	FALSE	FALSE	0.139384	0.0291262	0.00481635	0.0298867	1.2039
Tcea1:chr1:4867490-4892075:1	Tcea1	intron;exon	across-junctions	FALSE	FALSE	0.155592	0.139159	0.00482302	0.0298867	-0.55039
Prkaca:chr8:83995978-83996443:1	Prkaca	UTR3	no-junctions	TRUE	FALSE	0.247974	0.160194	0.00481941	0.0298867	-0.307595
Tln1:chr4:43531519-43531889:-1	Tln1	UTR3	no-junctions	TRUE	FALSE	0.171799	0.166667	0.00483207	0.0299002	-0.48181
Ebf2:chr14:67430434-67430918:1	Ebf2	UTR3	no-junctions	FALSE	FALSE	0.157212	0.171521	0.0048941	0.0302067	0.448118
Aimp1:chr3:132673499-132684201:-1	Aimp1	UTR5;intron;exon	across-junctions	FALSE	FALSE	0.123177	0.0501618	0.00491427	0.0303054	0.784006
Map1lc3b:chr8:121597603-121598120:1	Map1lc3b	UTR3	no-junctions	FALSE	FALSE	0.742301	0.639159	0.00496044	0.0305425	0.305688
Prkaca:chr8:83995641-83996145:1	Prkaca	UTR3	no-junctions	FALSE	FALSE	0.184765	0.0679612	0.00496115	0.0305425	0.561674
4930453N24Rik:chr16:64766026-64766567:-1	4930453N24Rik	UTR3	no-junctions	FALSE	FALSE	0.12966	0.118123	0.00500745	0.0307752	-0.410958
Tmem123:chr9:7793688-7793958:1	Tmem123	UTR3	no-junctions	FALSE	FALSE	0.113452	0.02589	0.00501807	0.0308144	0.980152
Tmed4:chr11:6270369-6270581:-1	Tmed4	UTR3	no-junctions	FALSE	FALSE	0.110211	0.0533981	0.00507787	0.0311552	0.832173
Ddx5:chr11:106784377-106785486:-1	Ddx5	intron;exon	across-junctions	FALSE	FALSE	0.202593	0.187702	0.00509869	0.03123	-0.455498
Lmna:chr3:88481069-88481585:-1	Lmna	UTR3	no-junctions	FALSE	FALSE	0.598055	0.364078	0.00511266	0.0312891	0.447364
4930453N24Rik:chr16:64765441-64766211:-1	4930453N24Rik	UTR3	no-junctions	FALSE	FALSE	0.121556	0.0517799	0.00515241	0.0315058	0.632361
Ogn:chr13:49622706-49623294:1	Ogn	UTR3	no-junctions	FALSE	FALSE	0.345219	0.216828	0.00520488	0.031773	0.394441
Serpina3n:chr12:104413730-104413952:1	Serpina3n	UTR3	no-junctions	FALSE	FALSE	0.106969	0.0194175	0.0052236	0.0318604	1.07437
Rbis:chr3:14606284-14607288:-1	Rbis	UTR3	across-junctions	TRUE	FALSE	0.461912	0.216828	0.0052636	0.0320774	0.325349
Itgbl1:chr14:123661155-123840754:1	Itgbl1	intron;exon	across-junctions	FALSE	FALSE	0.517018	0.116505	0.00528773	0.0321974	-0.54275
Ddit3:chr10:127295242-127295950:1	Ddit3	UTR5;intron;exon	across-junctions	FALSE	FALSE	0.19611	0.0776699	0.00535346	0.0325702	0.514503
Eif3c:chr7:126546832-126547628:-1	Eif3c	UTR3	across-junctions	FALSE	FALSE	0.200972	0.158576	0.00536585	0.0326182	-0.465772
Anxa3:chr5:96838262-96838412:1	Anxa3	intron;exon	no-junctions	FALSE	FALSE	0.137763	0.100324	0.00538264	0.0326929	0.608945
Cd200:chr16:45408792-45409053:-1	Cd200	UTR5;intron;exon	no-junctions	FALSE	FALSE	0.116694	0.0275081	0.00543329	0.0329729	0.78356
Nol7:chr13:43398390-43398888:1	Nol7	UTR5;intron;exon	across-junctions	FALSE	FALSE	0.155592	0.0711974	0.0054579	0.0330945	0.706581
Rbm39:chr2:156172862-156173483:-1	Rbm39	UTR3	no-junctions	FALSE	FALSE	0.209076	0.11165	0.00553686	0.0335452	0.589623
Tsnax:chr8:125033713-125034192:1	Tsnax	UTR3	no-junctions	TRUE	FALSE	0.288493	0.176375	0.00554519	0.0335676	-0.350353
Taf10:chr7:105742792-105743924:-1	Taf10	UTR3	across-junctions	FALSE	FALSE	0.267423	0.296117	0.00556181	0.0336295	0.290322
Hnrnpa3:chr2:75665027-75665580:1	Hnrnpa3	UTR3	across-junctions	FALSE	FALSE	0.424635	0.124595	0.00556469	0.0336295	0.437705
Pdcd10:chr3:75520460-75556856:-1	Pdcd10	UTR5;intron;exon	across-junctions	FALSE	FALSE	0.121556	0.0987055	0.00557474	0.0336621	-0.636772
Brk1:chr6:113616746-113616950:1	Brk1	UTR3	no-junctions	TRUE	FALSE	0.115073	0.161812	0.00560946	0.0338154	-0.586274
Sf3b2:chr19:5286933-5287228:-1	Sf3b2	intron;exon	across-junctions	FALSE	FALSE	0.168558	0.0744337	0.00563498	0.033941	0.664278
Pttg1ip:chr10:77598085-77598354:1	Pttg1ip	UTR3	no-junctions	FALSE	FALSE	0.188006	0.0711974	0.005662	0.0340472	0.619817
Hspa4:chr11:53275193-53300151:-1	Hspa4	intron;exon	across-junctions	FALSE	FALSE	0.262561	0.221683	0.00568904	0.0341814	-0.278044
Actr2:chr11:20064453-20080288:-1	Actr2	UTR3	across-junctions	FALSE	FALSE	0.102107	0.0776699	0.00573472	0.0344163	-0.741386
Ugdh:chr5:65413492-65414142:-1	Ugdh	UTR3	no-junctions	FALSE	FALSE	0.0664506	0.184466	0.00573763	0.0344163	-0.603599
Ptp4a2:chr4:129845086-129848108:1	Ptp4a2	UTR3	across-junctions	FALSE	FALSE	0.442464	0.265372	0.00575071	0.0344662	0.332452
Mndal:chr1:173857213-173857344:-1	Mndal	UTR3	no-junctions	TRUE	FALSE	0.106969	0.0177994	0.00575565	0.0344673	1.15109
Ifngr1:chr10:19609674-19609859:1	Ifngr1	UTR3	no-junctions	FALSE	FALSE	0.385737	0.10356	0.00578813	0.0346332	0.473553
Hnrnpa0:chr13:58125879-58126256:-1	Hnrnpa0	UTR3	no-junctions	TRUE	FALSE	0.142626	0.131068	0.00581812	0.0347839	-0.384643
AY036118:chr17:39847113-39847403:-1	AY036118	exon	no-junctions	FALSE	FALSE	0.205835	0.12945	0.00582783	0.0348042	0.58918
Lrrn4cl:chr19:8853359-8853909:1	Lrrn4cl	UTR3	no-junctions	FALSE	FALSE	0.194489	0.425566	0.00584917	0.0348832	-0.347362
Medag:chr5:149422544-149423050:1	Medag	intron;exon	no-junctions	FALSE	FALSE	0.118314	0.135922	0.00589344	0.0351183	-0.607161
Ubac2:chr14:122020573-122021034:1	Ubac2	UTR3	no-junctions	TRUE	FALSE	0.150729	0.113269	0.00595497	0.0354558	-0.350473
Ptms:chr6:124914441-124918006:-1	Ptms	UTR5;intron;exon	across-junctions	FALSE	FALSE	0.290113	0.194175	0.00602162	0.0357461	0.286082
H1f0:chr15:79028977-79029527:1	H1f0	UTR3	no-junctions	FALSE	FALSE	0.132901	0.147249	0.00602346	0.0357461	-0.385463
Srsf7:chr17:80200080-80200443:-1	Srsf7	UTR3	no-junctions	TRUE	FALSE	0.192869	0.079288	0.00604044	0.0357883	0.640359
Pkd2:chr5:104505206-104505458:1	Pkd2	UTR3	no-junctions	FALSE	FALSE	0.144246	0.0372168	0.00608752	0.0360377	0.815544
Mrpl58:chr11:115403752-115410309:1	Mrpl58	UTR3	across-junctions	FALSE	FALSE	0.132901	0.0566343	0.00610474	0.0361101	0.674886
Skp1a:chr11:52246026-52246858:1	Skp1a	UTR3	no-junctions	TRUE	FALSE	0.465154	0.349515	0.00611614	0.0361481	-0.277155
Gm42418:chr17:39847769-39848213:1	Gm42418	exon	no-junctions	FALSE	FALSE	0.442464	0.317152	0.00612487	0.0361702	0.302468
Ube2d3:chr3:135465409-135465668:1	Ube2d3	UTR3	no-junctions	FALSE	FALSE	0.278768	0.13754	0.00614296	0.036218	0.473772
Hnrnpa0:chr13:58126817-58127360:-1	Hnrnpa0	UTR3	no-junctions	FALSE	FALSE	0.105348	0.0517799	0.00617703	0.0363893	0.646196
Ubac2:chr14:122020303-122020718:1	Ubac2	UTR3	no-junctions	FALSE	FALSE	0.100486	0.0355987	0.00626124	0.0368254	0.780308
Csde1:chr3:103056346-103057127:1	Csde1	UTR3	across-junctions	TRUE	FALSE	0.210697	0.186084	0.00634795	0.0372749	-0.466441
C1ra:chr6:124522636-124523238:1	C1ra	UTR3	no-junctions	FALSE	FALSE	0.406807	0.286408	0.00636573	0.0373491	-0.276055
Denr:chr5:123907175-123917417:1	Denr	UTR5;intron;exon	across-junctions	FALSE	FALSE	0.181524	0.0485437	0.00637105	0.03735	0.714374
Msx1:chr5:37820485-37821238:-1	Msx1	UTR3	no-junctions	TRUE	FALSE	0.183144	0.0695793	0.00643698	0.037706	-0.34203
Luzp1:chr4:136540620-136541151:1	Luzp1	exon	no-junctions	FALSE	FALSE	0.277147	0.160194	0.00654571	0.038312	-0.272926
Ngf:chr3:102520349-102520631:1	Ngf	exon	no-junctions	FALSE	FALSE	0.102107	0.101942	0.00659339	0.0385288	0.609589
Dnajc3:chr14:118979414-118979990:1	Dnajc3	UTR3	no-junctions	FALSE	FALSE	0.118314	0.0420712	0.00663829	0.0387599	0.81647
Ostc:chr3:130696291-130706101:-1	Ostc	UTR3	across-junctions	FALSE	FALSE	0.184765	0.165049	0.0066939	0.0390531	-0.498378
Msx1:chr5:37820485-37820662:-1	Msx1	UTR3	no-junctions	TRUE	FALSE	0.103728	0.0161812	0.00670483	0.0390855	1.0485
Rnf167:chr11:70650934-70651421:1	Rnf167	UTR3	no-junctions	TRUE	FALSE	0.199352	0.173139	0.00671901	0.0391366	-0.288085
Reep5:chr18:34344885-34345221:-1	Reep5	UTR3	no-junctions	TRUE	FALSE	0.340357	0.208738	0.00675108	0.0392918	0.383325
Sf3b2:chr19:5287063-5287231:-1	Sf3b2	intron;exon	no-junctions	FALSE	FALSE	0.166937	0.0744337	0.0067593	0.0393081	0.651437
Nsa2:chr13:97137745-97137925:-1	Nsa2	UTR5;intron;exon	no-junctions	FALSE	FALSE	0.142626	0.0550162	0.00680092	0.0395184	0.74136
Mbnl1:chr3:60472964-60529027:1	Mbnl1	UTR5;intron;exon	across-junctions	FALSE	FALSE	0.189627	0.161812	0.00680983	0.0395385	-0.499805
Luzp1:chr4:136540326-136540719:1	Luzp1	UTR5;intron;exon	no-junctions	FALSE	FALSE	0.179903	0.0598706	0.00683082	0.0396286	0.589549
Sod1:chr16:90222775-90222925:1	Sod1	intron;exon	no-junctions	FALSE	FALSE	0.126418	0.0776699	0.00684302	0.0396676	0.6609
Gabarapl2:chr8:111952262-111952553:1	Gabarapl2	UTR3	no-junctions	FALSE	FALSE	0.288493	0.140777	0.00693145	0.040116	0.432988
Taf10:chr7:105742842-105743483:-1	Taf10	UTR3	across-junctions	FALSE	FALSE	0.267423	0.296117	0.00692608	0.040116	0.282941
Sptbn1:chr11:30217741-30218249:-1	Sptbn1	intron;exon	no-junctions	FALSE	FALSE	0.251216	0.288026	0.00696718	0.0402264	-0.371462
Rsrp1:chr4:134925221-134925511:1	Rsrp1	intron;exon	no-junctions	FALSE	FALSE	0.184765	0.140777	0.00696517	0.0402264	-0.637029
Nudcd2:chr11:40739507-40740046:1	Nudcd2	UTR3	no-junctions	TRUE	FALSE	0.285251	0.174757	0.00697753	0.0402541	-0.279738
Sdc2:chr15:33032936-33033267:1	Sdc2	UTR3	no-junctions	FALSE	TRUE	0.470016	0.270227	0.00698417	0.0402604	0.322845
Hnrnph1:chr11:50385840-50386140:1	Hnrnph1	UTR3	no-junctions	FALSE	FALSE	0.102107	0.0291262	0.00699808	0.0402968	0.91316
Rnf167:chr11:70650607-70651081:1	Rnf167	UTR3	no-junctions	FALSE	FALSE	0.13128	0.0614887	0.00707737	0.0407005	0.620223
Creb3l2:chr6:37331001-37331629:-1	Creb3l2	UTR3	no-junctions	FALSE	FALSE	0.106969	0.0210356	0.00711051	0.0408263	1.01709
Rbms1:chr2:60750193-60750741:-1	Rbms1	UTR3	no-junctions	TRUE	FALSE	0.275527	0.15534	0.00712018	0.0408494	0.49918
Cwf19l2:chr9:3411383-3428872:1	Cwf19l2	intron;exon	across-junctions	FALSE	FALSE	0.105348	0.0938511	0.00716093	0.0410103	-0.595883
Nudcd2:chr11:40739162-40739700:1	Nudcd2	UTR3	no-junctions	FALSE	FALSE	0.222042	0.0857605	0.00715641	0.0410103	0.478188
Zbtb20:chr16:43639982-43640592:1	Zbtb20	UTR3	no-junctions	TRUE	FALSE	0.28201	0.33657	0.00716701	0.0410103	-0.365193
Echs1:chr7:140105710-140106052:-1	Echs1	UTR3	no-junctions	FALSE	FALSE	0.213938	0.179612	0.00717086	0.0410103	0.27115
Ubxn4:chr1:128252165-128256203:1	Ubxn4	UTR5;intron;exon	across-junctions	FALSE	FALSE	0.145867	0.0695793	0.00725142	0.0413456	0.645201
Crispld2:chr8:120052156-120052421:1	Crispld2	UTR3	no-junctions	FALSE	FALSE	0.288493	0.0970874	0.00725782	0.0413456	0.517739
Trim35:chr14:66297679-66298163:1	Trim35	intron;exon	no-junctions	FALSE	TRUE	0.294976	0.313916	0.00724822	0.0413456	-0.314179
Dynlt3:chrX:9654964-9655666:-1	Dynlt3	UTR3	no-junctions	FALSE	FALSE	0.145867	0.0631068	0.00725802	0.0413456	0.722215
Vma21:chrX:71822535-71823041:1	Vma21	UTR3	no-junctions	FALSE	FALSE	0.113452	0.0420712	0.00729468	0.0415218	0.863212
Aga:chr8:53517682-53521060:1	Aga	UTR3	across-junctions	FALSE	FALSE	0.141005	0.0453074	0.00733009	0.0416906	0.725196
Tcf4:chr18:69684321-69685149:1	Tcf4	UTR3	no-junctions	FALSE	FALSE	0.15235	0.0533981	0.00734747	0.0417567	0.75654
Pa2g4:chr10:128558634-128559290:-1	Pa2g4	UTR3	across-junctions	TRUE	FALSE	0.236629	0.153722	0.00740545	0.0420532	0.428086
Echs1:chr7:140105993-140112582:-1	Echs1	UTR3	across-junctions	FALSE	FALSE	0.0794165	0.118123	0.00747913	0.042372	-0.571496
Lama2:chr10:27350016-27369358:-1	Lama2	intron;exon	across-junctions	FALSE	FALSE	0.141005	0.0469256	0.00752163	0.0425795	0.941805
Fam177a:chr12:55138964-55139805:1	Fam177a	UTR3	no-junctions	FALSE	FALSE	0.188006	0.0566343	0.00757951	0.0428736	0.649185
Dlgap4:chr2:156761744-156762687:1	Dlgap4	UTR3	across-junctions	TRUE	FALSE	0.147488	0.108414	0.00759457	0.0429253	0.551734
Pcolce2:chr9:95686661-95692917:1	Pcolce2	intron;exon	across-junctions	FALSE	FALSE	0.183144	0.194175	0.00764617	0.0431833	0.478432
Phb2:chr6:124715587-124716104:1	Phb2	intron;exon	across-junctions	FALSE	FALSE	0.205835	0.106796	0.00769747	0.0434392	0.520088
Cir1:chr2:73284920-73306863:-1	Cir1	intron;exon	across-junctions	TRUE	FALSE	0.178282	0.144013	0.00773582	0.0435876	-0.285091
Efhd1:chr1:87310189-87310459:1	Efhd1	UTR3	no-junctions	FALSE	FALSE	0.0551053	0.126214	0.00780603	0.0439491	0.734904
Ubxn6:chr17:56068181-56068651:-1	Ubxn6	UTR3	no-junctions	FALSE	FALSE	0.252836	0.220065	0.00781636	0.0439731	0.363657
Capza2:chr6:17666187-17666972:1	Capza2	UTR3	no-junctions	FALSE	FALSE	0.474878	0.320388	0.00784147	0.0440801	-0.255143
Nid1:chr13:13510022-13510542:1	Nid1	UTR3	no-junctions	FALSE	FALSE	0.294976	0.326861	0.00784978	0.0440926	-0.43297
Hnrnpa3:chr2:75661277-75662706:1	Hnrnpa3	intron;exon	across-junctions	FALSE	FALSE	0.100486	0.0614887	0.0078585	0.0441074	-0.816788
Nucks1:chr1:131910599-131919010:1	Nucks1	UTR5;intron;exon	across-junctions	FALSE	FALSE	0.111831	0.0550162	0.00789458	0.0442756	0.765535
Rab10:chr12:3247428-3248537:-1	Rab10	UTR3	no-junctions	FALSE	FALSE	0.426256	0.2589	0.00798199	0.0447312	0.312174
Sarnp:chr10:128821876-128833373:1	Sarnp	UTR5;intron;exon	across-junctions	TRUE	FALSE	0.147488	0.0533981	0.00802082	0.0448448	0.643101
Col4a1:chr8:11234894-11241150:-1	Col4a1	intron;exon	across-junctions	FALSE	FALSE	0.10859	0.0161812	0.00805714	0.0450059	1.21079
Sp3:chr2:72936865-72971004:-1	Sp3	UTR3	across-junctions	FALSE	FALSE	0.269044	0.186084	0.0080637	0.0450059	-0.365856
Ankrd11:chr8:122892348-122893668:-1	Ankrd11	UTR3	no-junctions	FALSE	FALSE	0.110211	0.0776699	0.00806827	0.0450059	-0.669917
Mast4:chr13:103023078-103023585:-1	Mast4	intron;exon	no-junctions	TRUE	FALSE	0.105348	0.0226537	0.00809426	0.0451162	0.989081
Smim10l1:chr6:133106545-133107301:1	Smim10l1	UTR3	no-junctions	FALSE	FALSE	0.199352	0.150485	0.00811562	0.0452005	-0.531389
Arl2bp:chr8:94673733-94674033:1	Arl2bp	UTR3	no-junctions	FALSE	FALSE	0.111831	0.0420712	0.00814536	0.0452965	0.819839
Cir1:chr2:73306285-73312701:-1	Cir1	UTR5;intron;exon	across-junctions	FALSE	FALSE	0.100486	0.038835	0.00819993	0.045565	0.750989
Tra2b:chr16:22258876-22266005:-1	Tra2b	UTR3	across-junctions	FALSE	FALSE	0.290113	0.145631	0.00824315	0.0457567	0.351012
Higd1a:chr9:121848563-121848899:-1	Higd1a	UTR3	no-junctions	FALSE	FALSE	0.200972	0.0760518	0.00824707	0.0457567	0.615119
Ufm1:chr3:53856483-53857061:-1	Ufm1	UTR3	no-junctions	FALSE	FALSE	0.0988655	0.108414	0.00828931	0.0459208	-0.664462
Sar1b:chr11:51791289-51791538:1	Sar1b	UTR3	no-junctions	FALSE	FALSE	0.113452	0.0355987	0.00837379	0.046201	0.838495
Sbds:chr5:130248302-130255316:-1	Sbds	UTR3	across-junctions	FALSE	FALSE	0.10859	0.11165	0.00837815	0.046201	-0.594823
Aimp1:chr3:132673880-132677273:-1	Aimp1	UTR5;intron;exon	across-junctions	FALSE	FALSE	0.110211	0.0453074	0.00835935	0.046201	0.791489
Lmo4:chr3:144188530-144188687:-1	Lmo4	UTR3	no-junctions	TRUE	FALSE	0.197731	0.0614887	0.00837244	0.046201	0.611789
Denr:chr5:123926988-123927719:1	Denr	UTR3	across-junctions	FALSE	FALSE	0.338736	0.229773	0.0084777	0.0467144	-0.33219
Ptms:chr6:124913681-124914057:-1	Ptms	UTR3	no-junctions	TRUE	FALSE	0.802269	0.768608	0.00849952	0.046799	-0.252228
Clint1:chr11:45910163-45910625:1	Clint1	UTR3	no-junctions	FALSE	FALSE	0.231767	0.114887	0.00860001	0.0472875	0.440776
Paip2:chr18:35613252-35616624:1	Paip2	UTR3	across-junctions	FALSE	FALSE	0.333874	0.262136	0.00872902	0.047917	-0.330525
Rbx1:chr15:81466368-81466410:1	Rbx1	UTR5;exon	no-junctions	FALSE	FALSE	0.128039	0.0501618	0.00873855	0.047933	0.825809
Gabarapl1:chr6:129541705-129541951:1	Gabarapl1	UTR3	no-junctions	FALSE	FALSE	0.12966	0.0566343	0.00877422	0.0480923	0.674305
Srsf6:chr2:162934598-162934862:1	Srsf6	UTR3	no-junctions	FALSE	FALSE	0.106969	0.0275081	0.00897414	0.0491509	0.908864
Col4a1:chr8:11198423-11199138:-1	Col4a1	UTR3	no-junctions	TRUE	FALSE	0.711507	0.322006	0.00898205	0.049157	0.293502
Ifi211:chr1:173899135-173902214:-1	Ifi211	intron;exon	across-junctions	FALSE	FALSE	0.123177	0.108414	0.00905122	0.0494609	-0.57211
Skp1a:chr11:52243732-52246316:1	Skp1a	UTR3	across-junctions	FALSE	FALSE	0.327391	0.158576	0.00906941	0.0495229	0.400904
Casc4:chr2:121867253-121905982:1	Casc4	intron;exon	across-junctions	FALSE	FALSE	0.13128	0.0987055	0.00909662	0.0495968	-0.360383
H1f0:chr15:79028504-79029740:1	H1f0	UTR3	no-junctions	FALSE	FALSE	0.141005	0.15534	0.0090942	0.0495968	-0.34736
Zbtb38:chr9:96682770-96683098:-1	Zbtb38	UTR3	no-junctions	FALSE	FALSE	0.155592	0.0420712	0.00911475	0.0496582	0.668182
Strn3:chr12:51661160-51691849:-1	Strn3	UTR5;intron;exon	across-junctions	FALSE	FALSE	0.207455	0.18932	0.00913481	0.0497146	-0.351201
Ywhaz:chr15:36770770-36771103:-1	Ywhaz	UTR3	no-junctions	TRUE	FALSE	0.256078	0.199029	0.00913882	0.0497146	-0.296587
Man1a:chr10:53906947-53907464:-1	Man1a	UTR3	no-junctions	FALSE	FALSE	0.149109	0.106796	0.00916589	0.0498245	0.549019
