# Supplementary material for: Integration mapping of cardiac fibroblast single-cell transcriptomes elucidates cellular principles of fibrosis in diverse pathologies
Source: Sci Adv. 2024 Jun 21;10(25):eadk8501. doi: 10.1126/sciadv.adk8501 (PMC11192082; doi:10.1126/sciadv.adk8501)
Supplement: Supplementary file 2 — Tables S1 to S10 [file sciadv.adk8501_tables_s1_to_s10.zip › Table S9.xlsx]

## Sheet: F-SH
Gene	baseMean	population1_pct	population2_pct	log2FoldChange	lfcSE	stat	pvalue	padj
Cd74	112.528	0.230769	0.154806	1.40162	0.404844	3.46213	0.000535926	7.64004e-09
Inmt	158.915	0.0989011	0.228464	-1.18795	0.353184	-3.36355	0.000769458	1.64389e-08
Rbp4	47.1108	0.0392465	0.131086	-1.6286	0.494492	-3.29348	0.000989569	3.01745e-08
H2-Eb1	40.0064	0.1146	0.0599251	1.37065	0.492882	2.78089	0.00542094	2.00399e-05
Igf1	583.846	0.452119	0.635456	-0.956505	0.348644	-2.7435	0.00607883	2.52026e-05
Ccl2	384.276	0.0502355	0.158552	-3.8334	1.41762	-2.70412	0.00684857	3.36066e-05
Trim30a	105.331	0.229199	0.163546	0.968795	0.367704	2.63471	0.00842083	6.49414e-05
Cyp1b1	169.719	0.287284	0.213483	1.00368	0.389044	2.57986	0.00988409	0.000106523
Gm26532	164.028	0.302983	0.191011	1.12643	0.451137	2.49686	0.0125299	0.000239311
Syk	63.5086	0.172684	0.0961298	1.21384	0.488792	2.48334	0.0130156	0.000249816
Hsd11b1	457.379	0.434851	0.54432	-0.8234	0.338651	-2.43141	0.0150402	0.0003987
Hspa4l	278.061	0.33438	0.489388	-0.794508	0.330051	-2.40723	0.0160742	0.000436779
Zbtb16	638.923	0.733124	0.48814	1.08215	0.448647	2.41202	0.0158643	0.000436779
Runx1	51.6823	0.136578	0.0661673	1.19556	0.50483	2.36825	0.0178723	0.000611866
Pamr1	164.499	0.313972	0.200999	0.822209	0.350445	2.34619	0.0189667	0.000718794
Irgm2	54.0022	0.136578	0.082397	1.17834	0.508583	2.31691	0.0205087	0.000810275
S1pr3	150.773	0.210361	0.3196	-0.801118	0.345611	-2.31797	0.0204508	0.000810275
Stip1	415.594	0.527473	0.661673	-0.73994	0.318725	-2.32156	0.0202566	0.000810275
Fgf16	29.1703	0.100471	0.0499376	1.22786	0.545852	2.24943	0.0244849	0.00151964
Postn	284.862	0.186813	0.11236	0.854822	0.384597	2.22264	0.02624	0.00164564
Heyl	218.131	0.282575	0.425718	-0.792301	0.356545	-2.22216	0.0262723	0.00164564
Mthfd2	80.3178	0.1146	0.189763	-0.886124	0.398735	-2.22234	0.0262606	0.00164564
Pdzrn3	103.578	0.174254	0.123596	1.09184	0.489048	2.23259	0.0255762	0.00164564
Crlf1	72.3471	0.0800628	0.133583	-1.25996	0.568195	-2.21748	0.0265906	0.00165167
Penk	411.588	0.367347	0.465668	-0.793625	0.359637	-2.20674	0.0273324	0.00169434
Map3k6	101.116	0.273155	0.183521	0.811944	0.36772	2.20805	0.0272409	0.00169434
Ahsa2	264.473	0.384615	0.563046	-0.705416	0.321266	-2.19574	0.0281105	0.00181696
Mfsd4a	50.1736	0.150706	0.0898876	1.05157	0.487473	2.15719	0.0309909	0.00248303
Il17ra	78.5417	0.215071	0.138577	0.90315	0.418881	2.1561	0.0310757	0.00248303
Fn1	397.046	0.417582	0.330836	0.691157	0.321594	2.14916	0.0316216	0.0025654
Spon2	469.091	0.389325	0.558052	-0.772515	0.360144	-2.14502	0.0319513	0.00258295
Ccn5	130.033	0.0989011	0.1598	-0.820868	0.38407	-2.13729	0.0325747	0.00269381
Nox4	110.226	0.141287	0.13608	1.0195	0.48151	2.11731	0.0342339	0.00315713
Ly6c1	1139.16	0.643642	0.601748	0.796699	0.378633	2.10415	0.0353658	0.00346848
Ccl11	465.791	0.142857	0.217228	-0.752095	0.359138	-2.09417	0.0362451	0.00359679
Fndc1	553.319	0.626374	0.498127	0.7257	0.346068	2.09699	0.0359947	0.00359679
Trib3	69.6046	0.103611	0.149813	-0.877293	0.422043	-2.07868	0.0376464	0.00404257
Angptl1	147.507	0.189953	0.308365	-0.818213	0.40076	-2.04165	0.0411858	0.00553574
Stc2	63.8173	0.178964	0.0923845	0.934351	0.466807	2.00158	0.04533	0.00775253
Ssc5d	197.94	0.434851	0.314607	0.661981	0.333696	1.98378	0.0472802	0.0088247
Srpx	254.586	0.287284	0.443196	-0.843354	0.425619	-1.98147	0.0475382	0.0088247
Prrt4	50.4512	0.147567	0.0724095	0.95348	0.481931	1.97846	0.047877	0.0088484
Tgfbi	278.953	0.436421	0.29588	0.727658	0.368557	1.97434	0.0483426	0.00896381
Xylt1	176.502	0.312402	0.263421	0.806179	0.410401	1.96437	0.0494872	0.00956753
Anpep	204.172	0.44898	0.313358	0.695327	0.358704	1.93844	0.0525694	0.0111203
Irf7	79.8786	0.160126	0.116105	0.807776	0.416613	1.93891	0.0525119	0.0111203
Ccn2	885.884	0.499215	0.410737	0.743296	0.38368	1.93728	0.0527109	0.0111203
Cmah	102.932	0.131868	0.0761548	0.948473	0.489407	1.93801	0.0526226	0.0111203
Gbp6	41.8542	0.105181	0.0674157	1.04671	0.546974	1.91363	0.0556669	0.01253
Ccl7	725.161	0.183673	0.262172	-1.91372	1.00134	-1.91116	0.0559838	0.01253
Arhgef3	98.3693	0.248038	0.162297	0.77645	0.406128	1.91184	0.0558972	0.01253
Plcxd3	116.719	0.202512	0.162297	0.768284	0.400989	1.91597	0.0553683	0.01253
Crebrf	263.726	0.497645	0.393258	0.642486	0.335308	1.9161	0.0553518	0.01253
Tap1	44.1679	0.127159	0.0811486	0.89369	0.46793	1.90988	0.0561486	0.01253
Pdk4	42.9164	0.135008	0.0786517	0.951065	0.499417	1.90435	0.0568647	0.0129006
Vipr2	53.3905	0.153846	0.0961298	0.843806	0.444265	1.89933	0.0575209	0.0132267
Irgm1	71.6253	0.183673	0.129838	0.775749	0.410651	1.88907	0.0588824	0.014184
Snx30	32.4471	0.102041	0.0586767	0.950658	0.505655	1.88005	0.060101	0.0147944
Acvr1b	37.9457	0.10989	0.0674157	1.00159	0.532466	1.88103	0.0599673	0.0147944
Tcta	90.1298	0.259027	0.156055	0.824609	0.442964	1.86157	0.0626636	0.0170037
Ret	387.941	0.453689	0.580524	-0.583002	0.315027	-1.85064	0.0642209	0.0183289
Ccdc86	60.9812	0.11303	0.181024	-0.769275	0.416394	-1.84747	0.0646793	0.0185179
Mfsd7a	32.2041	0.103611	0.0599251	0.958618	0.520657	1.84117	0.0655968	0.0192061
Fam214b	45.0083	0.149137	0.0836454	0.877995	0.478528	1.83478	0.0665379	0.0199362
H2-Q4	179.74	0.359498	0.297129	0.66968	0.366428	1.82759	0.0676108	0.0208337
Slc11a2	40.8952	0.130298	0.0749064	0.877836	0.48121	1.82423	0.068118	0.0210966
Ackr2	123.835	0.188383	0.169788	0.648976	0.356923	1.81825	0.0690259	0.0218304
Dkk3	81.5896	0.161695	0.11985	0.69775	0.387183	1.80212	0.0715266	0.0245494
Cd36	94.9799	0.139717	0.10362	0.949617	0.528892	1.79548	0.0725769	0.0255383
Chordc1	451.162	0.536892	0.721598	-0.631192	0.352966	-1.78825	0.0737351	0.0266956
Fgfr2	71.2813	0.117739	0.0961298	0.85455	0.478362	1.78641	0.0740332	0.0267162
Ifi203	497.519	0.609105	0.535581	0.594306	0.333088	1.78423	0.0743859	0.0268132
Wee1	50.1071	0.152276	0.0961298	0.778393	0.437453	1.77938	0.0751781	0.0271327
Arid5b	242.857	0.400314	0.285893	0.637653	0.358309	1.77962	0.0751388	0.0271327
Fblim1	97.165	0.210361	0.157303	0.691847	0.391267	1.76822	0.0770237	0.0292853
Grwd1	37.9891	0.0737834	0.123596	-0.86016	0.489778	-1.75622	0.0790503	0.0318125
Il1b	47.1539	0.120879	0.0848939	1.02099	0.583905	1.74855	0.0803686	0.0333773
Arntl	207.391	0.326531	0.465668	-0.611117	0.35115	-1.74033	0.0818016	0.03517
Angptl4	86.9672	0.210361	0.139825	0.804565	0.462854	1.73827	0.0821638	0.0352953
Csad	108.988	0.282575	0.208489	0.631751	0.366225	1.72504	0.0845208	0.0386834
Foxo3	187.231	0.389325	0.308365	0.646053	0.375319	1.72134	0.0851883	0.0393287
Zfhx4	67.7674	0.138148	0.0873908	0.702492	0.409711	1.71461	0.0864176	0.0409525
Rab31	78.8415	0.213501	0.146067	0.68586	0.400782	1.71131	0.0870245	0.0415141
Metrnl	237.552	0.430141	0.359551	0.553851	0.324136	1.7087	0.0875063	0.0415823
Prkar2b	92.718	0.155416	0.235955	-0.652109	0.381788	-1.70804	0.087629	0.0415823
Pex11b	70.5786	0.138148	0.218477	-0.694296	0.408815	-1.69831	0.0894487	0.0443229
Pdgfrl	170.214	0.33124	0.257179	0.578077	0.341734	1.6916	0.0907223	0.0461477
C4b	156.399	0.216641	0.111111	2.02081	1.19633	1.68918	0.0911852	0.0464833
Cpne8	191.778	0.370487	0.299625	0.670999	0.399429	1.6799	0.0929775	0.0493616

## Sheet: F-SL
Gene	baseMean	population1_pct	population2_pct	log2FoldChange	lfcSE	stat	pvalue	padj
Postn	276.121	0.167078	0.0757373	1.50131	0.357125	4.20388	2.62377e-05	3.50253e-13
Lepr	210.147	0.10111	0.241287	-1.41045	0.383104	-3.68165	0.000231726	3.50253e-13
Inmt	533.775	0.102959	0.279491	-1.73152	0.389016	-4.45103	8.54588e-06	3.50253e-13
Ccl11	836.771	0.125154	0.233244	-1.63346	0.321809	-5.07586	3.85755e-07	3.50253e-13
Gnai1	138.306	0.0696671	0.16622	-1.42412	0.363158	-3.9215	8.80007e-05	3.50253e-13
Cst6	93.0287	0.107891	0.0341823	1.51826	0.460001	3.30056	0.000964912	9.69034e-11
Dkk3	104.674	0.1418	0.0710456	1.16975	0.368231	3.17668	0.00148972	6.7749e-10
Olfml2a	157.047	0.224414	0.115952	1.06247	0.349447	3.04043	0.00236241	5.44797e-09
Ccn1	1987.87	0.504932	0.41622	0.983487	0.328461	2.99423	0.00275141	1.00583e-08
9930111J21Rik2	75.9733	0.107275	0.0549598	1.10371	0.392281	2.81357	0.00489941	1.42268e-07
Enpp1	212.009	0.25894	0.163539	0.96852	0.349715	2.76946	0.00561498	2.47196e-07
Penk	977.683	0.401973	0.547587	-0.868242	0.31564	-2.75073	0.00594619	2.54928e-07
Igf1	1240.28	0.492602	0.662869	-0.879372	0.319116	-2.75565	0.00585762	2.54928e-07
Ptgfr	78.546	0.0641184	0.120643	-1.09589	0.397106	-2.75969	0.0057857	2.54928e-07
Chn2	97.2909	0.146732	0.0743968	1.07116	0.39707	2.69767	0.00698268	5.0939e-07
Tgfbi	809.057	0.548089	0.355898	0.955322	0.362263	2.63709	0.00836201	1.11923e-06
Flrt2	126.489	0.159679	0.0884718	0.957576	0.371116	2.58026	0.00987266	2.30338e-06
Pamr1	92.5323	0.123921	0.0656836	0.980909	0.382047	2.56751	0.0102433	2.58708e-06
Sept9	186.558	0.24106	0.156166	0.873552	0.341491	2.55805	0.0105261	2.78558e-06
Steap4	208.142	0.120222	0.211126	-0.897854	0.35866	-2.50336	0.0123022	5.49982e-06
Il1b	85.5233	0.11529	0.0603217	1.23183	0.493404	2.49659	0.0125393	5.728e-06
Cilp	558.881	0.265105	0.143432	0.842436	0.347668	2.4231	0.0153886	1.42354e-05
Klf2	5224	0.868681	0.753351	0.830298	0.345397	2.4039	0.0162214	1.66827e-05
Cd74	223.567	0.205302	0.16756	1.00578	0.418322	2.40431	0.0162029	1.66827e-05
Rab31	216.586	0.263872	0.180295	0.795039	0.340064	2.33791	0.0193918	3.58398e-05
Synpo	189.509	0.243527	0.154155	0.812586	0.347747	2.33671	0.0194541	3.58398e-05
Ces1d	431.163	0.364982	0.264075	0.759271	0.325638	2.33164	0.0197196	3.67518e-05
Pdzrn3	205.474	0.172626	0.126005	0.994909	0.42815	2.32374	0.0201394	3.90755e-05
Cxcl14	4134.41	0.318126	0.426944	-0.706052	0.306062	-2.30689	0.0210607	4.64139e-05
Il15	103.197	0.148582	0.0904826	0.850861	0.378195	2.2498	0.0244619	8.9611e-05
Igfbp5	480.598	0.175092	0.121984	0.815621	0.363359	2.24467	0.0247891	9.21998e-05
Gm15261	136.936	0.118989	0.106568	0.926043	0.413411	2.24001	0.0250905	9.44362e-05
Schip1	82.554	0.109741	0.0717158	0.882811	0.400126	2.20633	0.0273608	0.000136441
Igfbp3	171.402	0.0561036	0.113271	-0.873728	0.4001	-2.18378	0.0289786	0.000172424
Ppl	296.05	0.17201	0.312332	-0.892157	0.415559	-2.14688	0.0318025	0.000256525
Hacd4	62.3382	0.103576	0.0482574	1.00707	0.474908	2.12056	0.0339588	0.000332141
Inhba	162.922	0.183107	0.122654	0.738353	0.348389	2.11933	0.0340623	0.000332141
Atp9a	247.883	0.310111	0.213137	0.710317	0.338792	2.09661	0.0360277	0.00039008
Map3k6	168.103	0.22873	0.152815	0.722545	0.344921	2.09481	0.0361875	0.00039008
Cirbp	130.583	0.209618	0.115952	0.794226	0.379623	2.09215	0.0364255	0.00039008
Pim3	229.253	0.289149	0.191689	0.707623	0.3383	2.0917	0.0364654	0.00039008
Mgarp	71.2706	0.0653514	0.103887	-0.847777	0.403505	-2.10103	0.0356383	0.00039008
Gstk1	94.1553	0.0924784	0.151475	-0.815037	0.388349	-2.09873	0.035841	0.00039008
Zbtb16	1216.98	0.628853	0.510054	1.02565	0.491181	2.08812	0.0367868	0.000396768
A4galt	270.993	0.317509	0.231903	0.709597	0.34534	2.05478	0.0399007	0.000561521
Trib2	123.387	0.175709	0.109249	0.779604	0.382526	2.03804	0.0415459	0.000659941
Irgm2	119.224	0.135635	0.0951743	0.812313	0.400043	2.03056	0.0422992	0.000700764
Ass1	99.7988	0.138718	0.0824397	0.889988	0.440323	2.02121	0.0432576	0.000759525
Gadd45a	283.471	0.327374	0.190349	0.78447	0.395386	1.98406	0.0472487	0.00106567
Irf7	104.611	0.12762	0.0931635	0.726352	0.365592	1.98678	0.0469464	0.00106567
Gm34455	99.3175	0.0579531	0.114611	-0.948792	0.477968	-1.98505	0.0471387	0.00106567
Sorbs1	101.64	0.125154	0.0904826	0.847518	0.427711	1.98152	0.0475328	0.00107386
Gm26532	496.893	0.397041	0.246649	0.927089	0.471652	1.96562	0.0493423	0.0012471
Ssc5d	253.241	0.310727	0.217828	0.659017	0.336389	1.95909	0.0501017	0.00126442
Csrnp1	90.9752	0.117756	0.0764075	0.890962	0.45437	1.96087	0.0498937	0.00126442
Unc5b	229.31	0.291615	0.197051	0.693436	0.3537	1.96052	0.049935	0.00126442
Ly6c1	277.832	0.215166	0.164209	0.856083	0.437732	1.95573	0.0504975	0.00128708
Bhlhe41	110.518	0.152281	0.101206	0.715222	0.368177	1.9426	0.0520643	0.00145146
Ret	239.823	0.18619	0.294236	-0.670706	0.345631	-1.94053	0.0523159	0.00145815
Cd40	89.9492	0.130086	0.0837802	0.730029	0.377219	1.93529	0.0529545	0.00151246
Dapk1	437.295	0.292848	0.434987	-0.668361	0.345897	-1.93226	0.0533278	0.00151246
Srpx	321.844	0.218866	0.308311	-0.831124	0.429988	-1.9329	0.0532485	0.00151246
Pdgfrl	603.135	0.5	0.375335	0.609241	0.317006	1.92186	0.0546236	0.00165801
Id3	3424.21	0.793465	0.715147	0.680656	0.355486	1.91472	0.0555283	0.00175703
Enpp2	987.265	0.524661	0.634048	-0.595098	0.311539	-1.91019	0.0561089	0.00181268
Angptl1	410.744	0.250308	0.338472	-0.669202	0.350855	-1.90735	0.0564758	0.00183818
Tfcp2	110.408	0.0980271	0.163539	-0.724212	0.381125	-1.9002	0.0574075	0.00194859
Ccl19	267.164	0.182491	0.272788	-0.700958	0.369382	-1.89765	0.057742	0.00197058
Arhgdib	470.814	0.448212	0.315013	0.638939	0.338083	1.88989	0.0587732	0.00210229
Ccn5	518.586	0.147965	0.239276	-0.726843	0.386612	-1.88003	0.0601039	0.00225839
Trp53inp1	123.98	0.160912	0.11126	0.675903	0.359383	1.88073	0.0600083	0.00225839
Hspa4l	535.064	0.311961	0.469169	-0.661822	0.353414	-1.87266	0.0611159	0.00238282
Bmp4	796.63	0.61344	0.456434	0.654651	0.349709	1.87199	0.0612081	0.00238282
Myorg	66.6009	0.0641184	0.103887	-0.805273	0.430834	-1.8691	0.0616083	0.0024201
Col6a6	484.44	0.299014	0.442359	-0.747301	0.403299	-1.85297	0.0638868	0.00277125
Aspn	2734.44	0.733662	0.603217	0.565704	0.30514	1.85392	0.0637508	0.00277125
Otud1	90.605	0.142417	0.0878016	0.769439	0.418729	1.83756	0.0661276	0.00310891
Apoe	14943.6	0.809494	0.880027	-0.609476	0.331668	-1.83761	0.0661203	0.00310891
Nrep	210.5	0.221948	0.16689	0.624732	0.33987	1.83815	0.0660401	0.00310891
Cd248	122.431	0.14365	0.0965147	0.677958	0.369515	1.83472	0.0665466	0.00315764
Sfrp2	220.328	0.0844636	0.126676	-0.789127	0.432231	-1.82571	0.0678944	0.00340983
Rnf19b	97.9215	0.127004	0.094504	0.722927	0.39639	1.82378	0.0681857	0.003433
Myo1d	185.027	0.185573	0.143432	0.756856	0.416015	1.8193	0.0688656	0.00354466
Pfkl	97.295	0.135018	0.0938338	0.670232	0.372266	1.80041	0.0717955	0.00419645
Socs3	840.468	0.564118	0.396113	0.736932	0.409489	1.79964	0.0719175	0.00419645
Clec11a	129.805	0.162145	0.105228	0.725556	0.403935	1.79622	0.07246	0.00425221
Runx2	181.23	0.204686	0.163539	0.640917	0.356879	1.7959	0.0725109	0.00425221
Sox4	227.179	0.276819	0.152145	0.761488	0.424992	1.79177	0.0731701	0.00437604
Efemp1	573.698	0.309494	0.380697	-0.580823	0.325486	-1.78448	0.0743458	0.00464357
Gpam	114.324	0.0992602	0.154155	-0.663488	0.374308	-1.77257	0.0762998	0.00515087
S1pr3	381.234	0.242293	0.341153	-0.582987	0.332691	-1.75234	0.0797158	0.00618222
Nox4	171.786	0.152281	0.113271	0.629141	0.360381	1.74577	0.0808514	0.0065089
Cp	2846.52	0.82984	0.882038	-0.534352	0.30683	-1.74152	0.0815922	0.00670319
Arid5b	409.684	0.367448	0.292895	0.58944	0.3389	1.73927	0.081987	0.00677452
Ahsa2	495.278	0.382861	0.50134	-0.564863	0.325137	-1.73731	0.0823333	0.00682893
Tsc22d3	5241.52	0.899507	0.843164	0.580661	0.334591	1.73543	0.082664	0.00687821
Hs3st3a1	78.7767	0.112207	0.075067	0.667306	0.38649	1.72658	0.0842429	0.00739881
Bach2	91.9711	0.101726	0.0770777	0.729676	0.423173	1.7243	0.0846546	0.00748135
Ttc9c	122.752	0.121455	0.178284	-0.625108	0.362755	-1.72322	0.0848481	0.00748135
Id1	359.001	0.350801	0.237265	0.704401	0.409698	1.71932	0.0855565	0.00767472
Nckap5l	84.84	0.109125	0.0817694	0.694237	0.404011	1.71836	0.0857306	0.00767472
Crlf2	142.441	0.208385	0.131367	0.712918	0.416711	1.71082	0.0871139	0.00815344
Mdk	160.346	0.171393	0.120643	0.599347	0.351101	1.70705	0.0878122	0.00836247
Fxyd6	901.345	0.648582	0.510724	0.604589	0.355154	1.70233	0.0886934	0.00865325
Dpep1	6323.26	0.864982	0.908177	-0.567793	0.334182	-1.69905	0.0893092	0.00883506
Gpc3	99.7221	0.0721332	0.108579	-0.668753	0.394209	-1.69644	0.0898024	0.00896574
Ddt	230.936	0.222565	0.292895	-0.623558	0.36782	-1.69528	0.0900222	0.0089777
Gbp6	107.155	0.109125	0.0790885	0.663956	0.392841	1.69014	0.0910016	0.00932674
Sfxn2	67.944	0.0721332	0.103217	-0.705128	0.418055	-1.68669	0.0916633	0.0095393
Kcp	72.6859	0.104809	0.0743968	0.65126	0.388511	1.6763	0.0936801	0.0103977
Ccn2	3242.53	0.660912	0.532172	0.56561	0.337815	1.67432	0.0940679	0.0104919
Etv5	67.059	0.105425	0.0676944	0.666583	0.399229	1.66967	0.0949838	0.0107524
Fndc1	574.427	0.451911	0.355898	0.606323	0.362983	1.67039	0.0948426	0.0107524
Fhl2	141.813	0.15783	0.107239	0.57731	0.348546	1.65634	0.0976536	0.0120303
Gpx3	5930.9	0.869297	0.880027	-0.567729	0.34595	-1.64107	0.100783	0.0135324
E2f3	85.7272	0.104809	0.0810992	0.701758	0.428046	1.63944	0.101121	0.0135324
Smim41	831.289	0.412454	0.538874	-0.632814	0.385807	-1.64023	0.100957	0.0135324
Fads3	178.091	0.174476	0.230563	-0.565388	0.344747	-1.64001	0.101003	0.0135324
Rian	297.241	0.177559	0.264745	-0.598594	0.365501	-1.63774	0.101477	0.0136256
Hspa1b	2632.71	0.762639	0.734584	0.550662	0.33666	1.63566	0.10191	0.0137651
Alkal2	85.1045	0.0696671	0.11059	-0.663853	0.406108	-1.63467	0.102119	0.0137735
Aopep	367.782	0.361282	0.310322	0.573276	0.351881	1.62918	0.103276	0.0143473
Dchs1	175.308	0.236745	0.170912	0.561163	0.344773	1.62763	0.103603	0.014428
Fetub	171.838	0.134402	0.181635	-0.673174	0.414438	-1.62431	0.10431	0.0147412
2210408F21Rik	232.657	0.217016	0.197051	0.638384	0.395239	1.61518	0.106271	0.015856
Hspa1a	3956.27	0.763872	0.705094	0.616665	0.382155	1.61365	0.106602	0.0159442
Bace2	160.101	0.162145	0.213807	-0.574921	0.356755	-1.61153	0.107065	0.0161186
Slc9a3r2	393.994	0.437731	0.330429	0.570696	0.355452	1.60555	0.108373	0.0168582
Mthfd2	194.589	0.151048	0.203753	-0.577249	0.361752	-1.5957	0.110555	0.0182374
Tns3	189.094	0.236128	0.179625	0.540497	0.339539	1.59186	0.111417	0.0186829
Lgmn	191.933	0.250308	0.187668	0.574205	0.360867	1.59118	0.111569	0.0186829
Itih5	807.871	0.538841	0.433646	0.502418	0.318145	1.57921	0.114288	0.0205771
Lrrc32	267.733	0.226264	0.297587	-0.614359	0.3906	-1.57286	0.115751	0.0215767
Ak1	148.579	0.195438	0.126676	0.619965	0.394972	1.56964	0.116498	0.0218558
Bvht	107.267	0.154131	0.103887	0.623439	0.397181	1.56966	0.116494	0.0218558
Arhgap22	92.8848	0.114673	0.0857909	0.672451	0.429056	1.56728	0.11705	0.0221416
Naaladl2	437.548	0.2127	0.219169	0.807055	0.516606	1.56222	0.118235	0.0229567
Fibin	1529.22	0.713933	0.595845	0.508379	0.326918	1.55506	0.119931	0.0242331
Deaf1	83.1441	0.122072	0.0824397	0.594258	0.383768	1.54848	0.121507	0.0254501
Spon2	957.755	0.431566	0.489946	-0.59818	0.388516	-1.53965	0.123645	0.027238
Robo1	162.424	0.15783	0.132708	0.638793	0.419555	1.52255	0.127872	0.0312445
Nmb	384.559	0.240444	0.321046	-0.542196	0.357144	-1.51815	0.128978	0.0321915
Fam117b	151.236	0.171393	0.144772	0.618515	0.408382	1.51455	0.129886	0.0325994
Ptpn3	96.0476	0.114057	0.0851206	0.678712	0.447921	1.51525	0.129709	0.0325994
Socs1	176.767	0.221332	0.161528	0.563546	0.372188	1.51414	0.12999	0.0325994
Xylt1	164.079	0.171393	0.142761	0.6227	0.412105	1.51102	0.130782	0.0330043
Tapbpl	103.832	0.100493	0.154826	-0.549183	0.365261	-1.50353	0.132702	0.0348904
Metrnl	187.814	0.250925	0.178284	0.534575	0.356139	1.50103	0.133348	0.0351479
Ldhb	218.522	0.2164	0.276139	-0.534596	0.35731	-1.49617	0.13461	0.0363498
Zfp36	2327.9	0.735512	0.599196	0.56384	0.378333	1.49033	0.136138	0.0376466
Rbfox1	132.328	0.118989	0.097185	0.70168	0.471285	1.48887	0.136523	0.0378397
Zbtb7c	180.083	0.167694	0.130027	0.640048	0.430102	1.48813	0.136716	0.0378397
Stat2	227.031	0.218866	0.197051	0.566332	0.381313	1.48522	0.137486	0.038509
Gbp7	248.033	0.225031	0.201743	0.517297	0.348689	1.48355	0.137929	0.0387782
Fads2	150.312	0.159679	0.210456	-0.538336	0.363049	-1.48282	0.138123	0.0387782
Nck2	76.6955	0.109125	0.077748	0.574602	0.389892	1.47375	0.140549	0.0406932
Acot7	160.737	0.24106	0.160188	0.574418	0.38965	1.47419	0.14043	0.0406932
Abcc9	160.385	0.115906	0.153485	-0.52182	0.353671	-1.47544	0.140094	0.0406932
Fkbp5	1009.66	0.655364	0.579759	0.582593	0.395482	1.47312	0.140719	0.0406932
Zgpat	72.1645	0.0745993	0.11126	-0.604577	0.409959	-1.47473	0.140286	0.0406932
Sult5a1	122.364	0.107275	0.148794	-0.587251	0.400534	-1.46617	0.142602	0.0420461
Tmc6	65.8842	0.110358	0.0690349	0.622179	0.424956	1.4641	0.143166	0.0424881
Sertad1	566.189	0.495684	0.379357	0.568258	0.388906	1.46117	0.143968	0.0430254
Vit	161.572	0.102343	0.160188	-0.618879	0.423783	-1.46037	0.144189	0.0430254
Col27a1	279.316	0.300863	0.242627	0.525785	0.360234	1.45956	0.14441	0.0430546
Ccdc86	116.703	0.119605	0.157507	-0.534442	0.366477	-1.45832	0.144751	0.0432374
Tspan5	137.518	0.177559	0.132708	0.517932	0.355806	1.45566	0.145487	0.0439251
Msx1	170.816	0.210234	0.154826	0.535573	0.369403	1.44983	0.147105	0.0455136
Gjc2	60.255	0.108508	0.060992	0.673225	0.46541	1.44652	0.148031	0.046217
Ust	287.255	0.220715	0.217158	0.665899	0.462828	1.43876	0.150218	0.0489062
Nbl1	536.704	0.449445	0.329759	0.533488	0.371398	1.43643	0.15088	0.0492751
Gm9947	106.111	0.0949445	0.147453	-0.580583	0.404383	-1.43573	0.15108	0.0492805

## Sheet: F-Trans
Gene	baseMean	population1_pct	population2_pct	log2FoldChange	lfcSE	stat	pvalue	padj
Aox3	146.3	0.0819549	0.213496	-1.49139	0.38762	-3.84756	0.000119301	1.15454e-08
C4b	1129.24	0.63609	0.40708	1.16877	0.314083	3.72122	0.000198261	3.00582e-08
Csmd1	117.674	0.103008	0.0365044	1.64976	0.461558	3.57432	0.000351135	1.27687e-07
H2-Q6	38.7889	0.124812	0.0221239	2.15487	0.612685	3.51709	0.000436304	1.93261e-07
Pde10a	255.152	0.183459	0.285398	-1.12319	0.333366	-3.36923	0.000753775	9.02028e-07
Nr4a3	267.255	0.178195	0.294248	-1.03339	0.316242	-3.26774	0.00108411	2.4192e-06
Plac8	61.6416	0.114286	0.0387168	1.6826	0.519912	3.23632	0.00121082	2.95706e-06
Timeless	39.038	0.122556	0.0353982	1.647	0.520635	3.16344	0.00155915	5.82055e-06
Gadd45a	65.8823	0.155639	0.0641593	1.35332	0.445645	3.03677	0.00239128	2.03103e-05
Fndc1	282.615	0.507519	0.234513	1.23741	0.414037	2.98864	0.00280224	3.03115e-05
Tnfrsf12a	259.385	0.202256	0.378319	-1.10295	0.38078	-2.89655	0.00377285	7.09922e-05
Serpina3n	1587.38	0.844361	0.627212	1.16838	0.409766	2.85133	0.00435373	9.50271e-05
Syk	50.0897	0.148872	0.0464602	1.42984	0.501534	2.85092	0.00435925	9.50271e-05
Bmp4	191.158	0.322556	0.20354	0.933123	0.330059	2.82714	0.00469659	0.000111765
Has2	77.9343	0.0766917	0.126106	-1.12177	0.400603	-2.80019	0.00510725	0.000136041
Tmem140	186.416	0.376692	0.209071	0.93871	0.336696	2.78801	0.00530332	0.000143692
Adgrl3	36.32	0.106767	0.0320796	1.65071	0.60001	2.75114	0.00593884	0.00019345
Zbtb16	675.976	0.76015	0.397124	1.18334	0.431407	2.74297	0.00608865	0.000197669
Pdk4	76.2643	0.186466	0.0829646	1.09631	0.408992	2.68051	0.00735111	0.000339398
Irgm2	96.9569	0.252632	0.0984513	1.28229	0.481791	2.66151	0.0077791	0.000385362
Lgmn	204.64	0.450376	0.21792	1.11845	0.428559	2.6098	0.00905945	0.000592755
Il17ra	99.8961	0.263158	0.123894	1.10163	0.423364	2.60208	0.0092659	0.000607327
Foxo3	219.296	0.439098	0.237832	0.906024	0.354168	2.55818	0.0105222	0.000865858
Tcim	73.47	0.139098	0.0719027	1.05136	0.412762	2.54713	0.0108613	0.000907075
Spry2	122.739	0.27594	0.151549	0.998727	0.392622	2.54374	0.0109674	0.000907075
Lvrn	199.314	0.358647	0.174779	0.987215	0.388802	2.53912	0.0111131	0.000909016
Ces1d	266.227	0.360902	0.25	0.786607	0.310666	2.532	0.0113414	0.000932942
Tmem176b	1056.36	0.706015	0.429204	1.00217	0.402878	2.48752	0.0128639	0.00133424
C7	1300.02	0.481203	0.640487	-1.04413	0.424667	-2.45871	0.0139439	0.00165714
Serpina3g	50.7488	0.154887	0.0143805	2.92659	1.19376	2.45158	0.0142232	0.00170421
Gbp5	55.5996	0.149624	0.0586283	1.31781	0.539216	2.44393	0.0145281	0.00176207
Pgf	432.569	0.455639	0.300885	0.723548	0.296588	2.43958	0.0147045	0.00177249
Ifi47	50.1606	0.128571	0.039823	1.37514	0.566216	2.42864	0.0151554	0.00181671
Csf2rb2	35.453	0.118045	0.0331858	1.47012	0.604387	2.43242	0.0149984	0.00181671
Cfb	247.533	0.259398	0.149336	0.918961	0.378749	2.42631	0.0152534	0.00181671
Meox1	430.175	0.280451	0.378319	-0.813242	0.337858	-2.40705	0.016082	0.00208265
Nab2	147.408	0.173684	0.288717	-0.897845	0.376448	-2.38505	0.017077	0.00244262
Snai2	76.014	0.159398	0.0973451	0.947905	0.402358	2.35587	0.0184792	0.00296146
Apod	999.19	0.533835	0.402655	0.705855	0.299537	2.35649	0.0184486	0.00296146
Fabp4	339.118	0.405263	0.259956	0.813958	0.346373	2.34995	0.0187759	0.00303384
Lgals3bp	340.461	0.542857	0.344027	0.873063	0.373618	2.33678	0.0194509	0.00327652
Gda	466.849	0.618797	0.36615	0.964416	0.413056	2.33483	0.0195523	0.00327652
Cyp1b1	506.569	0.602256	0.381637	0.801211	0.344102	2.32841	0.0198903	0.00337506
Serpine1	742.736	0.306767	0.360619	-0.700931	0.3018	-2.3225	0.020206	0.0034634
Rian	229.467	0.224812	0.348451	-0.82469	0.35786	-2.30451	0.0211942	0.00392646
Usp2	81.5548	0.0879699	0.160398	-1.04734	0.455462	-2.29952	0.0214755	0.00400118
Sdc3	161.484	0.339098	0.213496	0.82508	0.359636	2.29421	0.0217784	0.00400436
Vipr2	50.6174	0.154135	0.0641593	1.10551	0.481646	2.29527	0.0217177	0.00400436
Kcnn3	50.2651	0.145865	0.0475664	1.25255	0.549625	2.27892	0.0226719	0.00435343
Sox4	93.0203	0.153383	0.105088	0.939813	0.412281	2.27954	0.0226348	0.00435343
Nova1	57.8093	0.154887	0.0685841	1.05555	0.464696	2.27148	0.023118	0.00453314
Tst	59.633	0.119549	0.0818584	0.962419	0.425162	2.26366	0.0235953	0.00473587
Tmem38b	98.6971	0.247368	0.13385	0.934137	0.413126	2.26114	0.0237506	0.00474165
Zbp1	38.1216	0.132331	0.0420354	1.43758	0.644029	2.23217	0.0256037	0.0057953
G530011O06Rik	202.685	0.312782	0.168142	0.954024	0.427536	2.23145	0.0256516	0.0057953
Gm14964	46.6778	0.107519	0.0608407	1.04278	0.468067	2.22783	0.0258915	0.00585763
Gm20721	68.344	0.127068	0.0663717	0.97449	0.438372	2.22298	0.0262173	0.00598105
Phldb2	100.304	0.21203	0.122788	0.897352	0.405215	2.21451	0.0267939	0.00628557
Tubb2b	66.9915	0.0827068	0.13385	-0.964	0.436339	-2.20929	0.0271545	0.00643885
Samhd1	135.783	0.31203	0.183628	0.826651	0.376132	2.19777	0.0279654	0.00693211
Msc	102.814	0.184211	0.117257	0.824907	0.376093	2.19336	0.0282814	0.00705838
Ifi203	1106.22	0.788722	0.59292	0.780034	0.357402	2.18251	0.0290716	0.00746852
Psmb9	105.633	0.269173	0.138274	0.919059	0.421199	2.18201	0.0291091	0.00746852
Il4ra	118.918	0.314286	0.155973	0.952572	0.437994	2.17485	0.0296411	0.0076533
Tubb6	283.018	0.300752	0.448009	-0.708795	0.325672	-2.17641	0.0295247	0.0076533
Pamr1	53.3459	0.118797	0.0663717	0.966232	0.445535	2.1687	0.0301054	0.00790611
Ndrg1	131.951	0.148872	0.228982	-0.754754	0.349996	-2.15646	0.0310474	0.00856125
Tspan4	183.799	0.345113	0.231195	0.706411	0.32834	2.15146	0.0314397	0.00876685
Fn1	108.525	0.160902	0.110619	0.774639	0.362592	2.13639	0.0326473	0.00969903
Spon2	436.398	0.342857	0.426991	-0.77673	0.365375	-2.12584	0.0335165	0.0103625
H2-T23	527.172	0.658647	0.466814	0.796277	0.375379	2.12127	0.0338995	0.0105785
Slc2a1	46.4053	0.0473684	0.103982	-1.04361	0.49463	-2.10988	0.0348685	0.0113721
Cyp7b1	44.3955	0.118045	0.0420354	1.22322	0.582005	2.10173	0.0355771	0.0118799
Adh1	125.63	0.173684	0.123894	0.77136	0.367853	2.09692	0.0360002	0.0118799
Stk40	182.368	0.242105	0.356195	-0.706699	0.336639	-2.09927	0.0357927	0.0118799
Fbxo32	40.8839	0.102256	0.0519912	1.01454	0.483453	2.09853	0.0358582	0.0118799
Fgf10	84.5342	0.0684211	0.132743	-0.912447	0.442411	-2.06244	0.0391658	0.0151697
Tubb2a	594.7	0.490226	0.659292	-0.67784	0.32908	-2.05981	0.0394171	0.0152704
Actg1	4726.85	0.880451	0.912611	-0.595181	0.290097	-2.05166	0.0402025	0.0160124
Fabp5	121.901	0.163158	0.143805	0.763331	0.373394	2.04431	0.0409234	0.0160895
Sbno2	174.442	0.352632	0.188053	0.860431	0.420797	2.04477	0.040878	0.0160895
Ccl11	900.998	0.248872	0.25885	-0.774842	0.378327	-2.04808	0.0405525	0.0160895
H2-Q4	374.359	0.554135	0.360619	0.741171	0.362236	2.0461	0.0407465	0.0160895
Jade2	53.5907	0.148872	0.0674779	0.928768	0.455256	2.0401	0.0413403	0.0163967
Il3ra	84.939	0.199248	0.118363	0.841907	0.414091	2.03314	0.0420381	0.0170516
Trp53inp1	75.9434	0.155639	0.0973451	0.849228	0.41915	2.02607	0.0427578	0.0177474
Foxs1	127.307	0.117293	0.224558	-0.921825	0.457725	-2.01393	0.044017	0.0189458
Bace2	153.51	0.169925	0.289823	-0.76094	0.377551	-2.01546	0.0438563	0.0189458
Stat2	178.45	0.404511	0.201327	0.823958	0.409863	2.01033	0.0443967	0.0192288
C1s1	1398.43	0.861654	0.778761	0.627793	0.313091	2.00515	0.0449474	0.0197414
Id2	620.025	0.52782	0.428097	0.700877	0.349851	2.00336	0.0451385	0.0197779
Egr2	288.788	0.234586	0.376106	-0.871947	0.438678	-1.98767	0.0468483	0.0219022
Slc10a6	166.758	0.33985	0.192478	0.738081	0.37162	1.98612	0.0470201	0.0219087
Gnai1	125.744	0.12406	0.191372	-0.728836	0.367921	-1.98096	0.0475957	0.0221441
Sgcd	511.193	0.282707	0.311947	-0.735833	0.371597	-1.98019	0.0476821	0.0221441
Fam78b	51.9143	0.0654135	0.100664	-0.909192	0.459013	-1.98076	0.0476186	0.0221441
Rnf24	89.1928	0.115789	0.193584	-0.765597	0.387704	-1.97469	0.0483028	0.022793
Iffo1	50.5722	0.126316	0.0730088	0.884263	0.449904	1.96545	0.0493622	0.0239218
Arid5b	335.761	0.478947	0.316372	0.666858	0.339362	1.96503	0.0494104	0.0239218
Xdh	834.943	0.801504	0.623894	0.687365	0.351838	1.95364	0.0507434	0.025672
Gmppb	159.937	0.201504	0.304204	-0.697864	0.35918	-1.94294	0.0520236	0.0274093
H2-K1	2572.84	0.923308	0.836283	0.717301	0.370317	1.93699	0.0527465	0.0282979
Nr4a1	1163.37	0.453383	0.668142	-0.81351	0.420807	-1.93321	0.0532099	0.0287743
Gpr146	49.1335	0.116541	0.0641593	0.910761	0.472639	1.92697	0.0539834	0.0297688
Cd36	103.835	0.158647	0.102876	0.908207	0.472658	1.92149	0.0546701	0.0297825
Ssc5d	130.831	0.311278	0.178097	0.770015	0.400447	1.92289	0.0544939	0.0297825
Ly6a	3427.38	0.87218	0.733407	0.795036	0.413612	1.92218	0.0545834	0.0297825
H2-D1	3864.23	0.949624	0.911504	0.669325	0.347865	1.92409	0.054343	0.0297825
Cebpd	4413.08	0.945865	0.871681	0.589937	0.30769	1.91731	0.0551989	0.0303799
Phgdh	88.5143	0.0864662	0.183628	-0.85316	0.447225	-1.90767	0.0564333	0.0321825
Hspa4l	275.927	0.328571	0.402655	-0.656223	0.345505	-1.89931	0.0575231	0.0337873
Mndal	481.773	0.592481	0.423673	0.622354	0.329584	1.8883	0.0589853	0.0361181
Tgfb1	217.591	0.217293	0.325221	-0.675564	0.35835	-1.88521	0.0594016	0.0365653
Stat1	194.462	0.378947	0.207965	0.84384	0.448801	1.88021	0.0600796	0.0371789
Txnip	1869.71	0.849624	0.744469	0.536229	0.285168	1.8804	0.060054	0.0371789
Cnn2	181.112	0.232331	0.280973	-0.62587	0.333256	-1.87804	0.060375	0.0374069
Trim30a	115.485	0.235338	0.143805	0.762364	0.406475	1.87555	0.0607169	0.0377231
Lrrc32	156.786	0.185714	0.253319	-0.760755	0.406011	-1.87373	0.0609676	0.0378703
Plin2	260.033	0.458647	0.295354	0.75997	0.406658	1.86882	0.061648	0.0386084
Pde3b	117.324	0.13985	0.185841	-0.664135	0.355685	-1.8672	0.061874	0.0386084
Igf1	1705.68	0.557895	0.75885	-0.695599	0.372321	-1.86828	0.0617232	0.0386084
Hmgcs2	192.847	0.351128	0.247788	0.617997	0.333672	1.85211	0.0640103	0.0424064
B2m	3289.39	0.915789	0.871681	0.686268	0.371217	1.8487	0.0645014	0.0430387
H2-Ab1	50.1412	0.120301	0.0497788	0.824839	0.446758	1.84628	0.0648521	0.0433927
Cpne8	261.864	0.414286	0.298673	0.597521	0.32461	1.84073	0.0656604	0.0444893
Runx1	105.157	0.181955	0.120575	0.673007	0.36573	1.84017	0.0657428	0.0444893
Tppp3	343.787	0.23985	0.360619	-0.681954	0.371723	-1.83458	0.0665686	0.0458241
Sox13	37.9834	0.0578947	0.100664	-0.914083	0.498826	-1.83247	0.0668814	0.0458935
Mthfd2	101.003	0.0842105	0.182522	-0.85861	0.468671	-1.83201	0.06695	0.0458935
Tnfaip2	716.513	0.678947	0.42146	0.754034	0.412342	1.82866	0.0674505	0.0465693

## Sheet: F-WntX
Gene	baseMean	population1_pct	population2_pct	log2FoldChange	lfcSE	stat	pvalue	padj
Hpgd	56.9563	0.117333	0.0533537	2.14588	0.537085	3.99542	6.45804e-05	1.70552e-12
Tmem82	60.0818	0.186667	0.0792683	1.69672	0.45503	3.7288	0.000192393	2.55829e-12
Pdk4	26.1015	0.125333	0.0487805	1.64114	0.538121	3.04976	0.00229022	7.99802e-08
Iigp1	73.8055	0.181333	0.097561	1.42673	0.465001	3.06822	0.00215336	7.99802e-08
Usp2	81.6746	0.157333	0.282012	-1.24907	0.47398	-2.63528	0.00840673	1.82582e-05
Wif1	661.352	0.402667	0.314024	1.18373	0.467679	2.53107	0.0113716	5.57259e-05
Hspa4l	78.8269	0.157333	0.310976	-1.07914	0.44654	-2.41666	0.0156637	0.000187639
Slc16a3	68.7236	0.144	0.196646	-1.17277	0.488706	-2.39974	0.0164068	0.000199996
Fbxo32	35.4101	0.173333	0.0838415	1.26147	0.53231	2.3698	0.0177975	0.000251241
Slit2	74.3179	0.096	0.135671	-1.24512	0.530989	-2.34491	0.0190318	0.000300556
Klf15	55.3454	0.221333	0.134146	1.03724	0.456993	2.26972	0.0232248	0.000634433
Ttc12	25.3407	0.112	0.0564024	1.20656	0.537474	2.24487	0.0247766	0.000763941
Foxs1	51.1586	0.072	0.164634	-1.11363	0.511133	-2.17875	0.0293503	0.00143753
Deptor	34.8683	0.138667	0.0792683	1.11782	0.520501	2.14758	0.0317473	0.00185475
Sft2d3	30.1485	0.136	0.0731707	1.08795	0.514905	2.11292	0.0346076	0.00248267
Afg3l2	28.1523	0.0613333	0.147866	-1.17814	0.561439	-2.09843	0.0358671	0.00270186
Ppm1k	20.2415	0.104	0.0472561	1.15481	0.569515	2.02772	0.0425893	0.00519475
Ifi203	69.5872	0.138667	0.10061	0.98811	0.498012	1.98411	0.0472435	0.00720833
Acsl3	26.4351	0.056	0.121951	-1.13429	0.571967	-1.98313	0.0473526	0.00720833
Ercc3	23.2577	0.106667	0.054878	1.10952	0.565657	1.96147	0.0498241	0.00844801
Penk	147.502	0.176	0.219512	-0.856018	0.439843	-1.94619	0.0516318	0.00906089
Mthfd2	106.026	0.226667	0.198171	0.940462	0.485801	1.9359	0.0528803	0.00906089
Xpc	24.9301	0.122667	0.0685976	1.14401	0.588914	1.94257	0.0520684	0.00906089
Gm26672	30.2685	0.106667	0.070122	0.982596	0.507763	1.93515	0.0529723	0.00906089
Oasl2	45.1695	0.144	0.0960366	0.964868	0.506403	1.90534	0.0567364	0.0115327
Mrpl22	32.412	0.08	0.152439	-1.00629	0.530362	-1.89737	0.0577789	0.0119488
Atp1b1	189.97	0.322667	0.262195	0.783795	0.420862	1.86236	0.0625528	0.0146642
H6pd	23.8872	0.112	0.0625	1.01157	0.544741	1.85697	0.0633161	0.0146642
Flrt2	158.218	0.333333	0.25	1.00661	0.542267	1.85629	0.0634118	0.0146642
Ccbe1	71.5226	0.170667	0.105183	0.990204	0.532099	1.86094	0.0627527	0.0146642
Fam122a	28.1345	0.0666667	0.13872	-0.997009	0.534804	-1.86425	0.0622867	0.0146642
Mrps30	26.3988	0.056	0.131098	-1.07727	0.588943	-1.82916	0.0673754	0.0181916
Dnajc2	60.8154	0.128	0.210366	-0.81758	0.456522	-1.79089	0.0733112	0.0241333
Medag	245.8	0.341333	0.490854	-0.708828	0.395389	-1.79274	0.0730148	0.0241333
Igfbp5	623.589	0.312	0.376524	-0.711478	0.401446	-1.77229	0.0763467	0.0268671
Yars	36.189	0.0906667	0.17378	-0.893389	0.503622	-1.77393	0.0760753	0.0268671
Phlda1	70.8703	0.144	0.192073	-0.842646	0.481632	-1.74956	0.0801935	0.0318916
Tfdp2	121.048	0.389333	0.278963	0.751824	0.430862	1.74493	0.0809974	0.032329
Sik1	64.7594	0.138667	0.219512	-0.883623	0.50773	-1.74034	0.0817995	0.0327784
Zbtb16	360.117	0.650667	0.466463	0.885254	0.510266	1.73489	0.0827605	0.0335011
Arid3a	26.7282	0.0693333	0.11128	-0.97104	0.560733	-1.73173	0.0833209	0.0335858
Fabp4	283.207	0.346667	0.254573	0.836989	0.484591	1.72721	0.0841306	0.0340895
Hist1h4d	28.9329	0.08	0.126524	-0.914694	0.534649	-1.71083	0.087112	0.0383092
Stk17b	228.068	0.4	0.356707	0.704951	0.413083	1.70656	0.0879034	0.0388253
Tada2b	30.8248	0.08	0.146341	-0.897502	0.526934	-1.70325	0.0885204	0.0390453
Chordc1	165.982	0.322667	0.478659	-0.743612	0.437854	-1.69831	0.0894494	0.039833
Snapin	54.8305	0.229333	0.14939	0.77416	0.457885	1.69073	0.0908882	0.0399964
Bnip3	50.3895	0.184	0.120427	0.777334	0.460518	1.68796	0.0914196	0.0399964
Erlin2	24.0298	0.104	0.0640244	0.910293	0.539228	1.68814	0.091384	0.0399964
Ago1	33.047	0.0826667	0.157012	-0.880941	0.521153	-1.69037	0.0909574	0.0399964
Hlf	80.938	0.213333	0.14939	0.767682	0.457796	1.67691	0.0935605	0.0418573
Klhl24	108.97	0.36	0.26372	0.7417	0.441492	1.67999	0.0929601	0.0418573
Adamts19	88.2236	0.130667	0.167683	-0.748496	0.446702	-1.6756	0.0938158	0.0418573
Cracr2b	64.2627	0.213333	0.144817	0.809722	0.485127	1.66909	0.0950991	0.0433799

## Sheet: F-Act
Gene	baseMean	population1_pct	population2_pct	log2FoldChange	lfcSE	stat	pvalue	padj
H2-Ab1	40.241	0.110825	0.0372024	2.37303	0.615838	3.85334	0.000116517	1.81877e-12
Cd74	133.047	0.220361	0.147321	1.76183	0.554451	3.17762	0.00148489	5.19531e-09
Aldh1a2	65.1776	0.137887	0.0610119	1.34905	0.477347	2.82615	0.00471119	7.49029e-07
Penk	79.1996	0.103093	0.144345	-1.15803	0.457096	-2.53344	0.0112948	3.12091e-05
Gadd45a	72.8507	0.190722	0.0982143	1.04724	0.422995	2.47577	0.0132948	5.24554e-05
Col9a2	59.1247	0.152062	0.0714286	1.15547	0.482568	2.39443	0.0166463	0.000121189
Apoe	1552.57	0.53866	0.60119	-0.805303	0.340458	-2.36535	0.0180128	0.000148398
Usp2	64.8426	0.100515	0.16369	-1.03102	0.440095	-2.34273	0.0191432	0.000170905
Hspa4l	290.679	0.349227	0.537202	-0.832698	0.364606	-2.28383	0.0223815	0.000307029
Fndc1	294.578	0.448454	0.30506	0.80916	0.362806	2.23029	0.0257285	0.000516306
Angptl4	52.6072	0.148196	0.0684524	1.09013	0.500146	2.17963	0.0292847	0.000837145
Svep1	326.135	0.472938	0.370536	0.767799	0.356487	2.1538	0.0312562	0.000947025
Per3	54.2933	0.153351	0.0982143	0.953135	0.441296	2.15986	0.0307839	0.000947025
Hmgcs2	59.8798	0.181701	0.0967262	0.949086	0.44364	2.13932	0.0324099	0.000964424
Stc2	124.953	0.271907	0.162202	0.847006	0.395187	2.1433	0.0320887	0.000964424
Cyb561	106.641	0.287371	0.184524	0.834845	0.391935	2.13006	0.0331667	0.000986707
Nfil3	81.3597	0.135309	0.239583	-0.915936	0.430914	-2.12557	0.0335393	0.000986707
Thbs4	566.82	0.29768	0.227679	0.752625	0.354883	2.12077	0.033941	0.000986707
Snai2	42.9969	0.139175	0.0699405	1.00496	0.477153	2.10616	0.0351907	0.00109751
Slc6a6	119.932	0.289948	0.175595	0.797476	0.382561	2.08458	0.0371078	0.00131904
Tnfaip6	199.692	0.238402	0.300595	-0.756048	0.365447	-2.06883	0.0385618	0.00148918
Smcr8	29.4047	0.101804	0.0505952	1.09377	0.53483	2.04508	0.0408472	0.00183335
Mmd	41.6148	0.135309	0.0684524	0.946947	0.465013	2.03639	0.0417113	0.00192337
Gfra1	54.2301	0.145619	0.0877976	0.885331	0.438467	2.01915	0.0434717	0.00221167
Olfml2a	63.0038	0.179124	0.0952381	0.89753	0.451637	1.98728	0.046891	0.00296247
Fbxo32	35.6566	0.115979	0.0610119	0.995742	0.507819	1.96082	0.0499001	0.0037322
Dzip1	53.0759	0.0953608	0.15625	-0.880326	0.449742	-1.9574	0.0503002	0.0037322
Angptl1	142.24	0.176546	0.260417	-0.724322	0.376389	-1.9244	0.0543045	0.00454478
Nr4a2	125.963	0.161082	0.233631	-0.774301	0.402024	-1.92601	0.0541031	0.00454478
Tmem176a	51.1184	0.101804	0.0610119	0.91084	0.471738	1.93081	0.053506	0.00454478
Gadd45g	160.853	0.291237	0.199405	0.718161	0.372473	1.92809	0.0538437	0.00454478
Cst6	646.52	0.501289	0.369048	0.846534	0.441888	1.91572	0.0554007	0.00480424
Nt5dc3	55.4632	0.0953608	0.159226	-0.88845	0.464793	-1.9115	0.0559407	0.0048601
B4galt7	37.4746	0.137887	0.0714286	0.914708	0.480058	1.90541	0.0567266	0.00501312
Il15	51.0525	0.153351	0.0907738	0.841184	0.445405	1.88858	0.0589479	0.00575715
D630033O11Rik	45.9652	0.139175	0.077381	1.01444	0.539372	1.88079	0.0600006	0.00604546
Pik3ip1	42.3477	0.127577	0.0729167	0.905888	0.484254	1.87069	0.0613886	0.00649711
Hspb8	169.419	0.208763	0.308036	-0.713974	0.383615	-1.86117	0.0627196	0.00694397
Igf1	547.292	0.498711	0.5625	-0.66752	0.360869	-1.84976	0.0643483	0.00743567
Galnt15	51.0181	0.128866	0.0922619	0.877819	0.474782	1.84889	0.0644738	0.00743567
Notch4	29.9837	0.101804	0.0491071	0.933589	0.508444	1.83617	0.0663325	0.00820531
Il4ra	58.3669	0.167526	0.108631	0.831051	0.454284	1.82937	0.0673447	0.00855281
Slc9a3r2	203.817	0.42268	0.3125	0.70994	0.389708	1.82172	0.0684973	0.00899037
Gm26532	228.117	0.354381	0.275298	0.704271	0.38957	1.80781	0.0706355	0.0098114
Kitl	51.5441	0.0824742	0.107143	-0.812741	0.449421	-1.80842	0.0705413	0.0098114
Pde4b	193.01	0.302835	0.422619	-0.670065	0.375874	-1.78269	0.0746375	0.011739
Cirbp	64.6236	0.199742	0.127976	0.751834	0.421899	1.78203	0.074745	0.011739
Cmya5	128.225	0.224227	0.171131	0.872217	0.488506	1.78548	0.0741836	0.011739
Ror1	191.753	0.215206	0.186012	0.936332	0.526549	1.77824	0.0753643	0.0119153
Syn3	76.5011	0.166237	0.113095	0.800075	0.450646	1.7754	0.0758322	0.0119923
Dbp	59.5426	0.122423	0.0595238	1.03557	0.58448	1.77178	0.076431	0.012162
Spata2	27.1909	0.100515	0.0520833	0.926763	0.524257	1.76776	0.0771003	0.0123287
Kctd12b	44.2506	0.14433	0.0803571	0.810833	0.459083	1.7662	0.0773622	0.0123287
H2-Q4	125.728	0.259021	0.19494	0.694471	0.396244	1.75264	0.0796645	0.0137254
Tent5a	233.752	0.414948	0.313988	0.681152	0.391365	1.74045	0.0817799	0.0150797
C1qtnf6	81.3593	0.23067	0.139881	0.721994	0.41626	1.73448	0.0828335	0.0156458
Runx1	141.576	0.257732	0.190476	0.760057	0.439244	1.73037	0.0835634	0.01596
Mtr	41.4863	0.123711	0.0744048	0.84569	0.48947	1.72777	0.0840298	0.0160632
Gm20721	57.2725	0.104381	0.0833333	0.949898	0.558815	1.69984	0.0891605	0.0193274
Cytl1	448.244	0.20232	0.133929	0.701477	0.412031	1.70249	0.0886641	0.0193274
Tmem176b	105.352	0.162371	0.119048	0.664124	0.389615	1.70457	0.0882753	0.0193274
Arid5b	247.066	0.425258	0.325893	0.64739	0.381422	1.69731	0.0896381	0.0193274
Has2	211.661	0.256443	0.33631	-0.660021	0.389048	-1.6965	0.0897909	0.0193274
Gucy1a1	45.6552	0.068299	0.120536	-0.803448	0.472573	-1.70016	0.0891015	0.0193274
Nav3	61.8274	0.130155	0.0818452	0.826714	0.488285	1.6931	0.0904366	0.0196207
Clec11a	78.5868	0.190722	0.120536	0.723307	0.430036	1.68197	0.0925753	0.0211
Car8	58.8127	0.0824742	0.130952	-0.765334	0.455126	-1.68159	0.0926487	0.0211
Ttc39b	53.2114	0.145619	0.09375	0.811376	0.486284	1.66852	0.095212	0.0228349
Tnfaip2	616.092	0.684278	0.59375	0.577087	0.345638	1.66963	0.0949927	0.0228349
Dhcr24	32.7307	0.0631443	0.102679	-0.964611	0.578384	-1.66777	0.0953616	0.0228349
Lin52	43.7824	0.0811856	0.116071	-0.812362	0.491725	-1.65206	0.0985213	0.0258399
Myo10	40.7933	0.068299	0.104167	-0.854381	0.517635	-1.65055	0.098831	0.0258399
Cited2	70.2334	0.175258	0.116071	0.682164	0.417341	1.63455	0.102144	0.0293086
Slc1a3	72.446	0.167526	0.122024	0.715997	0.439429	1.62938	0.103233	0.0302404
Bag2	65.3326	0.135309	0.184524	-0.703267	0.432578	-1.62576	0.104002	0.0303839
Hspa1b	1031.75	0.67268	0.605655	0.567232	0.348867	1.62593	0.103965	0.0303839
H2-T23	326.519	0.542526	0.428571	0.587107	0.362042	1.62165	0.104877	0.0310718
Mfsd4a	79.4386	0.21134	0.136905	0.763206	0.47108	1.62012	0.105207	0.0310826
Prg4	1811.68	0.479381	0.592262	-0.686479	0.425161	-1.61463	0.10639	0.0321748
Sbf1	75.9789	0.23067	0.144345	0.666189	0.414092	1.60879	0.107661	0.0334072
Bcl2l12	38.9852	0.125	0.0833333	0.777915	0.485052	1.60378	0.108764	0.0344437
Ifi207	163.598	0.274485	0.206845	0.69898	0.436682	1.60066	0.109452	0.034941
Sec23b	128.896	0.237113	0.308036	-0.67847	0.426304	-1.59152	0.111494	0.0364386
Stip1	354.748	0.475515	0.549107	-0.567422	0.356281	-1.59262	0.111245	0.0364386
Qsox2	45.7769	0.0966495	0.147321	-0.71814	0.450577	-1.59382	0.110975	0.0364386
Ifi204	133.014	0.262887	0.19494	0.66234	0.41832	1.58333	0.113346	0.0381574
Trp53inp1	67.9556	0.193299	0.122024	0.66791	0.421754	1.58365	0.113273	0.0381574
Slc2a8	30.9307	0.113402	0.0580357	0.810453	0.514183	1.5762	0.11498	0.0400654
Irf8	77.121	0.141753	0.18006	-0.645625	0.410015	-1.57464	0.11534	0.0401395
Mafb	251.308	0.402062	0.325893	0.558813	0.35603	1.56957	0.116516	0.0414208
Tns3	141.351	0.323454	0.25	0.600278	0.383266	1.56622	0.117298	0.0420791
Pdss2	41.2236	0.0721649	0.126488	-0.75321	0.481265	-1.56506	0.117568	0.0420791
Hsph1	668.589	0.591495	0.72619	-0.616386	0.396812	-1.55335	0.12034	0.0459015

## Sheet: MFC
Gene	baseMean	population1_pct	population2_pct	log2FoldChange	lfcSE	stat	pvalue	padj
Pde4d	69.4343	0.210526	0.478873	-3.35808	0.671201	-5.00309	5.64182e-07	2.28337e-09
Pde10a	45.1951	0.280702	0.507042	-2.78788	0.6992	-3.98724	6.68476e-05	2.41767e-05
Shroom4	10.5435	0.0526316	0.253521	-3.91208	1.17928	-3.31735	0.000908749	0.00354403
Grk5	41.584	0.403509	0.507042	-1.92966	0.619691	-3.1139	0.00184632	0.0113823

## Sheet: F-SH GO terms
GO.ID	Term	Annotated	Significant	Expected	classicFisher	Fisher_p_adj
GO:0072593	reactive oxygen species metabolic process	248	9	0.88	1.75893e-07	0.00146273
GO:0070887	cellular response to chemical stimulus	2444	24	8.69	3.51731e-07	0.00146273
GO:0007166	cell surface receptor signaling pathway	2097	22	7.45	4.95952e-07	0.00146273
GO:2000379	positive regulation of reactive oxygen species metabolic process	105	6	0.37	1.76518e-06	0.00325521
GO:0009605	response to external stimulus	2106	21	7.49	2.53288e-06	0.00325521
GO:0019221	cytokine-mediated signaling pathway	342	9	1.22	2.58875e-06	0.00325521
GO:0071345	cellular response to cytokine stimulus	675	12	2.4	2.70741e-06	0.00325521
GO:0032722	positive regulation of chemokine production	64	5	0.23	2.94322e-06	0.00325521
GO:0071310	cellular response to organic substance	1961	20	6.97	3.60633e-06	0.00354543
GO:2000377	regulation of reactive oxygen species metabolic process	189	7	0.67	4.15192e-06	0.00367362
GO:0032103	positive regulation of response to external stimulus	378	9	1.34	5.86136e-06	0.00471467
GO:0001817	regulation of cytokine production	612	11	2.18	6.94582e-06	0.00481717
GO:0006952	defense response	1180	15	4.19	7.4612e-06	0.00481717
GO:0001816	cytokine production	618	11	2.2	7.6221e-06	0.00481717
GO:0034097	response to cytokine	764	12	2.72	9.6818e-06	0.00520635
GO:0010033	response to organic substance	2498	22	8.88	1.03045e-05	0.00520635
GO:0032635	interleukin-6 production	143	6	0.51	1.05916e-05	0.00520635
GO:0032675	regulation of interleukin-6 production	143	6	0.51	1.05916e-05	0.00520635
GO:0048584	positive regulation of response to stimulus	1742	18	6.19	1.20989e-05	0.0053958
GO:0032101	regulation of response to external stimulus	784	12	2.79	1.2581e-05	0.0053958
GO:0042221	response to chemical	3189	25	11.33	1.31742e-05	0.0053958
GO:0007165	signal transduction	3905	28	13.88	1.34163e-05	0.0053958
GO:0032602	chemokine production	89	5	0.32	1.50012e-05	0.00553044
GO:0032642	regulation of chemokine production	89	5	0.32	1.50012e-05	0.00553044
GO:0032755	positive regulation of interleukin-6 production	93	5	0.33	1.85859e-05	0.00657792
GO:0001961	positive regulation of cytokine-mediated signaling pathway	48	4	0.17	2.417e-05	0.0082192
GO:0031349	positive regulation of defense response	249	7	0.89	2.50812e-05	0.0082192
GO:0001525	angiogenesis	462	9	1.64	2.91582e-05	0.00879835
GO:0071396	cellular response to lipid	463	9	1.65	2.96586e-05	0.00879835
GO:0048583	regulation of response to stimulus	3103	24	11.03	2.98316e-05	0.00879835
GO:0007154	cell communication	4321	29	15.36	3.10081e-05	0.00885031
GO:0060760	positive regulation of response to cytokine stimulus	52	4	0.18	3.3282e-05	0.00920246
GO:0070372	regulation of ERK1 and ERK2 cascade	262	7	0.93	3.47507e-05	0.00931739
GO:0045088	regulation of innate immune response	182	6	0.65	4.15421e-05	0.0106479
GO:0098542	defense response to other organism	742	11	2.64	4.21197e-05	0.0106479
GO:0070371	ERK1 and ERK2 cascade	278	7	0.99	5.0676e-05	0.0123861
GO:0045089	positive regulation of innate immune response	115	5	0.41	5.17952e-05	0.0123861
GO:0006950	response to stress	2990	23	10.63	5.62106e-05	0.012761
GO:0001959	regulation of cytokine-mediated signaling pathway	117	5	0.42	5.62477e-05	0.012761
GO:0002831	regulation of response to biotic stimulus	284	7	1.01	5.80121e-05	0.0128323
GO:0009967	positive regulation of signal transduction	1239	14	4.4	6.2336e-05	0.0134524
GO:0031347	regulation of defense response	518	9	1.84	7.11214e-05	0.0149829
GO:0016477	cell migration	1263	14	4.49	7.69459e-05	0.0150296
GO:0060759	regulation of response to cytokine stimulus	125	5	0.44	7.70923e-05	0.0150296
GO:0001819	positive regulation of cytokine production	406	8	1.44	7.93846e-05	0.0150296
GO:0032637	interleukin-8 production	65	4	0.23	8.04786e-05	0.0150296
GO:0032677	regulation of interleukin-8 production	65	4	0.23	8.04786e-05	0.0150296
GO:0023052	signaling	4264	28	15.16	8.15351e-05	0.0150296
GO:0051247	positive regulation of protein metabolic process	1275	14	4.53	8.53213e-05	0.0151894
GO:0002682	regulation of immune system process	1110	13	3.95	8.58351e-05	0.0151894
GO:0010628	positive regulation of gene expression	968	12	3.44	0.000100696	0.0174697
GO:0048514	blood vessel morphogenesis	545	9	1.94	0.000105045	0.0178738
GO:0048871	multicellular organismal homeostasis	424	8	1.51	0.000107426	0.017934
GO:0032493	response to bacterial lipoprotein	5	2	0.02	0.00012269	0.020103
GO:0006690	icosanoid metabolic process	73	4	0.26	0.000126729	0.0203873
GO:0051716	cellular response to stimulus	5178	31	18.4	0.000133588	0.021107
GO:0045087	innate immune response	571	9	2.03	0.0001497	0.0229896
GO:0080134	regulation of response to stress	1173	13	4.17	0.000150701	0.0229896
GO:0051239	regulation of multicellular organismal process	2308	19	8.2	0.000158332	0.0237444
GO:0009966	regulation of signal transduction	2321	19	8.25	0.000171008	0.0252111
GO:0033993	response to lipid	724	10	2.57	0.000180393	0.0252111
GO:0050896	response to stimulus	6126	34	21.77	0.000182355	0.0252111
GO:0002250	adaptive immune response	342	7	1.22	0.000185025	0.0252111
GO:0002833	positive regulation of response to biotic stimulus	151	5	0.54	0.000187814	0.0252111
GO:0048870	cell motility	1372	14	4.88	0.000188057	0.0252111
GO:0051674	localization of cell	1372	14	4.88	0.000188057	0.0252111
GO:0002376	immune system process	1976	17	7.02	0.000248394	0.0324377
GO:0010647	positive regulation of cell communication	1409	14	5.01	0.000249295	0.0324377
GO:0042304	regulation of fatty acid biosynthetic process	35	3	0.12	0.000253613	0.0324893
GO:0060326	cell chemotaxis	254	6	0.9	0.000259723	0.0324893
GO:0023056	positive regulation of signaling	1415	14	5.03	0.000260707	0.0324893
GO:0046456	icosanoid biosynthetic process	36	3	0.13	0.000275982	0.0336902
GO:0042592	homeostatic process	1609	15	5.72	0.000281271	0.0336902
GO:0030335	positive regulation of cell migration	488	8	1.73	0.000281767	0.0336902
GO:0001568	blood vessel development	624	9	2.22	0.000291085	0.0343403
GO:0001934	positive regulation of protein phosphorylation	629	9	2.24	0.000308818	0.035953
GO:0009653	anatomical structure morphogenesis	2221	18	7.89	0.000319772	0.0367447
GO:0006955	immune response	1101	12	3.91	0.000338833	0.0382151
GO:0031394	positive regulation of prostaglandin biosynthetic process	8	2	0.03	0.000341206	0.0382151
GO:2000147	positive regulation of cell motility	503	8	1.79	0.000345614	0.038225
GO:0001944	vasculature development	652	9	2.32	0.000402412	0.0439573
GO:0040017	positive regulation of locomotion	518	8	1.84	0.000420873	0.0445148
GO:0051272	positive regulation of cellular component movement	519	8	1.84	0.000426332	0.0445148
GO:0032725	positive regulation of granulocyte macrophage colony-stimulating factor production	9	2	0.03	0.000437702	0.0445148
GO:0046598	positive regulation of viral entry into host cell	9	2	0.03	0.000437702	0.0445148
GO:0075294	positive regulation by symbiont of entry into host	9	2	0.03	0.000437702	0.0445148
GO:2001280	positive regulation of unsaturated fatty acid biosynthetic process	9	2	0.03	0.000437702	0.0445148
GO:0070374	positive regulation of ERK1 and ERK2 cascade	184	5	0.65	0.000468239	0.0470793
GO:0071621	granulocyte chemotaxis	104	4	0.37	0.000494151	0.0491264
GO:0040011	locomotion	1508	14	5.36	0.000505366	0.0493846
GO:0019216	regulation of lipid metabolic process	288	6	1.02	0.000507912	0.0493846

## Sheet: F-SL GO terms
GO.ID	Term	Annotated	Significant	Expected	classicFisher	Fisher_p_adj
GO:0045595	regulation of cell differentiation	1344	30	9.34	2.86123e-09	2.53162e-05
GO:0050793	regulation of developmental process	2109	37	14.66	1.49602e-08	6.61839e-05
GO:0010033	response to organic substance	2498	40	17.36	3.76546e-08	0.000107346
GO:0009887	animal organ morphogenesis	858	22	5.96	6.09614e-08	0.000107346
GO:0007167	enzyme linked receptor protein signaling pathway	790	21	5.49	7.08442e-08	0.000107346
GO:0042127	regulation of cell population proliferation	1364	28	9.48	7.27933e-08	0.000107346
GO:0071310	cellular response to organic substance	1961	34	13.63	1.08757e-07	0.000137469
GO:0050794	regulation of cellular process	7593	75	52.77	2.21366e-07	0.000189522
GO:0048519	negative regulation of biological process	4234	53	29.43	2.22006e-07	0.000189522
GO:0070887	cellular response to chemical stimulus	2444	38	16.99	2.34953e-07	0.000189522
GO:0048731	system development	3854	50	26.79	2.35617e-07	0.000189522
GO:0008283	cell population proliferation	1639	30	11.39	2.70228e-07	0.000199248
GO:0048523	negative regulation of cellular process	3899	50	27.1	3.50362e-07	0.000238462
GO:0045597	positive regulation of cell differentiation	803	20	5.58	4.41907e-07	0.000251684
GO:0042221	response to chemical	3189	44	22.17	4.48912e-07	0.000251684
GO:0008284	positive regulation of cell population proliferation	805	20	5.6	4.59741e-07	0.000251684
GO:0009888	tissue development	1587	29	11.03	4.8357e-07	0.000251684
GO:0032502	developmental process	4913	57	34.15	6.86906e-07	0.000318686
GO:0009653	anatomical structure morphogenesis	2221	35	15.44	6.93172e-07	0.000318686
GO:0050789	regulation of biological process	7942	76	55.2	7.44273e-07	0.000318686
GO:0007275	multicellular organism development	4118	51	28.62	7.56375e-07	0.000318686
GO:0010941	regulation of cell death	1458	27	10.13	1.08208e-06	0.000435192
GO:0042981	regulation of apoptotic process	1283	25	8.92	1.22793e-06	0.000472381
GO:0009719	response to endogenous stimulus	1301	25	9.04	1.58804e-06	0.000565139
GO:0051093	negative regulation of developmental process	792	19	5.5	1.5968e-06	0.000565139
GO:0043067	regulation of programmed cell death	1311	25	9.11	1.82797e-06	0.000599798
GO:0030154	cell differentiation	3344	44	23.24	1.83031e-06	0.000599798
GO:0032501	multicellular organismal process	5348	59	37.17	2.16018e-06	0.000682618
GO:0043065	positive regulation of apoptotic process	516	15	3.59	2.35949e-06	0.00071989
GO:0001501	skeletal system development	451	14	3.13	2.49389e-06	0.00073553
GO:0010942	positive regulation of cell death	591	16	4.11	2.62415e-06	0.000748983
GO:0048869	cellular developmental process	3398	44	23.62	2.91167e-06	0.000805077
GO:0043068	positive regulation of programmed cell death	529	15	3.68	3.20415e-06	0.0008591
GO:0001503	ossification	340	12	2.36	3.80722e-06	0.00097928
GO:0048522	positive regulation of cellular process	4591	53	31.91	3.87373e-06	0.00097928
GO:0006357	regulation of transcription by RNA polymerase II	1663	28	11.56	4.26196e-06	0.0010475
GO:0048513	animal organ development	2865	39	19.91	4.99359e-06	0.00119414
GO:0007166	cell surface receptor signaling pathway	2097	32	14.58	5.50869e-06	0.00128266
GO:0048856	anatomical structure development	4509	52	31.34	5.72435e-06	0.00128808
GO:0010468	regulation of gene expression	3360	43	23.35	5.87595e-06	0.00128808
GO:2000112	regulation of cellular macromolecule biosynthetic process	2655	37	18.45	5.96871e-06	0.00128808
GO:0023052	signaling	4264	50	29.64	6.68553e-06	0.00140842
GO:0009889	regulation of biosynthetic process	2902	39	20.17	6.92264e-06	0.00142445
GO:0051171	regulation of nitrogen compound metabolic process	4017	48	27.92	7.41556e-06	0.00144102
GO:0035295	tube development	964	20	6.7	7.43337e-06	0.00144102
GO:0006366	transcription by RNA polymerase II	1712	28	11.9	7.50422e-06	0.00144102
GO:0010628	positive regulation of gene expression	968	20	6.73	7.90778e-06	0.00144102
GO:0050896	response to stimulus	6126	63	42.58	7.91783e-06	0.00144102
GO:0010556	regulation of macromolecule biosynthetic process	2687	37	18.68	7.98032e-06	0.00144102
GO:0051252	regulation of RNA metabolic process	2476	35	17.21	9.15856e-06	0.0016207
GO:0006355	regulation of transcription, DNA-templated	2261	33	15.72	9.67877e-06	0.00165296
GO:1903506	regulation of nucleic acid-templated transcription	2262	33	15.72	9.77278e-06	0.00165296
GO:0007154	cell communication	4321	50	30.03	1.01735e-05	0.00165296
GO:0072359	circulatory system development	985	20	6.85	1.02459e-05	0.00165296
GO:2001141	regulation of RNA biosynthetic process	2269	33	15.77	1.04549e-05	0.00165296
GO:0031326	regulation of cellular biosynthetic process	2833	38	19.69	1.04618e-05	0.00165296
GO:0071495	cellular response to endogenous stimulus	1077	21	7.49	1.09119e-05	0.00169384
GO:0034654	nucleobase-containing compound biosynthetic process	2751	37	19.12	1.4024e-05	0.00213938
GO:0009891	positive regulation of biosynthetic process	1669	27	11.6	1.43009e-05	0.00214466
GO:0010646	regulation of cell communication	2649	36	18.41	1.56997e-05	0.00231519
GO:0023051	regulation of signaling	2657	36	18.47	1.68331e-05	0.0024373
GO:0009966	regulation of signal transduction	2321	33	16.13	1.70787e-05	0.0024373
GO:0051094	positive regulation of developmental process	1205	22	8.38	1.81286e-05	0.00254606
GO:0008219	cell death	1802	28	12.52	1.99344e-05	0.00267748
GO:0006915	apoptotic process	1600	26	11.12	2.02595e-05	0.00267748
GO:0051254	positive regulation of RNA metabolic process	1405	24	9.77	2.07012e-05	0.00267748
GO:0065007	biological regulation	8434	76	58.62	2.07539e-05	0.00267748
GO:0035239	tube morphogenesis	777	17	5.4	2.07954e-05	0.00267748
GO:0051216	cartilage development	168	8	1.17	2.12209e-05	0.00267748
GO:0006351	transcription, DNA-templated	2345	33	16.3	2.12905e-05	0.00267748
GO:0097659	nucleic acid-templated transcription	2346	33	16.31	2.14852e-05	0.00267748
GO:0018130	heterocycle biosynthetic process	2808	37	19.52	2.27449e-05	0.0027882
GO:0010605	negative regulation of macromolecule metabolic process	2134	31	14.83	2.30039e-05	0.0027882
GO:0019438	aromatic compound biosynthetic process	2813	37	19.55	2.37112e-05	0.00282281
GO:0019219	regulation of nucleobase-containing compound metabolic process	2698	36	18.75	2.39276e-05	0.00282281
GO:0032774	RNA biosynthetic process	2361	33	16.41	2.46096e-05	0.00286507
GO:0010604	positive regulation of macromolecule metabolic process	2822	37	19.61	2.5547e-05	0.00293558
GO:0000122	negative regulation of transcription by RNA polymerase II	709	16	4.93	2.59591e-05	0.0029447
GO:0031328	positive regulation of cellular biosynthetic process	1625	26	11.29	2.66443e-05	0.00298416
GO:0051173	positive regulation of nitrogen compound metabolic process	2492	34	17.32	2.90435e-05	0.00318595
GO:0010557	positive regulation of macromolecule biosynthetic process	1533	25	10.66	2.91661e-05	0.00318595
GO:0009893	positive regulation of metabolic process	3078	39	21.39	2.98254e-05	0.00321823
GO:0045596	negative regulation of cell differentiation	566	14	3.93	3.28385e-05	0.00350066
GO:0012501	programmed cell death	1647	26	11.45	3.37266e-05	0.00355253
GO:0030509	BMP signaling pathway	131	7	0.91	3.42116e-05	0.00356122
GO:0016477	cell migration	1263	22	8.78	3.75843e-05	0.00386682
GO:0061036	positive regulation of cartilage development	28	4	0.19	3.92728e-05	0.0039801
GO:0061448	connective tissue development	238	9	1.65	3.95851e-05	0.0039801
GO:0045935	positive regulation of nucleobase-containing compound metabolic process	1565	25	10.88	4.13794e-05	0.00411376
GO:0071363	cellular response to growth factor stimulus	579	14	4.02	4.2108e-05	0.00413968
GO:0007169	transmembrane receptor protein tyrosine kinase signaling pathway	507	13	3.52	4.47709e-05	0.00431131
GO:0009892	negative regulation of metabolic process	2318	32	16.11	4.52118e-05	0.00431131
GO:0060325	face morphogenesis	29	4	0.2	4.53155e-05	0.00431131
GO:0080090	regulation of primary metabolic process	4144	47	28.8	4.71287e-05	0.00443611
GO:0048518	positive regulation of biological process	4963	53	34.5	5.06597e-05	0.00471829
GO:1901362	organic cyclic compound biosynthetic process	2909	37	20.22	5.14342e-05	0.00474052
GO:0031325	positive regulation of cellular metabolic process	2677	35	18.61	5.24715e-05	0.00478627
GO:0007165	signal transduction	3905	45	27.14	5.42179e-05	0.00484668
GO:0071772	response to BMP	141	7	0.98	5.47772e-05	0.00484668
GO:0071773	cellular response to BMP stimulus	141	7	0.98	5.47772e-05	0.00484668
GO:0002062	chondrocyte differentiation	97	6	0.67	5.65226e-05	0.00495161
GO:0007178	transmembrane receptor protein serine/threonine kinase signaling pathway	311	10	2.16	5.73437e-05	0.00497429
GO:0071407	cellular response to organic cyclic compound	448	12	3.11	5.95196e-05	0.00511291
GO:0070848	response to growth factor	600	14	4.17	6.19728e-05	0.00523471
GO:0060255	regulation of macromolecule metabolic process	4450	49	30.93	6.21208e-05	0.00523471
GO:0061035	regulation of cartilage development	61	5	0.42	6.33462e-05	0.00528761
GO:0031323	regulation of cellular metabolic process	4328	48	30.08	6.68565e-05	0.00544486
GO:0042476	odontogenesis	100	6	0.7	6.70602e-05	0.00544486
GO:2000113	negative regulation of cellular macromolecule biosynthetic process	1122	20	7.8	6.70761e-05	0.00544486
GO:2000343	positive regulation of chemokine (C-X-C motif) ligand 2 production	12	3	0.08	6.82195e-05	0.00548733
GO:0060429	epithelium development	942	18	6.55	6.89226e-05	0.00549394
GO:0045893	positive regulation of transcription, DNA-templated	1320	22	9.17	7.34062e-05	0.00574777
GO:1903508	positive regulation of nucleic acid-templated transcription	1320	22	9.17	7.34062e-05	0.00574777
GO:0060323	head morphogenesis	33	4	0.23	7.6435e-05	0.00593243
GO:2000026	regulation of multicellular organismal development	1228	21	8.54	7.7259e-05	0.00594424
GO:1902680	positive regulation of RNA biosynthetic process	1326	22	9.22	7.85647e-05	0.00595836
GO:0010558	negative regulation of macromolecule biosynthetic process	1135	20	7.89	7.87893e-05	0.00595836
GO:0001525	angiogenesis	462	12	3.21	7.99261e-05	0.0059931
GO:0051716	cellular response to stimulus	5178	54	35.99	8.13237e-05	0.00604666
GO:0051253	negative regulation of RNA metabolic process	1055	19	7.33	9.25916e-05	0.00663862
GO:0045892	negative regulation of transcription, DNA-templated	964	18	6.7	9.27913e-05	0.00663862
GO:0044271	cellular nitrogen compound biosynthetic process	3352	40	23.3	9.31674e-05	0.00663862
GO:0048705	skeletal system morphogenesis	207	8	1.44	9.34838e-05	0.00663862
GO:0048514	blood vessel morphogenesis	545	13	3.79	9.35059e-05	0.00663862
GO:0001568	blood vessel development	624	14	4.34	9.43343e-05	0.00663862
GO:1902679	negative regulation of RNA biosynthetic process	966	18	6.71	9.52876e-05	0.00663862
GO:1903507	negative regulation of nucleic acid-templated transcription	966	18	6.71	9.52876e-05	0.00663862
GO:0051241	negative regulation of multicellular organismal process	885	17	6.15	0.00010658	0.00736736
GO:0030513	positive regulation of BMP signaling pathway	36	4	0.25	0.000108295	0.00742783
GO:1901701	cellular response to oxygen-containing compound	979	18	6.8	0.000113016	0.00769204
GO:0048870	cell motility	1372	22	9.54	0.000130231	0.00872942
GO:0051674	localization of cell	1372	22	9.54	0.000130231	0.00872942
GO:0045926	negative regulation of growth	218	8	1.52	0.000133901	0.00890796
GO:0031327	negative regulation of cellular biosynthetic process	1184	20	8.23	0.000141103	0.0092621
GO:0060548	negative regulation of cell death	906	17	6.3	0.000141765	0.0092621
GO:0048646	anatomical structure formation involved in morphogenesis	997	18	6.93	0.000142365	0.0092621
GO:0045944	positive regulation of transcription by RNA polymerase II	1000	18	6.95	0.000147862	0.00954949
GO:0001944	vasculature development	652	14	4.53	0.000149941	0.00961359
GO:0090092	regulation of transmembrane receptor protein serine/threonine kinase signaling pathway	222	8	1.54	0.00015178	0.00966147
GO:0051172	negative regulation of nitrogen compound metabolic process	1811	26	12.59	0.000168933	0.0106765
GO:0042481	regulation of odontogenesis	16	3	0.11	0.000170188	0.0106796
GO:0040011	locomotion	1508	23	10.48	0.000187067	0.0116561
GO:1903037	regulation of leukocyte cell-cell adhesion	293	9	2.04	0.000194059	0.0120072
GO:0003179	heart valve morphogenesis	42	4	0.29	0.000199346	0.0122487
GO:0045667	regulation of osteoblast differentiation	122	6	0.85	0.000201315	0.0122844
GO:0048583	regulation of response to stimulus	3103	37	21.57	0.000215145	0.0129873
GO:1904035	regulation of epithelial cell apoptotic process	79	5	0.55	0.00021757	0.0129873
GO:0045581	negative regulation of T cell differentiation	43	4	0.3	0.000218632	0.0129873
GO:0009890	negative regulation of biosynthetic process	1223	20	8.5	0.000218706	0.0129873
GO:0045664	regulation of neuron differentiation	179	7	1.24	0.000243144	0.0143423
GO:0009967	positive regulation of signal transduction	1239	20	8.61	0.00026017	0.015006
GO:0001649	osteoblast differentiation	181	7	1.26	0.000260235	0.015006
GO:0032330	regulation of chondrocyte differentiation	45	4	0.31	0.00026118	0.015006
GO:0043618	regulation of transcription from RNA polymerase II promoter in response to stress	45	4	0.31	0.00026118	0.015006
GO:0045934	negative regulation of nucleobase-containing compound metabolic process	1143	19	7.94	0.000263993	0.0150698
GO:0009059	macromolecule biosynthetic process	3381	39	23.5	0.000265979	0.0150858
GO:0060021	roof of mouth development	83	5	0.58	0.000274256	0.0154562
GO:0010171	body morphogenesis	46	4	0.32	0.000284546	0.0159346
GO:1902905	positive regulation of supramolecular fiber organization	184	7	1.28	0.000287675	0.0159416
GO:0030510	regulation of BMP signaling pathway	84	5	0.58	0.000290033	0.0159416
GO:2000353	positive regulation of endothelial cell apoptotic process	19	3	0.13	0.000290076	0.0159416
GO:0001817	regulation of cytokine production	612	13	4.25	0.000293927	0.0160535
GO:0019222	regulation of metabolic process	4852	50	33.72	0.000317879	0.0172552
GO:0001816	cytokine production	618	13	4.3	0.000322964	0.0174243
GO:0038066	p38MAPK cascade	48	4	0.33	0.000335721	0.0178832
GO:0060324	face development	48	4	0.33	0.000335721	0.0178832
GO:0072567	chemokine (C-X-C motif) ligand 2 production	20	3	0.14	0.000339555	0.0178832
GO:2000341	regulation of chemokine (C-X-C motif) ligand 2 production	20	3	0.14	0.000339555	0.0178832
GO:0043620	regulation of DNA-templated transcription in response to stress	49	4	0.34	0.000363636	0.0190382
GO:0007159	leukocyte cell-cell adhesion	322	9	2.24	0.000389631	0.0201876
GO:0048729	tissue morphogenesis	548	12	3.81	0.000390153	0.0201876
GO:0045620	negative regulation of lymphocyte differentiation	50	4	0.35	0.000393174	0.0202256
GO:0045666	positive regulation of neuron differentiation	90	5	0.63	0.00039964	0.0203452
GO:1901700	response to oxygen-containing compound	1381	21	9.6	0.000400098	0.0203452
GO:0010467	gene expression	4220	45	29.33	0.000405496	0.0205019
GO:0001763	morphogenesis of a branching structure	195	7	1.36	0.00040888	0.0205555
GO:0050870	positive regulation of T cell activation	197	7	1.37	0.000434763	0.0217333
GO:0050867	positive regulation of cell activation	328	9	2.28	0.000445675	0.0221535
GO:0006928	movement of cell or subcellular component	1707	24	11.86	0.000448961	0.0221922
GO:0030334	regulation of cell migration	815	15	5.66	0.00045363	0.0222984
GO:0003170	heart valve development	52	4	0.36	0.000457331	0.0223562
GO:0034645	cellular macromolecule biosynthetic process	3344	38	23.24	0.000469748	0.022837
GO:0030217	T cell differentiation	263	8	1.83	0.000477134	0.0229439
GO:0090287	regulation of cellular response to growth factor stimulus	263	8	1.83	0.000477134	0.0229439
GO:0048511	rhythmic process	264	8	1.83	0.000489287	0.0234012
GO:0051251	positive regulation of lymphocyte activation	266	8	1.85	0.000514349	0.0244549
GO:0031324	negative regulation of cellular metabolic process	1942	26	13.5	0.000518979	0.0244549
GO:0030212	hyaluronan metabolic process	23	3	0.16	0.000519611	0.0244549
GO:0010647	positive regulation of cell communication	1409	21	9.79	0.000524113	0.0245363
GO:0060688	regulation of morphogenesis of a branching structure	54	4	0.38	0.000528624	0.0246172
GO:0014070	response to organic cyclic compound	740	14	5.14	0.00054658	0.0253201
GO:0023056	positive regulation of signaling	1415	21	9.83	0.0005547	0.0254487
GO:0008285	negative regulation of cell population proliferation	570	12	3.96	0.000555107	0.0254487
GO:0014013	regulation of gliogenesis	97	5	0.67	0.000564156	0.0257302
GO:0051495	positive regulation of cytoskeleton organization	206	7	1.43	0.000567943	0.0257701
GO:0003181	atrioventricular valve morphogenesis	24	3	0.17	0.000590867	0.026556
GO:0090100	positive regulation of transmembrane receptor protein serine/threonine kinase signaling pathway	98	5	0.68	0.000591268	0.026556
GO:0014911	positive regulation of smooth muscle cell migration	56	4	0.39	0.00060749	0.0271468
GO:0060541	respiratory system development	211	7	1.47	0.000654883	0.0291176
GO:1900745	positive regulation of p38MAPK cascade	25	3	0.17	0.000668077	0.0295557
GO:0061077	chaperone-mediated protein folding	58	4	0.4	0.000694366	0.0303701
GO:0045580	regulation of T cell differentiation	154	6	1.07	0.000700543	0.0303701
GO:0071499	cellular response to laminar fluid shear stress	6	2	0.04	0.000703577	0.0303701
GO:0090063	positive regulation of microtubule nucleation	6	2	0.04	0.000703577	0.0303701
GO:2000145	regulation of cell motility	850	15	5.91	0.000703647	0.0303701
GO:0001822	kidney development	280	8	1.95	0.000720504	0.0309467
GO:0009266	response to temperature stimulus	155	6	1.08	0.000724741	0.0309783
GO:0042509	regulation of tyrosine phosphorylation of STAT protein	59	4	0.41	0.000740946	0.0315187
GO:0003272	endocardial cushion formation	26	3	0.18	0.000751438	0.0316606
GO:0090023	positive regulation of neutrophil chemotaxis	26	3	0.18	0.000751438	0.0316606
GO:1903039	positive regulation of leukocyte cell-cell adhesion	217	7	1.51	0.000772831	0.0323457
GO:0040007	growth	858	15	5.96	0.000775009	0.0323457
GO:1901576	organic substance biosynthetic process	4202	44	29.21	0.000782235	0.032494
GO:0048699	generation of neurons	1351	20	9.39	0.000799756	0.0330665
GO:2000379	positive regulation of reactive oxygen species metabolic process	105	5	0.73	0.000809368	0.0333083
GO:0007260	tyrosine phosphorylation of STAT protein	61	4	0.42	0.000840666	0.0341394
GO:0003171	atrioventricular valve development	27	3	0.19	0.000841137	0.0341394
GO:0051085	chaperone cofactor-dependent protein refolding	27	3	0.19	0.000841137	0.0341394
GO:0003007	heart morphogenesis	221	7	1.54	0.000860394	0.0347615
GO:0072001	renal system development	288	8	2	0.000865416	0.0348054
GO:0043066	negative regulation of apoptotic process	776	14	5.39	0.000872407	0.0349279
GO:0032233	positive regulation of actin filament bundle assembly	62	4	0.43	0.000893917	0.0356278
GO:0022008	neurogenesis	1470	21	10.22	0.000916372	0.0363104
GO:1904019	epithelial cell apoptotic process	108	5	0.75	0.00091925	0.0363104
GO:0071624	positive regulation of granulocyte chemotaxis	28	3	0.19	0.000937361	0.0368612
GO:0014015	positive regulation of gliogenesis	63	4	0.44	0.000949502	0.0371734
GO:0002688	regulation of leukocyte chemotaxis	109	5	0.76	0.000958234	0.03735
GO:0010629	negative regulation of gene expression	784	14	5.45	0.000963784	0.0374016
GO:0003278	apoptotic process involved in heart morphogenesis	7	2	0.05	0.000980556	0.0378863
GO:0032722	positive regulation of chemokine production	64	4	0.44	0.00100748	0.0387572
GO:0051247	positive regulation of protein metabolic process	1275	19	8.86	0.00102603	0.0392999
GO:0040012	regulation of locomotion	883	15	6.14	0.00103923	0.039634
GO:0016070	RNA metabolic process	3101	35	21.55	0.00105699	0.0401385
GO:0043069	negative regulation of programmed cell death	794	14	5.52	0.0010893	0.0411884
GO:0050863	regulation of T cell activation	300	8	2.09	0.00112592	0.0423922
GO:0044249	cellular biosynthetic process	4144	43	28.8	0.00117911	0.0442067
GO:0002792	negative regulation of peptide secretion	67	4	0.47	0.0011963	0.0446619
GO:0009058	biosynthetic process	4282	44	29.76	0.00121332	0.0451068
GO:0030198	extracellular matrix organization	235	7	1.63	0.00123035	0.0455487
GO:0043062	extracellular structure organization	236	7	1.64	0.00126091	0.0459428
GO:0045229	external encapsulating structure organization	236	7	1.64	0.00126091	0.0459428
GO:0045621	positive regulation of lymphocyte differentiation	116	5	0.81	0.00126655	0.0459428
GO:0051084	de novo' posttranslational protein folding	31	3	0.22	0.00126696	0.0459428
GO:0070229	negative regulation of lymphocyte apoptotic process	31	3	0.22	0.00126696	0.0459428
GO:0048732	gland development	381	9	2.65	0.00129238	0.0464342
GO:0031394	positive regulation of prostaglandin biosynthetic process	8	2	0.06	0.0013015	0.0464342
GO:0033084	regulation of immature T cell proliferation in thymus	8	2	0.06	0.0013015	0.0464342
GO:0061312	BMP signaling pathway involved in heart development	8	2	0.06	0.0013015	0.0464342
GO:1903038	negative regulation of leukocyte cell-cell adhesion	117	5	0.81	0.00131594	0.0467047
GO:0002009	morphogenesis of an epithelium	461	10	3.2	0.00131964	0.0467047
GO:0032270	positive regulation of cellular protein metabolic process	1202	18	8.35	0.00134833	0.0475299
GO:0007259	receptor signaling pathway via JAK-STAT	118	5	0.82	0.00136674	0.047689
GO:0030879	mammary gland development	118	5	0.82	0.00136674	0.047689
GO:0032268	regulation of cellular protein metabolic process	1956	25	13.6	0.00136901	0.047689
GO:0006458	de novo' protein folding	32	3	0.22	0.00139104	0.0478907
GO:0046627	negative regulation of insulin receptor signaling pathway	32	3	0.22	0.00139104	0.0478907
GO:1904037	positive regulation of epithelial cell apoptotic process	32	3	0.22	0.00139104	0.0478907
GO:0002696	positive regulation of leukocyte activation	312	8	2.17	0.00144579	0.0494281
GO:0051239	regulation of multicellular organismal process	2308	28	16.04	0.00144687	0.0494281
GO:0048584	positive regulation of response to stimulus	1742	23	12.11	0.00146398	0.0498205

## Sheet: F-Trans GO terms
GO.ID	Term	Annotated	Significant	Expected	classicFisher	Fisher_p_adj
GO:0010033	response to organic substance	2498	40	13.61	2.62892e-12	2.32607e-08
GO:0071310	cellular response to organic substance	1961	34	10.69	4.65774e-11	2.06058e-07
GO:0042221	response to chemical	3189	43	17.38	7.18988e-11	2.12054e-07
GO:0070887	cellular response to chemical stimulus	2444	37	13.32	1.98466e-10	4.39007e-07
GO:0009605	response to external stimulus	2106	34	11.48	3.39543e-10	6.00855e-07
GO:0050896	response to stimulus	6126	57	33.39	3.80406e-09	5.17035e-06
GO:0051239	regulation of multicellular organismal process	2308	34	12.58	4.09047e-09	5.17035e-06
GO:0002682	regulation of immune system process	1110	23	6.05	9.12792e-09	1.00955e-05
GO:0006950	response to stress	2990	38	16.29	1.70014e-08	1.67143e-05
GO:0048584	positive regulation of response to stimulus	1742	28	9.49	3.38855e-08	2.99819e-05
GO:0071345	cellular response to cytokine stimulus	675	17	3.68	8.18601e-08	6.58452e-05
GO:0002376	immune system process	1976	29	10.77	1.29366e-07	9.5386e-05
GO:0071396	cellular response to lipid	463	14	2.52	1.53757e-07	0.00010465
GO:0002684	positive regulation of immune system process	721	17	3.93	2.11057e-07	0.000133388
GO:0106106	cold-induced thermogenesis	124	8	0.68	3.42155e-07	0.000201826
GO:0034097	response to cytokine	764	17	4.16	4.79483e-07	0.000265154
GO:1990845	adaptive thermogenesis	134	8	0.73	6.20327e-07	0.000316468
GO:0009607	response to biotic stimulus	1074	20	5.85	6.4381e-07	0.000316468
GO:0032501	multicellular organismal process	5348	49	29.15	1.18611e-06	0.000542118
GO:0033993	response to lipid	724	16	3.95	1.2254e-06	0.000542118
GO:0051716	cellular response to stimulus	5178	48	28.22	1.3079e-06	0.000551063
GO:0042127	regulation of cell population proliferation	1364	22	7.43	1.73191e-06	0.000606186
GO:0007166	cell surface receptor signaling pathway	2097	28	11.43	1.74751e-06	0.000606186
GO:0051707	response to other organism	1039	19	5.66	1.7513e-06	0.000606186
GO:0001659	temperature homeostasis	154	8	0.84	1.78151e-06	0.000606186
GO:0043207	response to external biotic stimulus	1041	19	5.67	1.80249e-06	0.000606186
GO:0010035	response to inorganic substance	487	13	2.65	1.8498e-06	0.000606186
GO:0048583	regulation of response to stimulus	3103	35	16.91	2.22959e-06	0.00070455
GO:0002428	antigen processing and presentation of peptide antigen via MHC class Ib	6	3	0.03	3.06237e-06	0.00093434
GO:0009617	response to bacterium	514	13	2.8	3.35736e-06	0.000990196
GO:0051241	negative regulation of multicellular organismal process	885	17	4.82	3.64797e-06	0.0010412
GO:0120162	positive regulation of cold-induced thermogenesis	79	6	0.43	4.26876e-06	0.00117856
GO:0120161	regulation of cold-induced thermogenesis	123	7	0.67	4.50646e-06	0.00117856
GO:0044419	biological process involved in interspecies interaction between organisms	1217	20	6.63	4.52884e-06	0.00117856
GO:2000026	regulation of multicellular organismal development	1228	20	6.69	5.19532e-06	0.00131009
GO:0015909	long-chain fatty acid transport	47	5	0.26	5.3304e-06	0.00131009
GO:0032103	positive regulation of response to external stimulus	378	11	2.06	5.5976e-06	0.00133858
GO:1901700	response to oxygen-containing compound	1381	21	7.53	8.24782e-06	0.00183601
GO:0048519	negative regulation of biological process	4234	41	23.07	8.25726e-06	0.00183601
GO:0098542	defense response to other organism	742	15	4.04	8.34102e-06	0.00183601
GO:0002475	antigen processing and presentation via MHC class Ib	8	3	0.04	8.50775e-06	0.00183601
GO:0008283	cell population proliferation	1639	23	8.93	1.00433e-05	0.0021158
GO:0080134	regulation of response to stress	1173	19	6.39	1.04105e-05	0.00214215
GO:0006952	defense response	1180	19	6.43	1.134e-05	0.00228036
GO:0071385	cellular response to glucocorticoid stimulus	55	5	0.3	1.1688e-05	0.00229813
GO:1901701	cellular response to oxygen-containing compound	979	17	5.34	1.39902e-05	0.00266336
GO:0050778	positive regulation of immune response	417	11	2.27	1.41476e-05	0.00266336
GO:0071384	cellular response to corticosteroid stimulus	58	5	0.32	1.52019e-05	0.00280221
GO:0032101	regulation of response to external stimulus	784	15	4.27	1.61049e-05	0.00290808
GO:0006955	immune response	1101	18	6	1.67605e-05	0.00296593
GO:0009155	purine deoxyribonucleotide catabolic process	10	3	0.05	1.80887e-05	0.00313822
GO:0009888	tissue development	1587	22	8.65	2.05994e-05	0.00350506
GO:0001817	regulation of cytokine production	612	13	3.34	2.19703e-05	0.00362435
GO:2000379	positive regulation of reactive oxygen species metabolic process	105	6	0.57	2.21197e-05	0.00362435
GO:0001816	cytokine production	618	13	3.37	2.4345e-05	0.00391443
GO:0002483	antigen processing and presentation of endogenous peptide antigen	11	3	0.06	2.47749e-05	0.00391443
GO:0048518	positive regulation of biological process	4963	44	27.05	3.05198e-05	0.00472555
GO:1901654	response to ketone	166	7	0.9	3.19795e-05	0.00472555
GO:0002252	immune effector process	635	13	3.46	3.23424e-05	0.00472555
GO:0048513	animal organ development	2865	31	15.61	3.28444e-05	0.00472555
GO:0019883	antigen processing and presentation of endogenous antigen	12	3	0.07	3.29042e-05	0.00472555
GO:0010038	response to metal ion	299	9	1.63	3.31131e-05	0.00472555
GO:0014070	response to organic cyclic compound	740	14	4.03	3.67864e-05	0.00516645
GO:0010468	regulation of gene expression	3360	34	18.31	4.35553e-05	0.00595717
GO:0002532	production of molecular mediator involved in inflammatory response	72	5	0.39	4.37631e-05	0.00595717
GO:0035295	tube development	964	16	5.25	4.60698e-05	0.00617614
GO:0048731	system development	3854	37	21	4.88661e-05	0.00640992
GO:0050776	regulation of immune response	567	12	3.09	4.92625e-05	0.00640992
GO:0001916	positive regulation of T cell mediated cytotoxicity	14	3	0.08	5.40174e-05	0.00692675
GO:0072593	reactive oxygen species metabolic process	248	8	1.35	5.77092e-05	0.00726507
GO:0051240	positive regulation of multicellular organismal process	1326	19	7.23	5.82979e-05	0.00726507
GO:0035239	tube morphogenesis	777	14	4.23	6.26589e-05	0.00759978
GO:0032502	developmental process	4913	43	26.77	6.30625e-05	0.00759978
GO:0071241	cellular response to inorganic substance	185	7	1.01	6.37788e-05	0.00759978
GO:0048523	negative regulation of cellular process	3899	37	21.25	6.44195e-05	0.00759978
GO:0071404	cellular response to low-density lipoprotein particle stimulus	15	3	0.08	6.72582e-05	0.00783028
GO:2000377	regulation of reactive oxygen species metabolic process	189	7	1.03	7.29991e-05	0.00838826
GO:0051093	negative regulation of developmental process	792	14	4.32	7.70272e-05	0.00873765
GO:0009151	purine deoxyribonucleotide metabolic process	16	3	0.09	8.24564e-05	0.00923512
GO:0071548	response to dexamethasone	43	4	0.23	8.49329e-05	0.00939358
GO:0048545	response to steroid hormone	269	8	1.47	0.000101925	0.0111338
GO:0016477	cell migration	1263	18	6.88	0.00010362	0.0111808
GO:0002218	activation of innate immune response	47	4	0.26	0.000120758	0.0125822
GO:0032602	chemokine production	89	5	0.49	0.000120873	0.0125822
GO:0032642	regulation of chemokine production	89	5	0.49	0.000120873	0.0125822
GO:1903706	regulation of hemopoiesis	358	9	1.95	0.000132526	0.0135445
GO:0060429	epithelium development	942	15	5.13	0.000133179	0.0135445
GO:1900225	regulation of NLRP3 inflammasome complex assembly	19	3	0.1	0.000141016	0.0141786
GO:0071216	cellular response to biotic stimulus	212	7	1.16	0.000149594	0.014872
GO:0048514	blood vessel morphogenesis	545	11	2.97	0.000160274	0.0157568
GO:0009264	deoxyribonucleotide catabolic process	20	3	0.11	0.000165255	0.0160679
GO:0030155	regulation of cell adhesion	653	12	3.56	0.000188574	0.0175215
GO:0001914	regulation of T cell mediated cytotoxicity	21	3	0.11	0.000192046	0.0175215
GO:0002474	antigen processing and presentation of peptide antigen via MHC class I	21	3	0.11	0.000192046	0.0175215
GO:0044546	NLRP3 inflammasome complex assembly	21	3	0.11	0.000192046	0.0175215
GO:0046386	deoxyribose phosphate catabolic process	21	3	0.11	0.000192046	0.0175215
GO:0031343	positive regulation of cell killing	53	4	0.29	0.000193437	0.0175215
GO:0050793	regulation of developmental process	2109	24	11.49	0.000194068	0.0175215
GO:0048732	gland development	381	9	2.08	0.000211496	0.0189022
GO:0071248	cellular response to metal ion	159	6	0.87	0.000222729	0.0197071
GO:0007275	multicellular organism development	4118	37	22.44	0.000228455	0.0200135
GO:0045087	innate immune response	571	11	3.11	0.000240434	0.0208565
GO:0071383	cellular response to steroid hormone stimulus	163	6	0.89	0.000254772	0.0218857
GO:0050789	regulation of biological process	7942	57	43.28	0.000262191	0.0223064
GO:0002476	antigen processing and presentation of endogenous peptide antigen via MHC class Ib	5	2	0.03	0.000289636	0.023511
GO:0032493	response to bacterial lipoprotein	5	2	0.03	0.000289636	0.023511
GO:0046038	GMP catabolic process	5	2	0.03	0.000289636	0.023511
GO:0046055	dGMP catabolic process	5	2	0.03	0.000289636	0.023511
GO:0046121	deoxyribonucleoside catabolic process	5	2	0.03	0.000289636	0.023511
GO:0048870	cell motility	1372	18	7.48	0.000295308	0.0235395
GO:0051674	localization of cell	1372	18	7.48	0.000295308	0.0235395
GO:0048856	anatomical structure development	4509	39	24.57	0.000304275	0.0240377
GO:0006721	terpenoid metabolic process	60	4	0.33	0.000313029	0.0242954
GO:0070542	response to fatty acid	60	4	0.33	0.000313029	0.0242954
GO:0040011	locomotion	1508	19	8.22	0.000322297	0.0243108
GO:0065007	biological regulation	8434	59	45.96	0.000323116	0.0243108
GO:0010942	positive regulation of cell death	591	11	3.22	0.000323253	0.0243108
GO:0055094	response to lipoprotein particle	25	3	0.14	0.000326965	0.0243108
GO:1900745	positive regulation of p38MAPK cascade	25	3	0.14	0.000326965	0.0243108
GO:0042742	defense response to bacterium	172	6	0.94	0.000340171	0.0250819
GO:0001655	urogenital system development	323	8	1.76	0.000355287	0.02598
GO:0009893	positive regulation of metabolic process	3078	30	16.77	0.000359228	0.0260528
GO:0007169	transmembrane receptor protein tyrosine kinase signaling pathway	507	10	2.76	0.000393817	0.028139
GO:0030334	regulation of cell migration	815	13	4.44	0.000395888	0.028139
GO:0031349	positive regulation of defense response	249	7	1.36	0.000399514	0.028139
GO:0045089	positive regulation of innate immune response	115	5	0.63	0.000400714	0.028139
GO:0044283	small molecule biosynthetic process	509	10	2.77	0.000406258	0.0282099
GO:0002460	adaptive immune response based on somatic recombination of immune receptors built from immunoglobuli...	251	7	1.37	0.000419203	0.0282099
GO:0000255	allantoin metabolic process	6	2	0.03	0.000432923	0.0282099
GO:0009172	purine deoxyribonucleoside monophosphate catabolic process	6	2	0.03	0.000432923	0.0282099
GO:0046054	dGMP metabolic process	6	2	0.03	0.000432923	0.0282099
GO:0060437	lung growth	6	2	0.03	0.000432923	0.0282099
GO:0060449	bud elongation involved in lung branching	6	2	0.03	0.000432923	0.0282099
GO:1901069	guanosine-containing compound catabolic process	6	2	0.03	0.000432923	0.0282099
GO:1990379	lipid transport across blood-brain barrier	6	2	0.03	0.000432923	0.0282099
GO:0061138	morphogenesis of a branching epithelium	180	6	0.98	0.000433607	0.0282099
GO:0045088	regulation of innate immune response	182	6	0.99	0.000459832	0.0293553
GO:0045619	regulation of lymphocyte differentiation	182	6	0.99	0.000459832	0.0293553
GO:0048522	positive regulation of cellular process	4591	39	25.02	0.000463158	0.0293553
GO:0048871	multicellular organismal homeostasis	424	9	2.31	0.000464483	0.0293553
GO:0009719	response to endogenous stimulus	1301	17	7.09	0.000476524	0.029793
GO:0042770	signal transduction in response to DNA damage	67	4	0.37	0.000478143	0.029793
GO:0015908	fatty acid transport	120	5	0.65	0.000487258	0.0301487
GO:0001913	T cell mediated cytotoxicity	29	3	0.16	0.000511409	0.03093
GO:0071402	cellular response to lipoprotein particle stimulus	29	3	0.16	0.000511409	0.03093
GO:0001568	blood vessel development	624	11	3.4	0.000512387	0.03093
GO:0002250	adaptive immune response	342	8	1.86	0.000519706	0.03093
GO:0019221	cytokine-mediated signaling pathway	342	8	1.86	0.000519706	0.03093
GO:0043067	regulation of programmed cell death	1311	17	7.14	0.000520859	0.03093
GO:0043068	positive regulation of programmed cell death	529	10	2.88	0.000549795	0.0324306
GO:0048002	antigen processing and presentation of peptide antigen	30	3	0.16	0.000566022	0.0331666
GO:0051384	response to glucocorticoid	125	5	0.68	0.000587196	0.034181
GO:2000145	regulation of cell motility	850	13	4.63	0.000591087	0.0341826
GO:0009170	purine deoxyribonucleoside monophosphate metabolic process	7	2	0.04	0.000603957	0.0344762
GO:0071447	cellular response to hydroperoxide	7	2	0.04	0.000603957	0.0344762
GO:0051094	positive regulation of developmental process	1205	16	6.57	0.000609649	0.0345781
GO:0010628	positive regulation of gene expression	968	14	5.28	0.000618061	0.0347304
GO:0010941	regulation of cell death	1458	18	7.95	0.000620186	0.0347304
GO:0010605	negative regulation of macromolecule metabolic process	2134	23	11.63	0.000625749	0.0347724
GO:0097306	cellular response to alcohol	72	4	0.39	0.000628795	0.0347724
GO:0009628	response to abiotic stimulus	973	14	5.3	0.000650583	0.0357538
GO:0001763	morphogenesis of a branching structure	195	6	1.06	0.00066191	0.0361517
GO:0007155	cell adhesion	1095	15	5.97	0.000676574	0.0367259
GO:1904646	cellular response to amyloid-beta	32	3	0.17	0.000686127	0.0369689
GO:0071407	cellular response to organic cyclic compound	448	9	2.44	0.000690594	0.0369689
GO:0045595	regulation of cell differentiation	1344	17	7.32	0.000693584	0.0369689
GO:0022610	biological adhesion	1102	15	6.01	0.000723056	0.038309
GO:0001944	vasculature development	652	11	3.55	0.000738892	0.0388088
GO:0006869	lipid transport	361	8	1.97	0.000741262	0.0388088
GO:0042572	retinol metabolic process	33	3	0.18	0.000751805	0.0391293
GO:0033554	cellular response to stress	1620	19	8.83	0.000795742	0.0403623
GO:0009120	deoxyribonucleoside metabolic process	8	2	0.04	0.00080244	0.0403623
GO:0019885	antigen processing and presentation of endogenous peptide antigen via MHC class I	8	2	0.04	0.00080244	0.0403623
GO:0033629	negative regulation of cell adhesion mediated by integrin	8	2	0.04	0.00080244	0.0403623
GO:0001822	kidney development	280	7	1.53	0.000802853	0.0403623
GO:1901362	organic cyclic compound biosynthetic process	2909	28	15.85	0.000802866	0.0403623
GO:0006720	isoprenoid metabolic process	77	4	0.42	0.000810401	0.0405109
GO:0009892	negative regulation of metabolic process	2318	24	12.63	0.000820234	0.0407721
GO:0048646	anatomical structure formation involved in morphogenesis	997	14	5.43	0.000827829	0.0409197
GO:0040012	regulation of locomotion	883	13	4.81	0.000844873	0.0413844
GO:0002009	morphogenesis of an epithelium	461	9	2.51	0.000846583	0.0413844
GO:0001525	angiogenesis	462	9	2.52	0.000859686	0.041794
GO:0031960	response to corticosteroid	137	5	0.75	0.000889435	0.0427988
GO:1902105	regulation of leukocyte differentiation	285	7	1.55	0.000890668	0.0427988
GO:0032570	response to progesterone	35	3	0.19	0.000894867	0.0427988
GO:0097305	response to alcohol	207	6	1.13	0.00090413	0.0430094
GO:0045596	negative regulation of cell differentiation	566	10	3.08	0.000926689	0.0438468
GO:0019216	regulation of lipid metabolic process	288	7	1.57	0.000946899	0.0443289
GO:0072001	renal system development	288	7	1.57	0.000946899	0.0443289
GO:0008285	negative regulation of cell population proliferation	570	10	3.11	0.000977838	0.0454067
GO:0031341	regulation of cell killing	81	4	0.44	0.000980186	0.0454067
GO:0060541	respiratory system development	211	6	1.15	0.000998454	0.0458757
GO:0050794	regulation of cellular process	7593	54	41.38	0.00100068	0.0458757
GO:0003149	membranous septum morphogenesis	9	2	0.05	0.00102808	0.0461747
GO:0009169	purine ribonucleoside monophosphate catabolic process	9	2	0.05	0.00102808	0.0461747
GO:0046113	nucleobase catabolic process	9	2	0.05	0.00102808	0.0461747
GO:1900747	negative regulation of vascular endothelial growth factor signaling pathway	9	2	0.05	0.00102808	0.0461747
GO:0009394	2'-deoxyribonucleotide metabolic process	37	3	0.2	0.00105412	0.0468685
GO:0038084	vascular endothelial growth factor signaling pathway	37	3	0.2	0.00105412	0.0468685

## Sheet: F-Act GO terms
GO.ID	Term	Annotated	Significant	Expected	classicFisher	Fisher_p_adj
GO:0009628	response to abiotic stimulus	973	14	3.54	5.32259e-06	0.045005
GO:0051093	negative regulation of developmental process	792	12	2.88	1.77973e-05	0.045005
GO:0048731	system development	3854	28	14	1.8466e-05	0.045005
GO:1902106	negative regulation of leukocyte differentiation	96	5	0.35	2.41866e-05	0.045005
GO:1903707	negative regulation of hemopoiesis	97	5	0.35	2.54323e-05	0.045005
